# Supplementary material for: Reversible gene silencing through frameshift indels and frameshift scars provide adaptive plasticity for Mycobacterium tuberculosis
Source: Nat Commun. 2021 Aug 4;12:4702. doi: 10.1038/s41467-021-25055-y (PMC8339072; doi:10.1038/s41467-021-25055-y)
Supplement: Supplementary file 4 — Supplementary Data 1 [file 41467_2021_25055_MOESM4_ESM.csv]

-20	-19	-18	-17	-16	-15	-14	-13	-12	-11	-10	-9	-8	-7	-6	-5	-4	-3	-2	-1	0	1	2	3	4	5	6	7	8	9	10	11	12	13	14	15	16	17	18	19	20
0.85	0.8	0.85	0.85	0.805263157895	0.715789473684	0.715789473684	0.631578947368	0.673684210526	0.631578947368	0.631578947368	0.589473684211	0.631578947368	0.631578947368	0.592105263158	0.559210526316	0.59649122807	0.559210526316	0.521929824561	0.425730994152	0.395321637427	0.425730994152	0.395321637427	0.342105263158	0.300515995872	0.300515995872	0.300515995872	0.37564499484	0.491228070175	0.559210526316	0.559210526316	0.59649122807	0.671052631579	0.710526315789	0.757894736842	0.757894736842	0.715789473684	0.715789473684	0.757894736842	0.757894736842	0.671052631579
0.521929824561	0.559210526316	0.559210526316	0.59649122807	0.715789473684	0.757894736842	0.85	0.85	0.805263157895	0.676023391813	0.676023391813	0.636257309942	0.561403508772	0.462332301342	0.462332301342	0.433436532508	0.37564499484	0.300515995872	0.221362229102	0.16253869969	0.141589267286	0.10526684358	0.0646684584765	0.0313914204346	0.0118130923084	0.00715944988391	0.00490933706325	0.00441840335693	0.00441840335693	0.00715944988391	0.0131256581205	0.0161087622388	0.0415645659458	0.0840689960195	0.135896570982	0.2312624699	0.353739357585	0.462332301342	0.559210526316	0.673684210526	0.760526315789
0.636257309942	0.636257309942	0.715789473684	0.805263157895	0.852631578947	0.852631578947	0.805263157895	0.85	0.85	0.85	0.8	0.757894736842	0.757894736842	0.757894736842	0.671052631579	0.589473684211	0.513157894737	0.452339181287	0.452339181287	0.318128654971	0.295405179616	0.278028404344	0.226448474126	0.321981424149	0.321981424149	0.348813209494	0.321981424149	0.297213622291	0.297213622291	0.315789473684	0.364912280702	0.425730994152	0.521929824561	0.59649122807	0.59649122807	0.559210526316	0.559210526316	0.59649122807	0.631578947368	0.631578947368	0.631578947368
0.491228070175	0.526315789474	0.491228070175	0.458479532164	0.559210526316	0.59649122807	0.59649122807	0.59649122807	0.556725146199	0.671052631579	0.710526315789	0.757894736842	0.757894736842	0.715789473684	0.673684210526	0.631578947368	0.631578947368	0.631578947368	0.559210526316	0.559210526316	0.521929824561	0.487134502924	0.452339181287	0.452339181287	0.552631578947	0.589473684211	0.589473684211	0.631578947368	0.715789473684	0.805263157895	0.85	0.805263157895	0.805263157895	0.805263157895	0.757894736842	0.8	0.85	0.85	0.8	0.8	0.8
0.59649122807	0.495356037152	0.355553405573	0.251547987616	0.251547987616	0.269515701017	0.251547987616	0.215612560814	0.400687994496	0.521929824561	0.589473684211	0.589473684211	0.521929824561	0.521929824561	0.487134502924	0.425730994152	0.425730994152	0.425730994152	0.425730994152	0.487134502924	0.515789473684	0.552631578947	0.552631578947	0.478947368421	0.410526315789	0.478947368421	0.552631578947	0.552631578947	0.478947368421	0.387719298246	0.417543859649	0.452339181287	0.452339181287	0.484649122807	0.484649122807	0.556725146199	0.556725146199	0.591520467836	0.556725146199	0.491228070175	0.425730994152
0.8	0.85	0.85	0.85	0.8	0.710526315789	0.710526315789	0.710526315789	0.710526315789	0.671052631579	0.715789473684	0.757894736842	0.8	0.8	0.757894736842	0.676023391813	0.633771929825	0.676023391813	0.633771929825	0.591520467836	0.556725146199	0.491228070175	0.458479532164	0.425730994152	0.425730994152	0.458479532164	0.458479532164	0.458479532164	0.425730994152	0.458479532164	0.521929824561	0.556725146199	0.671052631579	0.757894736842	0.805263157895	0.85	0.805263157895	0.757894736842	0.715789473684	0.631578947368	0.671052631579
0.559210526316	0.559210526316	0.559210526316	0.59649122807	0.59649122807	0.556725146199	0.59649122807	0.636257309942	0.59649122807	0.631578947368	0.59649122807	0.59649122807	0.521929824561	0.521929824561	0.521929824561	0.559210526316	0.59649122807	0.636257309942	0.59649122807	0.59649122807	0.636257309942	0.760526315789	0.805263157895	0.760526315789	0.715789473684	0.760526315789	0.715789473684	0.671052631579	0.757894736842	0.8	0.757894736842	0.633771929825	0.676023391813	0.676023391813	0.676023391813	0.636257309942	0.59649122807	0.631578947368	0.671052631579	0.631578947368	0.673684210526
0.671052631579	0.715789473684	0.671052631579	0.671052631579	0.631578947368	0.631578947368	0.673684210526	0.631578947368	0.592105263158	0.515789473684	0.420029239766	0.317027863777	0.343446852425	0.343446852425	0.343446852425	0.343446852425	0.387719298246	0.387719298246	0.343446852425	0.282991486068	0.1982249742	0.114989406216	0.0447920058712	0.0243601851697	0.0102277855484	0.0147663653856	0.0147663653856	0.0161087622388	0.0178986247098	0.0193901767689	0.0193901767689	0.0193901767689	0.0492380242742	0.0987663729459	0.185313505885	0.289078087375	0.408160797214	0.495356037152	0.559210526316	0.631578947368	0.715789473684
0.673684210526	0.636257309942	0.59649122807	0.59649122807	0.59649122807	0.59649122807	0.59649122807	0.59649122807	0.676023391813	0.676023391813	0.676023391813	0.676023391813	0.636257309942	0.59649122807	0.521929824561	0.425730994152	0.364912280702	0.220551378446	0.177594312579	0.15608875129	0.117841226159	0.0735197002778	0.0369534048437	0.0485013438574	0.0592794202701	0.0646684584765	0.0646684584765	0.0533514782431	0.0533514782431	0.0646684584765	0.0646684584765	0.0533514782431	0.10526684358	0.168727210182	0.223490712074	0.297213622291	0.395321637427	0.452339181287	0.552631578947	0.589473684211	0.552631578947
0.59649122807	0.673684210526	0.673684210526	0.715789473684	0.673684210526	0.673684210526	0.673684210526	0.715789473684	0.715789473684	0.673684210526	0.673684210526	0.631578947368	0.671052631579	0.631578947368	0.671052631579	0.671052631579	0.59649122807	0.495356037152	0.355553405573	0.233580274215	0.233580274215	0.355553405573	0.380950077399	0.355553405573	0.330156733746	0.37564499484	0.37564499484	0.431510147919	0.431510147919	0.37564499484	0.37564499484	0.348813209494	0.348813209494	0.395321637427	0.487134502924	0.521929824561	0.556725146199	0.556725146199	0.589473684211	0.589473684211	0.589473684211
0.559210526316	0.462332301342	0.521929824561	0.521929824561	0.462332301342	0.380950077399	0.268429652563	0.250534342392	0.232639032221	0.232639032221	0.232639032221	0.232639032221	0.286135835913	0.37564499484	0.491228070175	0.556725146199	0.556725146199	0.556725146199	0.493154454764	0.380950077399	0.269806214884	0.250534342392	0.269806214884	0.250534342392	0.232639032221	0.232639032221	0.232639032221	0.269806214884	0.289078087375	0.308349959867	0.308349959867	0.286324962734	0.352167182663	0.491228070175	0.59649122807	0.633771929825	0.633771929825	0.676023391813	0.676023391813	0.718274853801	0.718274853801
0.495356037152	0.563605091159	0.563605091159	0.495356037152	0.495356037152	0.495356037152	0.59649122807	0.671052631579	0.710526315789	0.710526315789	0.757894736842	0.805263157895	0.805263157895	0.805263157895	0.805263157895	0.715789473684	0.676023391813	0.563605091159	0.563605091159	0.563605091159	0.528379772962	0.528379772962	0.633771929825	0.671052631579	0.710526315789	0.710526315789	0.671052631579	0.556725146199	0.484649122807	0.425730994152	0.348813209494	0.243808049536	0.243808049536	0.243808049536	0.243808049536	0.321981424149	0.425730994152	0.484649122807	0.484649122807	0.425730994152	0.348813209494
0.431510147919	0.458479532164	0.431510147919	0.431510147919	0.462332301342	0.462332301342	0.462332301342	0.521929824561	0.552631578947	0.552631578947	0.631578947368	0.631578947368	0.589473684211	0.552631578947	0.552631578947	0.552631578947	0.589473684211	0.671052631579	0.671052631579	0.626315789474	0.671052631579	0.710526315789	0.671052631579	0.671052631579	0.671052631579	0.671052631579	0.671052631579	0.671052631579	0.757894736842	0.805263157895	0.757894736842	0.715789473684	0.715789473684	0.715789473684	0.715789473684	0.715789473684	0.715789473684	0.715789473684	0.715789473684	0.715789473684	0.715789473684
0.324366471735	0.425730994152	0.458479532164	0.458479532164	0.458479532164	0.458479532164	0.487134502924	0.458479532164	0.458479532164	0.425730994152	0.342105263158	0.342105263158	0.425730994152	0.458479532164	0.458479532164	0.487134502924	0.487134502924	0.458479532164	0.425730994152	0.395321637427	0.336842105263	0.364912280702	0.336842105263	0.336842105263	0.336842105263	0.387719298246	0.387719298246	0.387719298246	0.478947368421	0.552631578947	0.552631578947	0.552631578947	0.589473684211	0.589473684211	0.552631578947	0.552631578947	0.552631578947	0.487134502924	0.552631578947	0.552631578947	0.521929824561
0.671052631579	0.671052631579	0.710526315789	0.671052631579	0.59649122807	0.521929824561	0.556725146199	0.591520467836	0.633771929825	0.633771929825	0.59649122807	0.491228070175	0.526315789474	0.526315789474	0.491228070175	0.425730994152	0.452339181287	0.484649122807	0.452339181287	0.452339181287	0.452339181287	0.452339181287	0.521929824561	0.631578947368	0.671052631579	0.631578947368	0.521929824561	0.484649122807	0.484649122807	0.484649122807	0.484649122807	0.425730994152	0.425730994152	0.521929824561	0.556725146199	0.59649122807	0.556725146199	0.556725146199	0.491228070175	0.404540763674	0.491228070175
0.452339181287	0.484649122807	0.513157894737	0.513157894737	0.589473684211	0.589473684211	0.547368421053	0.513157894737	0.513157894737	0.547368421053	0.581578947368	0.547368421053	0.447368421053	0.369865841073	0.417543859649	0.417543859649	0.417543859649	0.484649122807	0.484649122807	0.417543859649	0.417543859649	0.417543859649	0.484649122807	0.521929824561	0.484649122807	0.318128654971	0.299415204678	0.484649122807	0.556725146199	0.556725146199	0.59649122807	0.59649122807	0.715789473684	0.757894736842	0.715789473684	0.715789473684	0.631578947368	0.631578947368	0.59649122807	0.59649122807	0.559210526316
0.330156733746	0.250534342392	0.160605038434	0.160605038434	0.160605038434	0.148250804708	0.250534342392	0.353739357585	0.457929136567	0.591520467836	0.710526315789	0.75	0.710526315789	0.671052631579	0.671052631579	0.589473684211	0.556725146199	0.556725146199	0.556725146199	0.516959064327	0.516959064327	0.556725146199	0.671052631579	0.757894736842	0.757894736842	0.715789473684	0.636257309942	0.59649122807	0.559210526316	0.491228070175	0.521929824561	0.59649122807	0.676023391813	0.676023391813	0.59649122807	0.59649122807	0.676023391813	0.718274853801	0.676023391813	0.636257309942	0.636257309942
0.59649122807	0.59649122807	0.636257309942	0.59649122807	0.676023391813	0.676023391813	0.676023391813	0.676023391813	0.59649122807	0.636257309942	0.676023391813	0.636257309942	0.636257309942	0.636257309942	0.559210526316	0.521929824561	0.552631578947	0.552631578947	0.631578947368	0.673684210526	0.760526315789	0.760526315789	0.715789473684	0.715789473684	0.715789473684	0.715789473684	0.715789473684	0.631578947368	0.631578947368	0.673684210526	0.760526315789	0.760526315789	0.760526315789	0.715789473684	0.715789473684	0.715789473684	0.760526315789	0.715789473684	0.673684210526	0.715789473684	0.760526315789
0.559210526316	0.559210526316	0.559210526316	0.491228070175	0.491228070175	0.559210526316	0.59649122807	0.631578947368	0.59649122807	0.59649122807	0.521929824561	0.521929824561	0.559210526316	0.559210526316	0.636257309942	0.636257309942	0.715789473684	0.757894736842	0.715789473684	0.671052631579	0.671052631579	0.671052631579	0.671052631579	0.671052631579	0.715789473684	0.757894736842	0.805263157895	0.85	0.85	0.85	0.9	0.85	0.757894736842	0.676023391813	0.633771929825	0.633771929825	0.59649122807	0.526315789474	0.433436532508	0.404540763674	0.348813209494
0.487134502924	0.521929824561	0.521929824561	0.487134502924	0.487134502924	0.559210526316	0.559210526316	0.631578947368	0.631578947368	0.631578947368	0.589473684211	0.671052631579	0.757894736842	0.85	0.9	0.9	0.9	0.805263157895	0.805263157895	0.852631578947	0.805263157895	0.805263157895	0.715789473684	0.631578947368	0.589473684211	0.589473684211	0.589473684211	0.589473684211	0.626315789474	0.589473684211	0.589473684211	0.547368421053	0.581578947368	0.547368421053	0.589473684211	0.589473684211	0.626315789474	0.589473684211	0.484649122807	0.369865841073	0.369865841073
0.75	0.75	0.710526315789	0.671052631579	0.671052631579	0.671052631579	0.631578947368	0.671052631579	0.671052631579	0.671052631579	0.715789473684	0.757894736842	0.805263157895	0.757894736842	0.757894736842	0.805263157895	0.757894736842	0.715789473684	0.805263157895	0.85	0.85	0.9	0.9	0.85	0.805263157895	0.718274853801	0.563605091159	0.435371517028	0.462582236842	0.435371517028	0.435371517028	0.408160797214	0.380950077399	0.380950077399	0.355553405573	0.330156733746	0.282991486068	0.264125386997	0.348813209494	0.425730994152	0.452339181287
0.21474372205	0.21474372205	0.232639032221	0.250534342392	0.232639032221	0.232639032221	0.306574109907	0.348813209494	0.348813209494	0.431510147919	0.559210526316	0.673684210526	0.760526315789	0.805263157895	0.805263157895	0.715789473684	0.676023391813	0.676023391813	0.633771929825	0.59649122807	0.491228070175	0.491228070175	0.491228070175	0.521929824561	0.521929824561	0.589473684211	0.671052631579	0.671052631579	0.671052631579	0.631578947368	0.552631578947	0.589473684211	0.552631578947	0.552631578947	0.552631578947	0.487134502924	0.559210526316	0.59649122807	0.559210526316	0.59649122807	0.631578947368
0.671052631579	0.710526315789	0.757894736842	0.757894736842	0.715789473684	0.59649122807	0.636257309942	0.676023391813	0.676023391813	0.676023391813	0.760526315789	0.805263157895	0.760526315789	0.760526315789	0.715789473684	0.715789473684	0.715789473684	0.673684210526	0.673684210526	0.673684210526	0.631578947368	0.671052631579	0.710526315789	0.671052631579	0.671052631579	0.671052631579	0.631578947368	0.589473684211	0.589473684211	0.589473684211	0.552631578947	0.552631578947	0.487134502924	0.559210526316	0.559210526316	0.487134502924	0.420029239766	0.420029239766	0.487134502924	0.559210526316	0.59649122807
0.671052631579	0.671052631579	0.589473684211	0.631578947368	0.589473684211	0.631578947368	0.671052631579	0.715789473684	0.757894736842	0.757894736842	0.757894736842	0.671052631579	0.671052631579	0.59649122807	0.59649122807	0.526315789474	0.433436532508	0.37564499484	0.28173374613	0.208591331269	0.193691950464	0.16253869969	0.193691950464	0.193691950464	0.16253869969	0.113519091847	0.122979016168	0.166494668043	0.19027962062	0.221416285813	0.221416285813	0.317027863777	0.420029239766	0.478947368421	0.513157894737	0.513157894737	0.513157894737	0.552631578947	0.513157894737	0.513157894737	0.484649122807
0.589473684211	0.589473684211	0.631578947368	0.631578947368	0.589473684211	0.513157894737	0.552631578947	0.631578947368	0.671052631579	0.631578947368	0.589473684211	0.547368421053	0.589473684211	0.589473684211	0.671052631579	0.671052631579	0.631578947368	0.715789473684	0.760526315789	0.715789473684	0.757894736842	0.715789473684	0.760526315789	0.760526315789	0.760526315789	0.676023391813	0.561403508772	0.433436532508	0.433436532508	0.404540763674	0.433436532508	0.404540763674	0.433436532508	0.404540763674	0.404540763674	0.404540763674	0.433436532508	0.526315789474	0.636257309942	0.760526315789	0.805263157895
0.631578947368	0.631578947368	0.631578947368	0.552631578947	0.631578947368	0.631578947368	0.631578947368	0.631578947368	0.552631578947	0.592105263158	0.592105263158	0.552631578947	0.631578947368	0.671052631579	0.671052631579	0.626315789474	0.589473684211	0.556725146199	0.521929824561	0.521929824561	0.631578947368	0.671052631579	0.631578947368	0.552631578947	0.513157894737	0.513157894737	0.452339181287	0.372067423461	0.306574109907	0.306574109907	0.306574109907	0.306574109907	0.431510147919	0.559210526316	0.631578947368	0.715789473684	0.760526315789	0.760526315789	0.715789473684	0.673684210526	0.673684210526
0.528379772962	0.633771929825	0.671052631579	0.633771929825	0.633771929825	0.556725146199	0.491228070175	0.526315789474	0.526315789474	0.526315789474	0.458479532164	0.458479532164	0.487134502924	0.458479532164	0.491228070175	0.458479532164	0.487134502924	0.458479532164	0.458479532164	0.559210526316	0.59649122807	0.59649122807	0.559210526316	0.487134502924	0.452339181287	0.487134502924	0.452339181287	0.452339181287	0.452339181287	0.484649122807	0.513157894737	0.484649122807	0.400687994496	0.429308565531	0.429308565531	0.400687994496	0.321981424149	0.321981424149	0.400687994496	0.429308565531	0.484649122807
0.715789473684	0.59649122807	0.636257309942	0.636257309942	0.59649122807	0.521929824561	0.521929824561	0.521929824561	0.458479532164	0.458479532164	0.491228070175	0.458479532164	0.458479532164	0.491228070175	0.523976608187	0.491228070175	0.521929824561	0.491228070175	0.462332301342	0.380950077399	0.268429652563	0.185313505885	0.185313505885	0.185313505885	0.185313505885	0.172959272159	0.185313505885	0.185313505885	0.172959272159	0.172959272159	0.172959272159	0.185313505885	0.308349959867	0.435371517028	0.563605091159	0.676023391813	0.715789473684	0.676023391813	0.563605091159	0.528379772962	0.528379772962
0.805263157895	0.852631578947	0.852631578947	0.805263157895	0.757894736842	0.85	0.85	0.85	0.8	0.757894736842	0.633771929825	0.591520467836	0.626315789474	0.663157894737	0.626315789474	0.589473684211	0.589473684211	0.589473684211	0.671052631579	0.710526315789	0.671052631579	0.589473684211	0.589473684211	0.552631578947	0.513157894737	0.442105263158	0.270788081314	0.318128654971	0.340852130326	0.340852130326	0.318128654971	0.36925647452	0.393873572821	0.393873572821	0.393873572821	0.393873572821	0.393873572821	0.556725146199	0.59649122807	0.671052631579	0.671052631579
0.626315789474	0.626315789474	0.589473684211	0.626315789474	0.589473684211	0.589473684211	0.513157894737	0.513157894737	0.547368421053	0.626315789474	0.663157894737	0.626315789474	0.589473684211	0.589473684211	0.671052631579	0.715789473684	0.757894736842	0.757894736842	0.710526315789	0.626315789474	0.589473684211	0.552631578947	0.487134502924	0.559210526316	0.559210526316	0.559210526316	0.59649122807	0.59649122807	0.59649122807	0.559210526316	0.559210526316	0.559210526316	0.59649122807	0.59649122807	0.556725146199	0.521929824561	0.521929824561	0.589473684211	0.671052631579	0.671052631579	0.671052631579
0.425730994152	0.458479532164	0.458479532164	0.521929824561	0.521929824561	0.521929824561	0.462332301342	0.462332301342	0.431510147919	0.431510147919	0.400687994496	0.452339181287	0.452339181287	0.452339181287	0.521929824561	0.521929824561	0.521929824561	0.559210526316	0.59649122807	0.676023391813	0.676023391813	0.633771929825	0.59649122807	0.559210526316	0.592105263158	0.559210526316	0.495356037152	0.380950077399	0.380950077399	0.355553405573	0.330156733746	0.306574109907	0.355553405573	0.355553405573	0.306574109907	0.264125386997	0.243808049536	0.243808049536	0.264125386997	0.243808049536	0.277399380805
0.671052631579	0.589473684211	0.671052631579	0.715789473684	0.760526315789	0.760526315789	0.760526315789	0.673684210526	0.673684210526	0.631578947368	0.631578947368	0.592105263158	0.673684210526	0.673684210526	0.673684210526	0.673684210526	0.592105263158	0.487134502924	0.400687994496	0.282991486068	0.18170622635	0.125442988599	0.0705474092471	0.0705474092471	0.0705474092471	0.0646684584765	0.0776021501718	0.0840689960195	0.0917116320212	0.0917116320212	0.0917116320212	0.0917116320212	0.148250804708	0.250534342392	0.355553405573	0.462332301342	0.521929824561	0.631578947368	0.715789473684	0.715789473684	0.715789473684
0.458479532164	0.458479532164	0.559210526316	0.59649122807	0.559210526316	0.636257309942	0.676023391813	0.636257309942	0.673684210526	0.673684210526	0.715789473684	0.715789473684	0.760526315789	0.805263157895	0.760526315789	0.805263157895	0.805263157895	0.85	0.805263157895	0.85	0.9	0.9	0.805263157895	0.805263157895	0.805263157895	0.805263157895	0.805263157895	0.805263157895	0.805263157895	0.805263157895	0.805263157895	0.805263157895	0.757894736842	0.671052631579	0.671052631579	0.631578947368	0.589473684211	0.547368421053	0.513157894737	0.484649122807	0.400687994496
0.710526315789	0.710526315789	0.671052631579	0.59649122807	0.636257309942	0.59649122807	0.556725146199	0.59649122807	0.671052631579	0.710526315789	0.710526315789	0.633771929825	0.671052631579	0.757894736842	0.757894736842	0.715789473684	0.760526315789	0.715789473684	0.760526315789	0.760526315789	0.760526315789	0.760526315789	0.760526315789	0.715789473684	0.673684210526	0.59649122807	0.462332301342	0.330156733746	0.380950077399	0.406346749226	0.380950077399	0.330156733746	0.37564499484	0.37564499484	0.462332301342	0.528379772962	0.528379772962	0.528379772962	0.528379772962	0.676023391813	0.760526315789
0.289078087375	0.268429652563	0.250534342392	0.232639032221	0.250534342392	0.268429652563	0.406346749226	0.528379772962	0.636257309942	0.715789473684	0.715789473684	0.715789473684	0.715789473684	0.715789473684	0.715789473684	0.671052631579	0.715789473684	0.715789473684	0.631578947368	0.631578947368	0.631578947368	0.589473684211	0.671052631579	0.671052631579	0.626315789474	0.626315789474	0.671052631579	0.626315789474	0.626315789474	0.589473684211	0.589473684211	0.513157894737	0.417543859649	0.343446852425	0.372067423461	0.400687994496	0.372067423461	0.343446852425	0.261673792324	0.239867642964	0.369865841073
0.491228070175	0.491228070175	0.491228070175	0.561403508772	0.636257309942	0.636257309942	0.636257309942	0.563605091159	0.563605091159	0.563605091159	0.495356037152	0.495356037152	0.559210526316	0.559210526316	0.526315789474	0.526315789474	0.458479532164	0.491228070175	0.526315789474	0.59649122807	0.633771929825	0.59649122807	0.633771929825	0.633771929825	0.556725146199	0.456140350877	0.491228070175	0.456140350877	0.299415204678	0.299415204678	0.340852130326	0.393873572821	0.393873572821	0.418490671122	0.393873572821	0.556725146199	0.59649122807	0.59649122807	0.59649122807	0.59649122807	0.556725146199
0.757894736842	0.757894736842	0.715789473684	0.757894736842	0.715789473684	0.636257309942	0.59649122807	0.59649122807	0.526315789474	0.491228070175	0.491228070175	0.59649122807	0.676023391813	0.676023391813	0.59649122807	0.561403508772	0.561403508772	0.561403508772	0.526315789474	0.526315789474	0.59649122807	0.633771929825	0.59649122807	0.636257309942	0.59649122807	0.556725146199	0.521929824561	0.521929824561	0.521929824561	0.556725146199	0.556725146199	0.484649122807	0.589473684211	0.626315789474	0.671052631579	0.715789473684	0.671052631579	0.710526315789	0.671052631579	0.59649122807	0.59649122807
0.589473684211	0.589473684211	0.589473684211	0.589473684211	0.626315789474	0.710526315789	0.710526315789	0.75	0.710526315789	0.757894736842	0.757894736842	0.805263157895	0.805263157895	0.757894736842	0.757894736842	0.710526315789	0.8	0.8	0.85	0.85	0.85	0.805263157895	0.715789473684	0.636257309942	0.528379772962	0.495356037152	0.462332301342	0.400687994496	0.348813209494	0.348813209494	0.348813209494	0.348813209494	0.425730994152	0.484649122807	0.516959064327	0.516959064327	0.556725146199	0.59649122807	0.636257309942	0.636257309942	0.676023391813
0.59649122807	0.559210526316	0.491228070175	0.458479532164	0.30119743804	0.30119743804	0.324366471735	0.491228070175	0.526315789474	0.491228070175	0.456140350877	0.456140350877	0.456140350877	0.425730994152	0.425730994152	0.484649122807	0.484649122807	0.425730994152	0.364912280702	0.308771929825	0.308771929825	0.364912280702	0.395321637427	0.487134502924	0.521929824561	0.487134502924	0.559210526316	0.559210526316	0.487134502924	0.425730994152	0.458479532164	0.425730994152	0.487134502924	0.521929824561	0.487134502924	0.552631578947	0.552631578947	0.552631578947	0.552631578947	0.513157894737	0.513157894737
0.760526315789	0.718274853801	0.718274853801	0.718274853801	0.718274853801	0.718274853801	0.805263157895	0.805263157895	0.718274853801	0.718274853801	0.636257309942	0.561403508772	0.526315789474	0.636257309942	0.676023391813	0.636257309942	0.636257309942	0.636257309942	0.59649122807	0.559210526316	0.631578947368	0.671052631579	0.671052631579	0.589473684211	0.589473684211	0.556725146199	0.59649122807	0.556725146199	0.633771929825	0.633771929825	0.633771929825	0.633771929825	0.633771929825	0.676023391813	0.757894736842	0.757894736842	0.715789473684	0.673684210526	0.760526315789	0.760526315789	0.715789473684
0.757894736842	0.757894736842	0.757894736842	0.715789473684	0.757894736842	0.715789473684	0.671052631579	0.671052631579	0.710526315789	0.710526315789	0.671052631579	0.715789473684	0.757894736842	0.757894736842	0.710526315789	0.626315789474	0.589473684211	0.547368421053	0.360902255639	0.340852130326	0.484649122807	0.521929824561	0.521929824561	0.487134502924	0.487134502924	0.431510147919	0.400687994496	0.400687994496	0.431510147919	0.400687994496	0.372067423461	0.317027863777	0.317027863777	0.372067423461	0.400687994496	0.431510147919	0.462332301342	0.431510147919	0.400687994496	0.484649122807	0.589473684211
0.663157894737	0.663157894737	0.7	0.663157894737	0.626315789474	0.581578947368	0.547368421053	0.516959064327	0.556725146199	0.59649122807	0.59649122807	0.631578947368	0.631578947368	0.631578947368	0.673684210526	0.631578947368	0.631578947368	0.631578947368	0.671052631579	0.671052631579	0.59649122807	0.462332301342	0.431510147919	0.559210526316	0.673684210526	0.760526315789	0.805263157895	0.760526315789	0.852631578947	0.852631578947	0.852631578947	0.805263157895	0.852631578947	0.852631578947	0.805263157895	0.715789473684	0.715789473684	0.757894736842	0.757894736842	0.715789473684	0.805263157895
0.491228070175	0.526315789474	0.526315789474	0.561403508772	0.561403508772	0.561403508772	0.561403508772	0.561403508772	0.526315789474	0.636257309942	0.718274853801	0.760526315789	0.718274853801	0.760526315789	0.760526315789	0.805263157895	0.852631578947	0.852631578947	0.760526315789	0.805263157895	0.760526315789	0.715789473684	0.59649122807	0.493154454764	0.493154454764	0.462332301342	0.431510147919	0.462332301342	0.495356037152	0.528379772962	0.528379772962	0.528379772962	0.636257309942	0.715789473684	0.715789473684	0.636257309942	0.559210526316	0.59649122807	0.59649122807	0.556725146199	0.556725146199
0.491228070175	0.491228070175	0.425730994152	0.458479532164	0.521929824561	0.589473684211	0.626315789474	0.589473684211	0.589473684211	0.513157894737	0.552631578947	0.631578947368	0.631578947368	0.592105263158	0.631578947368	0.715789473684	0.715789473684	0.671052631579	0.671052631579	0.671052631579	0.671052631579	0.626315789474	0.589473684211	0.671052631579	0.710526315789	0.671052631579	0.556725146199	0.59649122807	0.636257309942	0.59649122807	0.59649122807	0.559210526316	0.59649122807	0.59649122807	0.59649122807	0.633771929825	0.676023391813	0.676023391813	0.636257309942	0.59649122807	0.671052631579
0.330156733746	0.355553405573	0.380950077399	0.495356037152	0.636257309942	0.715789473684	0.757894736842	0.757894736842	0.710526315789	0.757894736842	0.710526315789	0.710526315789	0.757894736842	0.805263157895	0.757894736842	0.715789473684	0.715789473684	0.673684210526	0.59649122807	0.462332301342	0.462332301342	0.462332301342	0.462332301342	0.493154454764	0.462332301342	0.462332301342	0.462332301342	0.59649122807	0.715789473684	0.760526315789	0.805263157895	0.852631578947	0.852631578947	0.9	0.852631578947	0.760526315789	0.760526315789	0.718274853801	0.760526315789	0.760526315789	0.718274853801
0.552631578947	0.592105263158	0.552631578947	0.513157894737	0.513157894737	0.452339181287	0.487134502924	0.592105263158	0.631578947368	0.671052631579	0.715789473684	0.671052631579	0.715789473684	0.757894736842	0.757894736842	0.757894736842	0.710526315789	0.710526315789	0.671052631579	0.556725146199	0.429308565531	0.400687994496	0.400687994496	0.462332301342	0.462332301342	0.462332301342	0.462332301342	0.431510147919	0.431510147919	0.400687994496	0.462332301342	0.59649122807	0.673684210526	0.715789473684	0.673684210526	0.559210526316	0.431510147919	0.431510147919	0.372067423461	0.400687994496	0.431510147919
0.364912280702	0.395321637427	0.425730994152	0.491228070175	0.526315789474	0.491228070175	0.59649122807	0.636257309942	0.59649122807	0.559210526316	0.559210526316	0.559210526316	0.59649122807	0.559210526316	0.521929824561	0.59649122807	0.636257309942	0.636257309942	0.559210526316	0.521929824561	0.59649122807	0.59649122807	0.556725146199	0.626315789474	0.626315789474	0.556725146199	0.429308565531	0.462332301342	0.462332301342	0.556725146199	0.589473684211	0.589473684211	0.671052631579	0.671052631579	0.589473684211	0.589473684211	0.552631578947	0.552631578947	0.513157894737	0.513157894737	0.513157894737
0.589473684211	0.626315789474	0.626315789474	0.626315789474	0.626315789474	0.626315789474	0.710526315789	0.710526315789	0.710526315789	0.757894736842	0.757894736842	0.715789473684	0.715789473684	0.671052631579	0.710526315789	0.710526315789	0.671052631579	0.556725146199	0.59649122807	0.59649122807	0.556725146199	0.626315789474	0.710526315789	0.75	0.710526315789	0.671052631579	0.671052631579	0.671052631579	0.671052631579	0.671052631579	0.710526315789	0.671052631579	0.59649122807	0.633771929825	0.59649122807	0.59649122807	0.59649122807	0.633771929825	0.757894736842	0.8	0.85
0.491228070175	0.556725146199	0.556725146199	0.491228070175	0.404540763674	0.37564499484	0.348813209494	0.321981424149	0.207577767949	0.261673792324	0.400687994496	0.431510147919	0.431510147919	0.431510147919	0.400687994496	0.400687994496	0.431510147919	0.462332301342	0.521929824561	0.631578947368	0.715789473684	0.715789473684	0.805263157895	0.805263157895	0.805263157895	0.852631578947	0.852631578947	0.805263157895	0.805263157895	0.805263157895	0.805263157895	0.805263157895	0.85	0.85	0.8	0.85	0.8	0.75	0.75	0.75	0.75
0.760526315789	0.715789473684	0.805263157895	0.805263157895	0.715789473684	0.715789473684	0.757894736842	0.715789473684	0.715789473684	0.715789473684	0.715789473684	0.631578947368	0.631578947368	0.592105263158	0.631578947368	0.631578947368	0.715789473684	0.715789473684	0.715789473684	0.671052631579	0.671052631579	0.757894736842	0.805263157895	0.757894736842	0.710526315789	0.710526315789	0.671052631579	0.671052631579	0.715789473684	0.715789473684	0.631578947368	0.631578947368	0.671052631579	0.715789473684	0.760526315789	0.760526315789	0.852631578947	0.9	0.852631578947	0.805263157895	0.760526315789
0.757894736842	0.757894736842	0.671052631579	0.626315789474	0.589473684211	0.589473684211	0.552631578947	0.452339181287	0.372067423461	0.431510147919	0.462332301342	0.462332301342	0.431510147919	0.462332301342	0.462332301342	0.462332301342	0.431510147919	0.462332301342	0.431510147919	0.372067423461	0.348813209494	0.28173374613	0.348813209494	0.431510147919	0.462332301342	0.462332301342	0.429308565531	0.429308565531	0.462332301342	0.462332301342	0.429308565531	0.493154454764	0.591520467836	0.626315789474	0.626315789474	0.626315789474	0.626315789474	0.556725146199	0.462332301342	0.431510147919	0.462332301342
0.757894736842	0.715789473684	0.760526315789	0.805263157895	0.805263157895	0.852631578947	0.805263157895	0.757894736842	0.710526315789	0.671052631579	0.715789473684	0.715789473684	0.715789473684	0.671052631579	0.631578947368	0.671052631579	0.671052631579	0.671052631579	0.626315789474	0.626315789474	0.626315789474	0.626315789474	0.671052631579	0.710526315789	0.671052631579	0.59649122807	0.59649122807	0.556725146199	0.556725146199	0.556725146199	0.556725146199	0.516959064327	0.484649122807	0.417543859649	0.513157894737	0.547368421053	0.513157894737	0.452339181287	0.372067423461	0.400687994496	0.431510147919
0.526315789474	0.526315789474	0.526315789474	0.526315789474	0.458479532164	0.395321637427	0.315789473684	0.23309253526	0.315789473684	0.395321637427	0.458479532164	0.559210526316	0.59649122807	0.559210526316	0.559210526316	0.59649122807	0.59649122807	0.559210526316	0.631578947368	0.671052631579	0.631578947368	0.589473684211	0.589473684211	0.589473684211	0.631578947368	0.671052631579	0.671052631579	0.757894736842	0.757894736842	0.715789473684	0.715789473684	0.715789473684	0.715789473684	0.671052631579	0.671052631579	0.671052631579	0.710526315789	0.710526315789	0.710526315789	0.710526315789	0.671052631579
0.715789473684	0.715789473684	0.715789473684	0.631578947368	0.671052631579	0.631578947368	0.631578947368	0.671052631579	0.671052631579	0.715789473684	0.715789473684	0.715789473684	0.636257309942	0.495356037152	0.355553405573	0.269806214884	0.172959272159	0.0987663729459	0.0987663729459	0.172959272159	0.289078087375	0.435371517028	0.563605091159	0.676023391813	0.757894736842	0.8	0.757894736842	0.757894736842	0.757894736842	0.757894736842	0.710526315789	0.710526315789	0.710526315789	0.626315789474	0.556725146199	0.521929824561	0.425730994152	0.348813209494	0.37564499484	0.433436532508	0.528379772962
0.805263157895	0.805263157895	0.805263157895	0.715789473684	0.760526315789	0.715789473684	0.715789473684	0.760526315789	0.715789473684	0.715789473684	0.715789473684	0.715789473684	0.757894736842	0.757894736842	0.757894736842	0.805263157895	0.805263157895	0.805263157895	0.757894736842	0.757894736842	0.757894736842	0.85	0.85	0.805263157895	0.805263157895	0.805263157895	0.805263157895	0.805263157895	0.757894736842	0.757894736842	0.8	0.85	0.85	0.85	0.8	0.8	0.757894736842	0.671052631579	0.59649122807	0.556725146199	0.59649122807
0.323632610939	0.300515995872	0.193739250086	0.193739250086	0.300515995872	0.323632610939	0.323632610939	0.323632610939	0.399122807018	0.425730994152	0.487134502924	0.521929824561	0.487134502924	0.552631578947	0.552631578947	0.521929824561	0.521929824561	0.452339181287	0.452339181287	0.521929824561	0.521929824561	0.556725146199	0.521929824561	0.521929824561	0.484649122807	0.484649122807	0.521929824561	0.484649122807	0.484649122807	0.556725146199	0.59649122807	0.633771929825	0.671052631579	0.757894736842	0.757894736842	0.805263157895	0.757894736842	0.757894736842	0.805263157895	0.757894736842	0.715789473684
0.757894736842	0.757894736842	0.757894736842	0.676023391813	0.633771929825	0.633771929825	0.59649122807	0.521929824561	0.589473684211	0.589473684211	0.552631578947	0.478947368421	0.515789473684	0.515789473684	0.515789473684	0.487134502924	0.487134502924	0.487134502924	0.452339181287	0.387719298246	0.355409356725	0.227234753551	0.227234753551	0.227234753551	0.227234753551	0.19604566973	0.308771929825	0.364912280702	0.364912280702	0.364912280702	0.395321637427	0.364912280702	0.452339181287	0.521929824561	0.521929824561	0.521929824561	0.556725146199	0.556725146199	0.59649122807	0.715789473684	0.757894736842
0.710526315789	0.671052631579	0.671052631579	0.710526315789	0.671052631579	0.671052631579	0.710526315789	0.671052631579	0.556725146199	0.556725146199	0.556725146199	0.484649122807	0.521929824561	0.556725146199	0.521929824561	0.521929824561	0.521929824561	0.458479532164	0.458479532164	0.491228070175	0.491228070175	0.559210526316	0.636257309942	0.676023391813	0.676023391813	0.676023391813	0.676023391813	0.718274853801	0.760526315789	0.718274853801	0.760526315789	0.805263157895	0.852631578947	0.9	0.95	0.95	0.95	0.9	0.805263157895	0.757894736842	0.671052631579
0.528379772962	0.495356037152	0.404540763674	0.404540763674	0.355553405573	0.355553405573	0.355553405573	0.408160797214	0.435371517028	0.435371517028	0.435371517028	0.408160797214	0.355553405573	0.380950077399	0.408160797214	0.435371517028	0.435371517028	0.408160797214	0.495356037152	0.636257309942	0.760526315789	0.805263157895	0.760526315789	0.676023391813	0.676023391813	0.59649122807	0.636257309942	0.636257309942	0.636257309942	0.636257309942	0.59649122807	0.521929824561	0.491228070175	0.458479532164	0.458479532164	0.458479532164	0.458479532164	0.458479532164	0.559210526316	0.636257309942	0.676023391813
0.452339181287	0.452339181287	0.484649122807	0.452339181287	0.364912280702	0.334502923977	0.360233918129	0.334502923977	0.334502923977	0.295149638803	0.272445820433	0.364912280702	0.452339181287	0.521929824561	0.521929824561	0.487134502924	0.458479532164	0.521929824561	0.589473684211	0.589473684211	0.671052631579	0.671052631579	0.631578947368	0.715789473684	0.715789473684	0.715789473684	0.715789473684	0.715789473684	0.671052631579	0.671052631579	0.671052631579	0.757894736842	0.805263157895	0.852631578947	0.852631578947	0.9	0.852631578947	0.852631578947	0.852631578947	0.805263157895	0.760526315789
0.671052631579	0.715789473684	0.757894736842	0.757894736842	0.85	0.85	0.85	0.9	0.9	0.9	0.852631578947	0.852631578947	0.805263157895	0.805263157895	0.85	0.805263157895	0.676023391813	0.676023391813	0.805263157895	0.9	0.9	0.85	0.85	0.8	0.8	0.75	0.710526315789	0.710526315789	0.710526315789	0.710526315789	0.757894736842	0.757894736842	0.757894736842	0.757894736842	0.671052631579	0.715789473684	0.715789473684	0.757894736842	0.757894736842	0.757894736842	0.757894736842
0.589473684211	0.671052631579	0.715789473684	0.760526315789	0.852631578947	0.9	0.852631578947	0.718274853801	0.760526315789	0.718274853801	0.636257309942	0.59649122807	0.631578947368	0.631578947368	0.673684210526	0.715789473684	0.760526315789	0.760526315789	0.715789473684	0.59649122807	0.676023391813	0.676023391813	0.760526315789	0.760526315789	0.805263157895	0.805263157895	0.715789473684	0.673684210526	0.673684210526	0.59649122807	0.559210526316	0.487134502924	0.458479532164	0.37564499484	0.348813209494	0.37564499484	0.37564499484	0.431510147919	0.462332301342	0.431510147919	0.348813209494
0.487134502924	0.420029239766	0.478947368421	0.552631578947	0.552631578947	0.478947368421	0.452339181287	0.395321637427	0.297213622291	0.243808049536	0.168727210182	0.184066047472	0.199404884761	0.199404884761	0.199404884761	0.21474372205	0.250534342392	0.269806214884	0.269806214884	0.380950077399	0.528379772962	0.633771929825	0.710526315789	0.8	0.8	0.757894736842	0.671052631579	0.671052631579	0.626315789474	0.626315789474	0.671052631579	0.757894736842	0.805263157895	0.757894736842	0.757894736842	0.757894736842	0.757894736842	0.715789473684	0.673684210526	0.636257309942	0.636257309942
0.340852130326	0.393873572821	0.393873572821	0.556725146199	0.59649122807	0.636257309942	0.676023391813	0.718274853801	0.676023391813	0.676023391813	0.676023391813	0.760526315789	0.760526315789	0.760526315789	0.760526315789	0.676023391813	0.676023391813	0.718274853801	0.760526315789	0.718274853801	0.718274853801	0.636257309942	0.636257309942	0.59649122807	0.636257309942	0.59649122807	0.521929824561	0.59649122807	0.59649122807	0.559210526316	0.526315789474	0.433436532508	0.495356037152	0.495356037152	0.495356037152	0.462332301342	0.495356037152	0.495356037152	0.462332301342	0.521929824561	0.589473684211
0.526315789474	0.561403508772	0.526315789474	0.526315789474	0.561403508772	0.636257309942	0.636257309942	0.59649122807	0.59649122807	0.59649122807	0.521929824561	0.425730994152	0.342105263158	0.399122807018	0.427631578947	0.491228070175	0.559210526316	0.59649122807	0.59649122807	0.526315789474	0.526315789474	0.458479532164	0.458479532164	0.491228070175	0.559210526316	0.59649122807	0.636257309942	0.760526315789	0.805263157895	0.760526315789	0.760526315789	0.805263157895	0.805263157895	0.757894736842	0.757894736842	0.715789473684	0.631578947368	0.59649122807	0.636257309942	0.676023391813	0.636257309942
0.673684210526	0.715789473684	0.673684210526	0.636257309942	0.528379772962	0.406346749226	0.406346749226	0.380950077399	0.355553405573	0.380950077399	0.408160797214	0.408160797214	0.563605091159	0.676023391813	0.757894736842	0.757894736842	0.676023391813	0.528379772962	0.462332301342	0.37564499484	0.37564499484	0.37564499484	0.37564499484	0.346749226006	0.37564499484	0.404540763674	0.404540763674	0.348813209494	0.277399380805	0.260061919505	0.260061919505	0.260061919505	0.321981424149	0.400687994496	0.429308565531	0.556725146199	0.626315789474	0.663157894737	0.710526315789	0.710526315789	0.710526315789
0.760526315789	0.760526315789	0.715789473684	0.59649122807	0.521929824561	0.559210526316	0.521929824561	0.559210526316	0.559210526316	0.487134502924	0.30119743804	0.324366471735	0.324366471735	0.278028404344	0.235254803676	0.202172096909	0.265350877193	0.315789473684	0.364912280702	0.364912280702	0.315789473684	0.364912280702	0.364912280702	0.315789473684	0.265350877193	0.155945419103	0.155945419103	0.265350877193	0.315789473684	0.315789473684	0.395321637427	0.458479532164	0.521929824561	0.59649122807	0.59649122807	0.59649122807	0.526315789474	0.491228070175	0.458479532164	0.487134502924	0.592105263158
0.561403508772	0.561403508772	0.561403508772	0.59649122807	0.636257309942	0.636257309942	0.760526315789	0.805263157895	0.805263157895	0.757894736842	0.671052631579	0.671052631579	0.715789473684	0.715789473684	0.673684210526	0.673684210526	0.673684210526	0.715789473684	0.757894736842	0.715789473684	0.59649122807	0.521929824561	0.556725146199	0.556725146199	0.556725146199	0.491228070175	0.456140350877	0.456140350877	0.491228070175	0.526315789474	0.491228070175	0.491228070175	0.556725146199	0.556725146199	0.521929824561	0.521929824561	0.521929824561	0.631578947368	0.671052631579	0.671052631579	0.626315789474
0.852631578947	0.805263157895	0.757894736842	0.805263157895	0.805263157895	0.757894736842	0.8	0.85	0.8	0.757894736842	0.676023391813	0.633771929825	0.710526315789	0.75	0.8	0.8	0.8	0.8	0.8	0.8	0.8	0.8	0.8	0.8	0.85	0.85	0.85	0.85	0.85	0.9	0.9	0.85	0.85	0.805263157895	0.760526315789	0.715789473684	0.633771929825	0.633771929825	0.59649122807	0.636257309942	0.636257309942
0.245319180304	0.245319180304	0.245319180304	0.321981424149	0.400687994496	0.521929824561	0.631578947368	0.671052631579	0.715789473684	0.715789473684	0.757894736842	0.85	0.9	0.9	0.9	0.9	0.9	0.805263157895	0.757894736842	0.757894736842	0.8	0.757894736842	0.633771929825	0.59649122807	0.636257309942	0.59649122807	0.59649122807	0.59649122807	0.59649122807	0.556725146199	0.59649122807	0.59649122807	0.59649122807	0.631578947368	0.59649122807	0.59649122807	0.528379772962	0.408160797214	0.289078087375	0.185313505885	0.0987663729459
0.521929824561	0.521929824561	0.484649122807	0.484649122807	0.484649122807	0.484649122807	0.547368421053	0.626315789474	0.626315789474	0.663157894737	0.710526315789	0.8	0.8	0.757894736842	0.710526315789	0.710526315789	0.671052631579	0.631578947368	0.589473684211	0.547368421053	0.360902255639	0.417042606516	0.417042606516	0.384962406015	0.581578947368	0.626315789474	0.663157894737	0.710526315789	0.757894736842	0.8	0.8	0.75	0.710526315789	0.663157894737	0.710526315789	0.710526315789	0.671052631579	0.59649122807	0.491228070175	0.59649122807	0.676023391813
0.631578947368	0.559210526316	0.487134502924	0.395321637427	0.342105263158	0.342105263158	0.395321637427	0.425730994152	0.458479532164	0.458479532164	0.559210526316	0.59649122807	0.59649122807	0.59649122807	0.59649122807	0.526315789474	0.433436532508	0.433436532508	0.404540763674	0.404540763674	0.495356037152	0.563605091159	0.563605091159	0.563605091159	0.563605091159	0.495356037152	0.495356037152	0.495356037152	0.462332301342	0.431510147919	0.404540763674	0.433436532508	0.561403508772	0.636257309942	0.636257309942	0.636257309942	0.636257309942	0.636257309942	0.59649122807	0.636257309942	0.59649122807
0.462332301342	0.355553405573	0.355553405573	0.408160797214	0.408160797214	0.380950077399	0.528379772962	0.633771929825	0.671052631579	0.633771929825	0.633771929825	0.59649122807	0.556725146199	0.59649122807	0.59649122807	0.556725146199	0.484649122807	0.452339181287	0.425730994152	0.484649122807	0.484649122807	0.484649122807	0.452339181287	0.452339181287	0.452339181287	0.452339181287	0.417543859649	0.387719298246	0.452339181287	0.452339181287	0.452339181287	0.487134502924	0.552631578947	0.552631578947	0.515789473684	0.420029239766	0.420029239766	0.420029239766	0.420029239766	0.515789473684	0.552631578947
0.676023391813	0.715789473684	0.757894736842	0.805263157895	0.757894736842	0.757894736842	0.757894736842	0.757894736842	0.715789473684	0.760526315789	0.715789473684	0.671052631579	0.671052631579	0.631578947368	0.521929824561	0.521929824561	0.556725146199	0.556725146199	0.589473684211	0.671052631579	0.671052631579	0.671052631579	0.626315789474	0.589473684211	0.556725146199	0.462332301342	0.431510147919	0.372067423461	0.431510147919	0.462332301342	0.462332301342	0.431510147919	0.487134502924	0.487134502924	0.487134502924	0.487134502924	0.487134502924	0.521929824561	0.487134502924	0.420029239766	0.395321637427
0.232542139663	0.214654282766	0.245319180304	0.261673792324	0.28180254558	0.261673792324	0.221416285813	0.207577767949	0.166494668043	0.135276917785	0.147574819401	0.135276917785	0.15608875129	0.182441397612	0.182441397612	0.170278637771	0.170278637771	0.15608875129	0.170278637771	0.185758513932	0.170278637771	0.223490712074	0.321981424149	0.395321637427	0.420029239766	0.395321637427	0.364912280702	0.342105263158	0.275472996216	0.254282765738	0.321981424149	0.348813209494	0.372067423461	0.348813209494	0.348813209494	0.395321637427	0.487134502924	0.521929824561	0.487134502924	0.487134502924	0.487134502924
0.452339181287	0.452339181287	0.387719298246	0.420029239766	0.452339181287	0.521929824561	0.521929824561	0.521929824561	0.487134502924	0.592105263158	0.673684210526	0.760526315789	0.805263157895	0.760526315789	0.673684210526	0.559210526316	0.559210526316	0.59649122807	0.59649122807	0.59649122807	0.521929824561	0.521929824561	0.521929824561	0.556725146199	0.59649122807	0.556725146199	0.36925647452	0.393873572821	0.556725146199	0.59649122807	0.59649122807	0.59649122807	0.631578947368	0.631578947368	0.592105263158	0.552631578947	0.478947368421	0.420029239766	0.487134502924	0.521929824561	0.521929824561
0.521929824561	0.556725146199	0.521929824561	0.559210526316	0.559210526316	0.559210526316	0.636257309942	0.636257309942	0.636257309942	0.636257309942	0.636257309942	0.636257309942	0.676023391813	0.805263157895	0.852631578947	0.852631578947	0.9	0.9	0.852631578947	0.9	0.852631578947	0.718274853801	0.598830409357	0.598830409357	0.598830409357	0.563605091159	0.495356037152	0.462332301342	0.462332301342	0.400687994496	0.400687994496	0.431510147919	0.462332301342	0.556725146199	0.626315789474	0.663157894737	0.663157894737	0.581578947368	0.384962406015	0.363575605681	0.340852130326
0.462332301342	0.521929824561	0.589473684211	0.671052631579	0.671052631579	0.715789473684	0.715789473684	0.671052631579	0.671052631579	0.671052631579	0.671052631579	0.59649122807	0.59649122807	0.556725146199	0.556725146199	0.556725146199	0.59649122807	0.671052631579	0.710526315789	0.710526315789	0.663157894737	0.469172932331	0.469172932331	0.469172932331	0.443107769424	0.626315789474	0.671052631579	0.671052631579	0.710526315789	0.710526315789	0.710526315789	0.671052631579	0.631578947368	0.631578947368	0.559210526316	0.559210526316	0.59649122807	0.559210526316	0.673684210526	0.760526315789	0.805263157895
0.462332301342	0.59649122807	0.715789473684	0.760526315789	0.805263157895	0.760526315789	0.673684210526	0.673684210526	0.715789473684	0.715789473684	0.757894736842	0.757894736842	0.757894736842	0.757894736842	0.715789473684	0.59649122807	0.59649122807	0.59649122807	0.59649122807	0.633771929825	0.633771929825	0.59649122807	0.491228070175	0.491228070175	0.491228070175	0.456140350877	0.425730994152	0.425730994152	0.37564499484	0.348813209494	0.297213622291	0.23309253526	0.218524251806	0.238390092879	0.260061919505	0.28173374613	0.260061919505	0.218524251806	0.127770406408	0.127770406408	0.111799105607
0.513157894737	0.547368421053	0.513157894737	0.513157894737	0.442105263158	0.387719298246	0.317027863777	0.261222910217	0.18170622635	0.104535823832	0.104535823832	0.18170622635	0.261222910217	0.317027863777	0.336842105263	0.336842105263	0.395321637427	0.395321637427	0.425730994152	0.458479532164	0.458479532164	0.491228070175	0.526315789474	0.491228070175	0.425730994152	0.342105263158	0.321981424149	0.300515995872	0.325558995528	0.350601995184	0.429824561404	0.458479532164	0.458479532164	0.404540763674	0.458479532164	0.521929824561	0.556725146199	0.556725146199	0.521929824561	0.484649122807	0.318128654971
0.631578947368	0.592105263158	0.552631578947	0.589473684211	0.589473684211	0.513157894737	0.417543859649	0.442105263158	0.513157894737	0.552631578947	0.589473684211	0.589473684211	0.671052631579	0.715789473684	0.671052631579	0.589473684211	0.556725146199	0.59649122807	0.636257309942	0.636257309942	0.636257309942	0.559210526316	0.491228070175	0.433436532508	0.462332301342	0.495356037152	0.462332301342	0.495356037152	0.528379772962	0.495356037152	0.462332301342	0.59649122807	0.673684210526	0.673684210526	0.715789473684	0.715789473684	0.760526315789	0.760526315789	0.673684210526	0.673684210526	0.59649122807
0.556725146199	0.556725146199	0.59649122807	0.556725146199	0.59649122807	0.556725146199	0.626315789474	0.663157894737	0.663157894737	0.626315789474	0.589473684211	0.484649122807	0.417543859649	0.318128654971	0.360902255639	0.360902255639	0.360902255639	0.384962406015	0.547368421053	0.589473684211	0.589473684211	0.547368421053	0.626315789474	0.626315789474	0.626315789474	0.626315789474	0.591520467836	0.556725146199	0.484649122807	0.484649122807	0.452339181287	0.425730994152	0.348813209494	0.321981424149	0.364912280702	0.364912280702	0.364912280702	0.315789473684	0.23309253526	0.23309253526	0.254282765738
0.400687994496	0.425730994152	0.400687994496	0.400687994496	0.348813209494	0.348813209494	0.404540763674	0.404540763674	0.495356037152	0.59649122807	0.671052631579	0.757894736842	0.805263157895	0.757894736842	0.710526315789	0.710526315789	0.671052631579	0.59649122807	0.636257309942	0.676023391813	0.715789473684	0.757894736842	0.757894736842	0.757894736842	0.757894736842	0.757894736842	0.757894736842	0.676023391813	0.528379772962	0.528379772962	0.528379772962	0.462332301342	0.400687994496	0.400687994496	0.431510147919	0.521929824561	0.552631578947	0.589473684211	0.671052631579	0.671052631579	0.589473684211
0.330156733746	0.306574109907	0.355553405573	0.355553405573	0.355553405573	0.462332301342	0.521929824561	0.631578947368	0.671052631579	0.671052631579	0.671052631579	0.671052631579	0.671052631579	0.626315789474	0.626315789474	0.591520467836	0.493154454764	0.493154454764	0.493154454764	0.462332301342	0.429308565531	0.462332301342	0.462332301342	0.462332301342	0.495356037152	0.462332301342	0.493154454764	0.462332301342	0.400687994496	0.431510147919	0.521929824561	0.552631578947	0.589473684211	0.552631578947	0.631578947368	0.673684210526	0.631578947368	0.631578947368	0.673684210526	0.715789473684	0.673684210526
0.478947368421	0.513157894737	0.513157894737	0.452339181287	0.372067423461	0.400687994496	0.400687994496	0.369865841073	0.429308565531	0.429308565531	0.396284829721	0.258319000115	0.224875915278	0.207577767949	0.297213622291	0.348813209494	0.404540763674	0.404540763674	0.491228070175	0.556725146199	0.556725146199	0.556725146199	0.484649122807	0.417543859649	0.417543859649	0.369865841073	0.282991486068	0.18170622635	0.0796463419676	0.114989406216	0.114989406216	0.125442988599	0.136846896653	0.232639032221	0.330156733746	0.400687994496	0.425730994152	0.484649122807	0.556725146199	0.591520467836	0.663157894737
0.673684210526	0.673684210526	0.715789473684	0.673684210526	0.673684210526	0.631578947368	0.671052631579	0.631578947368	0.559210526316	0.59649122807	0.636257309942	0.636257309942	0.636257309942	0.636257309942	0.636257309942	0.559210526316	0.673684210526	0.760526315789	0.760526315789	0.715789473684	0.715789473684	0.715789473684	0.757894736842	0.8	0.8	0.757894736842	0.676023391813	0.528379772962	0.408160797214	0.380950077399	0.380950077399	0.380950077399	0.528379772962	0.676023391813	0.757894736842	0.8	0.85	0.85	0.8	0.8	0.75
0.626315789474	0.626315789474	0.626315789474	0.710526315789	0.757894736842	0.805263157895	0.757894736842	0.757894736842	0.671052631579	0.715789473684	0.757894736842	0.757894736842	0.715789473684	0.715789473684	0.715789473684	0.715789473684	0.715789473684	0.715789473684	0.760526315789	0.715789473684	0.715789473684	0.757894736842	0.757894736842	0.757894736842	0.757894736842	0.710526315789	0.710526315789	0.710526315789	0.757894736842	0.757894736842	0.715789473684	0.673684210526	0.760526315789	0.760526315789	0.715789473684	0.671052631579	0.715789473684	0.671052631579	0.589473684211	0.552631578947	0.552631578947
0.9	0.85	0.805263157895	0.805263157895	0.85	0.85	0.757894736842	0.676023391813	0.757894736842	0.8	0.8	0.8	0.85	0.8	0.8	0.710526315789	0.633771929825	0.633771929825	0.591520467836	0.591520467836	0.591520467836	0.591520467836	0.549269005848	0.516959064327	0.516959064327	0.484649122807	0.484649122807	0.484649122807	0.556725146199	0.556725146199	0.521929824561	0.559210526316	0.559210526316	0.592105263158	0.631578947368	0.631578947368	0.631578947368	0.631578947368	0.631578947368	0.631578947368	0.671052631579
0.636257309942	0.676023391813	0.715789473684	0.676023391813	0.760526315789	0.805263157895	0.805263157895	0.805263157895	0.715789473684	0.715789473684	0.715789473684	0.636257309942	0.59649122807	0.556725146199	0.59649122807	0.59649122807	0.676023391813	0.676023391813	0.633771929825	0.671052631579	0.710526315789	0.671052631579	0.589473684211	0.556725146199	0.59649122807	0.59649122807	0.59649122807	0.631578947368	0.715789473684	0.760526315789	0.760526315789	0.760526315789	0.715789473684	0.715789473684	0.757894736842	0.805263157895	0.85	0.9	0.9	0.85	0.85
0.59649122807	0.521929824561	0.425730994152	0.348813209494	0.264125386997	0.243808049536	0.185758513932	0.215612560814	0.215612560814	0.215612560814	0.215612560814	0.305286091045	0.521929824561	0.631578947368	0.671052631579	0.757894736842	0.757894736842	0.715789473684	0.631578947368	0.521929824561	0.559210526316	0.559210526316	0.521929824561	0.521929824561	0.59649122807	0.636257309942	0.59649122807	0.633771929825	0.676023391813	0.676023391813	0.757894736842	0.757894736842	0.676023391813	0.676023391813	0.633771929825	0.59649122807	0.556725146199	0.484649122807	0.484649122807	0.556725146199	0.59649122807
0.631578947368	0.631578947368	0.59649122807	0.59649122807	0.59649122807	0.636257309942	0.676023391813	0.636257309942	0.636257309942	0.59649122807	0.673684210526	0.673684210526	0.715789473684	0.673684210526	0.592105263158	0.592105263158	0.673684210526	0.673684210526	0.673684210526	0.592105263158	0.487134502924	0.521929824561	0.521929824561	0.559210526316	0.521929824561	0.521929824561	0.556725146199	0.521929824561	0.521929824561	0.552631578947	0.521929824561	0.431510147919	0.495356037152	0.528379772962	0.528379772962	0.528379772962	0.495356037152	0.528379772962	0.495356037152	0.431510147919	0.431510147919
0.59649122807	0.676023391813	0.676023391813	0.715789473684	0.757894736842	0.715789473684	0.760526315789	0.715789473684	0.673684210526	0.636257309942	0.528379772962	0.433436532508	0.462332301342	0.528379772962	0.598830409357	0.598830409357	0.561403508772	0.493154454764	0.561403508772	0.594427244582	0.715789473684	0.805263157895	0.852631578947	0.852631578947	0.852631578947	0.852631578947	0.805263157895	0.852631578947	0.852631578947	0.852631578947	0.852631578947	0.852631578947	0.760526315789	0.673684210526	0.631578947368	0.671052631579	0.631578947368	0.559210526316	0.559210526316	0.521929824561	0.521929824561
0.59649122807	0.59649122807	0.559210526316	0.487134502924	0.559210526316	0.59649122807	0.59649122807	0.59649122807	0.59649122807	0.556725146199	0.626315789474	0.663157894737	0.710526315789	0.710526315789	0.710526315789	0.75	0.710526315789	0.710526315789	0.710526315789	0.663157894737	0.663157894737	0.663157894737	0.626315789474	0.556725146199	0.521929824561	0.491228070175	0.458479532164	0.425730994152	0.395321637427	0.452339181287	0.452339181287	0.487134502924	0.452339181287	0.344639376218	0.487134502924	0.487134502924	0.521929824561	0.487134502924	0.552631578947	0.552631578947	0.487134502924
0.671052631579	0.671052631579	0.631578947368	0.631578947368	0.671052631579	0.715789473684	0.757894736842	0.757894736842	0.715789473684	0.59649122807	0.636257309942	0.636257309942	0.59649122807	0.633771929825	0.676023391813	0.676023391813	0.633771929825	0.556725146199	0.491228070175	0.462332301342	0.380950077399	0.408160797214	0.435371517028	0.408160797214	0.528379772962	0.633771929825	0.671052631579	0.671052631579	0.715789473684	0.757894736842	0.757894736842	0.8	0.757894736842	0.676023391813	0.528379772962	0.528379772962	0.528379772962	0.462332301342	0.404540763674	0.348813209494	0.348813209494
0.559210526316	0.491228070175	0.458479532164	0.458479532164	0.491228070175	0.458479532164	0.425730994152	0.364912280702	0.452339181287	0.513157894737	0.547368421053	0.589473684211	0.631578947368	0.631578947368	0.631578947368	0.671052631579	0.715789473684	0.757894736842	0.757894736842	0.710526315789	0.663157894737	0.626315789474	0.710526315789	0.710526315789	0.757894736842	0.757894736842	0.671052631579	0.715789473684	0.715789473684	0.671052631579	0.757894736842	0.757894736842	0.805263157895	0.805263157895	0.805263157895	0.805263157895	0.760526315789	0.676023391813	0.676023391813	0.676023391813	0.718274853801
0.491228070175	0.521929824561	0.59649122807	0.636257309942	0.59649122807	0.59649122807	0.636257309942	0.636257309942	0.559210526316	0.59649122807	0.559210526316	0.559210526316	0.673684210526	0.760526315789	0.760526315789	0.715789473684	0.673684210526	0.673684210526	0.673684210526	0.715789473684	0.673684210526	0.673684210526	0.715789473684	0.673684210526	0.631578947368	0.631578947368	0.631578947368	0.715789473684	0.715789473684	0.757894736842	0.757894736842	0.671052631579	0.556725146199	0.462332301342	0.462332301342	0.528379772962	0.633771929825	0.671052631579	0.757894736842	0.757894736842	0.757894736842
0.715789473684	0.715789473684	0.715789473684	0.671052631579	0.626315789474	0.671052631579	0.710526315789	0.710526315789	0.626315789474	0.591520467836	0.633771929825	0.633771929825	0.556725146199	0.591520467836	0.626315789474	0.591520467836	0.493154454764	0.462332301342	0.462332301342	0.404540763674	0.305211558308	0.211300309598	0.211300309598	0.211300309598	0.260061919505	0.348813209494	0.431510147919	0.462332301342	0.431510147919	0.372067423461	0.261673792324	0.261673792324	0.278028404344	0.318128654971	0.340852130326	0.484649122807	0.521929824561	0.484649122807	0.452339181287	0.425730994152	0.458479532164
0.330156733746	0.306574109907	0.282991486068	0.369865841073	0.417543859649	0.473684210526	0.547368421053	0.626315789474	0.626315789474	0.589473684211	0.671052631579	0.671052631579	0.715789473684	0.757894736842	0.715789473684	0.636257309942	0.676023391813	0.676023391813	0.676023391813	0.676023391813	0.636257309942	0.676023391813	0.636257309942	0.676023391813	0.636257309942	0.59649122807	0.676023391813	0.718274853801	0.676023391813	0.676023391813	0.676023391813	0.633771929825	0.671052631579	0.671052631579	0.671052631579	0.589473684211	0.589473684211	0.671052631579	0.715789473684	0.760526315789	0.760526315789
0.631578947368	0.592105263158	0.559210526316	0.559210526316	0.559210526316	0.559210526316	0.559210526316	0.59649122807	0.631578947368	0.631578947368	0.592105263158	0.592105263158	0.552631578947	0.552631578947	0.631578947368	0.671052631579	0.671052631579	0.671052631579	0.589473684211	0.547368421053	0.513157894737	0.452339181287	0.400687994496	0.348813209494	0.348813209494	0.306574109907	0.232639032221	0.250534342392	0.355553405573	0.431510147919	0.487134502924	0.552631578947	0.631578947368	0.631578947368	0.671052631579	0.715789473684	0.757894736842	0.757894736842	0.757894736842	0.757894736842	0.671052631579
0.591520467836	0.633771929825	0.676023391813	0.676023391813	0.636257309942	0.59649122807	0.673684210526	0.715789473684	0.715789473684	0.631578947368	0.559210526316	0.431510147919	0.431510147919	0.431510147919	0.431510147919	0.495356037152	0.495356037152	0.528379772962	0.528379772962	0.462332301342	0.59649122807	0.671052631579	0.710526315789	0.75	0.710526315789	0.710526315789	0.710526315789	0.626315789474	0.626315789474	0.626315789474	0.626315789474	0.589473684211	0.631578947368	0.589473684211	0.589473684211	0.626315789474	0.671052631579	0.671052631579	0.671052631579	0.59649122807	0.676023391813
0.125442988599	0.125442988599	0.21474372205	0.30814628483	0.404540763674	0.458479532164	0.521929824561	0.59649122807	0.59649122807	0.671052631579	0.710526315789	0.710526315789	0.710526315789	0.671052631579	0.626315789474	0.589473684211	0.589473684211	0.589473684211	0.589473684211	0.513157894737	0.589473684211	0.626315789474	0.663157894737	0.663157894737	0.710526315789	0.710526315789	0.757894736842	0.710526315789	0.710526315789	0.710526315789	0.710526315789	0.626315789474	0.556725146199	0.556725146199	0.521929824561	0.487134502924	0.487134502924	0.559210526316	0.559210526316	0.521929824561	0.487134502924
0.484649122807	0.521929824561	0.589473684211	0.626315789474	0.626315789474	0.663157894737	0.626315789474	0.626315789474	0.626315789474	0.710526315789	0.75	0.75	0.710526315789	0.633771929825	0.59649122807	0.526315789474	0.491228070175	0.425730994152	0.521929824561	0.556725146199	0.556725146199	0.521929824561	0.487134502924	0.592105263158	0.673684210526	0.715789473684	0.673684210526	0.631578947368	0.589473684211	0.552631578947	0.521929824561	0.556725146199	0.521929824561	0.487134502924	0.420029239766	0.25664160401	0.226448474126	0.170278637771	0.15608875129	0.170278637771	0.282991486068
0.355553405573	0.380950077399	0.380950077399	0.330156733746	0.286135835913	0.305211558308	0.404540763674	0.462332301342	0.556725146199	0.626315789474	0.663157894737	0.626315789474	0.589473684211	0.631578947368	0.631578947368	0.589473684211	0.671052631579	0.671052631579	0.631578947368	0.589473684211	0.513157894737	0.484649122807	0.429308565531	0.330156733746	0.330156733746	0.462332301342	0.556725146199	0.671052631579	0.710526315789	0.710526315789	0.710526315789	0.757894736842	0.757894736842	0.671052631579	0.710526315789	0.671052631579	0.715789473684	0.671052631579	0.671052631579	0.59649122807	0.556725146199
0.757894736842	0.715789473684	0.715789473684	0.760526315789	0.715789473684	0.805263157895	0.805263157895	0.805263157895	0.805263157895	0.805263157895	0.715789473684	0.673684210526	0.636257309942	0.636257309942	0.559210526316	0.458479532164	0.458479532164	0.458479532164	0.425730994152	0.425730994152	0.458479532164	0.458479532164	0.491228070175	0.526315789474	0.526315789474	0.491228070175	0.491228070175	0.556725146199	0.633771929825	0.757894736842	0.85	0.85	0.85	0.9	0.85	0.85	0.805263157895	0.805263157895	0.852631578947	0.852631578947	0.805263157895
0.760526315789	0.805263157895	0.805263157895	0.718274853801	0.563605091159	0.408160797214	0.528379772962	0.59649122807	0.671052631579	0.710526315789	0.710526315789	0.757894736842	0.757894736842	0.8	0.8	0.85	0.8	0.75	0.75	0.710526315789	0.757894736842	0.710526315789	0.626315789474	0.626315789474	0.710526315789	0.757894736842	0.757894736842	0.805263157895	0.757894736842	0.757894736842	0.715789473684	0.715789473684	0.715789473684	0.715789473684	0.671052631579	0.631578947368	0.59649122807	0.495356037152	0.495356037152	0.431510147919	0.400687994496
0.390977443609	0.36925647452	0.305286091045	0.28180254558	0.318128654971	0.390977443609	0.417042606516	0.390977443609	0.552631578947	0.592105263158	0.592105263158	0.631578947368	0.673684210526	0.715789473684	0.757894736842	0.8	0.757894736842	0.757894736842	0.757894736842	0.757894736842	0.757894736842	0.715789473684	0.715789473684	0.673684210526	0.59649122807	0.491228070175	0.37564499484	0.346749226006	0.275472996216	0.231166150671	0.211902304782	0.161449375072	0.161449375072	0.161449375072	0.272445820433	0.321981424149	0.348813209494	0.431510147919	0.495356037152	0.495356037152	0.59649122807
0.364912280702	0.395321637427	0.452339181287	0.452339181287	0.487134502924	0.521929824561	0.556725146199	0.556725146199	0.589473684211	0.626315789474	0.671052631579	0.710526315789	0.671052631579	0.671052631579	0.626315789474	0.626315789474	0.671052631579	0.715789473684	0.760526315789	0.805263157895	0.805263157895	0.805263157895	0.805263157895	0.757894736842	0.710526315789	0.757894736842	0.710526315789	0.626315789474	0.626315789474	0.626315789474	0.710526315789	0.75	0.75	0.75	0.8	0.8	0.8	0.85	0.85	0.757894736842	0.710526315789
0.348813209494	0.395321637427	0.395321637427	0.458479532164	0.458479532164	0.425730994152	0.425730994152	0.425730994152	0.364912280702	0.235254803676	0.254859370649	0.417543859649	0.484649122807	0.516959064327	0.626315789474	0.663157894737	0.663157894737	0.626315789474	0.556725146199	0.626315789474	0.626315789474	0.589473684211	0.589473684211	0.552631578947	0.515789473684	0.452339181287	0.343446852425	0.272445820433	0.321981424149	0.321981424149	0.346749226006	0.321981424149	0.372067423461	0.420029239766	0.515789473684	0.552631578947	0.589473684211	0.552631578947	0.521929824561	0.521929824561	0.521929824561
0.805263157895	0.760526315789	0.715789473684	0.673684210526	0.715789473684	0.673684210526	0.592105263158	0.552631578947	0.478947368421	0.452339181287	0.372067423461	0.282991486068	0.21474372205	0.182787811031	0.182787811031	0.128554064901	0.128554064901	0.182787811031	0.2312624699	0.250534342392	0.250534342392	0.232639032221	0.1982249742	0.1982249742	0.306574109907	0.400687994496	0.452339181287	0.452339181287	0.452339181287	0.521929824561	0.559210526316	0.559210526316	0.59649122807	0.59649122807	0.59649122807	0.59649122807	0.521929824561	0.559210526316	0.673684210526	0.715789473684	0.805263157895
0.757894736842	0.671052631579	0.59649122807	0.636257309942	0.636257309942	0.59649122807	0.559210526316	0.559210526316	0.526315789474	0.491228070175	0.458479532164	0.425730994152	0.425730994152	0.299415204678	0.299415204678	0.254859370649	0.220551378446	0.278028404344	0.299415204678	0.324366471735	0.521929824561	0.59649122807	0.59649122807	0.636257309942	0.718274853801	0.760526315789	0.760526315789	0.760526315789	0.718274853801	0.718274853801	0.760526315789	0.760526315789	0.760526315789	0.760526315789	0.852631578947	0.9	0.9	0.9	0.85	0.757894736842	0.805263157895
0.431510147919	0.431510147919	0.431510147919	0.559210526316	0.631578947368	0.671052631579	0.631578947368	0.671052631579	0.671052631579	0.633771929825	0.633771929825	0.676023391813	0.676023391813	0.757894736842	0.757894736842	0.805263157895	0.852631578947	0.805263157895	0.852631578947	0.805263157895	0.805263157895	0.760526315789	0.715789473684	0.671052631579	0.671052631579	0.710526315789	0.710526315789	0.757894736842	0.757894736842	0.715789473684	0.636257309942	0.636257309942	0.676023391813	0.676023391813	0.676023391813	0.676023391813	0.636257309942	0.559210526316	0.59649122807	0.559210526316	0.521929824561
0.85	0.85	0.85	0.85	0.757894736842	0.757894736842	0.757894736842	0.805263157895	0.805263157895	0.805263157895	0.805263157895	0.805263157895	0.805263157895	0.85	0.805263157895	0.715789473684	0.59649122807	0.59649122807	0.636257309942	0.59649122807	0.521929824561	0.521929824561	0.556725146199	0.521929824561	0.556725146199	0.59649122807	0.59649122807	0.671052631579	0.671052631579	0.631578947368	0.671052631579	0.671052631579	0.715789473684	0.671052631579	0.626315789474	0.663157894737	0.663157894737	0.591520467836	0.591520467836	0.663157894737	0.7
0.636257309942	0.676023391813	0.636257309942	0.561403508772	0.526315789474	0.526315789474	0.561403508772	0.59649122807	0.59649122807	0.676023391813	0.676023391813	0.676023391813	0.715789473684	0.715789473684	0.671052631579	0.556725146199	0.456140350877	0.425730994152	0.364912280702	0.289473684211	0.22514619883	0.122659590152	0.107806280407	0.087650498796	0.0601524820454	0.0328474709722	0.0139517424154	0.00337516923099	0.00145289968214	0.00145289968214	0.00145289968214	0.00145289968214	0.00715944988391	0.0194881481357	0.0403128052841	0.0651651888826	0.087650498796	0.186242260062	0.272445820433	0.364912280702	0.420029239766
0.433436532508	0.495356037152	0.559210526316	0.559210526316	0.636257309942	0.636257309942	0.559210526316	0.59649122807	0.715789473684	0.760526315789	0.760526315789	0.805263157895	0.852631578947	0.805263157895	0.676023391813	0.676023391813	0.636257309942	0.676023391813	0.676023391813	0.636257309942	0.636257309942	0.636257309942	0.718274853801	0.718274853801	0.718274853801	0.676023391813	0.59649122807	0.491228070175	0.462332301342	0.380950077399	0.408160797214	0.408160797214	0.380950077399	0.380950077399	0.353739357585	0.30476006192	0.346749226006	0.346749226006	0.429308565531	0.493154454764	0.493154454764
0.760526315789	0.715789473684	0.631578947368	0.59649122807	0.528379772962	0.563605091159	0.598830409357	0.598830409357	0.598830409357	0.598830409357	0.563605091159	0.563605091159	0.598830409357	0.760526315789	0.852631578947	0.95	0.95	0.9	0.852631578947	0.852631578947	0.760526315789	0.805263157895	0.805263157895	0.715789473684	0.715789473684	0.715789473684	0.673684210526	0.673684210526	0.673684210526	0.715789473684	0.673684210526	0.715789473684	0.757894736842	0.757894736842	0.757894736842	0.710526315789	0.671052631579	0.710526315789	0.757894736842	0.757894736842	0.671052631579
0.528379772962	0.528379772962	0.528379772962	0.563605091159	0.528379772962	0.528379772962	0.493154454764	0.528379772962	0.563605091159	0.563605091159	0.528379772962	0.493154454764	0.528379772962	0.528379772962	0.633771929825	0.671052631579	0.633771929825	0.676023391813	0.676023391813	0.676023391813	0.676023391813	0.676023391813	0.636257309942	0.636257309942	0.559210526316	0.59649122807	0.559210526316	0.521929824561	0.521929824561	0.487134502924	0.452339181287	0.452339181287	0.515789473684	0.515789473684	0.487134502924	0.521929824561	0.559210526316	0.59649122807	0.559210526316	0.521929824561	0.452339181287
0.673684210526	0.715789473684	0.673684210526	0.673684210526	0.760526315789	0.760526315789	0.673684210526	0.673684210526	0.631578947368	0.631578947368	0.673684210526	0.673684210526	0.715789473684	0.715789473684	0.715789473684	0.715789473684	0.715789473684	0.760526315789	0.715789473684	0.671052631579	0.671052631579	0.671052631579	0.59649122807	0.59649122807	0.59649122807	0.59649122807	0.59649122807	0.526315789474	0.404540763674	0.305211558308	0.211300309598	0.211300309598	0.305211558308	0.37564499484	0.400687994496	0.400687994496	0.400687994496	0.400687994496	0.400687994496	0.452339181287	0.478947368421
0.28180254558	0.28180254558	0.484649122807	0.589473684211	0.626315789474	0.663157894737	0.663157894737	0.626315789474	0.626315789474	0.589473684211	0.631578947368	0.631578947368	0.671052631579	0.631578947368	0.631578947368	0.631578947368	0.671052631579	0.710526315789	0.671052631579	0.59649122807	0.59649122807	0.521929824561	0.425730994152	0.370614035088	0.458479532164	0.491228070175	0.458479532164	0.521929824561	0.521929824561	0.521929824561	0.487134502924	0.395321637427	0.348813209494	0.28173374613	0.260061919505	0.181630546956	0.245319180304	0.28180254558	0.28180254558	0.28180254558	0.318128654971
0.760526315789	0.673684210526	0.559210526316	0.59649122807	0.59649122807	0.559210526316	0.521929824561	0.521929824561	0.631578947368	0.671052631579	0.671052631579	0.671052631579	0.671052631579	0.671052631579	0.757894736842	0.757894736842	0.671052631579	0.715789473684	0.760526315789	0.760526315789	0.715789473684	0.715789473684	0.757894736842	0.805263157895	0.805263157895	0.757894736842	0.757894736842	0.757894736842	0.757894736842	0.85	0.85	0.8	0.8	0.85	0.85	0.757894736842	0.715789473684	0.636257309942	0.559210526316	0.491228070175	0.37564499484
0.487134502924	0.559210526316	0.59649122807	0.559210526316	0.559210526316	0.491228070175	0.37564499484	0.433436532508	0.433436532508	0.433436532508	0.404540763674	0.37564499484	0.404540763674	0.37564499484	0.462332301342	0.493154454764	0.528379772962	0.563605091159	0.598830409357	0.598830409357	0.718274853801	0.760526315789	0.805263157895	0.805263157895	0.757894736842	0.710526315789	0.626315789474	0.556725146199	0.456140350877	0.491228070175	0.526315789474	0.526315789474	0.59649122807	0.59649122807	0.636257309942	0.59649122807	0.556725146199	0.521929824561	0.484649122807	0.484649122807	0.589473684211
0.521929824561	0.552631578947	0.521929824561	0.458479532164	0.491228070175	0.526315789474	0.636257309942	0.676023391813	0.676023391813	0.636257309942	0.636257309942	0.636257309942	0.636257309942	0.59649122807	0.59649122807	0.633771929825	0.59649122807	0.559210526316	0.631578947368	0.631578947368	0.592105263158	0.631578947368	0.715789473684	0.715789473684	0.631578947368	0.559210526316	0.559210526316	0.487134502924	0.452339181287	0.452339181287	0.452339181287	0.521929824561	0.559210526316	0.59649122807	0.59649122807	0.556725146199	0.521929824561	0.425730994152	0.458479532164	0.491228070175	0.559210526316
0.710526315789	0.671052631579	0.59649122807	0.59649122807	0.559210526316	0.458479532164	0.425730994152	0.458479532164	0.491228070175	0.491228070175	0.561403508772	0.561403508772	0.561403508772	0.561403508772	0.526315789474	0.491228070175	0.526315789474	0.636257309942	0.718274853801	0.852631578947	0.9	0.9	0.9	0.852631578947	0.805263157895	0.757894736842	0.757894736842	0.715789473684	0.715789473684	0.715789473684	0.671052631579	0.715789473684	0.715789473684	0.715789473684	0.636257309942	0.495356037152	0.495356037152	0.495356037152	0.59649122807	0.715789473684	0.757894736842
0.85	0.85	0.85	0.85	0.805263157895	0.715789473684	0.760526315789	0.760526315789	0.715789473684	0.715789473684	0.715789473684	0.673684210526	0.673684210526	0.592105263158	0.552631578947	0.589473684211	0.671052631579	0.757894736842	0.757894736842	0.757894736842	0.671052631579	0.671052631579	0.631578947368	0.631578947368	0.631578947368	0.715789473684	0.715789473684	0.715789473684	0.805263157895	0.805263157895	0.757894736842	0.757894736842	0.757894736842	0.710526315789	0.8	0.8	0.710526315789	0.710526315789	0.710526315789	0.671052631579	0.59649122807
0.589473684211	0.631578947368	0.671052631579	0.715789473684	0.715789473684	0.757894736842	0.757894736842	0.85	0.9	0.85	0.757894736842	0.671052631579	0.631578947368	0.552631578947	0.552631578947	0.521929824561	0.458479532164	0.348813209494	0.306574109907	0.232639032221	0.148250804708	0.148250804708	0.148250804708	0.136846896653	0.148250804708	0.160605038434	0.172959272159	0.160605038434	0.160605038434	0.160605038434	0.172959272159	0.160605038434	0.269806214884	0.380950077399	0.528379772962	0.633771929825	0.671052631579	0.633771929825	0.633771929825	0.633771929825	0.676023391813
0.95	1.0	0.95	0.852631578947	0.805263157895	0.805263157895	0.760526315789	0.676023391813	0.59649122807	0.523976608187	0.491228070175	0.491228070175	0.59649122807	0.636257309942	0.59649122807	0.491228070175	0.491228070175	0.526315789474	0.526315789474	0.458479532164	0.370614035088	0.277399380805	0.207527089783	0.129790161679	0.141589267286	0.182787811031	0.21474372205	0.250534342392	0.269806214884	0.250534342392	0.250534342392	0.250534342392	0.380950077399	0.495356037152	0.59649122807	0.671052631579	0.710526315789	0.671052631579	0.626315789474	0.671052631579	0.671052631579
0.487134502924	0.395321637427	0.395321637427	0.458479532164	0.491228070175	0.458479532164	0.487134502924	0.552631578947	0.631578947368	0.631578947368	0.631578947368	0.671052631579	0.631578947368	0.631578947368	0.631578947368	0.631578947368	0.631578947368	0.59649122807	0.495356037152	0.404540763674	0.328689370485	0.246517027864	0.246517027864	0.228908668731	0.228908668731	0.305211558308	0.37564499484	0.400687994496	0.37564499484	0.425730994152	0.425730994152	0.491228070175	0.526315789474	0.561403508772	0.561403508772	0.561403508772	0.526315789474	0.59649122807	0.631578947368	0.715789473684	0.760526315789
0.528379772962	0.636257309942	0.673684210526	0.673684210526	0.673684210526	0.631578947368	0.631578947368	0.552631578947	0.589473684211	0.631578947368	0.589473684211	0.631578947368	0.673684210526	0.673684210526	0.760526315789	0.760526315789	0.715789473684	0.673684210526	0.673684210526	0.715789473684	0.805263157895	0.805263157895	0.715789473684	0.715789473684	0.671052631579	0.671052631579	0.671052631579	0.671052631579	0.715789473684	0.671052631579	0.589473684211	0.589473684211	0.556725146199	0.462332301342	0.380950077399	0.380950077399	0.380950077399	0.269515701017	0.251547987616	0.233580274215	0.215612560814
0.521929824561	0.484649122807	0.447368421053	0.291617933723	0.330827067669	0.352882205514	0.505263157895	0.547368421053	0.547368421053	0.589473684211	0.589473684211	0.513157894737	0.552631578947	0.589473684211	0.626315789474	0.671052631579	0.671052631579	0.626315789474	0.671052631579	0.757894736842	0.805263157895	0.805263157895	0.805263157895	0.715789473684	0.715789473684	0.715789473684	0.715789473684	0.757894736842	0.805263157895	0.805263157895	0.852631578947	0.852631578947	0.852631578947	0.805263157895	0.715789473684	0.671052631579	0.671052631579	0.671052631579	0.715789473684	0.715789473684	0.715789473684
0.805263157895	0.805263157895	0.757894736842	0.757894736842	0.710526315789	0.671052631579	0.715789473684	0.757894736842	0.85	0.9	0.85	0.9	0.9	0.85	0.757894736842	0.633771929825	0.633771929825	0.633771929825	0.59649122807	0.521929824561	0.425730994152	0.484649122807	0.556725146199	0.556725146199	0.671052631579	0.757894736842	0.757894736842	0.715789473684	0.636257309942	0.636257309942	0.59649122807	0.556725146199	0.59649122807	0.556725146199	0.591520467836	0.556725146199	0.633771929825	0.676023391813	0.757894736842	0.8	0.8
0.757894736842	0.757894736842	0.757894736842	0.805263157895	0.757894736842	0.757894736842	0.715789473684	0.671052631579	0.626315789474	0.663157894737	0.626315789474	0.591520467836	0.633771929825	0.633771929825	0.556725146199	0.556725146199	0.556725146199	0.556725146199	0.521929824561	0.559210526316	0.521929824561	0.559210526316	0.59649122807	0.671052631579	0.710526315789	0.671052631579	0.671052631579	0.715789473684	0.671052631579	0.671052631579	0.671052631579	0.671052631579	0.757894736842	0.805263157895	0.85	0.805263157895	0.676023391813	0.676023391813	0.676023391813	0.718274853801	0.760526315789
0.306574109907	0.264125386997	0.28173374613	0.264125386997	0.21474372205	0.232639032221	0.21474372205	0.18170622635	0.223490712074	0.238390092879	0.297213622291	0.372067423461	0.431510147919	0.462332301342	0.59649122807	0.715789473684	0.760526315789	0.760526315789	0.715789473684	0.757894736842	0.715789473684	0.715789473684	0.636257309942	0.561403508772	0.433436532508	0.328689370485	0.352167182663	0.352167182663	0.328689370485	0.28173374613	0.239809081527	0.221362229102	0.221362229102	0.221362229102	0.221362229102	0.277399380805	0.297213622291	0.297213622291	0.297213622291	0.336842105263	0.336842105263
0.676023391813	0.676023391813	0.715789473684	0.757894736842	0.757894736842	0.671052631579	0.671052631579	0.671052631579	0.671052631579	0.671052631579	0.631578947368	0.671052631579	0.631578947368	0.671052631579	0.671052631579	0.671052631579	0.631578947368	0.552631578947	0.487134502924	0.559210526316	0.59649122807	0.633771929825	0.710526315789	0.710526315789	0.710526315789	0.671052631579	0.626315789474	0.589473684211	0.521929824561	0.462332301342	0.462332301342	0.429308565531	0.457929136567	0.457929136567	0.591520467836	0.663157894737	0.663157894737	0.7	0.7	0.7	0.7
0.636257309942	0.636257309942	0.59649122807	0.559210526316	0.458479532164	0.348813209494	0.348813209494	0.37564499484	0.425730994152	0.425730994152	0.425730994152	0.370614035088	0.277399380805	0.144939554769	0.117841226159	0.0808716703055	0.0451652725868	0.0882236403333	0.140240798074	0.286135835913	0.404540763674	0.491228070175	0.556725146199	0.556725146199	0.491228070175	0.456140350877	0.484649122807	0.547368421053	0.626315789474	0.671052631579	0.626315789474	0.671052631579	0.710526315789	0.710526315789	0.757894736842	0.757894736842	0.757894736842	0.757894736842	0.805263157895	0.757894736842	0.715789473684
0.399122807018	0.491228070175	0.561403508772	0.561403508772	0.59649122807	0.59649122807	0.636257309942	0.636257309942	0.636257309942	0.59649122807	0.523976608187	0.561403508772	0.636257309942	0.676023391813	0.676023391813	0.676023391813	0.676023391813	0.676023391813	0.676023391813	0.676023391813	0.633771929825	0.59649122807	0.526315789474	0.561403508772	0.636257309942	0.676023391813	0.757894736842	0.757894736842	0.805263157895	0.805263157895	0.760526315789	0.673684210526	0.59649122807	0.59649122807	0.636257309942	0.59649122807	0.491228070175	0.425730994152	0.260651629073	0.193739250086	0.177594312579
0.676023391813	0.760526315789	0.805263157895	0.805263157895	0.805263157895	0.805263157895	0.805263157895	0.805263157895	0.757894736842	0.710526315789	0.663157894737	0.581578947368	0.547368421053	0.513157894737	0.417543859649	0.369865841073	0.282991486068	0.330156733746	0.330156733746	0.355553405573	0.330156733746	0.306574109907	0.330156733746	0.355553405573	0.330156733746	0.306574109907	0.431510147919	0.559210526316	0.631578947368	0.671052631579	0.671052631579	0.671052631579	0.59649122807	0.59649122807	0.556725146199	0.393873572821	0.393873572821	0.418490671122	0.393873572821	0.36925647452	0.36925647452
0.19027962062	0.167237947811	0.126905935864	0.0876109761643	0.0492712064583	0.05912544775	0.0640525683958	0.05912544775	0.0955756103611	0.128554064901	0.185758513932	0.245319180304	0.278028404344	0.452339181287	0.521929824561	0.521929824561	0.487134502924	0.487134502924	0.592105263158	0.673684210526	0.715789473684	0.673684210526	0.559210526316	0.431510147919	0.404540763674	0.37564499484	0.300515995872	0.28173374613	0.228908668731	0.156675266598	0.0964946066146	0.0890719445673	0.073484354268	0.0508982540385	0.0601524820454	0.0601524820454	0.0508982540385	0.0391525031065	0.0240938480655	0.0116762494471	0.0116762494471
0.631578947368	0.631578947368	0.671052631579	0.710526315789	0.710526315789	0.8	0.8	0.757894736842	0.757894736842	0.8	0.8	0.8	0.710526315789	0.710526315789	0.671052631579	0.671052631579	0.589473684211	0.521929824561	0.431510147919	0.431510147919	0.462332301342	0.431510147919	0.372067423461	0.297213622291	0.218524251806	0.111799105607	0.08347666552	0.0508982540385	0.0307945040364	0.0144953167952	0.00515480391641	0.00100447385432	0.00100447385432	0.00100447385432	0.00100447385432	0.00515480391641	0.0144953167952	0.0307945040364	0.0622089771581	0.110189198486	0.160990712074
0.552631578947	0.521929824561	0.521929824561	0.484649122807	0.484649122807	0.456140350877	0.456140350877	0.456140350877	0.484649122807	0.456140350877	0.491228070175	0.526315789474	0.59649122807	0.59649122807	0.559210526316	0.458479532164	0.37564499484	0.300515995872	0.277399380805	0.348813209494	0.404540763674	0.404540763674	0.404540763674	0.404540763674	0.348813209494	0.277399380805	0.277399380805	0.277399380805	0.348813209494	0.37564499484	0.348813209494	0.348813209494	0.458479532164	0.521929824561	0.556725146199	0.556725146199	0.556725146199	0.556725146199	0.633771929825	0.710526315789	0.8
0.59649122807	0.495356037152	0.59649122807	0.631578947368	0.59649122807	0.559210526316	0.487134502924	0.487134502924	0.458479532164	0.404540763674	0.404540763674	0.348813209494	0.348813209494	0.400687994496	0.400687994496	0.425730994152	0.452339181287	0.484649122807	0.452339181287	0.417543859649	0.417543859649	0.452339181287	0.484649122807	0.484649122807	0.452339181287	0.452339181287	0.521929824561	0.521929824561	0.452339181287	0.452339181287	0.395321637427	0.315789473684	0.395321637427	0.458479532164	0.521929824561	0.556725146199	0.521929824561	0.452339181287	0.278028404344	0.30119743804	0.278028404344
0.805263157895	0.757894736842	0.710526315789	0.671052631579	0.671052631579	0.757894736842	0.8	0.757894736842	0.633771929825	0.591520467836	0.591520467836	0.633771929825	0.633771929825	0.556725146199	0.556725146199	0.556725146199	0.556725146199	0.484649122807	0.484649122807	0.521929824561	0.484649122807	0.318128654971	0.299415204678	0.318128654971	0.484649122807	0.521929824561	0.556725146199	0.521929824561	0.425730994152	0.425730994152	0.521929824561	0.556725146199	0.521929824561	0.559210526316	0.521929824561	0.521929824561	0.59649122807	0.671052631579	0.671052631579	0.59649122807	0.59649122807
0.631578947368	0.673684210526	0.715789473684	0.715789473684	0.757894736842	0.757894736842	0.757894736842	0.8	0.757894736842	0.757894736842	0.757894736842	0.671052631579	0.671052631579	0.671052631579	0.626315789474	0.589473684211	0.589473684211	0.631578947368	0.671052631579	0.671052631579	0.589473684211	0.589473684211	0.589473684211	0.589473684211	0.631578947368	0.631578947368	0.671052631579	0.671052631579	0.671052631579	0.710526315789	0.710526315789	0.710526315789	0.757894736842	0.757894736842	0.671052631579	0.715789473684	0.671052631579	0.715789473684	0.715789473684	0.715789473684	0.671052631579
0.760526315789	0.805263157895	0.760526315789	0.805263157895	0.805263157895	0.760526315789	0.852631578947	0.852631578947	0.805263157895	0.715789473684	0.760526315789	0.715789473684	0.757894736842	0.757894736842	0.8	0.757894736842	0.757894736842	0.710526315789	0.671052631579	0.671052631579	0.671052631579	0.631578947368	0.521929824561	0.521929824561	0.521929824561	0.59649122807	0.59649122807	0.521929824561	0.556725146199	0.521929824561	0.631578947368	0.671052631579	0.631578947368	0.559210526316	0.559210526316	0.521929824561	0.556725146199	0.633771929825	0.633771929825	0.59649122807	0.636257309942
0.589473684211	0.631578947368	0.631578947368	0.552631578947	0.521929824561	0.559210526316	0.631578947368	0.671052631579	0.671052631579	0.671052631579	0.671052631579	0.59649122807	0.633771929825	0.633771929825	0.676023391813	0.676023391813	0.633771929825	0.633771929825	0.591520467836	0.549269005848	0.516959064327	0.456140350877	0.556725146199	0.626315789474	0.626315789474	0.626315789474	0.547368421053	0.513157894737	0.513157894737	0.513157894737	0.547368421053	0.589473684211	0.589473684211	0.547368421053	0.589473684211	0.547368421053	0.589473684211	0.626315789474	0.589473684211	0.556725146199	0.59649122807
0.487134502924	0.521929824561	0.559210526316	0.59649122807	0.633771929825	0.671052631579	0.710526315789	0.671052631579	0.626315789474	0.671052631579	0.671052631579	0.671052631579	0.715789473684	0.671052631579	0.715789473684	0.715789473684	0.715789473684	0.757894736842	0.8	0.757894736842	0.805263157895	0.757894736842	0.715789473684	0.715789473684	0.636257309942	0.636257309942	0.676023391813	0.676023391813	0.59649122807	0.491228070175	0.526315789474	0.526315789474	0.59649122807	0.59649122807	0.526315789474	0.404540763674	0.431510147919	0.431510147919	0.400687994496	0.487134502924	0.552631578947
0.399122807018	0.491228070175	0.561403508772	0.59649122807	0.676023391813	0.718274853801	0.718274853801	0.805263157895	0.805263157895	0.805263157895	0.852631578947	0.805263157895	0.757894736842	0.715789473684	0.671052631579	0.626315789474	0.581578947368	0.581578947368	0.581578947368	0.626315789474	0.663157894737	0.626315789474	0.710526315789	0.757894736842	0.757894736842	0.85	0.9	0.9	0.852631578947	0.852631578947	0.805263157895	0.852631578947	0.852631578947	0.760526315789	0.760526315789	0.715789473684	0.673684210526	0.592105263158	0.521929824561	0.462332301342	0.493154454764
0.547368421053	0.581578947368	0.547368421053	0.589473684211	0.631578947368	0.631578947368	0.631578947368	0.589473684211	0.626315789474	0.626315789474	0.556725146199	0.556725146199	0.556725146199	0.521929824561	0.484649122807	0.521929824561	0.559210526316	0.59649122807	0.636257309942	0.715789473684	0.757894736842	0.757894736842	0.710526315789	0.671052631579	0.715789473684	0.715789473684	0.715789473684	0.757894736842	0.715789473684	0.676023391813	0.718274853801	0.718274853801	0.718274853801	0.718274853801	0.636257309942	0.561403508772	0.561403508772	0.526315789474	0.526315789474	0.526315789474	0.636257309942
0.487134502924	0.431510147919	0.330156733746	0.282991486068	0.199026979213	0.199026979213	0.215612560814	0.215612560814	0.197644847413	0.197644847413	0.197644847413	0.282991486068	0.330156733746	0.355553405573	0.355553405573	0.355553405573	0.462332301342	0.556725146199	0.671052631579	0.710526315789	0.671052631579	0.59649122807	0.59649122807	0.59649122807	0.633771929825	0.59649122807	0.59649122807	0.559210526316	0.458479532164	0.491228070175	0.521929824561	0.59649122807	0.59649122807	0.556725146199	0.626315789474	0.710526315789	0.710526315789	0.671052631579	0.671052631579	0.757894736842	0.757894736842
0.671052631579	0.671052631579	0.589473684211	0.521929824561	0.452339181287	0.521929824561	0.521929824561	0.521929824561	0.521929824561	0.556725146199	0.589473684211	0.589473684211	0.521929824561	0.431510147919	0.462332301342	0.462332301342	0.462332301342	0.59649122807	0.671052631579	0.710526315789	0.710526315789	0.757894736842	0.757894736842	0.715789473684	0.671052631579	0.710526315789	0.757894736842	0.710526315789	0.626315789474	0.547368421053	0.384962406015	0.384962406015	0.384962406015	0.417042606516	0.417042606516	0.626315789474	0.671052631579	0.715789473684	0.715789473684	0.760526315789	0.760526315789
0.207577767949	0.207577767949	0.224875915278	0.254859370649	0.270788081314	0.417543859649	0.452339181287	0.487134502924	0.487134502924	0.552631578947	0.631578947368	0.631578947368	0.715789473684	0.715789473684	0.631578947368	0.631578947368	0.559210526316	0.431510147919	0.404540763674	0.328689370485	0.328689370485	0.30814628483	0.250534342392	0.269806214884	0.269806214884	0.250534342392	0.199404884761	0.199404884761	0.21474372205	0.199404884761	0.168727210182	0.129790161679	0.120519435845	0.144623323013	0.228908668731	0.305211558308	0.37564499484	0.425730994152	0.452339181287	0.521929824561	0.631578947368
0.452339181287	0.452339181287	0.400687994496	0.431510147919	0.400687994496	0.28180254558	0.301931298835	0.301931298835	0.301931298835	0.327092240405	0.327092240405	0.393873572821	0.417042606516	0.393873572821	0.393873572821	0.363575605681	0.340852130326	0.299415204678	0.224875915278	0.369865841073	0.429308565531	0.462332301342	0.462332301342	0.462332301342	0.462332301342	0.462332301342	0.493154454764	0.462332301342	0.431510147919	0.487134502924	0.487134502924	0.521929824561	0.487134502924	0.515789473684	0.487134502924	0.400687994496	0.400687994496	0.429308565531	0.400687994496	0.343446852425	0.343446852425
0.59649122807	0.559210526316	0.521929824561	0.484649122807	0.447368421053	0.291617933723	0.274463937622	0.224875915278	0.239867642964	0.28180254558	0.305286091045	0.28180254558	0.400687994496	0.462332301342	0.495356037152	0.495356037152	0.495356037152	0.462332301342	0.462332301342	0.559210526316	0.673684210526	0.760526315789	0.760526315789	0.805263157895	0.805263157895	0.852631578947	0.852631578947	0.805263157895	0.757894736842	0.710526315789	0.671052631579	0.671052631579	0.589473684211	0.631578947368	0.671052631579	0.631578947368	0.559210526316	0.521929824561	0.559210526316	0.521929824561	0.521929824561
0.37564499484	0.458479532164	0.521929824561	0.59649122807	0.636257309942	0.715789473684	0.715789473684	0.673684210526	0.673684210526	0.636257309942	0.636257309942	0.559210526316	0.487134502924	0.521929824561	0.559210526316	0.559210526316	0.559210526316	0.59649122807	0.636257309942	0.59649122807	0.491228070175	0.491228070175	0.59649122807	0.636257309942	0.59649122807	0.561403508772	0.561403508772	0.491228070175	0.526315789474	0.561403508772	0.636257309942	0.676023391813	0.636257309942	0.636257309942	0.59649122807	0.671052631579	0.757894736842	0.757894736842	0.8	0.8	0.710526315789
0.715789473684	0.715789473684	0.757894736842	0.757894736842	0.715789473684	0.715789473684	0.631578947368	0.673684210526	0.715789473684	0.673684210526	0.631578947368	0.552631578947	0.487134502924	0.372067423461	0.431510147919	0.462332301342	0.462332301342	0.462332301342	0.559210526316	0.631578947368	0.631578947368	0.673684210526	0.631578947368	0.631578947368	0.559210526316	0.559210526316	0.592105263158	0.631578947368	0.631578947368	0.631578947368	0.59649122807	0.495356037152	0.462332301342	0.493154454764	0.462332301342	0.404540763674	0.404540763674	0.355553405573	0.408160797214	0.408160797214	0.380950077399
0.581578947368	0.547368421053	0.513157894737	0.442105263158	0.478947368421	0.515789473684	0.592105263158	0.631578947368	0.592105263158	0.673684210526	0.673684210526	0.673684210526	0.631578947368	0.589473684211	0.589473684211	0.631578947368	0.671052631579	0.671052631579	0.710526315789	0.710526315789	0.671052631579	0.59649122807	0.59649122807	0.59649122807	0.59649122807	0.521929824561	0.521929824561	0.521929824561	0.484649122807	0.484649122807	0.484649122807	0.521929824561	0.556725146199	0.589473684211	0.626315789474	0.589473684211	0.589473684211	0.589473684211	0.552631578947	0.552631578947	0.589473684211
0.715789473684	0.715789473684	0.671052631579	0.715789473684	0.671052631579	0.671052631579	0.671052631579	0.671052631579	0.671052631579	0.59649122807	0.59649122807	0.59649122807	0.521929824561	0.487134502924	0.521929824561	0.521929824561	0.521929824561	0.556725146199	0.591520467836	0.633771929825	0.710526315789	0.710526315789	0.633771929825	0.676023391813	0.676023391813	0.636257309942	0.59649122807	0.59649122807	0.59649122807	0.59649122807	0.636257309942	0.59649122807	0.59649122807	0.59649122807	0.59649122807	0.59649122807	0.631578947368	0.631578947368	0.592105263158	0.515789473684	0.420029239766
0.631578947368	0.592105263158	0.592105263158	0.515789473684	0.515789473684	0.515789473684	0.515789473684	0.552631578947	0.515789473684	0.552631578947	0.552631578947	0.515789473684	0.444736842105	0.357894736842	0.202964928662	0.317027863777	0.343446852425	0.372067423461	0.343446852425	0.343446852425	0.321981424149	0.348813209494	0.321981424149	0.342105263158	0.342105263158	0.370614035088	0.395321637427	0.458479532164	0.458479532164	0.395321637427	0.487134502924	0.559210526316	0.59649122807	0.559210526316	0.59649122807	0.59649122807	0.633771929825	0.676023391813	0.676023391813	0.757894736842	0.85
0.631578947368	0.589473684211	0.552631578947	0.552631578947	0.487134502924	0.487134502924	0.487134502924	0.559210526316	0.559210526316	0.559210526316	0.521929824561	0.59649122807	0.59649122807	0.556725146199	0.556725146199	0.484649122807	0.556725146199	0.626315789474	0.710526315789	0.710526315789	0.671052631579	0.589473684211	0.671052631579	0.715789473684	0.760526315789	0.760526315789	0.715789473684	0.715789473684	0.715789473684	0.757894736842	0.805263157895	0.85	0.85	0.9	0.9	0.9	0.9	0.805263157895	0.757894736842	0.757894736842	0.757894736842
0.491228070175	0.404540763674	0.30814628483	0.30814628483	0.330156733746	0.30814628483	0.30814628483	0.380950077399	0.408160797214	0.435371517028	0.435371517028	0.406346749226	0.380950077399	0.355553405573	0.380950077399	0.528379772962	0.636257309942	0.760526315789	0.805263157895	0.760526315789	0.805263157895	0.760526315789	0.760526315789	0.760526315789	0.715789473684	0.673684210526	0.559210526316	0.526315789474	0.561403508772	0.59649122807	0.59649122807	0.561403508772	0.561403508772	0.59649122807	0.636257309942	0.636257309942	0.559210526316	0.592105263158	0.631578947368	0.592105263158	0.552631578947
0.452339181287	0.387719298246	0.452339181287	0.487134502924	0.452339181287	0.420029239766	0.515789473684	0.552631578947	0.589473684211	0.589473684211	0.589473684211	0.589473684211	0.626315789474	0.589473684211	0.626315789474	0.626315789474	0.626315789474	0.671052631579	0.671052631579	0.626315789474	0.663157894737	0.710526315789	0.663157894737	0.626315789474	0.671052631579	0.710526315789	0.710526315789	0.757894736842	0.85	0.9	0.9	0.9	0.95	1.0	1.0	1.0	1.0	0.95	0.95	0.95	0.852631578947
0.452339181287	0.452339181287	0.387719298246	0.452339181287	0.484649122807	0.521929824561	0.556725146199	0.626315789474	0.626315789474	0.556725146199	0.591520467836	0.556725146199	0.59649122807	0.556725146199	0.556725146199	0.671052631579	0.757894736842	0.757894736842	0.757894736842	0.715789473684	0.636257309942	0.636257309942	0.559210526316	0.458479532164	0.395321637427	0.395321637427	0.278028404344	0.295405179616	0.295405179616	0.295405179616	0.295405179616	0.25664160401	0.215650236703	0.215650236703	0.215650236703	0.215650236703	0.19027962062	0.297213622291	0.348813209494	0.37564499484	0.404540763674
0.59649122807	0.59649122807	0.59649122807	0.59649122807	0.559210526316	0.631578947368	0.671052631579	0.757894736842	0.805263157895	0.85	0.805263157895	0.805263157895	0.715789473684	0.671052631579	0.631578947368	0.592105263158	0.592105263158	0.552631578947	0.552631578947	0.589473684211	0.589473684211	0.589473684211	0.589473684211	0.626315789474	0.671052631579	0.757894736842	0.757894736842	0.757894736842	0.710526315789	0.710526315789	0.671052631579	0.626315789474	0.710526315789	0.710526315789	0.710526315789	0.757894736842	0.757894736842	0.715789473684	0.715789473684	0.715789473684	0.805263157895
0.760526315789	0.805263157895	0.760526315789	0.636257309942	0.526315789474	0.433436532508	0.462332301342	0.433436532508	0.37564499484	0.37564499484	0.404540763674	0.37564499484	0.300515995872	0.370614035088	0.395321637427	0.420029239766	0.487134502924	0.487134502924	0.487134502924	0.487134502924	0.452339181287	0.478947368421	0.452339181287	0.400687994496	0.429308565531	0.429308565531	0.396284829721	0.429308565531	0.556725146199	0.626315789474	0.663157894737	0.710526315789	0.75	0.75	0.8	0.85	0.85	0.9	0.9	0.95	0.95
0.559210526316	0.59649122807	0.559210526316	0.521929824561	0.59649122807	0.59649122807	0.673684210526	0.715789473684	0.715789473684	0.671052631579	0.631578947368	0.589473684211	0.547368421053	0.547368421053	0.473684210526	0.513157894737	0.547368421053	0.581578947368	0.626315789474	0.626315789474	0.589473684211	0.631578947368	0.589473684211	0.631578947368	0.631578947368	0.589473684211	0.589473684211	0.631578947368	0.589473684211	0.547368421053	0.626315789474	0.710526315789	0.757894736842	0.710526315789	0.757894736842	0.805263157895	0.805263157895	0.805263157895	0.85	0.805263157895	0.805263157895
0.663157894737	0.663157894737	0.626315789474	0.547368421053	0.547368421053	0.589473684211	0.547368421053	0.547368421053	0.513157894737	0.589473684211	0.626315789474	0.626315789474	0.626315789474	0.626315789474	0.710526315789	0.710526315789	0.671052631579	0.633771929825	0.59649122807	0.59649122807	0.59649122807	0.636257309942	0.59649122807	0.59649122807	0.715789473684	0.805263157895	0.805263157895	0.760526315789	0.718274853801	0.718274853801	0.718274853801	0.636257309942	0.561403508772	0.561403508772	0.561403508772	0.561403508772	0.676023391813	0.718274853801	0.676023391813	0.676023391813	0.636257309942
0.805263157895	0.757894736842	0.757894736842	0.757894736842	0.757894736842	0.710526315789	0.671052631579	0.715789473684	0.671052631579	0.671052631579	0.710526315789	0.671052631579	0.671052631579	0.631578947368	0.631578947368	0.589473684211	0.589473684211	0.589473684211	0.556725146199	0.462332301342	0.380950077399	0.380950077399	0.380950077399	0.269515701017	0.380950077399	0.408160797214	0.380950077399	0.330156733746	0.286135835913	0.228908668731	0.211300309598	0.193691950464	0.221362229102	0.221362229102	0.221362229102	0.28173374613	0.328689370485	0.433436532508	0.495356037152	0.563605091159	0.563605091159
0.211351909185	0.211351909185	0.193739250086	0.245319180304	0.264189886481	0.264189886481	0.346749226006	0.37564499484	0.37564499484	0.462332301342	0.493154454764	0.493154454764	0.633771929825	0.710526315789	0.75	0.75	0.710526315789	0.710526315789	0.710526315789	0.626315789474	0.626315789474	0.671052631579	0.715789473684	0.715789473684	0.715789473684	0.760526315789	0.715789473684	0.715789473684	0.757894736842	0.715789473684	0.757894736842	0.757894736842	0.671052631579	0.589473684211	0.521929824561	0.552631578947	0.521929824561	0.487134502924	0.425730994152	0.491228070175	0.561403508772
0.559210526316	0.59649122807	0.676023391813	0.718274853801	0.760526315789	0.718274853801	0.636257309942	0.59649122807	0.59649122807	0.636257309942	0.636257309942	0.676023391813	0.676023391813	0.718274853801	0.676023391813	0.636257309942	0.636257309942	0.676023391813	0.636257309942	0.59649122807	0.59649122807	0.559210526316	0.487134502924	0.592105263158	0.631578947368	0.592105263158	0.515789473684	0.478947368421	0.513157894737	0.552631578947	0.552631578947	0.631578947368	0.671052631579	0.671052631579	0.757894736842	0.757894736842	0.757894736842	0.757894736842	0.757894736842	0.8	0.8
0.487134502924	0.452339181287	0.521929824561	0.589473684211	0.671052631579	0.710526315789	0.710526315789	0.626315789474	0.626315789474	0.663157894737	0.710526315789	0.757894736842	0.757894736842	0.715789473684	0.59649122807	0.636257309942	0.636257309942	0.59649122807	0.636257309942	0.636257309942	0.59649122807	0.676023391813	0.676023391813	0.633771929825	0.676023391813	0.718274853801	0.718274853801	0.718274853801	0.676023391813	0.633771929825	0.757894736842	0.85	0.85	0.85	0.8	0.8	0.8	0.757894736842	0.633771929825	0.556725146199	0.491228070175
0.760526315789	0.760526315789	0.760526315789	0.715789473684	0.673684210526	0.559210526316	0.636257309942	0.636257309942	0.636257309942	0.636257309942	0.59649122807	0.636257309942	0.676023391813	0.636257309942	0.59649122807	0.523976608187	0.491228070175	0.491228070175	0.458479532164	0.487134502924	0.521929824561	0.521929824561	0.452339181287	0.278028404344	0.278028404344	0.278028404344	0.452339181287	0.552631578947	0.631578947368	0.715789473684	0.760526315789	0.760526315789	0.805263157895	0.805263157895	0.760526315789	0.760526315789	0.760526315789	0.760526315789	0.805263157895	0.805263157895	0.757894736842
0.671052631579	0.626315789474	0.589473684211	0.631578947368	0.589473684211	0.513157894737	0.318128654971	0.261673792324	0.305286091045	0.327092240405	0.462332301342	0.462332301342	0.493154454764	0.462332301342	0.431510147919	0.37564499484	0.399122807018	0.458479532164	0.491228070175	0.526315789474	0.491228070175	0.491228070175	0.526315789474	0.491228070175	0.491228070175	0.556725146199	0.591520467836	0.591520467836	0.549269005848	0.591520467836	0.591520467836	0.516959064327	0.547368421053	0.581578947368	0.581578947368	0.547368421053	0.447368421053	0.39298245614	0.425730994152	0.484649122807	0.516959064327
0.495356037152	0.495356037152	0.528379772962	0.495356037152	0.433436532508	0.328689370485	0.246517027864	0.246517027864	0.246517027864	0.246517027864	0.246517027864	0.30814628483	0.37564499484	0.425730994152	0.425730994152	0.425730994152	0.458479532164	0.491228070175	0.458479532164	0.395321637427	0.452339181287	0.452339181287	0.513157894737	0.513157894737	0.513157894737	0.547368421053	0.547368421053	0.547368421053	0.484649122807	0.484649122807	0.589473684211	0.626315789474	0.589473684211	0.589473684211	0.631578947368	0.715789473684	0.760526315789	0.852631578947	0.852631578947	0.9	0.852631578947
0.633771929825	0.676023391813	0.633771929825	0.591520467836	0.393873572821	0.556725146199	0.59649122807	0.59649122807	0.671052631579	0.671052631579	0.671052631579	0.671052631579	0.631578947368	0.631578947368	0.631578947368	0.592105263158	0.631578947368	0.592105263158	0.631578947368	0.592105263158	0.631578947368	0.631578947368	0.631578947368	0.671052631579	0.631578947368	0.589473684211	0.417042606516	0.390977443609	0.360902255639	0.360902255639	0.360902255639	0.318128654971	0.484649122807	0.556725146199	0.59649122807	0.59649122807	0.59649122807	0.521929824561	0.521929824561	0.556725146199	0.521929824561
0.631578947368	0.631578947368	0.631578947368	0.631578947368	0.631578947368	0.631578947368	0.673684210526	0.715789473684	0.715789473684	0.715789473684	0.631578947368	0.559210526316	0.59649122807	0.559210526316	0.458479532164	0.348813209494	0.404540763674	0.433436532508	0.495356037152	0.528379772962	0.528379772962	0.495356037152	0.431510147919	0.431510147919	0.400687994496	0.369865841073	0.429308565531	0.516959064327	0.547368421053	0.626315789474	0.671052631579	0.715789473684	0.715789473684	0.715789473684	0.715789473684	0.631578947368	0.552631578947	0.631578947368	0.673684210526	0.673684210526	0.673684210526
0.182441397612	0.199026979213	0.261673792324	0.344639376218	0.390977443609	0.390977443609	0.344639376218	0.283479941684	0.283479941684	0.265762445329	0.214654282766	0.265762445329	0.305286091045	0.327092240405	0.305286091045	0.265762445329	0.286205710354	0.286205710354	0.491228070175	0.59649122807	0.633771929825	0.676023391813	0.676023391813	0.718274853801	0.718274853801	0.676023391813	0.59649122807	0.521929824561	0.458479532164	0.491228070175	0.59649122807	0.636257309942	0.760526315789	0.805263157895	0.805263157895	0.760526315789	0.760526315789	0.676023391813	0.636257309942	0.59649122807	0.559210526316
0.626315789474	0.581578947368	0.547368421053	0.547368421053	0.581578947368	0.626315789474	0.626315789474	0.626315789474	0.671052631579	0.710526315789	0.710526315789	0.671052631579	0.715789473684	0.671052631579	0.671052631579	0.589473684211	0.626315789474	0.589473684211	0.589473684211	0.626315789474	0.589473684211	0.521929824561	0.425730994152	0.425730994152	0.425730994152	0.484649122807	0.484649122807	0.521929824561	0.521929824561	0.559210526316	0.59649122807	0.59649122807	0.636257309942	0.760526315789	0.852631578947	0.852631578947	0.852631578947	0.95	0.95	0.95	0.95
0.676023391813	0.676023391813	0.715789473684	0.715789473684	0.636257309942	0.636257309942	0.636257309942	0.636257309942	0.59649122807	0.59649122807	0.559210526316	0.487134502924	0.487134502924	0.487134502924	0.592105263158	0.673684210526	0.715789473684	0.715789473684	0.760526315789	0.715789473684	0.760526315789	0.760526315789	0.715789473684	0.760526315789	0.715789473684	0.673684210526	0.592105263158	0.631578947368	0.631578947368	0.552631578947	0.552631578947	0.487134502924	0.559210526316	0.59649122807	0.559210526316	0.559210526316	0.59649122807	0.715789473684	0.760526315789	0.760526315789	0.673684210526
0.671052631579	0.631578947368	0.631578947368	0.631578947368	0.673684210526	0.673684210526	0.592105263158	0.673684210526	0.673684210526	0.673684210526	0.673684210526	0.673684210526	0.673684210526	0.715789473684	0.673684210526	0.559210526316	0.521929824561	0.556725146199	0.556725146199	0.671052631579	0.710526315789	0.757894736842	0.757894736842	0.85	0.85	0.8	0.710526315789	0.710526315789	0.710526315789	0.710526315789	0.671052631579	0.710526315789	0.757894736842	0.805263157895	0.805263157895	0.805263157895	0.757894736842	0.757894736842	0.715789473684	0.671052631579	0.671052631579
0.671052631579	0.715789473684	0.671052631579	0.757894736842	0.757894736842	0.715789473684	0.671052631579	0.631578947368	0.59649122807	0.495356037152	0.462332301342	0.400687994496	0.348813209494	0.28173374613	0.28173374613	0.238390092879	0.184468524252	0.127770406408	0.202915376677	0.277399380805	0.321981424149	0.321981424149	0.321981424149	0.425730994152	0.521929824561	0.59649122807	0.636257309942	0.636257309942	0.676023391813	0.676023391813	0.676023391813	0.805263157895	0.852631578947	0.852631578947	0.9	0.852631578947	0.760526315789	0.718274853801	0.636257309942	0.526315789474	0.526315789474
0.491228070175	0.59649122807	0.715789473684	0.760526315789	0.715789473684	0.676023391813	0.59649122807	0.561403508772	0.491228070175	0.526315789474	0.561403508772	0.526315789474	0.491228070175	0.491228070175	0.59649122807	0.676023391813	0.757894736842	0.757894736842	0.715789473684	0.636257309942	0.495356037152	0.462332301342	0.521929824561	0.589473684211	0.589473684211	0.552631578947	0.592105263158	0.552631578947	0.589473684211	0.552631578947	0.521929824561	0.431510147919	0.404540763674	0.404540763674	0.404540763674	0.37564499484	0.321981424149	0.321981424149	0.369865841073	0.369865841073	0.321981424149
0.852631578947	0.760526315789	0.760526315789	0.718274853801	0.718274853801	0.718274853801	0.718274853801	0.676023391813	0.561403508772	0.526315789474	0.526315789474	0.526315789474	0.59649122807	0.633771929825	0.59649122807	0.671052631579	0.671052631579	0.631578947368	0.552631578947	0.452339181287	0.452339181287	0.521929824561	0.59649122807	0.636257309942	0.59649122807	0.521929824561	0.425730994152	0.395321637427	0.395321637427	0.395321637427	0.425730994152	0.456140350877	0.456140350877	0.521929824561	0.59649122807	0.636257309942	0.676023391813	0.757894736842	0.8	0.8	0.757894736842
0.452339181287	0.452339181287	0.484649122807	0.521929824561	0.484649122807	0.417543859649	0.254859370649	0.364912280702	0.364912280702	0.39298245614	0.364912280702	0.364912280702	0.452339181287	0.484649122807	0.521929824561	0.521929824561	0.452339181287	0.425730994152	0.458479532164	0.458479532164	0.559210526316	0.59649122807	0.559210526316	0.59649122807	0.59649122807	0.676023391813	0.676023391813	0.676023391813	0.636257309942	0.561403508772	0.433436532508	0.30814628483	0.330156733746	0.380950077399	0.406346749226	0.380950077399	0.330156733746	0.30476006192	0.24211493808	0.223490712074	0.141898864809
0.676023391813	0.59649122807	0.521929824561	0.521929824561	0.484649122807	0.521929824561	0.521929824561	0.559210526316	0.521929824561	0.344639376218	0.344639376218	0.521929824561	0.559210526316	0.521929824561	0.521929824561	0.559210526316	0.559210526316	0.521929824561	0.556725146199	0.59649122807	0.59649122807	0.59649122807	0.559210526316	0.559210526316	0.521929824561	0.484649122807	0.340852130326	0.417042606516	0.443107769424	0.417042606516	0.340852130326	0.318128654971	0.318128654971	0.318128654971	0.318128654971	0.340852130326	0.318128654971	0.318128654971	0.340852130326	0.318128654971	0.295405179616
0.760526315789	0.852631578947	0.852631578947	0.805263157895	0.805263157895	0.805263157895	0.715789473684	0.671052631579	0.589473684211	0.631578947368	0.715789473684	0.715789473684	0.673684210526	0.715789473684	0.715789473684	0.715789473684	0.673684210526	0.631578947368	0.631578947368	0.592105263158	0.559210526316	0.462332301342	0.431510147919	0.431510147919	0.431510147919	0.462332301342	0.431510147919	0.348813209494	0.37564499484	0.348813209494	0.321981424149	0.425730994152	0.484649122807	0.484649122807	0.425730994152	0.491228070175	0.59649122807	0.676023391813	0.676023391813	0.757894736842	0.8
0.757894736842	0.805263157895	0.805263157895	0.757894736842	0.757894736842	0.805263157895	0.805263157895	0.85	0.85	0.8	0.757894736842	0.757894736842	0.710526315789	0.710526315789	0.710526315789	0.671052631579	0.59649122807	0.59649122807	0.59649122807	0.59649122807	0.59649122807	0.59649122807	0.556725146199	0.59649122807	0.636257309942	0.676023391813	0.636257309942	0.636257309942	0.59649122807	0.521929824561	0.556725146199	0.556725146199	0.671052631579	0.710526315789	0.710526315789	0.710526315789	0.671052631579	0.556725146199	0.462332301342	0.429308565531	0.396284829721
0.521929824561	0.521929824561	0.452339181287	0.452339181287	0.425730994152	0.395321637427	0.420029239766	0.487134502924	0.487134502924	0.420029239766	0.487134502924	0.487134502924	0.420029239766	0.478947368421	0.513157894737	0.552631578947	0.592105263158	0.673684210526	0.673684210526	0.592105263158	0.592105263158	0.552631578947	0.552631578947	0.589473684211	0.589473684211	0.671052631579	0.671052631579	0.671052631579	0.715789473684	0.757894736842	0.757894736842	0.757894736842	0.671052631579	0.715789473684	0.757894736842	0.805263157895	0.805263157895	0.805263157895	0.757894736842	0.710526315789	0.663157894737
0.140240798074	0.140240798074	0.140240798074	0.140240798074	0.286135835913	0.404540763674	0.526315789474	0.636257309942	0.676023391813	0.715789473684	0.676023391813	0.676023391813	0.718274853801	0.718274853801	0.718274853801	0.636257309942	0.59649122807	0.636257309942	0.59649122807	0.59649122807	0.559210526316	0.559210526316	0.521929824561	0.59649122807	0.59649122807	0.715789473684	0.757894736842	0.757894736842	0.671052631579	0.671052631579	0.589473684211	0.589473684211	0.626315789474	0.589473684211	0.521929824561	0.431510147919	0.355553405573	0.355553405573	0.355553405573	0.462332301342	0.521929824561
0.671052631579	0.671052631579	0.589473684211	0.589473684211	0.589473684211	0.513157894737	0.452339181287	0.364912280702	0.364912280702	0.364912280702	0.39298245614	0.447368421053	0.447368421053	0.417543859649	0.355409356725	0.213868003342	0.188707061772	0.161449375072	0.127770406408	0.103199174407	0.068868249054	0.0508982540385	0.0307945040364	0.0205296693576	0.0338739544401	0.0451652725868	0.0492712064583	0.0541983271041	0.0492712064583	0.0406487453281	0.0369534048437	0.0369534048437	0.0668360911616	0.154666609334	0.243808049536	0.321981424149	0.364912280702	0.364912280702	0.321981424149	0.282991486068	0.282991486068
0.561403508772	0.528379772962	0.561403508772	0.561403508772	0.634055727554	0.634055727554	0.634055727554	0.760526315789	0.805263157895	0.852631578947	0.805263157895	0.757894736842	0.633771929825	0.59649122807	0.559210526316	0.559210526316	0.559210526316	0.559210526316	0.487134502924	0.425730994152	0.425730994152	0.395321637427	0.395321637427	0.395321637427	0.487134502924	0.521929824561	0.521929824561	0.521929824561	0.521929824561	0.589473684211	0.671052631579	0.671052631579	0.671052631579	0.757894736842	0.757894736842	0.710526315789	0.626315789474	0.671052631579	0.757894736842	0.757894736842	0.671052631579
0.805263157895	0.805263157895	0.852631578947	0.805263157895	0.760526315789	0.805263157895	0.805263157895	0.805263157895	0.805263157895	0.85	0.805263157895	0.718274853801	0.760526315789	0.760526315789	0.760526315789	0.852631578947	0.852631578947	0.852631578947	0.805263157895	0.676023391813	0.676023391813	0.676023391813	0.636257309942	0.559210526316	0.521929824561	0.487134502924	0.420029239766	0.420029239766	0.452339181287	0.515789473684	0.552631578947	0.515789473684	0.420029239766	0.343446852425	0.400687994496	0.462332301342	0.495356037152	0.462332301342	0.431510147919	0.431510147919	0.431510147919
0.556725146199	0.556725146199	0.521929824561	0.484649122807	0.521929824561	0.559210526316	0.59649122807	0.671052631579	0.671052631579	0.757894736842	0.757894736842	0.715789473684	0.631578947368	0.589473684211	0.552631578947	0.552631578947	0.552631578947	0.487134502924	0.395321637427	0.297213622291	0.223490712074	0.223490712074	0.243808049536	0.243808049536	0.204866486068	0.141898864809	0.128998968008	0.146772159156	0.167084377611	0.19604566973	0.19604566973	0.19604566973	0.183792815372	0.183792815372	0.213868003342	0.355409356725	0.417543859649	0.484649122807	0.556725146199	0.59649122807	0.636257309942
0.521929824561	0.452339181287	0.452339181287	0.552631578947	0.631578947368	0.631578947368	0.715789473684	0.715789473684	0.760526315789	0.760526315789	0.715789473684	0.715789473684	0.805263157895	0.85	0.805263157895	0.805263157895	0.760526315789	0.673684210526	0.631578947368	0.589473684211	0.671052631579	0.671052631579	0.715789473684	0.671052631579	0.671052631579	0.626315789474	0.671052631579	0.715789473684	0.715789473684	0.671052631579	0.710526315789	0.671052631579	0.757894736842	0.757894736842	0.805263157895	0.852631578947	0.805263157895	0.805263157895	0.757894736842	0.757894736842	0.715789473684
0.521929824561	0.559210526316	0.559210526316	0.521929824561	0.452339181287	0.521929824561	0.589473684211	0.589473684211	0.626315789474	0.671052631579	0.715789473684	0.715789473684	0.671052631579	0.631578947368	0.559210526316	0.462332301342	0.431510147919	0.495356037152	0.528379772962	0.528379772962	0.528379772962	0.493154454764	0.493154454764	0.528379772962	0.563605091159	0.563605091159	0.676023391813	0.757894736842	0.757894736842	0.676023391813	0.676023391813	0.718274853801	0.718274853801	0.718274853801	0.718274853801	0.805263157895	0.805263157895	0.805263157895	0.805263157895	0.760526315789	0.715789473684
0.589473684211	0.589473684211	0.552631578947	0.631578947368	0.631578947368	0.592105263158	0.515789473684	0.592105263158	0.673684210526	0.673684210526	0.673684210526	0.715789473684	0.715789473684	0.805263157895	0.85	0.805263157895	0.676023391813	0.633771929825	0.59649122807	0.59649122807	0.59649122807	0.59649122807	0.676023391813	0.718274853801	0.805263157895	0.85	0.805263157895	0.805263157895	0.805263157895	0.805263157895	0.805263157895	0.715789473684	0.671052631579	0.626315789474	0.671052631579	0.715789473684	0.757894736842	0.8	0.85	0.8	0.75
0.462332301342	0.462332301342	0.462332301342	0.400687994496	0.431510147919	0.400687994496	0.37564499484	0.458479532164	0.487134502924	0.592105263158	0.631578947368	0.592105263158	0.552631578947	0.552631578947	0.552631578947	0.589473684211	0.552631578947	0.513157894737	0.442105263158	0.442105263158	0.513157894737	0.552631578947	0.589473684211	0.631578947368	0.671052631579	0.710526315789	0.757894736842	0.805263157895	0.757894736842	0.671052631579	0.631578947368	0.671052631579	0.671052631579	0.757894736842	0.805263157895	0.805263157895	0.805263157895	0.805263157895	0.805263157895	0.805263157895	0.757894736842
0.673684210526	0.715789473684	0.715789473684	0.715789473684	0.671052631579	0.626315789474	0.671052631579	0.710526315789	0.671052631579	0.589473684211	0.552631578947	0.592105263158	0.673684210526	0.760526315789	0.760526315789	0.715789473684	0.671052631579	0.589473684211	0.631578947368	0.673684210526	0.631578947368	0.592105263158	0.552631578947	0.589473684211	0.671052631579	0.671052631579	0.671052631579	0.671052631579	0.671052631579	0.626315789474	0.671052631579	0.715789473684	0.757894736842	0.757894736842	0.676023391813	0.676023391813	0.715789473684	0.805263157895	0.805263157895	0.715789473684	0.715789473684
0.526315789474	0.561403508772	0.561403508772	0.526315789474	0.636257309942	0.676023391813	0.676023391813	0.676023391813	0.676023391813	0.676023391813	0.676023391813	0.676023391813	0.805263157895	0.85	0.85	0.9	0.85	0.8	0.757894736842	0.671052631579	0.671052631579	0.715789473684	0.715789473684	0.671052631579	0.671052631579	0.589473684211	0.589473684211	0.552631578947	0.521929824561	0.556725146199	0.59649122807	0.676023391813	0.676023391813	0.676023391813	0.676023391813	0.633771929825	0.59649122807	0.59649122807	0.59649122807	0.636257309942	0.715789473684
0.85	0.85	0.85	0.9	0.85	0.9	0.85	0.805263157895	0.676023391813	0.718274853801	0.676023391813	0.59649122807	0.59649122807	0.671052631579	0.671052631579	0.59649122807	0.59649122807	0.559210526316	0.491228070175	0.427631578947	0.427631578947	0.399122807018	0.399122807018	0.399122807018	0.427631578947	0.399122807018	0.425730994152	0.399122807018	0.323632610939	0.323632610939	0.37564499484	0.404540763674	0.431510147919	0.431510147919	0.37564499484	0.303405572755	0.37564499484	0.400687994496	0.431510147919	0.400687994496	0.372067423461
0.59649122807	0.559210526316	0.59649122807	0.633771929825	0.676023391813	0.633771929825	0.59649122807	0.521929824561	0.425730994152	0.395321637427	0.364912280702	0.452339181287	0.484649122807	0.452339181287	0.364912280702	0.321981424149	0.400687994496	0.429308565531	0.462332301342	0.556725146199	0.589473684211	0.671052631579	0.671052631579	0.589473684211	0.589473684211	0.552631578947	0.521929824561	0.521929824561	0.559210526316	0.559210526316	0.559210526316	0.487134502924	0.395321637427	0.425730994152	0.425730994152	0.484649122807	0.516959064327	0.626315789474	0.663157894737	0.75	0.75
0.552631578947	0.589473684211	0.631578947368	0.631578947368	0.592105263158	0.592105263158	0.673684210526	0.715789473684	0.715789473684	0.760526315789	0.715789473684	0.633771929825	0.633771929825	0.757894736842	0.805263157895	0.852631578947	0.852631578947	0.852631578947	0.760526315789	0.598830409357	0.563605091159	0.636257309942	0.673684210526	0.715789473684	0.760526315789	0.760526315789	0.715789473684	0.760526315789	0.805263157895	0.9	0.9	0.805263157895	0.676023391813	0.636257309942	0.636257309942	0.673684210526	0.636257309942	0.59649122807	0.636257309942	0.636257309942	0.636257309942
0.521929824561	0.559210526316	0.559210526316	0.521929824561	0.556725146199	0.671052631579	0.757894736842	0.8	0.757894736842	0.715789473684	0.631578947368	0.589473684211	0.589473684211	0.589473684211	0.671052631579	0.671052631579	0.671052631579	0.757894736842	0.757894736842	0.671052631579	0.556725146199	0.521929824561	0.458479532164	0.348813209494	0.37564499484	0.348813209494	0.321981424149	0.343446852425	0.400687994496	0.400687994496	0.431510147919	0.400687994496	0.400687994496	0.400687994496	0.400687994496	0.400687994496	0.431510147919	0.462332301342	0.59649122807	0.715789473684	0.757894736842
0.59649122807	0.556725146199	0.556725146199	0.516959064327	0.477192982456	0.363575605681	0.363575605681	0.549269005848	0.591520467836	0.591520467836	0.591520467836	0.626315789474	0.663157894737	0.626315789474	0.556725146199	0.516959064327	0.484649122807	0.513157894737	0.484649122807	0.400687994496	0.484649122807	0.547368421053	0.626315789474	0.626315789474	0.671052631579	0.626315789474	0.589473684211	0.556725146199	0.491228070175	0.37564499484	0.264125386997	0.21474372205	0.21474372205	0.250534342392	0.269806214884	0.380950077399	0.528379772962	0.676023391813	0.757894736842	0.8	0.8
0.559210526316	0.559210526316	0.521929824561	0.521929824561	0.491228070175	0.402476780186	0.346749226006	0.275472996216	0.275472996216	0.254282765738	0.23309253526	0.146772159156	0.146772159156	0.172981473291	0.19604566973	0.328070175439	0.387719298246	0.387719298246	0.387719298246	0.364912280702	0.364912280702	0.364912280702	0.364912280702	0.425730994152	0.484649122807	0.556725146199	0.591520467836	0.556725146199	0.491228070175	0.491228070175	0.59649122807	0.633771929825	0.59649122807	0.491228070175	0.458479532164	0.559210526316	0.59649122807	0.636257309942	0.636257309942	0.676023391813	0.676023391813
0.425730994152	0.521929824561	0.556725146199	0.556725146199	0.556725146199	0.556725146199	0.59649122807	0.556725146199	0.59649122807	0.671052631579	0.710526315789	0.757894736842	0.757894736842	0.715789473684	0.715789473684	0.805263157895	0.805263157895	0.757894736842	0.757894736842	0.710526315789	0.671052631579	0.59649122807	0.495356037152	0.59649122807	0.671052631579	0.710526315789	0.8	0.8	0.757894736842	0.710526315789	0.671052631579	0.671052631579	0.715789473684	0.715789473684	0.671052631579	0.631578947368	0.521929824561	0.400687994496	0.306574109907	0.330156733746	0.355553405573
0.715789473684	0.673684210526	0.715789473684	0.757894736842	0.757894736842	0.805263157895	0.805263157895	0.805263157895	0.715789473684	0.671052631579	0.757894736842	0.805263157895	0.805263157895	0.852631578947	0.852631578947	0.760526315789	0.636257309942	0.636257309942	0.676023391813	0.676023391813	0.636257309942	0.636257309942	0.59649122807	0.556725146199	0.591520467836	0.591520467836	0.556725146199	0.484649122807	0.484649122807	0.429308565531	0.429308565531	0.429308565531	0.462332301342	0.493154454764	0.493154454764	0.556725146199	0.589473684211	0.626315789474	0.589473684211	0.547368421053	0.547368421053
0.59649122807	0.633771929825	0.710526315789	0.75	0.8	0.85	0.85	0.85	0.85	0.85	0.85	0.85	0.85	0.757894736842	0.757894736842	0.757894736842	0.8	0.85	0.85	0.85	0.85	0.805263157895	0.760526315789	0.805263157895	0.805263157895	0.715789473684	0.59649122807	0.462332301342	0.404540763674	0.305211558308	0.228908668731	0.228908668731	0.228908668731	0.228908668731	0.228908668731	0.228908668731	0.305211558308	0.404540763674	0.526315789474	0.59649122807	0.59649122807
0.270788081314	0.417543859649	0.513157894737	0.547368421053	0.589473684211	0.589473684211	0.589473684211	0.671052631579	0.671052631579	0.710526315789	0.671052631579	0.59649122807	0.59649122807	0.521929824561	0.559210526316	0.559210526316	0.559210526316	0.521929824561	0.487134502924	0.395321637427	0.425730994152	0.458479532164	0.491228070175	0.491228070175	0.491228070175	0.458479532164	0.487134502924	0.552631578947	0.589473684211	0.589473684211	0.589473684211	0.671052631579	0.671052631579	0.631578947368	0.671052631579	0.715789473684	0.805263157895	0.805263157895	0.715789473684	0.671052631579	0.589473684211
0.36925647452	0.521929824561	0.631578947368	0.671052631579	0.671052631579	0.59649122807	0.636257309942	0.676023391813	0.636257309942	0.561403508772	0.526315789474	0.458479532164	0.370614035088	0.425730994152	0.425730994152	0.456140350877	0.484649122807	0.456140350877	0.37564499484	0.286135835913	0.199404884761	0.115793527937	0.148250804708	0.172959272159	0.172959272159	0.159654712762	0.148250804708	0.104264302212	0.0955756103611	0.0876109761643	0.0735197002778	0.0508982540385	0.0590299277606	0.0983832129343	0.135276917785	0.15608875129	0.167237947811	0.15608875129	0.170278637771	0.243808049536	0.243808049536
0.760526315789	0.718274853801	0.760526315789	0.805263157895	0.760526315789	0.805263157895	0.805263157895	0.760526315789	0.636257309942	0.495356037152	0.431510147919	0.431510147919	0.462332301342	0.431510147919	0.462332301342	0.462332301342	0.462332301342	0.59649122807	0.673684210526	0.715789473684	0.673684210526	0.636257309942	0.636257309942	0.59649122807	0.673684210526	0.673684210526	0.59649122807	0.523976608187	0.402476780186	0.402476780186	0.402476780186	0.37564499484	0.400687994496	0.462332301342	0.493154454764	0.462332301342	0.431510147919	0.372067423461	0.400687994496	0.372067423461	0.372067423461
0.631578947368	0.59649122807	0.559210526316	0.458479532164	0.425730994152	0.395321637427	0.342105263158	0.254282765738	0.23309253526	0.249742002064	0.297213622291	0.321981424149	0.297213622291	0.249742002064	0.146772159156	0.127770406408	0.127770406408	0.119784756008	0.0973894431067	0.0668360911616	0.0369534048437	0.0369534048437	0.0964946066146	0.168727210182	0.243808049536	0.321981424149	0.425730994152	0.484649122807	0.516959064327	0.484649122807	0.484649122807	0.516959064327	0.626315789474	0.663157894737	0.7	0.663157894737	0.591520467836	0.591520467836	0.633771929825	0.676023391813	0.633771929825
0.528379772962	0.59649122807	0.715789473684	0.757894736842	0.715789473684	0.673684210526	0.59649122807	0.462332301342	0.37564499484	0.37564499484	0.37564499484	0.462332301342	0.495356037152	0.462332301342	0.433436532508	0.352167182663	0.246517027864	0.156675266598	0.156675266598	0.156675266598	0.144623323013	0.199404884761	0.250534342392	0.355553405573	0.495356037152	0.59649122807	0.671052631579	0.757894736842	0.757894736842	0.715789473684	0.59649122807	0.636257309942	0.676023391813	0.636257309942	0.561403508772	0.636257309942	0.636257309942	0.636257309942	0.636257309942	0.59649122807	0.556725146199
0.261673792324	0.261673792324	0.295405179616	0.336842105263	0.360902255639	0.360902255639	0.340852130326	0.516959064327	0.556725146199	0.556725146199	0.59649122807	0.59649122807	0.633771929825	0.633771929825	0.59649122807	0.491228070175	0.425730994152	0.491228070175	0.526315789474	0.491228070175	0.458479532164	0.491228070175	0.491228070175	0.559210526316	0.59649122807	0.636257309942	0.636257309942	0.59649122807	0.59649122807	0.59649122807	0.636257309942	0.59649122807	0.631578947368	0.59649122807	0.715789473684	0.805263157895	0.85	0.85	0.8	0.8	0.8
0.710526315789	0.710526315789	0.75	0.710526315789	0.710526315789	0.663157894737	0.626315789474	0.626315789474	0.589473684211	0.513157894737	0.442105263158	0.308771929825	0.308771929825	0.308771929825	0.473684210526	0.513157894737	0.513157894737	0.478947368421	0.410526315789	0.478947368421	0.513157894737	0.478947368421	0.478947368421	0.513157894737	0.552631578947	0.631578947368	0.671052631579	0.757894736842	0.757894736842	0.757894736842	0.710526315789	0.710526315789	0.757894736842	0.757894736842	0.757894736842	0.715789473684	0.760526315789	0.760526315789	0.760526315789	0.676023391813	0.676023391813
0.757894736842	0.8	0.757894736842	0.757894736842	0.757894736842	0.676023391813	0.563605091159	0.495356037152	0.495356037152	0.495356037152	0.559210526316	0.631578947368	0.631578947368	0.592105263158	0.559210526316	0.462332301342	0.37564499484	0.265762445329	0.265762445329	0.286205710354	0.286205710354	0.264189886481	0.224875915278	0.193739250086	0.177594312579	0.136288433502	0.155945419103	0.155945419103	0.183792815372	0.19604566973	0.183792815372	0.146772159156	0.146772159156	0.146772159156	0.146772159156	0.122659590152	0.0905793896506	0.0981276721215	0.140350877193	0.167084377611	0.283040935673
0.425730994152	0.364912280702	0.364912280702	0.343446852425	0.369865841073	0.343446852425	0.364912280702	0.343446852425	0.369865841073	0.343446852425	0.369865841073	0.400687994496	0.400687994496	0.431510147919	0.495356037152	0.563605091159	0.563605091159	0.563605091159	0.676023391813	0.757894736842	0.757894736842	0.676023391813	0.563605091159	0.495356037152	0.495356037152	0.495356037152	0.528379772962	0.528379772962	0.495356037152	0.431510147919	0.400687994496	0.321981424149	0.297213622291	0.297213622291	0.364912280702	0.387719298246	0.452339181287	0.521929824561	0.521929824561	0.521929824561	0.556725146199
0.757894736842	0.757894736842	0.671052631579	0.626315789474	0.626315789474	0.626315789474	0.626315789474	0.671052631579	0.626315789474	0.589473684211	0.552631578947	0.552631578947	0.552631578947	0.515789473684	0.478947368421	0.410526315789	0.478947368421	0.515789473684	0.552631578947	0.552631578947	0.478947368421	0.478947368421	0.552631578947	0.631578947368	0.673684210526	0.673684210526	0.715789473684	0.757894736842	0.715789473684	0.671052631579	0.757894736842	0.757894736842	0.715789473684	0.676023391813	0.563605091159	0.408160797214	0.408160797214	0.528379772962	0.633771929825	0.671052631579	0.671052631579
0.59649122807	0.715789473684	0.757894736842	0.757894736842	0.715789473684	0.636257309942	0.59649122807	0.636257309942	0.636257309942	0.676023391813	0.636257309942	0.636257309942	0.636257309942	0.718274853801	0.718274853801	0.636257309942	0.59649122807	0.59649122807	0.636257309942	0.59649122807	0.559210526316	0.631578947368	0.631578947368	0.715789473684	0.715789473684	0.760526315789	0.805263157895	0.805263157895	0.757894736842	0.805263157895	0.805263157895	0.805263157895	0.805263157895	0.805263157895	0.760526315789	0.636257309942	0.495356037152	0.462332301342	0.556725146199	0.626315789474	0.626315789474
0.676023391813	0.718274853801	0.676023391813	0.633771929825	0.671052631579	0.710526315789	0.710526315789	0.757894736842	0.757894736842	0.715789473684	0.715789473684	0.671052631579	0.715789473684	0.715789473684	0.760526315789	0.760526315789	0.805263157895	0.805263157895	0.715789473684	0.760526315789	0.805263157895	0.852631578947	0.852631578947	0.852631578947	0.760526315789	0.715789473684	0.715789473684	0.673684210526	0.631578947368	0.631578947368	0.589473684211	0.631578947368	0.631578947368	0.631578947368	0.671052631579	0.631578947368	0.521929824561	0.487134502924	0.487134502924	0.521929824561	0.559210526316
0.671052631579	0.631578947368	0.559210526316	0.559210526316	0.559210526316	0.559210526316	0.559210526316	0.559210526316	0.521929824561	0.521929824561	0.521929824561	0.521929824561	0.491228070175	0.458479532164	0.395321637427	0.364912280702	0.364912280702	0.308771929825	0.308771929825	0.364912280702	0.364912280702	0.364912280702	0.364912280702	0.321981424149	0.282991486068	0.282991486068	0.306574109907	0.282991486068	0.282991486068	0.330156733746	0.462332301342	0.556725146199	0.589473684211	0.589473684211	0.589473684211	0.589473684211	0.589473684211	0.552631578947	0.513157894737	0.552631578947	0.552631578947
0.633771929825	0.633771929825	0.710526315789	0.710526315789	0.757894736842	0.757894736842	0.710526315789	0.626315789474	0.589473684211	0.589473684211	0.589473684211	0.589473684211	0.589473684211	0.589473684211	0.547368421053	0.505263157895	0.473684210526	0.442105263158	0.417543859649	0.387719298246	0.452339181287	0.487134502924	0.452339181287	0.452339181287	0.487134502924	0.521929824561	0.521929824561	0.59649122807	0.636257309942	0.760526315789	0.805263157895	0.85	0.805263157895	0.757894736842	0.757894736842	0.671052631579	0.671052631579	0.671052631579	0.671052631579	0.631578947368	0.589473684211
0.633771929825	0.528379772962	0.380950077399	0.190883308489	0.190883308489	0.190883308489	0.190883308489	0.250534342392	0.269806214884	0.269806214884	0.289078087375	0.269806214884	0.355553405573	0.462332301342	0.521929824561	0.521929824561	0.556725146199	0.556725146199	0.589473684211	0.626315789474	0.626315789474	0.581578947368	0.581578947368	0.581578947368	0.581578947368	0.615789473684	0.663157894737	0.7	0.663157894737	0.710526315789	0.710526315789	0.671052631579	0.633771929825	0.528379772962	0.528379772962	0.633771929825	0.671052631579	0.633771929825	0.633771929825	0.633771929825	0.633771929825
0.805263157895	0.805263157895	0.760526315789	0.760526315789	0.715789473684	0.631578947368	0.715789473684	0.715789473684	0.760526315789	0.715789473684	0.757894736842	0.715789473684	0.673684210526	0.673684210526	0.760526315789	0.760526315789	0.715789473684	0.671052631579	0.626315789474	0.626315789474	0.556725146199	0.429308565531	0.232198142415	0.215612560814	0.330156733746	0.355553405573	0.330156733746	0.355553405573	0.408160797214	0.435371517028	0.435371517028	0.408160797214	0.528379772962	0.633771929825	0.710526315789	0.710526315789	0.710526315789	0.710526315789	0.663157894737	0.7	0.663157894737
0.185758513932	0.201238390093	0.201238390093	0.264125386997	0.286135835913	0.37564499484	0.425730994152	0.425730994152	0.37564499484	0.348813209494	0.348813209494	0.348813209494	0.37564499484	0.431510147919	0.431510147919	0.404540763674	0.433436532508	0.462332301342	0.433436532508	0.491228070175	0.559210526316	0.636257309942	0.636257309942	0.559210526316	0.521929824561	0.487134502924	0.487134502924	0.521929824561	0.487134502924	0.487134502924	0.521929824561	0.521929824561	0.631578947368	0.673684210526	0.673684210526	0.631578947368	0.671052631579	0.631578947368	0.671052631579	0.671052631579	0.715789473684
0.671052631579	0.757894736842	0.805263157895	0.757894736842	0.757894736842	0.757894736842	0.757894736842	0.710526315789	0.626315789474	0.626315789474	0.589473684211	0.552631578947	0.552631578947	0.487134502924	0.521929824561	0.521929824561	0.559210526316	0.673684210526	0.715789473684	0.715789473684	0.715789473684	0.631578947368	0.521929824561	0.589473684211	0.626315789474	0.710526315789	0.710526315789	0.710526315789	0.710526315789	0.710526315789	0.671052631579	0.633771929825	0.710526315789	0.75	0.8	0.8	0.75	0.710526315789	0.633771929825	0.676023391813	0.718274853801
0.400687994496	0.372067423461	0.372067423461	0.372067423461	0.372067423461	0.400687994496	0.429308565531	0.429308565531	0.429308565531	0.462332301342	0.556725146199	0.671052631579	0.757894736842	0.757894736842	0.8	0.85	0.9	0.95	0.95	0.95	0.95	0.852631578947	0.760526315789	0.676023391813	0.561403508772	0.406346749226	0.406346749226	0.380950077399	0.380950077399	0.380950077399	0.355553405573	0.380950077399	0.380950077399	0.355553405573	0.462332301342	0.521929824561	0.631578947368	0.671052631579	0.710526315789	0.710526315789	0.710526315789
0.521929824561	0.631578947368	0.671052631579	0.671052631579	0.589473684211	0.589473684211	0.589473684211	0.631578947368	0.671052631579	0.631578947368	0.559210526316	0.59649122807	0.559210526316	0.521929824561	0.521929824561	0.521929824561	0.521929824561	0.521929824561	0.521929824561	0.484649122807	0.484649122807	0.521929824561	0.484649122807	0.318128654971	0.36925647452	0.393873572821	0.443107769424	0.443107769424	0.443107769424	0.469172932331	0.7	0.75	0.75	0.75	0.8	0.8	0.8	0.8	0.757894736842	0.757894736842	0.715789473684
0.547368421053	0.484649122807	0.484649122807	0.452339181287	0.452339181287	0.521929824561	0.59649122807	0.59649122807	0.559210526316	0.458479532164	0.37564499484	0.348813209494	0.348813209494	0.37564499484	0.400687994496	0.484649122807	0.513157894737	0.589473684211	0.631578947368	0.631578947368	0.631578947368	0.559210526316	0.462332301342	0.353739357585	0.2312624699	0.182787811031	0.199404884761	0.21474372205	0.250534342392	0.380950077399	0.528379772962	0.676023391813	0.760526315789	0.805263157895	0.805263157895	0.757894736842	0.710526315789	0.663157894737	0.663157894737	0.663157894737	0.710526315789
0.852631578947	0.852631578947	0.805263157895	0.757894736842	0.671052631579	0.59649122807	0.462332301342	0.330156733746	0.380950077399	0.380950077399	0.380950077399	0.493154454764	0.556725146199	0.556725146199	0.556725146199	0.491228070175	0.425730994152	0.395321637427	0.425730994152	0.425730994152	0.487134502924	0.559210526316	0.59649122807	0.59649122807	0.59649122807	0.559210526316	0.636257309942	0.676023391813	0.636257309942	0.59649122807	0.636257309942	0.636257309942	0.673684210526	0.760526315789	0.760526315789	0.760526315789	0.805263157895	0.805263157895	0.760526315789	0.805263157895	0.852631578947
0.805263157895	0.757894736842	0.805263157895	0.805263157895	0.757894736842	0.85	0.9	0.9	0.9	0.9	0.85	0.85	0.85	0.85	0.85	0.805263157895	0.805263157895	0.805263157895	0.757894736842	0.757894736842	0.805263157895	0.757894736842	0.710526315789	0.710526315789	0.757894736842	0.757894736842	0.671052631579	0.671052631579	0.710526315789	0.671052631579	0.671052631579	0.671052631579	0.671052631579	0.59649122807	0.495356037152	0.59649122807	0.631578947368	0.715789473684	0.760526315789	0.852631578947	0.852631578947
0.673684210526	0.715789473684	0.673684210526	0.636257309942	0.528379772962	0.380950077399	0.380950077399	0.355553405573	0.380950077399	0.380950077399	0.406346749226	0.380950077399	0.330156733746	0.264125386997	0.147574819401	0.107327141383	0.118059855521	0.160990712074	0.201238390093	0.215612560814	0.251547987616	0.355553405573	0.355553405573	0.380950077399	0.380950077399	0.495356037152	0.59649122807	0.671052631579	0.671052631579	0.59649122807	0.462332301342	0.431510147919	0.404540763674	0.404540763674	0.404540763674	0.404540763674	0.433436532508	0.495356037152	0.495356037152	0.462332301342	0.462332301342
0.760526315789	0.802777777778	0.760526315789	0.718274853801	0.676023391813	0.676023391813	0.636257309942	0.526315789474	0.526315789474	0.526315789474	0.526315789474	0.458479532164	0.458479532164	0.521929824561	0.556725146199	0.591520467836	0.556725146199	0.491228070175	0.404540763674	0.286135835913	0.140240798074	0.151927531246	0.177248786454	0.190883308489	0.177248786454	0.251547987616	0.327092240405	0.393873572821	0.417042606516	0.626315789474	0.671052631579	0.671052631579	0.671052631579	0.626315789474	0.710526315789	0.757894736842	0.710526315789	0.757894736842	0.8	0.8	0.710526315789
0.715789473684	0.631578947368	0.631578947368	0.552631578947	0.390977443609	0.360902255639	0.336842105263	0.336842105263	0.336842105263	0.336842105263	0.336842105263	0.390977443609	0.390977443609	0.417042606516	0.390977443609	0.36925647452	0.324366471735	0.30119743804	0.30119743804	0.282372598162	0.243274853801	0.343859649123	0.343859649123	0.319298245614	0.342105263158	0.425730994152	0.491228070175	0.523976608187	0.59649122807	0.631578947368	0.59649122807	0.523976608187	0.59649122807	0.636257309942	0.676023391813	0.805263157895	0.9	0.9	0.852631578947	0.760526315789	0.715789473684
0.671052631579	0.671052631579	0.671052631579	0.715789473684	0.760526315789	0.760526315789	0.760526315789	0.715789473684	0.715789473684	0.715789473684	0.760526315789	0.715789473684	0.673684210526	0.715789473684	0.673684210526	0.673684210526	0.636257309942	0.636257309942	0.636257309942	0.636257309942	0.59649122807	0.59649122807	0.559210526316	0.59649122807	0.59649122807	0.521929824561	0.491228070175	0.404540763674	0.404540763674	0.37564499484	0.429308565531	0.493154454764	0.493154454764	0.429308565531	0.429308565531	0.462332301342	0.462332301342	0.429308565531	0.484649122807	0.589473684211	0.671052631579
0.757894736842	0.757894736842	0.85	0.85	0.85	0.85	0.85	0.8	0.75	0.710526315789	0.671052631579	0.556725146199	0.59649122807	0.636257309942	0.59649122807	0.59649122807	0.59649122807	0.59649122807	0.59649122807	0.636257309942	0.59649122807	0.676023391813	0.676023391813	0.757894736842	0.8	0.757894736842	0.757894736842	0.757894736842	0.757894736842	0.710526315789	0.710526315789	0.757894736842	0.710526315789	0.626315789474	0.589473684211	0.631578947368	0.673684210526	0.673684210526	0.760526315789	0.760526315789	0.760526315789
0.521929824561	0.589473684211	0.626315789474	0.589473684211	0.589473684211	0.589473684211	0.626315789474	0.710526315789	0.710526315789	0.710526315789	0.757894736842	0.710526315789	0.626315789474	0.589473684211	0.589473684211	0.589473684211	0.513157894737	0.478947368421	0.442105263158	0.410526315789	0.387719298246	0.387719298246	0.336842105263	0.315789473684	0.315789473684	0.289473684211	0.364912280702	0.425730994152	0.425730994152	0.491228070175	0.526315789474	0.59649122807	0.676023391813	0.757894736842	0.85	0.85	0.757894736842	0.671052631579	0.671052631579	0.671052631579	0.671052631579
0.8	0.710526315789	0.633771929825	0.528379772962	0.408160797214	0.289078087375	0.172959272159	0.160605038434	0.136846896653	0.148250804708	0.148250804708	0.232639032221	0.330156733746	0.400687994496	0.484649122807	0.513157894737	0.589473684211	0.589473684211	0.589473684211	0.552631578947	0.589473684211	0.631578947368	0.631578947368	0.592105263158	0.592105263158	0.631578947368	0.673684210526	0.631578947368	0.673684210526	0.631578947368	0.631578947368	0.673684210526	0.673684210526	0.760526315789	0.760526315789	0.715789473684	0.631578947368	0.671052631579	0.671052631579	0.715789473684	0.715789473684
0.710526315789	0.757894736842	0.757894736842	0.757894736842	0.757894736842	0.710526315789	0.671052631579	0.631578947368	0.631578947368	0.673684210526	0.631578947368	0.552631578947	0.521929824561	0.556725146199	0.521929824561	0.484649122807	0.521929824561	0.556725146199	0.556725146199	0.521929824561	0.458479532164	0.458479532164	0.458479532164	0.491228070175	0.458479532164	0.395321637427	0.458479532164	0.521929824561	0.59649122807	0.636257309942	0.715789473684	0.757894736842	0.757894736842	0.757894736842	0.715789473684	0.757894736842	0.757894736842	0.710526315789	0.710526315789	0.671052631579	0.631578947368
0.715789473684	0.760526315789	0.715789473684	0.671052631579	0.710526315789	0.671052631579	0.671052631579	0.589473684211	0.556725146199	0.462332301342	0.495356037152	0.528379772962	0.495356037152	0.462332301342	0.491228070175	0.559210526316	0.59649122807	0.59649122807	0.59649122807	0.59649122807	0.59649122807	0.633771929825	0.633771929825	0.556725146199	0.556725146199	0.521929824561	0.631578947368	0.671052631579	0.631578947368	0.671052631579	0.671052631579	0.631578947368	0.631578947368	0.631578947368	0.631578947368	0.559210526316	0.431510147919	0.372067423461	0.348813209494	0.28173374613	0.305211558308
0.805263157895	0.805263157895	0.757894736842	0.757894736842	0.671052631579	0.671052631579	0.715789473684	0.715789473684	0.760526315789	0.805263157895	0.760526315789	0.715789473684	0.673684210526	0.631578947368	0.552631578947	0.589473684211	0.552631578947	0.487134502924	0.559210526316	0.59649122807	0.559210526316	0.59649122807	0.715789473684	0.805263157895	0.805263157895	0.757894736842	0.805263157895	0.757894736842	0.633771929825	0.676023391813	0.676023391813	0.636257309942	0.676023391813	0.676023391813	0.676023391813	0.636257309942	0.59649122807	0.59649122807	0.59649122807	0.636257309942	0.676023391813
0.59649122807	0.59649122807	0.556725146199	0.521929824561	0.425730994152	0.348813209494	0.286135835913	0.199404884761	0.286135835913	0.348813209494	0.395321637427	0.395321637427	0.395321637427	0.452339181287	0.452339181287	0.452339181287	0.387719298246	0.387719298246	0.364912280702	0.395321637427	0.425730994152	0.458479532164	0.491228070175	0.458479532164	0.458479532164	0.458479532164	0.521929824561	0.521929824561	0.559210526316	0.521929824561	0.552631578947	0.631578947368	0.671052631579	0.715789473684	0.715789473684	0.760526315789	0.760526315789	0.760526315789	0.852631578947	0.852631578947	0.852631578947
0.521929824561	0.59649122807	0.59649122807	0.631578947368	0.59649122807	0.59649122807	0.676023391813	0.676023391813	0.676023391813	0.805263157895	0.85	0.85	0.85	0.757894736842	0.676023391813	0.59649122807	0.521929824561	0.631578947368	0.671052631579	0.631578947368	0.559210526316	0.521929824561	0.484649122807	0.452339181287	0.395321637427	0.348813209494	0.348813209494	0.297213622291	0.297213622291	0.321981424149	0.297213622291	0.297213622291	0.297213622291	0.348813209494	0.37564499484	0.348813209494	0.348813209494	0.37564499484	0.404540763674	0.491228070175	0.556725146199
0.59649122807	0.633771929825	0.633771929825	0.676023391813	0.633771929825	0.591520467836	0.626315789474	0.710526315789	0.710526315789	0.671052631579	0.710526315789	0.710526315789	0.710526315789	0.710526315789	0.671052631579	0.59649122807	0.59649122807	0.59649122807	0.59649122807	0.59649122807	0.59649122807	0.59649122807	0.636257309942	0.718274853801	0.718274853801	0.718274853801	0.636257309942	0.636257309942	0.676023391813	0.718274853801	0.805263157895	0.9	0.9	0.9	0.852631578947	0.718274853801	0.676023391813	0.676023391813	0.805263157895	0.85	0.805263157895
0.805263157895	0.757894736842	0.671052631579	0.626315789474	0.547368421053	0.484649122807	0.484649122807	0.425730994152	0.37564499484	0.305211558308	0.228908668731	0.246517027864	0.228908668731	0.286135835913	0.330156733746	0.380950077399	0.408160797214	0.408160797214	0.380950077399	0.30814628483	0.228908668731	0.193691950464	0.193691950464	0.238390092879	0.254282765738	0.342105263158	0.395321637427	0.425730994152	0.484649122807	0.516959064327	0.484649122807	0.425730994152	0.425730994152	0.452339181287	0.425730994152	0.521929824561	0.556725146199	0.556725146199	0.484649122807	0.425730994152	0.37564499484
0.715789473684	0.715789473684	0.715789473684	0.671052631579	0.631578947368	0.631578947368	0.631578947368	0.673684210526	0.673684210526	0.715789473684	0.757894736842	0.715789473684	0.673684210526	0.631578947368	0.673684210526	0.715789473684	0.757894736842	0.757894736842	0.757894736842	0.757894736842	0.710526315789	0.626315789474	0.589473684211	0.521929824561	0.559210526316	0.59649122807	0.59649122807	0.521929824561	0.458479532164	0.348813209494	0.321981424149	0.37564499484	0.37564499484	0.321981424149	0.277399380805	0.300515995872	0.300515995872	0.399122807018	0.458479532164	0.526315789474	0.561403508772
0.425730994152	0.425730994152	0.425730994152	0.521929824561	0.631578947368	0.673684210526	0.673684210526	0.715789473684	0.673684210526	0.592105263158	0.592105263158	0.592105263158	0.592105263158	0.592105263158	0.552631578947	0.592105263158	0.673684210526	0.715789473684	0.760526315789	0.805263157895	0.760526315789	0.852631578947	0.852631578947	0.760526315789	0.718274853801	0.718274853801	0.676023391813	0.636257309942	0.59649122807	0.59649122807	0.556725146199	0.521929824561	0.521929824561	0.521929824561	0.59649122807	0.59649122807	0.521929824561	0.521929824561	0.521929824561	0.589473684211	0.589473684211
0.561403508772	0.59649122807	0.676023391813	0.718274853801	0.760526315789	0.760526315789	0.760526315789	0.718274853801	0.760526315789	0.718274853801	0.805263157895	0.85	0.9	0.85	0.805263157895	0.757894736842	0.671052631579	0.757894736842	0.757894736842	0.757894736842	0.8	0.8	0.75	0.75	0.8	0.85	0.85	0.85	0.805263157895	0.718274853801	0.636257309942	0.526315789474	0.526315789474	0.561403508772	0.561403508772	0.561403508772	0.491228070175	0.559210526316	0.636257309942	0.715789473684	0.715789473684
0.589473684211	0.552631578947	0.452339181287	0.521929824561	0.559210526316	0.559210526316	0.559210526316	0.491228070175	0.559210526316	0.636257309942	0.636257309942	0.636257309942	0.636257309942	0.636257309942	0.676023391813	0.676023391813	0.59649122807	0.521929824561	0.589473684211	0.626315789474	0.589473684211	0.589473684211	0.631578947368	0.631578947368	0.715789473684	0.715789473684	0.631578947368	0.59649122807	0.59649122807	0.521929824561	0.521929824561	0.487134502924	0.521929824561	0.487134502924	0.487134502924	0.559210526316	0.559210526316	0.559210526316	0.673684210526	0.715789473684	0.715789473684
0.36925647452	0.344639376218	0.30119743804	0.458479532164	0.526315789474	0.526315789474	0.559210526316	0.559210526316	0.59649122807	0.559210526316	0.526315789474	0.526315789474	0.458479532164	0.425730994152	0.342105263158	0.275472996216	0.254282765738	0.23309253526	0.289473684211	0.308771929825	0.364912280702	0.425730994152	0.425730994152	0.521929824561	0.59649122807	0.715789473684	0.757894736842	0.805263157895	0.757894736842	0.710526315789	0.710526315789	0.671052631579	0.671052631579	0.671052631579	0.626315789474	0.626315789474	0.589473684211	0.589473684211	0.589473684211	0.589473684211	0.631578947368
0.757894736842	0.757894736842	0.710526315789	0.671052631579	0.671052631579	0.671052631579	0.671052631579	0.671052631579	0.631578947368	0.631578947368	0.631578947368	0.631578947368	0.671052631579	0.631578947368	0.521929824561	0.521929824561	0.521929824561	0.452339181287	0.425730994152	0.458479532164	0.458479532164	0.458479532164	0.521929824561	0.59649122807	0.671052631579	0.710526315789	0.671052631579	0.757894736842	0.805263157895	0.757894736842	0.671052631579	0.671052631579	0.715789473684	0.715789473684	0.715789473684	0.715789473684	0.671052631579	0.671052631579	0.671052631579	0.671052631579	0.715789473684
0.592105263158	0.521929824561	0.521929824561	0.462332301342	0.493154454764	0.561403508772	0.594427244582	0.715789473684	0.757894736842	0.715789473684	0.594427244582	0.715789473684	0.805263157895	0.852631578947	0.852631578947	0.852631578947	0.852631578947	0.852631578947	0.805263157895	0.715789473684	0.631578947368	0.715789473684	0.715789473684	0.631578947368	0.552631578947	0.452339181287	0.364912280702	0.254859370649	0.278028404344	0.30119743804	0.344639376218	0.36925647452	0.393873572821	0.36925647452	0.318128654971	0.318128654971	0.484649122807	0.521929824561	0.589473684211	0.671052631579	0.671052631579
0.715789473684	0.715789473684	0.671052631579	0.710526315789	0.757894736842	0.757894736842	0.715789473684	0.636257309942	0.636257309942	0.59649122807	0.59649122807	0.556725146199	0.556725146199	0.589473684211	0.671052631579	0.671052631579	0.589473684211	0.521929824561	0.462332301342	0.355553405573	0.250534342392	0.148250804708	0.148250804708	0.148250804708	0.159654712762	0.148250804708	0.172959272159	0.172959272159	0.148250804708	0.136846896653	0.0876109761643	0.125442988599	0.21474372205	0.330156733746	0.431510147919	0.487134502924	0.552631578947	0.552631578947	0.589473684211	0.552631578947	0.487134502924
0.715789473684	0.673684210526	0.673684210526	0.673684210526	0.673684210526	0.673684210526	0.715789473684	0.715789473684	0.631578947368	0.589473684211	0.626315789474	0.589473684211	0.671052631579	0.715789473684	0.757894736842	0.715789473684	0.760526315789	0.760526315789	0.760526315789	0.760526315789	0.760526315789	0.760526315789	0.805263157895	0.760526315789	0.636257309942	0.528379772962	0.406346749226	0.435371517028	0.406346749226	0.330156733746	0.30814628483	0.30814628483	0.380950077399	0.408160797214	0.495356037152	0.59649122807	0.631578947368	0.59649122807	0.631578947368	0.671052631579	0.631578947368
0.59649122807	0.676023391813	0.676023391813	0.636257309942	0.636257309942	0.673684210526	0.636257309942	0.636257309942	0.59649122807	0.59649122807	0.636257309942	0.59649122807	0.559210526316	0.487134502924	0.452339181287	0.484649122807	0.484649122807	0.484649122807	0.447368421053	0.484649122807	0.516959064327	0.556725146199	0.556725146199	0.589473684211	0.589473684211	0.521929824561	0.431510147919	0.400687994496	0.431510147919	0.462332301342	0.431510147919	0.521929824561	0.552631578947	0.631578947368	0.673684210526	0.673684210526	0.631578947368	0.631578947368	0.592105263158	0.673684210526	0.673684210526
0.8	0.757894736842	0.757894736842	0.671052631579	0.671052631579	0.671052631579	0.626315789474	0.671052631579	0.671052631579	0.626315789474	0.626315789474	0.671052631579	0.710526315789	0.671052631579	0.589473684211	0.589473684211	0.552631578947	0.631578947368	0.631578947368	0.671052631579	0.671052631579	0.631578947368	0.631578947368	0.631578947368	0.671052631579	0.671052631579	0.633771929825	0.633771929825	0.710526315789	0.8	0.8	0.75	0.710526315789	0.710526315789	0.663157894737	0.581578947368	0.477192982456	0.516959064327	0.516959064327	0.516959064327	0.484649122807
0.355553405573	0.355553405573	0.355553405573	0.355553405573	0.431510147919	0.458479532164	0.559210526316	0.59649122807	0.633771929825	0.59649122807	0.59649122807	0.671052631579	0.710526315789	0.710526315789	0.671052631579	0.59649122807	0.556725146199	0.484649122807	0.589473684211	0.626315789474	0.671052631579	0.626315789474	0.671052631579	0.671052631579	0.671052631579	0.715789473684	0.715789473684	0.715789473684	0.631578947368	0.631578947368	0.589473684211	0.589473684211	0.589473684211	0.521929824561	0.521929824561	0.559210526316	0.521929824561	0.521929824561	0.556725146199	0.59649122807	0.556725146199
0.556725146199	0.591520467836	0.591520467836	0.633771929825	0.591520467836	0.591520467836	0.663157894737	0.663157894737	0.626315789474	0.556725146199	0.491228070175	0.491228070175	0.526315789474	0.561403508772	0.561403508772	0.491228070175	0.458479532164	0.395321637427	0.420029239766	0.487134502924	0.487134502924	0.521929824561	0.59649122807	0.636257309942	0.59649122807	0.631578947368	0.671052631579	0.715789473684	0.715789473684	0.715789473684	0.715789473684	0.715789473684	0.715789473684	0.715789473684	0.715789473684	0.715789473684	0.757894736842	0.715789473684	0.636257309942	0.59649122807	0.59649122807
0.9	0.95	0.9	0.9	0.95	0.9	0.852631578947	0.805263157895	0.805263157895	0.852631578947	0.805263157895	0.805263157895	0.757894736842	0.710526315789	0.710526315789	0.633771929825	0.591520467836	0.633771929825	0.676023391813	0.676023391813	0.636257309942	0.59649122807	0.59649122807	0.671052631579	0.671052631579	0.671052631579	0.631578947368	0.521929824561	0.452339181287	0.395321637427	0.487134502924	0.521929824561	0.521929824561	0.559210526316	0.559210526316	0.559210526316	0.487134502924	0.458479532164	0.526315789474	0.526315789474	0.561403508772
0.559210526316	0.673684210526	0.715789473684	0.715789473684	0.760526315789	0.760526315789	0.760526315789	0.805263157895	0.805263157895	0.852631578947	0.805263157895	0.805263157895	0.805263157895	0.805263157895	0.715789473684	0.671052631579	0.589473684211	0.631578947368	0.671052631579	0.671052631579	0.589473684211	0.552631578947	0.552631578947	0.589473684211	0.631578947368	0.631578947368	0.631578947368	0.673684210526	0.631578947368	0.631578947368	0.592105263158	0.559210526316	0.559210526316	0.491228070175	0.526315789474	0.526315789474	0.526315789474	0.59649122807	0.676023391813	0.676023391813	0.633771929825
0.636257309942	0.636257309942	0.559210526316	0.559210526316	0.559210526316	0.559210526316	0.559210526316	0.592105263158	0.631578947368	0.673684210526	0.715789473684	0.757894736842	0.805263157895	0.757894736842	0.671052631579	0.631578947368	0.631578947368	0.631578947368	0.631578947368	0.715789473684	0.715789473684	0.631578947368	0.631578947368	0.631578947368	0.671052631579	0.671052631579	0.715789473684	0.715789473684	0.715789473684	0.673684210526	0.673684210526	0.715789473684	0.760526315789	0.805263157895	0.85	0.9	0.9	0.9	0.9	0.85	0.757894736842
0.513157894737	0.513157894737	0.513157894737	0.589473684211	0.631578947368	0.589473684211	0.547368421053	0.626315789474	0.671052631579	0.671052631579	0.671052631579	0.757894736842	0.8	0.8	0.85	0.85	0.757894736842	0.676023391813	0.633771929825	0.676023391813	0.757894736842	0.8	0.757894736842	0.633771929825	0.493154454764	0.380950077399	0.269806214884	0.289078087375	0.289078087375	0.289078087375	0.289078087375	0.269806214884	0.380950077399	0.462332301342	0.521929824561	0.521929824561	0.462332301342	0.431510147919	0.458479532164	0.431510147919	0.355553405573
0.715789473684	0.631578947368	0.559210526316	0.631578947368	0.631578947368	0.673684210526	0.715789473684	0.715789473684	0.715789473684	0.760526315789	0.852631578947	0.95	1.0	0.95	0.9	0.805263157895	0.852631578947	0.805263157895	0.760526315789	0.715789473684	0.673684210526	0.673684210526	0.673684210526	0.715789473684	0.715789473684	0.760526315789	0.715789473684	0.805263157895	0.805263157895	0.760526315789	0.760526315789	0.673684210526	0.715789473684	0.715789473684	0.757894736842	0.805263157895	0.85	0.85	0.85	0.8	0.710526315789
0.710526315789	0.8	0.8	0.757894736842	0.715789473684	0.760526315789	0.760526315789	0.715789473684	0.757894736842	0.715789473684	0.671052631579	0.710526315789	0.757894736842	0.8	0.757894736842	0.757894736842	0.757894736842	0.757894736842	0.715789473684	0.715789473684	0.760526315789	0.760526315789	0.715789473684	0.715789473684	0.671052631579	0.671052631579	0.715789473684	0.760526315789	0.715789473684	0.805263157895	0.805263157895	0.757894736842	0.757894736842	0.805263157895	0.852631578947	0.9	0.852631578947	0.852631578947	0.852631578947	0.805263157895	0.676023391813
0.805263157895	0.805263157895	0.805263157895	0.715789473684	0.715789473684	0.760526315789	0.760526315789	0.715789473684	0.757894736842	0.805263157895	0.757894736842	0.757894736842	0.757894736842	0.710526315789	0.671052631579	0.556725146199	0.429308565531	0.330156733746	0.21474372205	0.1982249742	0.154666609334	0.177550954592	0.177550954592	0.154666609334	0.114989406216	0.0711353043242	0.0711353043242	0.0646684584765	0.0646684584765	0.0646684584765	0.0705474092471	0.0840689960195	0.148250804708	0.250534342392	0.355553405573	0.495356037152	0.59649122807	0.715789473684	0.757894736842	0.757894736842	0.715789473684
0.59649122807	0.59649122807	0.671052631579	0.710526315789	0.757894736842	0.805263157895	0.805263157895	0.805263157895	0.805263157895	0.757894736842	0.710526315789	0.75	0.710526315789	0.710526315789	0.626315789474	0.589473684211	0.521929824561	0.487134502924	0.487134502924	0.521929824561	0.521929824561	0.452339181287	0.452339181287	0.484649122807	0.452339181287	0.387719298246	0.364912280702	0.395321637427	0.452339181287	0.452339181287	0.487134502924	0.487134502924	0.521929824561	0.487134502924	0.395321637427	0.395321637427	0.364912280702	0.254859370649	0.318128654971	0.340852130326	0.484649122807
0.85	0.8	0.75	0.75	0.75	0.75	0.75	0.75	0.710526315789	0.710526315789	0.710526315789	0.75	0.710526315789	0.710526315789	0.626315789474	0.556725146199	0.521929824561	0.521929824561	0.521929824561	0.521929824561	0.521929824561	0.59649122807	0.633771929825	0.633771929825	0.676023391813	0.633771929825	0.633771929825	0.633771929825	0.59649122807	0.59649122807	0.633771929825	0.59649122807	0.59649122807	0.59649122807	0.59649122807	0.59649122807	0.636257309942	0.676023391813	0.760526315789	0.760526315789	0.718274853801
0.598830409357	0.718274853801	0.760526315789	0.805263157895	0.805263157895	0.715789473684	0.631578947368	0.521929824561	0.556725146199	0.521929824561	0.556725146199	0.556725146199	0.484649122807	0.299415204678	0.425730994152	0.521929824561	0.589473684211	0.589473684211	0.552631578947	0.552631578947	0.552631578947	0.513157894737	0.442105263158	0.513157894737	0.513157894737	0.589473684211	0.589473684211	0.626315789474	0.671052631579	0.671052631579	0.757894736842	0.805263157895	0.757894736842	0.757894736842	0.676023391813	0.59649122807	0.633771929825	0.59649122807	0.59649122807	0.59649122807	0.715789473684
0.559210526316	0.559210526316	0.59649122807	0.59649122807	0.559210526316	0.559210526316	0.631578947368	0.715789473684	0.715789473684	0.715789473684	0.760526315789	0.760526315789	0.805263157895	0.805263157895	0.805263157895	0.718274853801	0.676023391813	0.636257309942	0.636257309942	0.676023391813	0.718274853801	0.676023391813	0.676023391813	0.676023391813	0.676023391813	0.676023391813	0.636257309942	0.559210526316	0.491228070175	0.427631578947	0.399122807018	0.370614035088	0.458479532164	0.491228070175	0.526315789474	0.526315789474	0.526315789474	0.636257309942	0.676023391813	0.715789473684	0.757894736842
0.671052631579	0.589473684211	0.513157894737	0.552631578947	0.552631578947	0.589473684211	0.589473684211	0.513157894737	0.547368421053	0.589473684211	0.589473684211	0.589473684211	0.671052631579	0.671052631579	0.631578947368	0.589473684211	0.552631578947	0.515789473684	0.487134502924	0.592105263158	0.631578947368	0.592105263158	0.592105263158	0.631578947368	0.673684210526	0.631578947368	0.631578947368	0.631578947368	0.631578947368	0.671052631579	0.715789473684	0.671052631579	0.757894736842	0.757894736842	0.757894736842	0.671052631579	0.710526315789	0.671052631579	0.59649122807	0.636257309942	0.59649122807
0.521929824561	0.36925647452	0.340852130326	0.484649122807	0.521929824561	0.631578947368	0.671052631579	0.710526315789	0.671052631579	0.671052631579	0.671052631579	0.671052631579	0.710526315789	0.710526315789	0.710526315789	0.757894736842	0.757894736842	0.710526315789	0.757894736842	0.710526315789	0.663157894737	0.615789473684	0.433082706767	0.433082706767	0.615789473684	0.7	0.7	0.75	0.8	0.8	0.757894736842	0.671052631579	0.631578947368	0.673684210526	0.673684210526	0.673684210526	0.631578947368	0.715789473684	0.760526315789	0.760526315789	0.805263157895
0.710526315789	0.663157894737	0.626315789474	0.547368421053	0.547368421053	0.547368421053	0.589473684211	0.631578947368	0.631578947368	0.631578947368	0.631578947368	0.631578947368	0.715789473684	0.715789473684	0.673684210526	0.673684210526	0.760526315789	0.760526315789	0.715789473684	0.757894736842	0.805263157895	0.852631578947	0.852631578947	0.9	0.852631578947	0.852631578947	0.852631578947	0.805263157895	0.715789473684	0.757894736842	0.757894736842	0.805263157895	0.805263157895	0.805263157895	0.805263157895	0.760526315789	0.715789473684	0.673684210526	0.715789473684	0.715789473684	0.715789473684
0.404540763674	0.526315789474	0.636257309942	0.676023391813	0.636257309942	0.715789473684	0.715789473684	0.715789473684	0.715789473684	0.715789473684	0.671052631579	0.671052631579	0.671052631579	0.671052631579	0.671052631579	0.671052631579	0.715789473684	0.805263157895	0.805263157895	0.760526315789	0.805263157895	0.805263157895	0.715789473684	0.59649122807	0.59649122807	0.521929824561	0.559210526316	0.521929824561	0.521929824561	0.556725146199	0.589473684211	0.556725146199	0.491228070175	0.526315789474	0.526315789474	0.526315789474	0.526315789474	0.561403508772	0.676023391813	0.718274853801	0.760526315789
0.478947368421	0.513157894737	0.552631578947	0.552631578947	0.478947368421	0.513157894737	0.478947368421	0.515789473684	0.552631578947	0.589473684211	0.671052631579	0.757894736842	0.805263157895	0.85	0.85	0.85	0.85	0.8	0.710526315789	0.663157894737	0.626315789474	0.581578947368	0.581578947368	0.581578947368	0.581578947368	0.581578947368	0.581578947368	0.547368421053	0.589473684211	0.631578947368	0.715789473684	0.715789473684	0.757894736842	0.757894736842	0.715789473684	0.715789473684	0.671052631579	0.757894736842	0.805263157895	0.805263157895	0.805263157895
0.0987663729459	0.0987663729459	0.0917116320212	0.0776021501718	0.115793527937	0.144623323013	0.193691950464	0.28173374613	0.348813209494	0.431510147919	0.462332301342	0.431510147919	0.431510147919	0.431510147919	0.495356037152	0.528379772962	0.528379772962	0.528379772962	0.598830409357	0.718274853801	0.805263157895	0.85	0.85	0.8	0.710526315789	0.710526315789	0.710526315789	0.757894736842	0.757894736842	0.757894736842	0.710526315789	0.663157894737	0.710526315789	0.710526315789	0.710526315789	0.710526315789	0.671052631579	0.59649122807	0.59649122807	0.521929824561	0.556725146199
0.37564499484	0.404540763674	0.404540763674	0.491228070175	0.521929824561	0.521929824561	0.462332301342	0.495356037152	0.563605091159	0.598830409357	0.563605091159	0.636257309942	0.673684210526	0.636257309942	0.676023391813	0.760526315789	0.802777777778	0.947368421053	1.0	1.0	0.947368421053	0.802777777778	0.9	0.95	0.95	0.9	0.85	0.805263157895	0.757894736842	0.805263157895	0.805263157895	0.760526315789	0.760526315789	0.760526315789	0.760526315789	0.715789473684	0.631578947368	0.521929824561	0.521929824561	0.458479532164	0.521929824561
0.128998968008	0.119784756008	0.146772159156	0.202172096909	0.336842105263	0.395321637427	0.458479532164	0.491228070175	0.59649122807	0.676023391813	0.718274853801	0.676023391813	0.676023391813	0.805263157895	0.852631578947	0.805263157895	0.676023391813	0.805263157895	0.852631578947	0.9	0.9	0.9	0.9	0.9	0.852631578947	0.760526315789	0.715789473684	0.757894736842	0.715789473684	0.671052631579	0.626315789474	0.417042606516	0.417042606516	0.626315789474	0.710526315789	0.757894736842	0.757894736842	0.757894736842	0.757894736842	0.757894736842	0.757894736842
0.452339181287	0.452339181287	0.425730994152	0.458479532164	0.458479532164	0.458479532164	0.491228070175	0.561403508772	0.636257309942	0.636257309942	0.561403508772	0.561403508772	0.676023391813	0.760526315789	0.760526315789	0.718274853801	0.676023391813	0.676023391813	0.676023391813	0.676023391813	0.633771929825	0.591520467836	0.591520467836	0.626315789474	0.591520467836	0.591520467836	0.516959064327	0.320802005013	0.299415204678	0.299415204678	0.299415204678	0.254859370649	0.220551378446	0.177594312579	0.254282765738	0.254282765738	0.297213622291	0.395321637427	0.487134502924	0.559210526316	0.59649122807
0.521929824561	0.521929824561	0.487134502924	0.552631578947	0.589473684211	0.589473684211	0.513157894737	0.484649122807	0.484649122807	0.556725146199	0.626315789474	0.626315789474	0.671052631579	0.671052631579	0.589473684211	0.484649122807	0.556725146199	0.591520467836	0.710526315789	0.75	0.75	0.8	0.85	0.85	0.85	0.757894736842	0.757894736842	0.715789473684	0.715789473684	0.760526315789	0.805263157895	0.805263157895	0.805263157895	0.805263157895	0.805263157895	0.805263157895	0.852631578947	0.9	0.9	0.9	0.9
0.487134502924	0.487134502924	0.452339181287	0.417543859649	0.447368421053	0.516959064327	0.556725146199	0.556725146199	0.516959064327	0.340852130326	0.320802005013	0.34753550543	0.393873572821	0.393873572821	0.393873572821	0.36925647452	0.318128654971	0.318128654971	0.318128654971	0.318128654971	0.318128654971	0.295405179616	0.278028404344	0.25664160401	0.278028404344	0.278028404344	0.240601503759	0.278028404344	0.295405179616	0.278028404344	0.226448474126	0.207577767949	0.226448474126	0.207577767949	0.226448474126	0.245319180304	0.245319180304	0.211351909185	0.240601503759	0.240601503759	0.240601503759
0.85	0.85	0.8	0.8	0.757894736842	0.671052631579	0.671052631579	0.671052631579	0.589473684211	0.36925647452	0.36925647452	0.36925647452	0.36925647452	0.324366471735	0.458479532164	0.458479532164	0.458479532164	0.458479532164	0.491228070175	0.523976608187	0.491228070175	0.425730994152	0.458479532164	0.521929824561	0.59649122807	0.715789473684	0.757894736842	0.715789473684	0.715789473684	0.715789473684	0.715789473684	0.757894736842	0.805263157895	0.85	0.805263157895	0.757894736842	0.757894736842	0.757894736842	0.757894736842	0.805263157895	0.805263157895
0.452339181287	0.452339181287	0.478947368421	0.513157894737	0.589473684211	0.589473684211	0.513157894737	0.589473684211	0.671052631579	0.671052631579	0.631578947368	0.631578947368	0.671052631579	0.671052631579	0.671052631579	0.589473684211	0.556725146199	0.556725146199	0.59649122807	0.636257309942	0.59649122807	0.636257309942	0.718274853801	0.718274853801	0.676023391813	0.636257309942	0.561403508772	0.526315789474	0.59649122807	0.59649122807	0.59649122807	0.59649122807	0.671052631579	0.757894736842	0.757894736842	0.715789473684	0.59649122807	0.636257309942	0.636257309942	0.59649122807	0.59649122807
0.9	0.85	0.805263157895	0.805263157895	0.805263157895	0.805263157895	0.760526315789	0.676023391813	0.561403508772	0.59649122807	0.561403508772	0.523976608187	0.427631578947	0.323632610939	0.323632610939	0.399122807018	0.458479532164	0.526315789474	0.561403508772	0.676023391813	0.805263157895	0.852631578947	0.805263157895	0.715789473684	0.631578947368	0.715789473684	0.715789473684	0.715789473684	0.760526315789	0.715789473684	0.59649122807	0.559210526316	0.521929824561	0.59649122807	0.59649122807	0.633771929825	0.676023391813	0.718274853801	0.676023391813	0.676023391813	0.636257309942
0.85	0.8	0.85	0.85	0.9	0.9	0.9	0.805263157895	0.757894736842	0.757894736842	0.757894736842	0.757894736842	0.757894736842	0.671052631579	0.589473684211	0.521929824561	0.431510147919	0.372067423461	0.400687994496	0.372067423461	0.343446852425	0.372067423461	0.452339181287	0.552631578947	0.589473684211	0.589473684211	0.521929824561	0.559210526316	0.559210526316	0.521929824561	0.556725146199	0.556725146199	0.556725146199	0.59649122807	0.556725146199	0.521929824561	0.521929824561	0.59649122807	0.636257309942	0.636257309942	0.636257309942
0.710526315789	0.757894736842	0.757894736842	0.710526315789	0.757894736842	0.805263157895	0.757894736842	0.757894736842	0.676023391813	0.633771929825	0.59649122807	0.59649122807	0.59649122807	0.521929824561	0.487134502924	0.395321637427	0.278028404344	0.395321637427	0.487134502924	0.559210526316	0.559210526316	0.487134502924	0.559210526316	0.59649122807	0.59649122807	0.676023391813	0.676023391813	0.633771929825	0.59649122807	0.559210526316	0.521929824561	0.521929824561	0.589473684211	0.626315789474	0.710526315789	0.757894736842	0.805263157895	0.805263157895	0.805263157895	0.852631578947	0.852631578947
0.563605091159	0.598830409357	0.598830409357	0.598830409357	0.598830409357	0.563605091159	0.528379772962	0.528379772962	0.493154454764	0.556725146199	0.626315789474	0.710526315789	0.757894736842	0.757894736842	0.710526315789	0.671052631579	0.59649122807	0.495356037152	0.495356037152	0.495356037152	0.495356037152	0.528379772962	0.528379772962	0.462332301342	0.462332301342	0.462332301342	0.462332301342	0.528379772962	0.528379772962	0.495356037152	0.495356037152	0.636257309942	0.715789473684	0.757894736842	0.757894736842	0.710526315789	0.710526315789	0.8	0.8	0.757894736842	0.757894736842
0.552631578947	0.631578947368	0.631578947368	0.552631578947	0.452339181287	0.344639376218	0.36925647452	0.521929824561	0.59649122807	0.59649122807	0.59649122807	0.636257309942	0.718274853801	0.718274853801	0.760526315789	0.805263157895	0.760526315789	0.805263157895	0.852631578947	0.9	0.852631578947	0.805263157895	0.805263157895	0.852631578947	0.805263157895	0.760526315789	0.760526315789	0.673684210526	0.715789473684	0.715789473684	0.757894736842	0.757894736842	0.671052631579	0.671052631579	0.671052631579	0.671052631579	0.671052631579	0.589473684211	0.589473684211	0.552631578947	0.552631578947
0.805263157895	0.805263157895	0.760526315789	0.805263157895	0.760526315789	0.715789473684	0.715789473684	0.757894736842	0.757894736842	0.710526315789	0.8	0.8	0.8	0.85	0.85	0.757894736842	0.671052631579	0.59649122807	0.462332301342	0.355553405573	0.269806214884	0.172959272159	0.0917116320212	0.0457210225404	0.0383672916423	0.0383672916423	0.0422040208065	0.0422040208065	0.0457210225404	0.0422040208065	0.0422040208065	0.0422040208065	0.0917116320212	0.160605038434	0.269806214884	0.408160797214	0.528379772962	0.633771929825	0.671052631579	0.757894736842	0.757894736842
0.852631578947	0.760526315789	0.760526315789	0.760526315789	0.805263157895	0.85	0.805263157895	0.715789473684	0.59649122807	0.559210526316	0.521929824561	0.425730994152	0.425730994152	0.491228070175	0.491228070175	0.559210526316	0.59649122807	0.59649122807	0.633771929825	0.633771929825	0.556725146199	0.491228070175	0.425730994152	0.425730994152	0.491228070175	0.491228070175	0.526315789474	0.491228070175	0.491228070175	0.521929824561	0.521929824561	0.521929824561	0.452339181287	0.452339181287	0.452339181287	0.417543859649	0.387719298246	0.410526315789	0.478947368421	0.478947368421	0.552631578947
0.715789473684	0.636257309942	0.636257309942	0.636257309942	0.636257309942	0.715789473684	0.757894736842	0.805263157895	0.805263157895	0.805263157895	0.805263157895	0.805263157895	0.715789473684	0.715789473684	0.636257309942	0.528379772962	0.495356037152	0.462332301342	0.493154454764	0.528379772962	0.493154454764	0.462332301342	0.404540763674	0.328689370485	0.28173374613	0.328689370485	0.352167182663	0.352167182663	0.328689370485	0.404540763674	0.431510147919	0.495356037152	0.495356037152	0.495356037152	0.559210526316	0.673684210526	0.715789473684	0.673684210526	0.559210526316	0.559210526316	0.521929824561
0.369865841073	0.369865841073	0.369865841073	0.369865841073	0.369865841073	0.400687994496	0.484649122807	0.547368421053	0.547368421053	0.547368421053	0.626315789474	0.663157894737	0.626315789474	0.556725146199	0.59649122807	0.59649122807	0.59649122807	0.59649122807	0.636257309942	0.676023391813	0.676023391813	0.757894736842	0.8	0.757894736842	0.757894736842	0.715789473684	0.676023391813	0.676023391813	0.718274853801	0.676023391813	0.633771929825	0.59649122807	0.636257309942	0.59649122807	0.521929824561	0.631578947368	0.715789473684	0.715789473684	0.715789473684	0.715789473684	0.757894736842
0.589473684211	0.671052631579	0.671052631579	0.710526315789	0.671052631579	0.715789473684	0.715789473684	0.631578947368	0.59649122807	0.495356037152	0.462332301342	0.59649122807	0.715789473684	0.757894736842	0.757894736842	0.757894736842	0.715789473684	0.59649122807	0.495356037152	0.355553405573	0.232639032221	0.232639032221	0.250534342392	0.250534342392	0.21474372205	0.168727210182	0.243808049536	0.297213622291	0.395321637427	0.487134502924	0.521929824561	0.487134502924	0.559210526316	0.59649122807	0.559210526316	0.559210526316	0.59649122807	0.59649122807	0.676023391813	0.676023391813	0.715789473684
0.760526315789	0.852631578947	0.852631578947	0.852631578947	0.760526315789	0.676023391813	0.636257309942	0.676023391813	0.636257309942	0.676023391813	0.676023391813	0.718274853801	0.805263157895	0.9	0.9	0.852631578947	0.718274853801	0.563605091159	0.435371517028	0.289078087375	0.172959272159	0.250534342392	0.330156733746	0.431510147919	0.559210526316	0.631578947368	0.631578947368	0.631578947368	0.715789473684	0.760526315789	0.760526315789	0.673684210526	0.59649122807	0.462332301342	0.462332301342	0.462332301342	0.462332301342	0.495356037152	0.528379772962	0.528379772962	0.462332301342
0.458479532164	0.491228070175	0.526315789474	0.526315789474	0.458479532164	0.458479532164	0.458479532164	0.458479532164	0.491228070175	0.559210526316	0.636257309942	0.715789473684	0.757894736842	0.757894736842	0.715789473684	0.59649122807	0.59649122807	0.59649122807	0.59649122807	0.633771929825	0.633771929825	0.633771929825	0.633771929825	0.633771929825	0.59649122807	0.59649122807	0.59649122807	0.59649122807	0.59649122807	0.521929824561	0.484649122807	0.484649122807	0.547368421053	0.547368421053	0.484649122807	0.484649122807	0.456140350877	0.425730994152	0.395321637427	0.342105263158	0.254282765738
0.85	0.805263157895	0.760526315789	0.715789473684	0.671052631579	0.715789473684	0.757894736842	0.805263157895	0.805263157895	0.85	0.805263157895	0.805263157895	0.805263157895	0.757894736842	0.710526315789	0.671052631579	0.671052631579	0.671052631579	0.671052631579	0.626315789474	0.589473684211	0.521929824561	0.452339181287	0.521929824561	0.521929824561	0.59649122807	0.59649122807	0.521929824561	0.559210526316	0.559210526316	0.559210526316	0.521929824561	0.59649122807	0.671052631579	0.710526315789	0.710526315789	0.757894736842	0.710526315789	0.710526315789	0.8	0.8
0.297213622291	0.254282765738	0.300515995872	0.37564499484	0.404540763674	0.37564499484	0.458479532164	0.487134502924	0.458479532164	0.431510147919	0.462332301342	0.521929824561	0.589473684211	0.626315789474	0.626315789474	0.547368421053	0.340852130326	0.318128654971	0.295405179616	0.320022277917	0.295405179616	0.295405179616	0.312781954887	0.364912280702	0.364912280702	0.364912280702	0.320022277917	0.272681704261	0.272681704261	0.320022277917	0.320022277917	0.364912280702	0.390977443609	0.417042606516	0.390977443609	0.417042606516	0.443107769424	0.417042606516	0.393873572821	0.34753550543	0.324366471735
0.589473684211	0.626315789474	0.589473684211	0.484649122807	0.429308565531	0.330156733746	0.355553405573	0.355553405573	0.408160797214	0.408160797214	0.408160797214	0.408160797214	0.528379772962	0.633771929825	0.671052631579	0.671052631579	0.671052631579	0.631578947368	0.592105263158	0.515789473684	0.420029239766	0.372067423461	0.372067423461	0.400687994496	0.372067423461	0.343446852425	0.221416285813	0.221416285813	0.221416285813	0.235254803676	0.221416285813	0.182441397612	0.182441397612	0.182441397612	0.182441397612	0.182441397612	0.182441397612	0.207577767949	0.207577767949	0.182441397612	0.182441397612
0.757894736842	0.715789473684	0.715789473684	0.671052631579	0.631578947368	0.521929824561	0.59649122807	0.59649122807	0.556725146199	0.556725146199	0.556725146199	0.59649122807	0.556725146199	0.556725146199	0.521929824561	0.458479532164	0.395321637427	0.395321637427	0.487134502924	0.521929824561	0.559210526316	0.559210526316	0.559210526316	0.559210526316	0.59649122807	0.559210526316	0.59649122807	0.559210526316	0.559210526316	0.59649122807	0.59649122807	0.59649122807	0.671052631579	0.671052631579	0.671052631579	0.715789473684	0.671052631579	0.710526315789	0.757894736842	0.710526315789	0.671052631579
0.15811587793	0.207527089783	0.207527089783	0.224821013932	0.207527089783	0.207527089783	0.207527089783	0.224821013932	0.264125386997	0.264125386997	0.300515995872	0.342105263158	0.342105263158	0.395321637427	0.395321637427	0.342105263158	0.254282765738	0.223490712074	0.223490712074	0.243808049536	0.264125386997	0.243808049536	0.204866486068	0.128998968008	0.128998968008	0.111799105607	0.0894392844857	0.0590299277606	0.0649329205366	0.0721476894852	0.0649329205366	0.0477009517257	0.068868249054	0.0898979474831	0.0973894431067	0.0898979474831	0.117841226159	0.128554064901	0.128554064901	0.201238390093	0.264189886481
0.710526315789	0.710526315789	0.710526315789	0.710526315789	0.626315789474	0.556725146199	0.556725146199	0.521929824561	0.556725146199	0.556725146199	0.556725146199	0.591520467836	0.591520467836	0.556725146199	0.556725146199	0.591520467836	0.556725146199	0.556725146199	0.556725146199	0.556725146199	0.484649122807	0.484649122807	0.521929824561	0.559210526316	0.559210526316	0.521929824561	0.487134502924	0.521929824561	0.589473684211	0.626315789474	0.589473684211	0.626315789474	0.663157894737	0.663157894737	0.626315789474	0.589473684211	0.589473684211	0.671052631579	0.715789473684	0.760526315789	0.715789473684
0.462332301342	0.462332301342	0.431510147919	0.431510147919	0.431510147919	0.400687994496	0.452339181287	0.513157894737	0.513157894737	0.452339181287	0.452339181287	0.484649122807	0.521929824561	0.556725146199	0.521929824561	0.452339181287	0.278028404344	0.395321637427	0.395321637427	0.452339181287	0.521929824561	0.521929824561	0.487134502924	0.458479532164	0.458479532164	0.458479532164	0.399122807018	0.300515995872	0.348813209494	0.348813209494	0.370614035088	0.395321637427	0.458479532164	0.458479532164	0.487134502924	0.458479532164	0.526315789474	0.526315789474	0.561403508772	0.561403508772	0.526315789474
0.526315789474	0.636257309942	0.676023391813	0.757894736842	0.8	0.85	0.85	0.85	0.85	0.805263157895	0.757894736842	0.757894736842	0.710526315789	0.710526315789	0.663157894737	0.626315789474	0.556725146199	0.484649122807	0.484649122807	0.521929824561	0.559210526316	0.521929824561	0.521929824561	0.521929824561	0.487134502924	0.552631578947	0.589473684211	0.589473684211	0.626315789474	0.626315789474	0.589473684211	0.484649122807	0.521929824561	0.589473684211	0.589473684211	0.589473684211	0.631578947368	0.631578947368	0.631578947368	0.671052631579	0.710526315789
0.671052631579	0.715789473684	0.715789473684	0.671052631579	0.626315789474	0.626315789474	0.671052631579	0.710526315789	0.671052631579	0.710526315789	0.671052631579	0.631578947368	0.631578947368	0.589473684211	0.552631578947	0.487134502924	0.487134502924	0.487134502924	0.487134502924	0.559210526316	0.59649122807	0.559210526316	0.559210526316	0.559210526316	0.487134502924	0.521929824561	0.559210526316	0.559210526316	0.559210526316	0.59649122807	0.559210526316	0.559210526316	0.673684210526	0.715789473684	0.760526315789	0.760526315789	0.673684210526	0.673684210526	0.592105263158	0.673684210526	0.715789473684
0.515789473684	0.420029239766	0.487134502924	0.521929824561	0.552631578947	0.521929824561	0.487134502924	0.420029239766	0.487134502924	0.521929824561	0.556725146199	0.521929824561	0.559210526316	0.521929824561	0.631578947368	0.671052631579	0.671052631579	0.59649122807	0.462332301342	0.431510147919	0.521929824561	0.552631578947	0.521929824561	0.521929824561	0.552631578947	0.552631578947	0.552631578947	0.552631578947	0.592105263158	0.673684210526	0.715789473684	0.715789473684	0.760526315789	0.715789473684	0.631578947368	0.715789473684	0.715789473684	0.715789473684	0.671052631579	0.757894736842	0.757894736842
0.631578947368	0.59649122807	0.59649122807	0.521929824561	0.521929824561	0.521929824561	0.521929824561	0.556725146199	0.59649122807	0.59649122807	0.556725146199	0.484649122807	0.484649122807	0.547368421053	0.547368421053	0.547368421053	0.589473684211	0.589473684211	0.513157894737	0.547368421053	0.547368421053	0.581578947368	0.547368421053	0.547368421053	0.626315789474	0.626315789474	0.663157894737	0.663157894737	0.663157894737	0.663157894737	0.581578947368	0.581578947368	0.663157894737	0.663157894737	0.626315789474	0.626315789474	0.589473684211	0.484649122807	0.425730994152	0.458479532164	0.425730994152
0.631578947368	0.559210526316	0.431510147919	0.348813209494	0.28173374613	0.28173374613	0.328689370485	0.352167182663	0.462332301342	0.528379772962	0.598830409357	0.598830409357	0.563605091159	0.495356037152	0.59649122807	0.631578947368	0.671052631579	0.631578947368	0.631578947368	0.715789473684	0.715789473684	0.715789473684	0.673684210526	0.559210526316	0.59649122807	0.59649122807	0.633771929825	0.59649122807	0.59649122807	0.526315789474	0.433436532508	0.404540763674	0.404540763674	0.348813209494	0.348813209494	0.348813209494	0.348813209494	0.348813209494	0.300515995872	0.37564499484	0.433436532508
0.400687994496	0.400687994496	0.431510147919	0.462332301342	0.495356037152	0.495356037152	0.559210526316	0.559210526316	0.559210526316	0.559210526316	0.559210526316	0.559210526316	0.559210526316	0.59649122807	0.59649122807	0.59649122807	0.556725146199	0.556725146199	0.589473684211	0.556725146199	0.556725146199	0.59649122807	0.556725146199	0.556725146199	0.521929824561	0.521929824561	0.556725146199	0.633771929825	0.633771929825	0.591520467836	0.556725146199	0.484649122807	0.299415204678	0.245319180304	0.264189886481	0.429308565531	0.493154454764	0.493154454764	0.493154454764	0.462332301342	0.404540763674
0.636257309942	0.559210526316	0.458479532164	0.348813209494	0.37564499484	0.431510147919	0.495356037152	0.495356037152	0.59649122807	0.671052631579	0.710526315789	0.671052631579	0.757894736842	0.757894736842	0.8	0.757894736842	0.633771929825	0.59649122807	0.556725146199	0.556725146199	0.556725146199	0.556725146199	0.521929824561	0.487134502924	0.487134502924	0.515789473684	0.552631578947	0.552631578947	0.592105263158	0.631578947368	0.671052631579	0.631578947368	0.521929824561	0.521929824561	0.521929824561	0.521929824561	0.521929824561	0.556725146199	0.556725146199	0.59649122807	0.633771929825
0.513157894737	0.442105263158	0.28671679198	0.270788081314	0.235254803676	0.254859370649	0.235254803676	0.387719298246	0.452339181287	0.487134502924	0.452339181287	0.420029239766	0.395321637427	0.395321637427	0.425730994152	0.491228070175	0.556725146199	0.556725146199	0.591520467836	0.633771929825	0.633771929825	0.556725146199	0.556725146199	0.59649122807	0.59649122807	0.559210526316	0.491228070175	0.37564499484	0.431510147919	0.431510147919	0.37564499484	0.37564499484	0.330156733746	0.431510147919	0.487134502924	0.515789473684	0.592105263158	0.592105263158	0.515789473684	0.420029239766	0.420029239766
0.37564499484	0.402476780186	0.37564499484	0.321981424149	0.272445820433	0.321981424149	0.395321637427	0.487134502924	0.592105263158	0.673684210526	0.715789473684	0.715789473684	0.715789473684	0.715789473684	0.673684210526	0.559210526316	0.495356037152	0.528379772962	0.561403508772	0.528379772962	0.528379772962	0.561403508772	0.528379772962	0.528379772962	0.528379772962	0.495356037152	0.462332301342	0.462332301342	0.462332301342	0.462332301342	0.495356037152	0.528379772962	0.676023391813	0.760526315789	0.805263157895	0.760526315789	0.760526315789	0.760526315789	0.852631578947	0.852631578947	0.805263157895
0.805263157895	0.85	0.85	0.8	0.8	0.8	0.8	0.710526315789	0.626315789474	0.626315789474	0.626315789474	0.626315789474	0.626315789474	0.626315789474	0.589473684211	0.626315789474	0.671052631579	0.710526315789	0.757894736842	0.805263157895	0.757894736842	0.715789473684	0.636257309942	0.59649122807	0.521929824561	0.589473684211	0.589473684211	0.589473684211	0.521929824561	0.452339181287	0.521929824561	0.59649122807	0.59649122807	0.59649122807	0.59649122807	0.559210526316	0.487134502924	0.487134502924	0.452339181287	0.417543859649	0.484649122807
0.757894736842	0.8	0.85	0.85	0.757894736842	0.633771929825	0.633771929825	0.59649122807	0.491228070175	0.491228070175	0.556725146199	0.556725146199	0.491228070175	0.491228070175	0.491228070175	0.526315789474	0.491228070175	0.458479532164	0.521929824561	0.556725146199	0.556725146199	0.556725146199	0.491228070175	0.37564499484	0.400687994496	0.429308565531	0.429308565531	0.37564499484	0.37564499484	0.348813209494	0.297213622291	0.297213622291	0.321981424149	0.37564499484	0.37564499484	0.321981424149	0.254282765738	0.297213622291	0.336842105263	0.420029239766	0.487134502924
0.526315789474	0.636257309942	0.676023391813	0.757894736842	0.8	0.757894736842	0.671052631579	0.715789473684	0.715789473684	0.715789473684	0.715789473684	0.671052631579	0.715789473684	0.715789473684	0.715789473684	0.757894736842	0.757894736842	0.710526315789	0.626315789474	0.671052631579	0.671052631579	0.715789473684	0.757894736842	0.715789473684	0.671052631579	0.671052631579	0.631578947368	0.559210526316	0.636257309942	0.715789473684	0.715789473684	0.673684210526	0.715789473684	0.760526315789	0.760526315789	0.760526315789	0.805263157895	0.760526315789	0.805263157895	0.852631578947	0.805263157895
0.631578947368	0.671052631579	0.671052631579	0.633771929825	0.528379772962	0.528379772962	0.528379772962	0.493154454764	0.462332301342	0.491228070175	0.521929824561	0.59649122807	0.671052631579	0.671052631579	0.59649122807	0.559210526316	0.59649122807	0.559210526316	0.559210526316	0.59649122807	0.59649122807	0.559210526316	0.487134502924	0.559210526316	0.59649122807	0.631578947368	0.715789473684	0.805263157895	0.805263157895	0.757894736842	0.671052631579	0.626315789474	0.589473684211	0.484649122807	0.425730994152	0.321981424149	0.207577767949	0.220551378446	0.254859370649	0.39298245614	0.425730994152
0.420029239766	0.336842105263	0.249742002064	0.128998968008	0.0973894431067	0.107128387417	0.128554064901	0.140240798074	0.199404884761	0.250534342392	0.269806214884	0.250534342392	0.21474372205	0.168727210182	0.156675266598	0.131475748194	0.176083591331	0.238390092879	0.272445820433	0.343446852425	0.372067423461	0.487134502924	0.552631578947	0.552631578947	0.552631578947	0.513157894737	0.442105263158	0.442105263158	0.478947368421	0.478947368421	0.552631578947	0.592105263158	0.592105263158	0.631578947368	0.592105263158	0.487134502924	0.431510147919	0.462332301342	0.528379772962	0.528379772962	0.528379772962
0.59649122807	0.59649122807	0.561403508772	0.526315789474	0.491228070175	0.59649122807	0.676023391813	0.676023391813	0.718274853801	0.718274853801	0.636257309942	0.559210526316	0.59649122807	0.59649122807	0.673684210526	0.715789473684	0.715789473684	0.715789473684	0.757894736842	0.715789473684	0.671052631579	0.715789473684	0.715789473684	0.715789473684	0.715789473684	0.715789473684	0.715789473684	0.631578947368	0.589473684211	0.626315789474	0.626315789474	0.626315789474	0.581578947368	0.626315789474	0.626315789474	0.581578947368	0.581578947368	0.516959064327	0.516959064327	0.556725146199	0.591520467836
0.636257309942	0.559210526316	0.491228070175	0.37564499484	0.264125386997	0.243808049536	0.348813209494	0.425730994152	0.521929824561	0.589473684211	0.626315789474	0.671052631579	0.626315789474	0.626315789474	0.589473684211	0.484649122807	0.484649122807	0.484649122807	0.452339181287	0.364912280702	0.321981424149	0.243808049536	0.184066047472	0.184066047472	0.168727210182	0.184066047472	0.199404884761	0.184066047472	0.168727210182	0.168727210182	0.1982249742	0.232639032221	0.330156733746	0.400687994496	0.521929824561	0.631578947368	0.715789473684	0.757894736842	0.805263157895	0.757894736842	0.715789473684
0.297213622291	0.260061919505	0.348813209494	0.400687994496	0.400687994496	0.431510147919	0.462332301342	0.462332301342	0.462332301342	0.400687994496	0.452339181287	0.552631578947	0.631578947368	0.671052631579	0.671052631579	0.631578947368	0.552631578947	0.521929824561	0.431510147919	0.431510147919	0.400687994496	0.431510147919	0.400687994496	0.400687994496	0.348813209494	0.348813209494	0.458479532164	0.559210526316	0.59649122807	0.636257309942	0.676023391813	0.636257309942	0.676023391813	0.718274853801	0.718274853801	0.718274853801	0.718274853801	0.760526315789	0.805263157895	0.760526315789	0.715789473684
0.425730994152	0.521929824561	0.556725146199	0.671052631579	0.710526315789	0.671052631579	0.589473684211	0.484649122807	0.484649122807	0.484649122807	0.556725146199	0.626315789474	0.663157894737	0.626315789474	0.626315789474	0.626315789474	0.671052631579	0.626315789474	0.626315789474	0.589473684211	0.589473684211	0.547368421053	0.589473684211	0.589473684211	0.626315789474	0.671052631579	0.671052631579	0.671052631579	0.671052631579	0.710526315789	0.710526315789	0.710526315789	0.710526315789	0.75	0.710526315789	0.710526315789	0.710526315789	0.710526315789	0.671052631579	0.671052631579	0.671052631579
0.715789473684	0.715789473684	0.671052631579	0.671052631579	0.710526315789	0.757894736842	0.805263157895	0.805263157895	0.757894736842	0.757894736842	0.671052631579	0.556725146199	0.59649122807	0.636257309942	0.636257309942	0.59649122807	0.559210526316	0.631578947368	0.671052631579	0.631578947368	0.589473684211	0.671052631579	0.710526315789	0.757894736842	0.757894736842	0.710526315789	0.663157894737	0.615789473684	0.615789473684	0.581578947368	0.626315789474	0.671052631579	0.757894736842	0.757894736842	0.757894736842	0.671052631579	0.671052631579	0.671052631579	0.715789473684	0.715789473684	0.631578947368
0.589473684211	0.631578947368	0.631578947368	0.552631578947	0.552631578947	0.487134502924	0.559210526316	0.59649122807	0.559210526316	0.636257309942	0.636257309942	0.59649122807	0.636257309942	0.59649122807	0.559210526316	0.526315789474	0.526315789474	0.636257309942	0.676023391813	0.636257309942	0.59649122807	0.559210526316	0.59649122807	0.559210526316	0.521929824561	0.521929824561	0.487134502924	0.559210526316	0.59649122807	0.636257309942	0.636257309942	0.59649122807	0.631578947368	0.715789473684	0.715789473684	0.715789473684	0.715789473684	0.636257309942	0.676023391813	0.636257309942	0.636257309942
0.177594312579	0.207577767949	0.207577767949	0.297213622291	0.297213622291	0.372067423461	0.431510147919	0.462332301342	0.462332301342	0.495356037152	0.636257309942	0.715789473684	0.757894736842	0.757894736842	0.715789473684	0.673684210526	0.59649122807	0.528379772962	0.528379772962	0.462332301342	0.495356037152	0.462332301342	0.431510147919	0.462332301342	0.431510147919	0.372067423461	0.343446852425	0.317027863777	0.343446852425	0.400687994496	0.400687994496	0.369865841073	0.447368421053	0.547368421053	0.626315789474	0.671052631579	0.710526315789	0.671052631579	0.671052631579	0.710526315789	0.710526315789
0.802777777778	0.760526315789	0.760526315789	0.760526315789	0.760526315789	0.718274853801	0.676023391813	0.561403508772	0.433436532508	0.433436532508	0.37564499484	0.348813209494	0.458479532164	0.559210526316	0.59649122807	0.715789473684	0.805263157895	0.805263157895	0.760526315789	0.636257309942	0.59649122807	0.636257309942	0.636257309942	0.676023391813	0.676023391813	0.636257309942	0.636257309942	0.673684210526	0.636257309942	0.676023391813	0.676023391813	0.636257309942	0.59649122807	0.559210526316	0.59649122807	0.59649122807	0.636257309942	0.673684210526	0.715789473684	0.673684210526	0.673684210526
0.559210526316	0.559210526316	0.487134502924	0.487134502924	0.521929824561	0.521929824561	0.487134502924	0.487134502924	0.458479532164	0.559210526316	0.636257309942	0.636257309942	0.559210526316	0.559210526316	0.631578947368	0.715789473684	0.757894736842	0.805263157895	0.805263157895	0.805263157895	0.757894736842	0.715789473684	0.757894736842	0.757894736842	0.671052631579	0.59649122807	0.59649122807	0.59649122807	0.59649122807	0.636257309942	0.59649122807	0.671052631579	0.757894736842	0.757894736842	0.715789473684	0.59649122807	0.556725146199	0.556725146199	0.633771929825	0.633771929825	0.633771929825
0.631578947368	0.715789473684	0.757894736842	0.715789473684	0.631578947368	0.631578947368	0.715789473684	0.760526315789	0.760526315789	0.760526315789	0.805263157895	0.760526315789	0.673684210526	0.631578947368	0.631578947368	0.631578947368	0.715789473684	0.760526315789	0.760526315789	0.760526315789	0.760526315789	0.718274853801	0.676023391813	0.636257309942	0.636257309942	0.59649122807	0.556725146199	0.484649122807	0.452339181287	0.395321637427	0.395321637427	0.348813209494	0.264125386997	0.264125386997	0.243808049536	0.223490712074	0.172939241486	0.0928792569659	0.119784756008	0.146772159156	0.167084377611
0.495356037152	0.636257309942	0.715789473684	0.715789473684	0.715789473684	0.673684210526	0.631578947368	0.671052631579	0.671052631579	0.710526315789	0.671052631579	0.556725146199	0.59649122807	0.59649122807	0.559210526316	0.521929824561	0.425730994152	0.321981424149	0.254282765738	0.254282765738	0.321981424149	0.348813209494	0.348813209494	0.372067423461	0.348813209494	0.28173374613	0.305211558308	0.305211558308	0.305211558308	0.305211558308	0.404540763674	0.462332301342	0.462332301342	0.462332301342	0.462332301342	0.462332301342	0.462332301342	0.521929824561	0.631578947368	0.715789473684	0.715789473684
0.757894736842	0.757894736842	0.805263157895	0.757894736842	0.757894736842	0.757894736842	0.757894736842	0.805263157895	0.805263157895	0.805263157895	0.805263157895	0.805263157895	0.805263157895	0.85	0.805263157895	0.676023391813	0.563605091159	0.528379772962	0.528379772962	0.563605091159	0.563605091159	0.598830409357	0.563605091159	0.563605091159	0.495356037152	0.404540763674	0.305211558308	0.404540763674	0.495356037152	0.528379772962	0.528379772962	0.528379772962	0.676023391813	0.757894736842	0.8	0.85	0.8	0.8	0.710526315789	0.671052631579	0.671052631579
0.671052631579	0.626315789474	0.663157894737	0.663157894737	0.581578947368	0.384962406015	0.384962406015	0.581578947368	0.626315789474	0.626315789474	0.710526315789	0.757894736842	0.757894736842	0.715789473684	0.715789473684	0.715789473684	0.715789473684	0.715789473684	0.715789473684	0.715789473684	0.715789473684	0.673684210526	0.673684210526	0.631578947368	0.715789473684	0.760526315789	0.760526315789	0.760526315789	0.715789473684	0.673684210526	0.59649122807	0.462332301342	0.431510147919	0.431510147919	0.521929824561	0.589473684211	0.626315789474	0.589473684211	0.589473684211	0.589473684211	0.556725146199
0.393873572821	0.556725146199	0.59649122807	0.59649122807	0.59649122807	0.636257309942	0.636257309942	0.59649122807	0.556725146199	0.671052631579	0.710526315789	0.710526315789	0.671052631579	0.59649122807	0.556725146199	0.484649122807	0.425730994152	0.395321637427	0.370614035088	0.370614035088	0.315789473684	0.395321637427	0.425730994152	0.458479532164	0.559210526316	0.59649122807	0.636257309942	0.636257309942	0.636257309942	0.715789473684	0.805263157895	0.805263157895	0.805263157895	0.85	0.805263157895	0.676023391813	0.528379772962	0.528379772962	0.528379772962	0.495356037152	0.528379772962
0.131475748194	0.182787811031	0.21474372205	0.232639032221	0.306574109907	0.431510147919	0.559210526316	0.631578947368	0.671052631579	0.631578947368	0.59649122807	0.59649122807	0.636257309942	0.59649122807	0.521929824561	0.521929824561	0.59649122807	0.636257309942	0.760526315789	0.805263157895	0.760526315789	0.715789473684	0.715789473684	0.715789473684	0.760526315789	0.805263157895	0.760526315789	0.760526315789	0.760526315789	0.805263157895	0.760526315789	0.673684210526	0.673684210526	0.760526315789	0.805263157895	0.852631578947	0.852631578947	0.760526315789	0.760526315789	0.760526315789	0.715789473684
0.321981424149	0.425730994152	0.484649122807	0.516959064327	0.484649122807	0.425730994152	0.348813209494	0.264125386997	0.264125386997	0.321981424149	0.395321637427	0.452339181287	0.521929824561	0.631578947368	0.715789473684	0.760526315789	0.805263157895	0.760526315789	0.760526315789	0.760526315789	0.805263157895	0.760526315789	0.805263157895	0.852631578947	0.805263157895	0.805263157895	0.805263157895	0.757894736842	0.757894736842	0.805263157895	0.85	0.805263157895	0.718274853801	0.563605091159	0.563605091159	0.563605091159	0.528379772962	0.563605091159	0.528379772962	0.528379772962	0.528379772962
0.631578947368	0.521929824561	0.452339181287	0.521929824561	0.559210526316	0.559210526316	0.487134502924	0.452339181287	0.452339181287	0.452339181287	0.478947368421	0.478947368421	0.515789473684	0.592105263158	0.592105263158	0.552631578947	0.478947368421	0.387719298246	0.343446852425	0.321981424149	0.37564499484	0.37564499484	0.400687994496	0.429308565531	0.429308565531	0.429308565531	0.462332301342	0.429308565531	0.484649122807	0.513157894737	0.589473684211	0.631578947368	0.671052631579	0.757894736842	0.805263157895	0.805263157895	0.757894736842	0.715789473684	0.671052631579	0.715789473684	0.715789473684
0.757894736842	0.757894736842	0.757894736842	0.757894736842	0.710526315789	0.8	0.8	0.75	0.8	0.8	0.8	0.8	0.8	0.75	0.663157894737	0.663157894737	0.710526315789	0.757894736842	0.805263157895	0.757894736842	0.805263157895	0.85	0.85	0.805263157895	0.805263157895	0.715789473684	0.671052631579	0.671052631579	0.715789473684	0.715789473684	0.671052631579	0.626315789474	0.671052631579	0.671052631579	0.671052631579	0.671052631579	0.715789473684	0.757894736842	0.85	0.85	0.85
0.589473684211	0.589473684211	0.671052631579	0.671052631579	0.631578947368	0.559210526316	0.495356037152	0.528379772962	0.598830409357	0.598830409357	0.598830409357	0.561403508772	0.561403508772	0.528379772962	0.462332301342	0.462332301342	0.59649122807	0.673684210526	0.673684210526	0.631578947368	0.521929824561	0.400687994496	0.462332301342	0.528379772962	0.528379772962	0.462332301342	0.462332301342	0.462332301342	0.462332301342	0.431510147919	0.372067423461	0.372067423461	0.372067423461	0.400687994496	0.400687994496	0.452339181287	0.452339181287	0.521929824561	0.521929824561	0.521929824561	0.487134502924
0.676023391813	0.636257309942	0.636257309942	0.676023391813	0.636257309942	0.59649122807	0.636257309942	0.715789473684	0.757894736842	0.805263157895	0.757894736842	0.710526315789	0.626315789474	0.556725146199	0.556725146199	0.521929824561	0.491228070175	0.491228070175	0.491228070175	0.526315789474	0.636257309942	0.676023391813	0.676023391813	0.718274853801	0.676023391813	0.715789473684	0.757894736842	0.757894736842	0.757894736842	0.757894736842	0.757894736842	0.715789473684	0.671052631579	0.631578947368	0.715789473684	0.715789473684	0.673684210526	0.631578947368	0.673684210526	0.631578947368	0.592105263158
0.59649122807	0.671052631579	0.757894736842	0.757894736842	0.805263157895	0.805263157895	0.757894736842	0.715789473684	0.59649122807	0.528379772962	0.528379772962	0.633771929825	0.671052631579	0.710526315789	0.671052631579	0.671052631579	0.626315789474	0.710526315789	0.75	0.710526315789	0.626315789474	0.547368421053	0.589473684211	0.589473684211	0.513157894737	0.336842105263	0.336842105263	0.336842105263	0.513157894737	0.589473684211	0.631578947368	0.671052631579	0.671052631579	0.671052631579	0.671052631579	0.671052631579	0.589473684211	0.556725146199	0.633771929825	0.633771929825	0.633771929825
0.342105263158	0.315789473684	0.364912280702	0.387719298246	0.364912280702	0.452339181287	0.484649122807	0.484649122807	0.521929824561	0.589473684211	0.671052631579	0.671052631579	0.589473684211	0.484649122807	0.556725146199	0.556725146199	0.521929824561	0.521929824561	0.59649122807	0.59649122807	0.671052631579	0.671052631579	0.631578947368	0.592105263158	0.673684210526	0.673684210526	0.760526315789	0.760526315789	0.673684210526	0.631578947368	0.552631578947	0.631578947368	0.715789473684	0.757894736842	0.715789473684	0.757894736842	0.805263157895	0.805263157895	0.805263157895	0.715789473684	0.715789473684
0.760526315789	0.760526315789	0.805263157895	0.805263157895	0.760526315789	0.715789473684	0.760526315789	0.715789473684	0.673684210526	0.559210526316	0.487134502924	0.425730994152	0.425730994152	0.395321637427	0.458479532164	0.491228070175	0.526315789474	0.526315789474	0.526315789474	0.59649122807	0.633771929825	0.676023391813	0.676023391813	0.757894736842	0.8	0.8	0.8	0.8	0.757894736842	0.805263157895	0.85	0.805263157895	0.805263157895	0.805263157895	0.805263157895	0.805263157895	0.757894736842	0.710526315789	0.671052631579	0.671052631579	0.671052631579
0.805263157895	0.760526315789	0.760526315789	0.673684210526	0.559210526316	0.431510147919	0.306574109907	0.21474372205	0.250534342392	0.250534342392	0.250534342392	0.30814628483	0.404540763674	0.458479532164	0.487134502924	0.521929824561	0.552631578947	0.521929824561	0.458479532164	0.425730994152	0.39298245614	0.425730994152	0.425730994152	0.299415204678	0.456140350877	0.491228070175	0.456140350877	0.425730994152	0.370614035088	0.277399380805	0.321981424149	0.37564499484	0.37564499484	0.462332301342	0.493154454764	0.462332301342	0.59649122807	0.715789473684	0.757894736842	0.715789473684	0.59649122807
0.673684210526	0.631578947368	0.552631578947	0.487134502924	0.395321637427	0.395321637427	0.395321637427	0.425730994152	0.425730994152	0.395321637427	0.395321637427	0.487134502924	0.559210526316	0.559210526316	0.487134502924	0.487134502924	0.487134502924	0.425730994152	0.321981424149	0.321981424149	0.400687994496	0.431510147919	0.431510147919	0.400687994496	0.400687994496	0.372067423461	0.400687994496	0.462332301342	0.462332301342	0.400687994496	0.400687994496	0.484649122807	0.547368421053	0.626315789474	0.626315789474	0.626315789474	0.663157894737	0.710526315789	0.75	0.8	0.75
0.521929824561	0.452339181287	0.420029239766	0.336842105263	0.249742002064	0.128998968008	0.128998968008	0.19027962062	0.25664160401	0.295405179616	0.452339181287	0.552631578947	0.589473684211	0.589473684211	0.552631578947	0.487134502924	0.452339181287	0.521929824561	0.521929824561	0.484649122807	0.484649122807	0.484649122807	0.556725146199	0.556725146199	0.556725146199	0.556725146199	0.521929824561	0.484649122807	0.484649122807	0.484649122807	0.516959064327	0.516959064327	0.626315789474	0.710526315789	0.710526315789	0.710526315789	0.710526315789	0.626315789474	0.626315789474	0.589473684211	0.484649122807
0.852631578947	0.805263157895	0.760526315789	0.673684210526	0.673684210526	0.673684210526	0.715789473684	0.805263157895	0.805263157895	0.805263157895	0.805263157895	0.852631578947	0.852631578947	0.760526315789	0.715789473684	0.760526315789	0.715789473684	0.633771929825	0.523976608187	0.491228070175	0.559210526316	0.59649122807	0.559210526316	0.487134502924	0.452339181287	0.387719298246	0.387719298246	0.452339181287	0.521929824561	0.521929824561	0.484649122807	0.521929824561	0.589473684211	0.671052631579	0.715789473684	0.715789473684	0.715789473684	0.757894736842	0.757894736842	0.757894736842	0.85
0.710526315789	0.757894736842	0.710526315789	0.626315789474	0.556725146199	0.462332301342	0.355553405573	0.355553405573	0.330156733746	0.306574109907	0.372067423461	0.420029239766	0.420029239766	0.395321637427	0.425730994152	0.491228070175	0.523976608187	0.523976608187	0.491228070175	0.491228070175	0.59649122807	0.636257309942	0.59649122807	0.59649122807	0.636257309942	0.676023391813	0.760526315789	0.760526315789	0.760526315789	0.805263157895	0.852631578947	0.805263157895	0.760526315789	0.636257309942	0.495356037152	0.355553405573	0.355553405573	0.355553405573	0.355553405573	0.355553405573	0.330156733746
0.563605091159	0.563605091159	0.528379772962	0.528379772962	0.528379772962	0.636257309942	0.760526315789	0.852631578947	0.9	0.947368421053	1.0	1.0	1.0	1.0	0.9	0.852631578947	0.852631578947	0.852631578947	0.852631578947	0.805263157895	0.715789473684	0.715789473684	0.715789473684	0.757894736842	0.715789473684	0.59649122807	0.526315789474	0.404540763674	0.404540763674	0.37564499484	0.404540763674	0.495356037152	0.528379772962	0.495356037152	0.495356037152	0.59649122807	0.671052631579	0.757894736842	0.757894736842	0.757894736842	0.671052631579
0.631578947368	0.671052631579	0.671052631579	0.631578947368	0.589473684211	0.631578947368	0.673684210526	0.715789473684	0.805263157895	0.805263157895	0.760526315789	0.852631578947	0.852631578947	0.9	0.95	0.9	0.852631578947	0.760526315789	0.673684210526	0.715789473684	0.715789473684	0.671052631579	0.589473684211	0.589473684211	0.589473684211	0.589473684211	0.626315789474	0.589473684211	0.626315789474	0.671052631579	0.671052631579	0.626315789474	0.626315789474	0.589473684211	0.484649122807	0.400687994496	0.400687994496	0.400687994496	0.462332301342	0.462332301342	0.462332301342
0.561403508772	0.561403508772	0.59649122807	0.561403508772	0.561403508772	0.59649122807	0.676023391813	0.676023391813	0.636257309942	0.676023391813	0.718274853801	0.676023391813	0.636257309942	0.636257309942	0.673684210526	0.636257309942	0.636257309942	0.59649122807	0.59649122807	0.556725146199	0.556725146199	0.556725146199	0.521929824561	0.425730994152	0.458479532164	0.425730994152	0.395321637427	0.395321637427	0.452339181287	0.552631578947	0.589473684211	0.671052631579	0.715789473684	0.715789473684	0.715789473684	0.673684210526	0.559210526316	0.559210526316	0.673684210526	0.715789473684	0.673684210526
0.710526315789	0.626315789474	0.556725146199	0.429308565531	0.462332301342	0.462332301342	0.431510147919	0.431510147919	0.559210526316	0.673684210526	0.715789473684	0.673684210526	0.715789473684	0.760526315789	0.805263157895	0.852631578947	0.852631578947	0.760526315789	0.676023391813	0.561403508772	0.406346749226	0.268429652563	0.159654712762	0.0905358418671	0.0840689960195	0.0840689960195	0.0776021501718	0.0846568910965	0.0776021501718	0.0705474092471	0.0646684584765	0.0447920058712	0.0724057654251	0.115369032603	0.239454334365	0.343446852425	0.417543859649	0.442105263158	0.442105263158	0.442105263158	0.387719298246
0.757894736842	0.715789473684	0.760526315789	0.760526315789	0.805263157895	0.760526315789	0.718274853801	0.598830409357	0.563605091159	0.528379772962	0.633771929825	0.671052631579	0.757894736842	0.757894736842	0.757894736842	0.757894736842	0.671052631579	0.715789473684	0.760526315789	0.715789473684	0.631578947368	0.521929824561	0.484649122807	0.452339181287	0.452339181287	0.521929824561	0.559210526316	0.559210526316	0.559210526316	0.521929824561	0.589473684211	0.671052631579	0.671052631579	0.710526315789	0.671052631579	0.633771929825	0.633771929825	0.757894736842	0.85	0.85	0.85
0.59649122807	0.636257309942	0.636257309942	0.636257309942	0.715789473684	0.805263157895	0.85	0.805263157895	0.757894736842	0.757894736842	0.757894736842	0.710526315789	0.710526315789	0.710526315789	0.626315789474	0.556725146199	0.521929824561	0.487134502924	0.487134502924	0.559210526316	0.559210526316	0.59649122807	0.559210526316	0.559210526316	0.59649122807	0.559210526316	0.521929824561	0.425730994152	0.37564499484	0.30814628483	0.30814628483	0.30814628483	0.330156733746	0.30814628483	0.355553405573	0.355553405573	0.380950077399	0.380950077399	0.330156733746	0.264125386997	0.207527089783
0.710526315789	0.671052631579	0.671052631579	0.589473684211	0.484649122807	0.369865841073	0.369865841073	0.343446852425	0.343446852425	0.343446852425	0.400687994496	0.462332301342	0.462332301342	0.429308565531	0.369865841073	0.321981424149	0.297213622291	0.23309253526	0.265350877193	0.336842105263	0.364912280702	0.364912280702	0.308771929825	0.19604566973	0.283040935673	0.336842105263	0.420029239766	0.487134502924	0.487134502924	0.559210526316	0.631578947368	0.715789473684	0.805263157895	0.805263157895	0.852631578947	0.852631578947	0.805263157895	0.852631578947	0.852631578947	0.805263157895	0.760526315789
0.458479532164	0.521929824561	0.521929824561	0.487134502924	0.420029239766	0.364912280702	0.425730994152	0.487134502924	0.559210526316	0.59649122807	0.59649122807	0.671052631579	0.757894736842	0.757894736842	0.757894736842	0.671052631579	0.626315789474	0.671052631579	0.671052631579	0.671052631579	0.710526315789	0.710526315789	0.671052631579	0.671052631579	0.671052631579	0.671052631579	0.671052631579	0.671052631579	0.710526315789	0.710526315789	0.75	0.75	0.663157894737	0.591520467836	0.493154454764	0.353739357585	0.330156733746	0.330156733746	0.330156733746	0.355553405573	0.355553405573
0.636257309942	0.636257309942	0.718274853801	0.718274853801	0.718274853801	0.760526315789	0.760526315789	0.760526315789	0.715789473684	0.671052631579	0.671052631579	0.59649122807	0.59649122807	0.59649122807	0.556725146199	0.59649122807	0.59649122807	0.559210526316	0.487134502924	0.521929824561	0.487134502924	0.559210526316	0.559210526316	0.559210526316	0.59649122807	0.636257309942	0.760526315789	0.805263157895	0.805263157895	0.715789473684	0.631578947368	0.715789473684	0.715789473684	0.805263157895	0.805263157895	0.757894736842	0.757894736842	0.757894736842	0.757894736842	0.710526315789	0.710526315789
0.710526315789	0.626315789474	0.516959064327	0.549269005848	0.591520467836	0.591520467836	0.663157894737	0.75	0.8	0.85	0.85	0.85	0.805263157895	0.805263157895	0.805263157895	0.805263157895	0.805263157895	0.757894736842	0.757894736842	0.757894736842	0.805263157895	0.852631578947	0.805263157895	0.805263157895	0.85	0.85	0.85	0.85	0.757894736842	0.757894736842	0.715789473684	0.59649122807	0.495356037152	0.408160797214	0.408160797214	0.408160797214	0.380950077399	0.380950077399	0.493154454764	0.556725146199	0.589473684211
0.8	0.85	0.85	0.85	0.85	0.805263157895	0.757894736842	0.710526315789	0.626315789474	0.626315789474	0.671052631579	0.671052631579	0.671052631579	0.671052631579	0.671052631579	0.715789473684	0.760526315789	0.760526315789	0.760526315789	0.673684210526	0.59649122807	0.636257309942	0.59649122807	0.59649122807	0.528379772962	0.406346749226	0.406346749226	0.431743421053	0.462582236842	0.598830409357	0.676023391813	0.805263157895	0.852631578947	0.852631578947	0.852631578947	0.805263157895	0.805263157895	0.760526315789	0.760526315789	0.715789473684	0.671052631579
0.760526315789	0.760526315789	0.760526315789	0.760526315789	0.715789473684	0.671052631579	0.631578947368	0.671052631579	0.715789473684	0.805263157895	0.805263157895	0.805263157895	0.805263157895	0.757894736842	0.757894736842	0.676023391813	0.59649122807	0.59649122807	0.636257309942	0.715789473684	0.757894736842	0.757894736842	0.715789473684	0.715789473684	0.757894736842	0.805263157895	0.805263157895	0.760526315789	0.636257309942	0.495356037152	0.462332301342	0.327092240405	0.327092240405	0.327092240405	0.462332301342	0.528379772962	0.528379772962	0.563605091159	0.598830409357	0.598830409357	0.718274853801
0.59649122807	0.556725146199	0.556725146199	0.59649122807	0.633771929825	0.633771929825	0.633771929825	0.757894736842	0.8	0.757894736842	0.757894736842	0.757894736842	0.757894736842	0.757894736842	0.805263157895	0.805263157895	0.805263157895	0.805263157895	0.757894736842	0.710526315789	0.671052631579	0.556725146199	0.491228070175	0.526315789474	0.59649122807	0.633771929825	0.59649122807	0.671052631579	0.710526315789	0.671052631579	0.631578947368	0.673684210526	0.631578947368	0.671052631579	0.631578947368	0.589473684211	0.552631578947	0.589473684211	0.589473684211	0.552631578947	0.589473684211
0.631578947368	0.631578947368	0.552631578947	0.513157894737	0.360902255639	0.384962406015	0.409022556391	0.384962406015	0.330827067669	0.308771929825	0.291617933723	0.447368421053	0.484649122807	0.521929824561	0.521929824561	0.521929824561	0.521929824561	0.458479532164	0.395321637427	0.458479532164	0.526315789474	0.526315789474	0.59649122807	0.671052631579	0.710526315789	0.710526315789	0.671052631579	0.671052631579	0.631578947368	0.671052631579	0.671052631579	0.59649122807	0.59649122807	0.59649122807	0.671052631579	0.671052631579	0.671052631579	0.671052631579	0.626315789474	0.663157894737	0.626315789474
0.589473684211	0.589473684211	0.589473684211	0.671052631579	0.757894736842	0.757894736842	0.757894736842	0.710526315789	0.710526315789	0.8	0.85	0.85	0.805263157895	0.805263157895	0.805263157895	0.760526315789	0.805263157895	0.805263157895	0.852631578947	0.852631578947	0.9	0.852631578947	0.9	0.852631578947	0.852631578947	0.760526315789	0.715789473684	0.715789473684	0.715789473684	0.715789473684	0.757894736842	0.805263157895	0.805263157895	0.85	0.9	0.9	0.9	0.852631578947	0.805263157895	0.805263157895	0.805263157895
0.636257309942	0.636257309942	0.636257309942	0.559210526316	0.521929824561	0.484649122807	0.447368421053	0.291617933723	0.340852130326	0.484649122807	0.521929824561	0.631578947368	0.671052631579	0.631578947368	0.521929824561	0.462332301342	0.355553405573	0.330156733746	0.355553405573	0.355553405573	0.355553405573	0.380950077399	0.355553405573	0.408160797214	0.408160797214	0.408160797214	0.408160797214	0.408160797214	0.435371517028	0.563605091159	0.636257309942	0.673684210526	0.636257309942	0.636257309942	0.59649122807	0.59649122807	0.59649122807	0.59649122807	0.636257309942	0.636257309942	0.636257309942
0.456140350877	0.491228070175	0.556725146199	0.556725146199	0.556725146199	0.589473684211	0.589473684211	0.631578947368	0.715789473684	0.715789473684	0.757894736842	0.715789473684	0.715789473684	0.673684210526	0.59649122807	0.462332301342	0.462332301342	0.559210526316	0.592105263158	0.673684210526	0.673684210526	0.673684210526	0.636257309942	0.528379772962	0.561403508772	0.561403508772	0.528379772962	0.528379772962	0.563605091159	0.598830409357	0.598830409357	0.634055727554	0.634055727554	0.760526315789	0.852631578947	0.852631578947	0.852631578947	0.852631578947	0.852631578947	0.805263157895	0.805263157895
0.433436532508	0.433436532508	0.404540763674	0.404540763674	0.37564499484	0.37564499484	0.37564499484	0.348813209494	0.400687994496	0.400687994496	0.400687994496	0.369865841073	0.417543859649	0.513157894737	0.589473684211	0.671052631579	0.715789473684	0.805263157895	0.805263157895	0.805263157895	0.757894736842	0.715789473684	0.715789473684	0.715789473684	0.715789473684	0.805263157895	0.805263157895	0.805263157895	0.715789473684	0.673684210526	0.673684210526	0.673684210526	0.631578947368	0.673684210526	0.673684210526	0.631578947368	0.671052631579	0.631578947368	0.592105263158	0.631578947368	0.631578947368
0.805263157895	0.805263157895	0.715789473684	0.59649122807	0.556725146199	0.59649122807	0.636257309942	0.59649122807	0.556725146199	0.521929824561	0.589473684211	0.589473684211	0.631578947368	0.631578947368	0.631578947368	0.631578947368	0.589473684211	0.626315789474	0.626315789474	0.581578947368	0.547368421053	0.516959064327	0.429308565531	0.429308565531	0.400687994496	0.429308565531	0.429308565531	0.462332301342	0.462332301342	0.462332301342	0.495356037152	0.462332301342	0.462332301342	0.495356037152	0.563605091159	0.676023391813	0.715789473684	0.757894736842	0.715789473684	0.757894736842	0.757894736842
0.372067423461	0.372067423461	0.372067423461	0.372067423461	0.348813209494	0.321981424149	0.395321637427	0.420029239766	0.395321637427	0.458479532164	0.491228070175	0.458479532164	0.395321637427	0.336842105263	0.364912280702	0.364912280702	0.336842105263	0.336842105263	0.395321637427	0.487134502924	0.559210526316	0.631578947368	0.671052631579	0.631578947368	0.671052631579	0.631578947368	0.521929824561	0.631578947368	0.671052631579	0.715789473684	0.715789473684	0.805263157895	0.852631578947	0.805263157895	0.760526315789	0.805263157895	0.760526315789	0.805263157895	0.760526315789	0.673684210526	0.631578947368
0.591520467836	0.556725146199	0.556725146199	0.59649122807	0.59649122807	0.556725146199	0.484649122807	0.417543859649	0.417543859649	0.513157894737	0.589473684211	0.626315789474	0.626315789474	0.589473684211	0.589473684211	0.631578947368	0.631578947368	0.592105263158	0.631578947368	0.631578947368	0.631578947368	0.631578947368	0.671052631579	0.631578947368	0.521929824561	0.556725146199	0.556725146199	0.516959064327	0.484649122807	0.589473684211	0.626315789474	0.589473684211	0.521929824561	0.521929824561	0.521929824561	0.631578947368	0.715789473684	0.760526315789	0.760526315789	0.760526315789	0.715789473684
0.400687994496	0.431510147919	0.521929824561	0.589473684211	0.671052631579	0.671052631579	0.710526315789	0.757894736842	0.757894736842	0.85	0.85	0.9	0.9	0.9	0.85	0.757894736842	0.671052631579	0.715789473684	0.671052631579	0.671052631579	0.671052631579	0.757894736842	0.757894736842	0.671052631579	0.626315789474	0.626315789474	0.626315789474	0.671052631579	0.626315789474	0.626315789474	0.671052631579	0.626315789474	0.663157894737	0.626315789474	0.589473684211	0.547368421053	0.513157894737	0.417543859649	0.343446852425	0.282991486068	0.306574109907
0.484649122807	0.556725146199	0.59649122807	0.59649122807	0.559210526316	0.526315789474	0.59649122807	0.633771929825	0.59649122807	0.556725146199	0.556725146199	0.393873572821	0.393873572821	0.36925647452	0.344639376218	0.36925647452	0.344639376218	0.36925647452	0.521929824561	0.59649122807	0.671052631579	0.757894736842	0.757894736842	0.805263157895	0.805263157895	0.715789473684	0.715789473684	0.631578947368	0.592105263158	0.487134502924	0.395321637427	0.278028404344	0.324366471735	0.521929824561	0.59649122807	0.636257309942	0.676023391813	0.636257309942	0.636257309942	0.636257309942	0.559210526316
0.757894736842	0.710526315789	0.757894736842	0.805263157895	0.757894736842	0.805263157895	0.852631578947	0.852631578947	0.852631578947	0.852631578947	0.852631578947	0.852631578947	0.95	0.95	0.9	0.805263157895	0.718274853801	0.676023391813	0.676023391813	0.633771929825	0.556725146199	0.556725146199	0.59649122807	0.556725146199	0.516959064327	0.556725146199	0.516959064327	0.556725146199	0.556725146199	0.59649122807	0.671052631579	0.710526315789	0.757894736842	0.805263157895	0.757894736842	0.757894736842	0.757894736842	0.757894736842	0.757894736842	0.757894736842	0.676023391813
0.631578947368	0.671052631579	0.631578947368	0.592105263158	0.487134502924	0.487134502924	0.592105263158	0.631578947368	0.592105263158	0.552631578947	0.552631578947	0.552631578947	0.589473684211	0.589473684211	0.589473684211	0.589473684211	0.626315789474	0.663157894737	0.710526315789	0.75	0.710526315789	0.710526315789	0.75	0.710526315789	0.757894736842	0.805263157895	0.805263157895	0.805263157895	0.805263157895	0.757894736842	0.715789473684	0.59649122807	0.495356037152	0.528379772962	0.528379772962	0.495356037152	0.636257309942	0.715789473684	0.757894736842	0.85	0.85
0.805263157895	0.805263157895	0.805263157895	0.715789473684	0.715789473684	0.631578947368	0.552631578947	0.521929824561	0.589473684211	0.671052631579	0.710526315789	0.710526315789	0.663157894737	0.626315789474	0.626315789474	0.671052631579	0.715789473684	0.760526315789	0.715789473684	0.673684210526	0.760526315789	0.805263157895	0.760526315789	0.760526315789	0.760526315789	0.760526315789	0.805263157895	0.760526315789	0.715789473684	0.631578947368	0.631578947368	0.631578947368	0.631578947368	0.715789473684	0.715789473684	0.671052631579	0.671052631579	0.671052631579	0.710526315789	0.710526315789	0.671052631579
0.559210526316	0.636257309942	0.636257309942	0.59649122807	0.59649122807	0.59649122807	0.636257309942	0.636257309942	0.59649122807	0.671052631579	0.671052631579	0.715789473684	0.715789473684	0.715789473684	0.715789473684	0.673684210526	0.559210526316	0.59649122807	0.559210526316	0.559210526316	0.521929824561	0.521929824561	0.458479532164	0.37564499484	0.300515995872	0.321981424149	0.348813209494	0.348813209494	0.297213622291	0.343446852425	0.400687994496	0.431510147919	0.559210526316	0.631578947368	0.715789473684	0.757894736842	0.715789473684	0.673684210526	0.715789473684	0.715789473684	0.631578947368
0.636257309942	0.559210526316	0.491228070175	0.561403508772	0.59649122807	0.676023391813	0.718274853801	0.718274853801	0.718274853801	0.676023391813	0.676023391813	0.676023391813	0.676023391813	0.676023391813	0.715789473684	0.805263157895	0.805263157895	0.715789473684	0.715789473684	0.671052631579	0.631578947368	0.631578947368	0.592105263158	0.521929824561	0.429308565531	0.30476006192	0.196848411879	0.114039080544	0.0582016126289	0.0255781944282	0.00715944988391	0.00145289968214	0.00145289968214	0.00145289968214	0.00145289968214	0.00337516923099	0.00657724999581	0.0235158030824	0.0643297377431	0.116811145511	0.172939241486
0.272445820433	0.289473684211	0.272445820433	0.223490712074	0.24211493808	0.24211493808	0.170278637771	0.141898864809	0.107806280407	0.100619195046	0.100619195046	0.087650498796	0.0651651888826	0.0651651888826	0.0651651888826	0.0724057654251	0.114989406216	0.1982249742	0.282991486068	0.400687994496	0.521929824561	0.589473684211	0.589473684211	0.631578947368	0.631578947368	0.631578947368	0.671052631579	0.631578947368	0.715789473684	0.715789473684	0.673684210526	0.715789473684	0.715789473684	0.715789473684	0.636257309942	0.59649122807	0.491228070175	0.458479532164	0.425730994152	0.342105263158	0.193739250086
0.9	0.805263157895	0.760526315789	0.673684210526	0.631578947368	0.59649122807	0.676023391813	0.715789473684	0.715789473684	0.755555555556	0.715789473684	0.633771929825	0.523976608187	0.561403508772	0.523976608187	0.491228070175	0.425730994152	0.395321637427	0.487134502924	0.521929824561	0.521929824561	0.556725146199	0.556725146199	0.556725146199	0.484649122807	0.299415204678	0.245319180304	0.215612560814	0.201238390093	0.160990712074	0.160990712074	0.211300309598	0.305211558308	0.37564499484	0.400687994496	0.37564499484	0.305211558308	0.211300309598	0.144623323013	0.08164928252	0.0508982540385
0.452339181287	0.452339181287	0.487134502924	0.552631578947	0.552631578947	0.552631578947	0.589473684211	0.589473684211	0.589473684211	0.626315789474	0.589473684211	0.589473684211	0.631578947368	0.631578947368	0.631578947368	0.631578947368	0.592105263158	0.487134502924	0.452339181287	0.387719298246	0.235254803676	0.207577767949	0.207577767949	0.239867642964	0.239867642964	0.261673792324	0.28180254558	0.301931298835	0.28180254558	0.28180254558	0.261673792324	0.28180254558	0.28180254558	0.261673792324	0.261673792324	0.278028404344	0.261673792324	0.215612560814	0.261673792324	0.295405179616	0.295405179616
0.559210526316	0.59649122807	0.559210526316	0.487134502924	0.515789473684	0.552631578947	0.515789473684	0.420029239766	0.317027863777	0.343446852425	0.343446852425	0.372067423461	0.372067423461	0.321981424149	0.28173374613	0.209832946336	0.131475748194	0.182787811031	0.21474372205	0.250534342392	0.250534342392	0.21474372205	0.264125386997	0.300515995872	0.300515995872	0.264125386997	0.228908668731	0.246517027864	0.246517027864	0.209832946336	0.176083591331	0.102167182663	0.108978328173	0.116762494471	0.108978328173	0.173374613003	0.18782249742	0.173374613003	0.143034055728	0.153250773994	0.153250773994
0.0737874097007	0.0894392844857	0.177550954592	0.243808049536	0.306574109907	0.400687994496	0.452339181287	0.452339181287	0.552631578947	0.589473684211	0.589473684211	0.556725146199	0.462332301342	0.462332301342	0.493154454764	0.493154454764	0.429308565531	0.429308565531	0.462332301342	0.429308565531	0.28180254558	0.261673792324	0.241545039068	0.19027962062	0.202172096909	0.19027962062	0.226448474126	0.226448474126	0.245319180304	0.226448474126	0.211351909185	0.168656936459	0.147574819401	0.110189198486	0.0678643387179	0.0338739544401	0.0307945040364	0.0338739544401	0.0307945040364	0.0508982540385	0.068868249054
0.760526315789	0.715789473684	0.631578947368	0.631578947368	0.592105263158	0.515789473684	0.420029239766	0.317027863777	0.239454334365	0.219499806502	0.219499806502	0.261222910217	0.282991486068	0.261222910217	0.297213622291	0.315789473684	0.297213622291	0.243808049536	0.211300309598	0.154953560372	0.154953560372	0.167866357069	0.246517027864	0.30814628483	0.330156733746	0.30814628483	0.246517027864	0.167866357069	0.0787065703474	0.0505970809376	0.0265032328721	0.0119756404586	0.0129736104968	0.0265032328721	0.0616651923927	0.0964946066146	0.125442988599	0.148250804708	0.148250804708	0.135896570982	0.135896570982
0.431510147919	0.431510147919	0.37564499484	0.348813209494	0.37564499484	0.404540763674	0.37564499484	0.37564499484	0.402476780186	0.433436532508	0.561403508772	0.636257309942	0.718274853801	0.805263157895	0.9	0.95	0.95	0.95	0.95	0.852631578947	0.805263157895	0.715789473684	0.715789473684	0.673684210526	0.559210526316	0.495356037152	0.380950077399	0.355553405573	0.380950077399	0.355553405573	0.380950077399	0.380950077399	0.435371517028	0.435371517028	0.408160797214	0.408160797214	0.528379772962	0.59649122807	0.715789473684	0.757894736842	0.715789473684
0.336842105263	0.513157894737	0.552631578947	0.589473684211	0.589473684211	0.589473684211	0.631578947368	0.589473684211	0.552631578947	0.487134502924	0.420029239766	0.364912280702	0.364912280702	0.395321637427	0.425730994152	0.458479532164	0.458479532164	0.491228070175	0.491228070175	0.456140350877	0.484649122807	0.547368421053	0.626315789474	0.626315789474	0.626315789474	0.589473684211	0.589473684211	0.626315789474	0.671052631579	0.671052631579	0.715789473684	0.671052631579	0.671052631579	0.671052631579	0.671052631579	0.671052631579	0.671052631579	0.671052631579	0.671052631579	0.671052631579	0.710526315789
0.676023391813	0.676023391813	0.676023391813	0.757894736842	0.8	0.757894736842	0.676023391813	0.676023391813	0.676023391813	0.805263157895	0.85	0.85	0.757894736842	0.710526315789	0.710526315789	0.710526315789	0.710526315789	0.671052631579	0.589473684211	0.631578947368	0.671052631579	0.715789473684	0.757894736842	0.757894736842	0.805263157895	0.85	0.9	0.85	0.85	0.757894736842	0.715789473684	0.59649122807	0.495356037152	0.495356037152	0.636257309942	0.715789473684	0.715789473684	0.636257309942	0.636257309942	0.676023391813	0.676023391813
0.589473684211	0.547368421053	0.513157894737	0.547368421053	0.581578947368	0.581578947368	0.581578947368	0.626315789474	0.626315789474	0.626315789474	0.556725146199	0.556725146199	0.556725146199	0.516959064327	0.484649122807	0.39298245614	0.425730994152	0.425730994152	0.458479532164	0.526315789474	0.636257309942	0.676023391813	0.676023391813	0.676023391813	0.676023391813	0.676023391813	0.676023391813	0.633771929825	0.633771929825	0.633771929825	0.59649122807	0.491228070175	0.59649122807	0.633771929825	0.633771929825	0.633771929825	0.676023391813	0.676023391813	0.676023391813	0.718274853801	0.718274853801
0.671052631579	0.671052631579	0.589473684211	0.556725146199	0.59649122807	0.59649122807	0.556725146199	0.484649122807	0.425730994152	0.400687994496	0.462332301342	0.462332301342	0.400687994496	0.372067423461	0.348813209494	0.28173374613	0.28173374613	0.303405572755	0.303405572755	0.37564499484	0.400687994496	0.431510147919	0.400687994496	0.400687994496	0.400687994496	0.431510147919	0.400687994496	0.425730994152	0.487134502924	0.521929824561	0.487134502924	0.395321637427	0.395321637427	0.425730994152	0.458479532164	0.526315789474	0.561403508772	0.561403508772	0.561403508772	0.636257309942	0.636257309942
0.631578947368	0.592105263158	0.552631578947	0.515789473684	0.444736842105	0.420029239766	0.487134502924	0.521929824561	0.559210526316	0.59649122807	0.559210526316	0.559210526316	0.59649122807	0.59649122807	0.559210526316	0.559210526316	0.559210526316	0.559210526316	0.521929824561	0.36925647452	0.36925647452	0.36925647452	0.344639376218	0.278028404344	0.254859370649	0.254859370649	0.254859370649	0.299415204678	0.299415204678	0.299415204678	0.39298245614	0.425730994152	0.484649122807	0.556725146199	0.59649122807	0.556725146199	0.626315789474	0.710526315789	0.75	0.8	0.8
0.663157894737	0.626315789474	0.626315789474	0.547368421053	0.484649122807	0.484649122807	0.484649122807	0.484649122807	0.484649122807	0.425730994152	0.425730994152	0.425730994152	0.39298245614	0.39298245614	0.364912280702	0.289473684211	0.289473684211	0.308771929825	0.308771929825	0.308771929825	0.308771929825	0.308771929825	0.355409356725	0.355409356725	0.405263157895	0.473684210526	0.473684210526	0.473684210526	0.473684210526	0.417543859649	0.364912280702	0.364912280702	0.425730994152	0.425730994152	0.425730994152	0.458479532164	0.491228070175	0.458479532164	0.458479532164	0.487134502924	0.521929824561
0.431510147919	0.431510147919	0.431510147919	0.400687994496	0.261673792324	0.221416285813	0.241545039068	0.295405179616	0.336842105263	0.336842105263	0.312781954887	0.295405179616	0.241545039068	0.317027863777	0.317027863777	0.343446852425	0.343446852425	0.321981424149	0.260061919505	0.193691950464	0.144623323013	0.199404884761	0.250534342392	0.269806214884	0.250534342392	0.250534342392	0.250534342392	0.269806214884	0.269806214884	0.289078087375	0.269806214884	0.269806214884	0.380950077399	0.493154454764	0.556725146199	0.556725146199	0.591520467836	0.591520467836	0.591520467836	0.549269005848	0.516959064327
0.526315789474	0.636257309942	0.676023391813	0.676023391813	0.676023391813	0.715789473684	0.676023391813	0.563605091159	0.435371517028	0.408160797214	0.380950077399	0.355553405573	0.306574109907	0.330156733746	0.330156733746	0.330156733746	0.306574109907	0.306574109907	0.330156733746	0.330156733746	0.355553405573	0.495356037152	0.59649122807	0.671052631579	0.671052631579	0.631578947368	0.521929824561	0.484649122807	0.516959064327	0.516959064327	0.477192982456	0.516959064327	0.581578947368	0.615789473684	0.663157894737	0.710526315789	0.757894736842	0.757894736842	0.757894736842	0.757894736842	0.757894736842
0.673684210526	0.636257309942	0.59649122807	0.59649122807	0.59649122807	0.59649122807	0.59649122807	0.521929824561	0.521929824561	0.521929824561	0.521929824561	0.487134502924	0.487134502924	0.425730994152	0.37564499484	0.431510147919	0.487134502924	0.487134502924	0.431510147919	0.330156733746	0.250534342392	0.250534342392	0.2312624699	0.21474372205	0.18170622635	0.107128387417	0.091824332072	0.0649329205366	0.0374793192131	0.0189739053516	0.00611613066279	0.00329330112612	0.00329330112612	0.0116762494471	0.0240938480655	0.0430677534172	0.0890719445673	0.125442988599	0.148250804708	0.172959272159	0.185313505885
0.357894736842	0.420029239766	0.452339181287	0.521929824561	0.559210526316	0.59649122807	0.59649122807	0.631578947368	0.673684210526	0.673684210526	0.673684210526	0.715789473684	0.673684210526	0.631578947368	0.715789473684	0.715789473684	0.671052631579	0.631578947368	0.521929824561	0.521929824561	0.556725146199	0.556725146199	0.591520467836	0.633771929825	0.633771929825	0.591520467836	0.591520467836	0.591520467836	0.591520467836	0.710526315789	0.8	0.8	0.8	0.757894736842	0.805263157895	0.805263157895	0.715789473684	0.59649122807	0.528379772962	0.495356037152	0.528379772962
0.408160797214	0.408160797214	0.408160797214	0.380950077399	0.408160797214	0.380950077399	0.353739357585	0.493154454764	0.591520467836	0.710526315789	0.75	0.75	0.8	0.8	0.8	0.8	0.8	0.85	0.8	0.85	0.85	0.805263157895	0.805263157895	0.805263157895	0.715789473684	0.636257309942	0.563605091159	0.563605091159	0.598830409357	0.598830409357	0.598830409357	0.718274853801	0.852631578947	0.9	0.9	0.805263157895	0.676023391813	0.636257309942	0.59649122807	0.559210526316	0.559210526316
0.452339181287	0.484649122807	0.452339181287	0.478947368421	0.513157894737	0.478947368421	0.387719298246	0.249958228906	0.295405179616	0.420029239766	0.487134502924	0.552631578947	0.589473684211	0.552631578947	0.631578947368	0.673684210526	0.760526315789	0.760526315789	0.760526315789	0.805263157895	0.852631578947	0.852631578947	0.852631578947	0.852631578947	0.805263157895	0.805263157895	0.715789473684	0.59649122807	0.462332301342	0.429308565531	0.429308565531	0.400687994496	0.321981424149	0.348813209494	0.37564499484	0.404540763674	0.433436532508	0.433436532508	0.404540763674	0.404540763674	0.404540763674
0.633771929825	0.710526315789	0.8	0.85	0.9	0.9	0.852631578947	0.805263157895	0.760526315789	0.718274853801	0.718274853801	0.676023391813	0.636257309942	0.59649122807	0.631578947368	0.631578947368	0.559210526316	0.431510147919	0.355553405573	0.355553405573	0.355553405573	0.330156733746	0.330156733746	0.330156733746	0.330156733746	0.353739357585	0.330156733746	0.330156733746	0.330156733746	0.330156733746	0.355553405573	0.330156733746	0.462332301342	0.559210526316	0.631578947368	0.631578947368	0.631578947368	0.631578947368	0.671052631579	0.631578947368	0.552631578947
0.633771929825	0.59649122807	0.526315789474	0.433436532508	0.433436532508	0.462332301342	0.462332301342	0.433436532508	0.462332301342	0.495356037152	0.495356037152	0.495356037152	0.462332301342	0.462332301342	0.400687994496	0.343446852425	0.400687994496	0.462332301342	0.556725146199	0.589473684211	0.589473684211	0.626315789474	0.626315789474	0.589473684211	0.521929824561	0.452339181287	0.425730994152	0.425730994152	0.425730994152	0.458479532164	0.521929824561	0.59649122807	0.676023391813	0.718274853801	0.805263157895	0.85	0.9	0.9	0.805263157895	0.805263157895	0.805263157895
0.515789473684	0.592105263158	0.592105263158	0.552631578947	0.515789473684	0.552631578947	0.592105263158	0.631578947368	0.631578947368	0.671052631579	0.710526315789	0.757894736842	0.710526315789	0.671052631579	0.59649122807	0.491228070175	0.37564499484	0.305211558308	0.305211558308	0.305211558308	0.305211558308	0.305211558308	0.305211558308	0.305211558308	0.305211558308	0.305211558308	0.404540763674	0.462332301342	0.493154454764	0.493154454764	0.528379772962	0.563605091159	0.676023391813	0.715789473684	0.757894736842	0.757894736842	0.757894736842	0.715789473684	0.715789473684	0.715789473684	0.760526315789
0.757894736842	0.710526315789	0.710526315789	0.710526315789	0.757894736842	0.757894736842	0.757894736842	0.710526315789	0.710526315789	0.757894736842	0.757894736842	0.757894736842	0.671052631579	0.715789473684	0.715789473684	0.671052631579	0.710526315789	0.757894736842	0.710526315789	0.626315789474	0.556725146199	0.521929824561	0.521929824561	0.452339181287	0.425730994152	0.370614035088	0.348813209494	0.348813209494	0.348813209494	0.37564499484	0.348813209494	0.297213622291	0.321981424149	0.321981424149	0.348813209494	0.431510147919	0.495356037152	0.495356037152	0.431510147919	0.404540763674	0.491228070175
0.552631578947	0.552631578947	0.592105263158	0.631578947368	0.715789473684	0.715789473684	0.715789473684	0.715789473684	0.715789473684	0.760526315789	0.715789473684	0.757894736842	0.757894736842	0.715789473684	0.636257309942	0.676023391813	0.636257309942	0.526315789474	0.636257309942	0.676023391813	0.676023391813	0.676023391813	0.718274853801	0.676023391813	0.633771929825	0.633771929825	0.757894736842	0.8	0.85	0.8	0.757894736842	0.715789473684	0.673684210526	0.673684210526	0.631578947368	0.671052631579	0.671052631579	0.671052631579	0.671052631579	0.671052631579	0.710526315789
0.760526315789	0.760526315789	0.715789473684	0.715789473684	0.760526315789	0.760526315789	0.673684210526	0.715789473684	0.715789473684	0.673684210526	0.715789473684	0.673684210526	0.636257309942	0.715789473684	0.715789473684	0.760526315789	0.760526315789	0.673684210526	0.559210526316	0.673684210526	0.715789473684	0.715789473684	0.631578947368	0.631578947368	0.715789473684	0.715789473684	0.760526315789	0.805263157895	0.9	0.9	0.9	0.852631578947	0.760526315789	0.760526315789	0.760526315789	0.760526315789	0.760526315789	0.760526315789	0.760526315789	0.760526315789	0.805263157895
0.521929824561	0.521929824561	0.521929824561	0.559210526316	0.559210526316	0.59649122807	0.673684210526	0.673684210526	0.59649122807	0.636257309942	0.636257309942	0.559210526316	0.592105263158	0.631578947368	0.631578947368	0.592105263158	0.631578947368	0.631578947368	0.559210526316	0.559210526316	0.521929824561	0.559210526316	0.59649122807	0.559210526316	0.521929824561	0.452339181287	0.484649122807	0.589473684211	0.671052631579	0.671052631579	0.671052631579	0.671052631579	0.671052631579	0.671052631579	0.626315789474	0.589473684211	0.626315789474	0.589473684211	0.484649122807	0.417543859649	0.364912280702
0.300515995872	0.348813209494	0.372067423461	0.400687994496	0.429308565531	0.429308565531	0.369865841073	0.321981424149	0.425730994152	0.484649122807	0.516959064327	0.591520467836	0.591520467836	0.556725146199	0.516959064327	0.340852130326	0.340852130326	0.340852130326	0.340852130326	0.340852130326	0.340852130326	0.318128654971	0.295405179616	0.25664160401	0.207577767949	0.182441397612	0.138442839124	0.0868869185101	0.0443440858125	0.0194881481357	0.00715944988391	0.00145289968214	0.00337516923099	0.00597931817801	0.010162186332	0.0152694762115	0.0190712074303	0.0204334365325	0.0237173816895	0.0541795665635	0.0756793945648
0.167237947811	0.167237947811	0.167237947811	0.19027962062	0.19027962062	0.317027863777	0.372067423461	0.372067423461	0.343446852425	0.317027863777	0.249742002064	0.211902304782	0.211902304782	0.186242260062	0.16140995872	0.129127966976	0.129127966976	0.154953560372	0.167866357069	0.167866357069	0.246517027864	0.30814628483	0.330156733746	0.30814628483	0.246517027864	0.246517027864	0.246517027864	0.228908668731	0.305211558308	0.37564499484	0.429308565531	0.429308565531	0.456140350877	0.429308565531	0.353739357585	0.250534342392	0.21474372205	0.163614264419	0.163614264419	0.138442839124	0.138442839124
0.372067423461	0.431510147919	0.431510147919	0.462332301342	0.493154454764	0.462332301342	0.37564499484	0.245319180304	0.211351909185	0.211351909185	0.226448474126	0.348813209494	0.431510147919	0.462332301342	0.495356037152	0.495356037152	0.495356037152	0.528379772962	0.561403508772	0.528379772962	0.462332301342	0.400687994496	0.431510147919	0.487134502924	0.487134502924	0.521929824561	0.487134502924	0.452339181287	0.452339181287	0.452339181287	0.452339181287	0.452339181287	0.452339181287	0.452339181287	0.452339181287	0.521929824561	0.59649122807	0.636257309942	0.715789473684	0.757894736842	0.757894736842
0.757894736842	0.715789473684	0.715789473684	0.715789473684	0.715789473684	0.715789473684	0.631578947368	0.59649122807	0.528379772962	0.408160797214	0.380950077399	0.408160797214	0.435371517028	0.408160797214	0.380950077399	0.406346749226	0.380950077399	0.355553405573	0.306574109907	0.286135835913	0.37564499484	0.491228070175	0.59649122807	0.633771929825	0.676023391813	0.718274853801	0.718274853801	0.718274853801	0.852631578947	0.95	0.95	0.9	0.9	0.95	0.95	0.9	0.9	0.9	0.9	0.805263157895	0.676023391813
0.757894736842	0.757894736842	0.8	0.8	0.8	0.757894736842	0.715789473684	0.673684210526	0.559210526316	0.631578947368	0.715789473684	0.715789473684	0.631578947368	0.521929824561	0.521929824561	0.631578947368	0.671052631579	0.631578947368	0.631578947368	0.631578947368	0.631578947368	0.552631578947	0.478947368421	0.515789473684	0.552631578947	0.631578947368	0.631578947368	0.671052631579	0.715789473684	0.760526315789	0.805263157895	0.85	0.85	0.85	0.8	0.757894736842	0.676023391813	0.676023391813	0.676023391813	0.676023391813	0.676023391813
0.484649122807	0.484649122807	0.556725146199	0.59649122807	0.633771929825	0.633771929825	0.59649122807	0.556725146199	0.516959064327	0.484649122807	0.513157894737	0.484649122807	0.521929824561	0.521929824561	0.484649122807	0.452339181287	0.452339181287	0.452339181287	0.484649122807	0.556725146199	0.59649122807	0.715789473684	0.757894736842	0.757894736842	0.8	0.8	0.8	0.8	0.75	0.75	0.710526315789	0.671052631579	0.715789473684	0.715789473684	0.715789473684	0.715789473684	0.671052631579	0.631578947368	0.521929824561	0.521929824561	0.521929824561
0.521929824561	0.487134502924	0.458479532164	0.491228070175	0.458479532164	0.425730994152	0.491228070175	0.523976608187	0.491228070175	0.491228070175	0.559210526316	0.559210526316	0.521929824561	0.521929824561	0.521929824561	0.521929824561	0.559210526316	0.521929824561	0.487134502924	0.420029239766	0.478947368421	0.552631578947	0.552631578947	0.631578947368	0.671052631579	0.671052631579	0.589473684211	0.556725146199	0.521929824561	0.425730994152	0.425730994152	0.395321637427	0.364912280702	0.387719298246	0.387719298246	0.452339181287	0.521929824561	0.631578947368	0.671052631579	0.671052631579	0.671052631579
0.462332301342	0.462332301342	0.400687994496	0.425730994152	0.484649122807	0.556725146199	0.591520467836	0.626315789474	0.626315789474	0.663157894737	0.626315789474	0.626315789474	0.671052631579	0.715789473684	0.757894736842	0.757894736842	0.805263157895	0.805263157895	0.805263157895	0.805263157895	0.757894736842	0.757894736842	0.757894736842	0.715789473684	0.636257309942	0.636257309942	0.636257309942	0.559210526316	0.526315789474	0.495356037152	0.528379772962	0.495356037152	0.495356037152	0.495356037152	0.431510147919	0.37564499484	0.37564499484	0.491228070175	0.559210526316	0.59649122807	0.676023391813
0.559210526316	0.559210526316	0.559210526316	0.559210526316	0.559210526316	0.59649122807	0.59649122807	0.556725146199	0.633771929825	0.633771929825	0.676023391813	0.757894736842	0.757894736842	0.805263157895	0.852631578947	0.805263157895	0.805263157895	0.718274853801	0.676023391813	0.59649122807	0.671052631579	0.671052631579	0.671052631579	0.671052631579	0.626315789474	0.589473684211	0.484649122807	0.429308565531	0.429308565531	0.400687994496	0.321981424149	0.260061919505	0.305211558308	0.305211558308	0.305211558308	0.305211558308	0.37564499484	0.462332301342	0.493154454764	0.528379772962	0.528379772962
0.526315789474	0.526315789474	0.559210526316	0.636257309942	0.676023391813	0.676023391813	0.676023391813	0.676023391813	0.676023391813	0.676023391813	0.676023391813	0.676023391813	0.676023391813	0.760526315789	0.805263157895	0.85	0.9	0.9	0.85	0.85	0.85	0.9	0.9	0.9	0.85	0.85	0.85	0.8	0.710526315789	0.633771929825	0.633771929825	0.676023391813	0.757894736842	0.8	0.757894736842	0.676023391813	0.636257309942	0.59649122807	0.556725146199	0.556725146199	0.591520467836
0.589473684211	0.552631578947	0.452339181287	0.452339181287	0.452339181287	0.452339181287	0.452339181287	0.425730994152	0.491228070175	0.491228070175	0.458479532164	0.458479532164	0.559210526316	0.59649122807	0.671052631579	0.671052631579	0.715789473684	0.671052631579	0.671052631579	0.631578947368	0.59649122807	0.495356037152	0.380950077399	0.268429652563	0.159654712762	0.172959272159	0.159654712762	0.159654712762	0.159654712762	0.148250804708	0.172959272159	0.185313505885	0.308349959867	0.435371517028	0.528379772962	0.561403508772	0.528379772962	0.563605091159	0.718274853801	0.805263157895	0.85
0.676023391813	0.59649122807	0.556725146199	0.484649122807	0.484649122807	0.521929824561	0.589473684211	0.626315789474	0.589473684211	0.521929824561	0.425730994152	0.458479532164	0.521929824561	0.556725146199	0.59649122807	0.556725146199	0.521929824561	0.458479532164	0.37564499484	0.264125386997	0.199404884761	0.21474372205	0.250534342392	0.269806214884	0.250534342392	0.268429652563	0.268429652563	0.250534342392	0.269806214884	0.269806214884	0.269806214884	0.269806214884	0.408160797214	0.528379772962	0.676023391813	0.805263157895	0.9	0.9	0.85	0.805263157895	0.760526315789
0.592105263158	0.631578947368	0.715789473684	0.757894736842	0.715789473684	0.631578947368	0.715789473684	0.760526315789	0.760526315789	0.852631578947	0.852631578947	0.852631578947	0.852631578947	0.760526315789	0.760526315789	0.715789473684	0.805263157895	0.805263157895	0.715789473684	0.715789473684	0.715789473684	0.757894736842	0.757894736842	0.715789473684	0.760526315789	0.760526315789	0.673684210526	0.673684210526	0.673684210526	0.673684210526	0.673684210526	0.760526315789	0.760526315789	0.805263157895	0.760526315789	0.715789473684	0.673684210526	0.592105263158	0.552631578947	0.552631578947	0.515789473684
0.395321637427	0.342105263158	0.425730994152	0.458479532164	0.425730994152	0.342105263158	0.395321637427	0.487134502924	0.521929824561	0.487134502924	0.487134502924	0.559210526316	0.559210526316	0.487134502924	0.395321637427	0.372067423461	0.431510147919	0.521929824561	0.552631578947	0.631578947368	0.631578947368	0.631578947368	0.631578947368	0.673684210526	0.715789473684	0.715789473684	0.760526315789	0.805263157895	0.852631578947	0.852631578947	0.852631578947	0.805263157895	0.805263157895	0.852631578947	0.9	0.9	0.9	0.805263157895	0.718274853801	0.636257309942	0.59649122807
0.757894736842	0.805263157895	0.852631578947	0.852631578947	0.852631578947	0.805263157895	0.757894736842	0.671052631579	0.556725146199	0.556725146199	0.59649122807	0.633771929825	0.633771929825	0.556725146199	0.633771929825	0.633771929825	0.676023391813	0.757894736842	0.757894736842	0.805263157895	0.757894736842	0.757894736842	0.8	0.8	0.8	0.85	0.8	0.710526315789	0.671052631579	0.59649122807	0.462332301342	0.431510147919	0.431510147919	0.372067423461	0.372067423461	0.372067423461	0.400687994496	0.429308565531	0.516959064327	0.547368421053	0.547368421053
0.491228070175	0.523976608187	0.491228070175	0.458479532164	0.491228070175	0.521929824561	0.556725146199	0.59649122807	0.59649122807	0.521929824561	0.425730994152	0.458479532164	0.425730994152	0.425730994152	0.458479532164	0.521929824561	0.59649122807	0.633771929825	0.633771929825	0.633771929825	0.633771929825	0.59649122807	0.636257309942	0.59649122807	0.59649122807	0.671052631579	0.710526315789	0.671052631579	0.671052631579	0.671052631579	0.671052631579	0.671052631579	0.757894736842	0.757894736842	0.671052631579	0.556725146199	0.521929824561	0.425730994152	0.39298245614	0.456140350877	0.456140350877
0.516959064327	0.581578947368	0.581578947368	0.516959064327	0.556725146199	0.556725146199	0.484649122807	0.484649122807	0.447368421053	0.447368421053	0.516959064327	0.549269005848	0.516959064327	0.549269005848	0.615789473684	0.7	0.75	0.75	0.75	0.663157894737	0.626315789474	0.556725146199	0.556725146199	0.556725146199	0.521929824561	0.59649122807	0.636257309942	0.636257309942	0.59649122807	0.556725146199	0.556725146199	0.491228070175	0.404540763674	0.431510147919	0.495356037152	0.495356037152	0.462332301342	0.462332301342	0.493154454764	0.528379772962	0.528379772962
0.715789473684	0.757894736842	0.757894736842	0.671052631579	0.631578947368	0.631578947368	0.631578947368	0.631578947368	0.631578947368	0.715789473684	0.757894736842	0.757894736842	0.676023391813	0.563605091159	0.528379772962	0.528379772962	0.528379772962	0.495356037152	0.431510147919	0.462332301342	0.462332301342	0.521929824561	0.521929824561	0.559210526316	0.559210526316	0.521929824561	0.559210526316	0.521929824561	0.521929824561	0.487134502924	0.559210526316	0.559210526316	0.487134502924	0.521929824561	0.487134502924	0.452339181287	0.344639376218	0.390977443609	0.417042606516	0.626315789474	0.710526315789
0.676023391813	0.563605091159	0.408160797214	0.380950077399	0.330156733746	0.264125386997	0.193691950464	0.193691950464	0.264125386997	0.306574109907	0.355553405573	0.355553405573	0.431510147919	0.458479532164	0.487134502924	0.458479532164	0.491228070175	0.458479532164	0.425730994152	0.399122807018	0.323632610939	0.224821013932	0.284442724458	0.30814628483	0.284442724458	0.284442724458	0.30814628483	0.330156733746	0.380950077399	0.380950077399	0.406346749226	0.528379772962	0.636257309942	0.673684210526	0.636257309942	0.528379772962	0.433436532508	0.433436532508	0.380950077399	0.408160797214	0.380950077399
0.631578947368	0.631578947368	0.715789473684	0.757894736842	0.715789473684	0.671052631579	0.671052631579	0.631578947368	0.559210526316	0.521929824561	0.521929824561	0.589473684211	0.589473684211	0.521929824561	0.521929824561	0.521929824561	0.521929824561	0.559210526316	0.521929824561	0.484649122807	0.484649122807	0.417543859649	0.254859370649	0.254859370649	0.220551378446	0.207577767949	0.239867642964	0.369865841073	0.484649122807	0.589473684211	0.626315789474	0.663157894737	0.7	0.7	0.75	0.8	0.8	0.757894736842	0.757894736842	0.671052631579	0.59649122807
0.715789473684	0.757894736842	0.757894736842	0.710526315789	0.663157894737	0.663157894737	0.663157894737	0.581578947368	0.626315789474	0.671052631579	0.710526315789	0.710526315789	0.710526315789	0.626315789474	0.589473684211	0.547368421053	0.581578947368	0.626315789474	0.581578947368	0.581578947368	0.626315789474	0.626315789474	0.547368421053	0.589473684211	0.589473684211	0.589473684211	0.631578947368	0.671052631579	0.671052631579	0.671052631579	0.59649122807	0.556725146199	0.591520467836	0.591520467836	0.591520467836	0.591520467836	0.591520467836	0.516959064327	0.484649122807	0.425730994152	0.364912280702
0.85	0.805263157895	0.805263157895	0.760526315789	0.760526315789	0.760526315789	0.805263157895	0.805263157895	0.805263157895	0.715789473684	0.760526315789	0.715789473684	0.631578947368	0.715789473684	0.715789473684	0.757894736842	0.715789473684	0.676023391813	0.676023391813	0.676023391813	0.676023391813	0.718274853801	0.676023391813	0.676023391813	0.636257309942	0.561403508772	0.59649122807	0.561403508772	0.636257309942	0.715789473684	0.715789473684	0.673684210526	0.559210526316	0.458479532164	0.521929824561	0.556725146199	0.59649122807	0.59649122807	0.521929824561	0.458479532164	0.458479532164
0.636257309942	0.495356037152	0.563605091159	0.676023391813	0.757894736842	0.757894736842	0.715789473684	0.673684210526	0.673684210526	0.715789473684	0.715789473684	0.805263157895	0.805263157895	0.805263157895	0.715789473684	0.636257309942	0.495356037152	0.495356037152	0.636257309942	0.715789473684	0.715789473684	0.715789473684	0.631578947368	0.671052631579	0.757894736842	0.85	0.9	0.9	0.805263157895	0.760526315789	0.676023391813	0.528379772962	0.561403508772	0.676023391813	0.760526315789	0.760526315789	0.715789473684	0.673684210526	0.673684210526	0.760526315789	0.760526315789
0.592105263158	0.631578947368	0.631578947368	0.552631578947	0.487134502924	0.487134502924	0.487134502924	0.487134502924	0.521929824561	0.559210526316	0.636257309942	0.676023391813	0.676023391813	0.676023391813	0.757894736842	0.85	0.85	0.85	0.805263157895	0.718274853801	0.598830409357	0.563605091159	0.563605091159	0.495356037152	0.495356037152	0.528379772962	0.563605091159	0.563605091159	0.528379772962	0.633771929825	0.757894736842	0.85	0.85	0.85	0.8	0.75	0.710526315789	0.710526315789	0.710526315789	0.710526315789	0.671052631579
0.452339181287	0.521929824561	0.589473684211	0.589473684211	0.556725146199	0.556725146199	0.59649122807	0.636257309942	0.676023391813	0.636257309942	0.676023391813	0.676023391813	0.636257309942	0.673684210526	0.636257309942	0.676023391813	0.718274853801	0.718274853801	0.805263157895	0.805263157895	0.718274853801	0.598830409357	0.435371517028	0.435371517028	0.598830409357	0.718274853801	0.805263157895	0.805263157895	0.805263157895	0.718274853801	0.563605091159	0.408160797214	0.408160797214	0.408160797214	0.408160797214	0.408160797214	0.408160797214	0.408160797214	0.408160797214	0.408160797214	0.563605091159
0.626315789474	0.589473684211	0.521929824561	0.400687994496	0.306574109907	0.348813209494	0.348813209494	0.306574109907	0.330156733746	0.355553405573	0.330156733746	0.215612560814	0.330156733746	0.355553405573	0.462332301342	0.521929824561	0.521929824561	0.59649122807	0.636257309942	0.715789473684	0.715789473684	0.676023391813	0.563605091159	0.528379772962	0.633771929825	0.757894736842	0.8	0.8	0.85	0.8	0.757894736842	0.633771929825	0.633771929825	0.633771929825	0.710526315789	0.75	0.710526315789	0.626315789474	0.663157894737	0.626315789474	0.589473684211
0.85	0.85	0.9	0.9	0.9	0.9	0.9	0.9	0.9	0.9	0.805263157895	0.715789473684	0.631578947368	0.521929824561	0.452339181287	0.278028404344	0.240601503759	0.177594312579	0.177594312579	0.226448474126	0.395321637427	0.487134502924	0.559210526316	0.559210526316	0.487134502924	0.487134502924	0.458479532164	0.37564499484	0.264125386997	0.264125386997	0.24211493808	0.24211493808	0.24211493808	0.209832946336	0.264125386997	0.37564499484	0.458479532164	0.521929824561	0.556725146199	0.59649122807	0.556725146199
0.663157894737	0.7	0.663157894737	0.663157894737	0.710526315789	0.710526315789	0.626315789474	0.626315789474	0.556725146199	0.556725146199	0.556725146199	0.626315789474	0.663157894737	0.710526315789	0.710526315789	0.75	0.8	0.8	0.8	0.757894736842	0.757894736842	0.715789473684	0.636257309942	0.636257309942	0.636257309942	0.636257309942	0.718274853801	0.760526315789	0.760526315789	0.676023391813	0.676023391813	0.59649122807	0.523976608187	0.561403508772	0.59649122807	0.561403508772	0.526315789474	0.559210526316	0.673684210526	0.715789473684	0.715789473684
0.462332301342	0.462332301342	0.462332301342	0.462332301342	0.400687994496	0.425730994152	0.425730994152	0.484649122807	0.484649122807	0.521929824561	0.559210526316	0.559210526316	0.59649122807	0.559210526316	0.487134502924	0.395321637427	0.297213622291	0.272445820433	0.172981473291	0.161449375072	0.146772159156	0.15725588481	0.249742002064	0.317027863777	0.343446852425	0.343446852425	0.343446852425	0.297213622291	0.297213622291	0.321981424149	0.297213622291	0.297213622291	0.315789473684	0.364912280702	0.364912280702	0.315789473684	0.277399380805	0.297213622291	0.297213622291	0.317027863777	0.297213622291
0.404540763674	0.286135835913	0.232639032221	0.160605038434	0.269806214884	0.380950077399	0.493154454764	0.591520467836	0.663157894737	0.663157894737	0.710526315789	0.757894736842	0.710526315789	0.671052631579	0.710526315789	0.710526315789	0.671052631579	0.671052631579	0.671052631579	0.589473684211	0.626315789474	0.589473684211	0.631578947368	0.673684210526	0.673684210526	0.631578947368	0.59649122807	0.59649122807	0.559210526316	0.487134502924	0.487134502924	0.487134502924	0.521929824561	0.521929824561	0.521929824561	0.552631578947	0.521929824561	0.487134502924	0.452339181287	0.521929824561	0.556725146199
0.552631578947	0.487134502924	0.372067423461	0.282991486068	0.282991486068	0.261222910217	0.261222910217	0.261222910217	0.282991486068	0.306574109907	0.330156733746	0.330156733746	0.355553405573	0.355553405573	0.355553405573	0.355553405573	0.462332301342	0.556725146199	0.589473684211	0.556725146199	0.521929824561	0.521929824561	0.521929824561	0.59649122807	0.59649122807	0.559210526316	0.631578947368	0.631578947368	0.715789473684	0.760526315789	0.715789473684	0.715789473684	0.715789473684	0.631578947368	0.631578947368	0.631578947368	0.671052631579	0.671052631579	0.671052631579	0.59649122807	0.559210526316
0.521929824561	0.631578947368	0.715789473684	0.760526315789	0.805263157895	0.805263157895	0.852631578947	0.852631578947	0.852631578947	0.760526315789	0.715789473684	0.671052631579	0.631578947368	0.589473684211	0.552631578947	0.552631578947	0.521929824561	0.631578947368	0.671052631579	0.671052631579	0.589473684211	0.36925647452	0.28180254558	0.28180254558	0.239867642964	0.343446852425	0.452339181287	0.513157894737	0.589473684211	0.589473684211	0.589473684211	0.589473684211	0.589473684211	0.521929824561	0.521929824561	0.59649122807	0.671052631579	0.671052631579	0.59649122807	0.59649122807	0.521929824561
0.556725146199	0.521929824561	0.425730994152	0.458479532164	0.425730994152	0.456140350877	0.425730994152	0.458479532164	0.526315789474	0.561403508772	0.526315789474	0.559210526316	0.592105263158	0.592105263158	0.559210526316	0.59649122807	0.59649122807	0.559210526316	0.59649122807	0.59649122807	0.59649122807	0.631578947368	0.631578947368	0.559210526316	0.59649122807	0.59649122807	0.559210526316	0.487134502924	0.458479532164	0.37564499484	0.431510147919	0.462332301342	0.462332301342	0.493154454764	0.556725146199	0.671052631579	0.710526315789	0.671052631579	0.626315789474	0.671052631579	0.715789473684
0.715789473684	0.715789473684	0.715789473684	0.671052631579	0.715789473684	0.671052631579	0.631578947368	0.631578947368	0.589473684211	0.671052631579	0.671052631579	0.631578947368	0.59649122807	0.59649122807	0.636257309942	0.676023391813	0.676023391813	0.676023391813	0.59649122807	0.491228070175	0.526315789474	0.491228070175	0.458479532164	0.526315789474	0.526315789474	0.458479532164	0.559210526316	0.631578947368	0.715789473684	0.757894736842	0.757894736842	0.805263157895	0.805263157895	0.715789473684	0.757894736842	0.715789473684	0.715789473684	0.631578947368	0.559210526316	0.559210526316	0.559210526316
0.631578947368	0.671052631579	0.671052631579	0.671052631579	0.757894736842	0.805263157895	0.757894736842	0.715789473684	0.636257309942	0.59649122807	0.559210526316	0.636257309942	0.636257309942	0.676023391813	0.636257309942	0.526315789474	0.561403508772	0.676023391813	0.718274853801	0.760526315789	0.760526315789	0.718274853801	0.760526315789	0.802777777778	0.802777777778	0.802777777778	0.760526315789	0.715789473684	0.676023391813	0.676023391813	0.636257309942	0.718274853801	0.805263157895	0.9	0.9	0.9	0.85	0.85	0.805263157895	0.757894736842	0.715789473684
0.589473684211	0.589473684211	0.552631578947	0.452339181287	0.343446852425	0.321981424149	0.343446852425	0.343446852425	0.372067423461	0.400687994496	0.372067423461	0.400687994496	0.372067423461	0.348813209494	0.348813209494	0.395321637427	0.395321637427	0.348813209494	0.264125386997	0.168727210182	0.117841226159	0.151028551772	0.177248786454	0.250534342392	0.250534342392	0.269806214884	0.250534342392	0.21474372205	0.199404884761	0.168727210182	0.168727210182	0.168727210182	0.264125386997	0.37564499484	0.458479532164	0.487134502924	0.559210526316	0.631578947368	0.671052631579	0.671052631579	0.671052631579
0.417543859649	0.484649122807	0.521929824561	0.631578947368	0.715789473684	0.715789473684	0.715789473684	0.636257309942	0.673684210526	0.715789473684	0.760526315789	0.715789473684	0.760526315789	0.805263157895	0.85	0.805263157895	0.805263157895	0.805263157895	0.757894736842	0.671052631579	0.59649122807	0.462332301342	0.462332301342	0.462332301342	0.462332301342	0.462332301342	0.431510147919	0.404540763674	0.491228070175	0.521929824561	0.556725146199	0.59649122807	0.556725146199	0.626315789474	0.663157894737	0.663157894737	0.626315789474	0.671052631579	0.626315789474	0.671052631579	0.671052631579
0.559210526316	0.59649122807	0.59649122807	0.526315789474	0.526315789474	0.561403508772	0.676023391813	0.718274853801	0.718274853801	0.718274853801	0.676023391813	0.718274853801	0.718274853801	0.718274853801	0.805263157895	0.85	0.85	0.8	0.85	0.8	0.85	0.85	0.85	0.9	0.9	0.852631578947	0.805263157895	0.715789473684	0.757894736842	0.757894736842	0.715789473684	0.631578947368	0.631578947368	0.715789473684	0.715789473684	0.760526315789	0.760526315789	0.715789473684	0.715789473684	0.760526315789	0.715789473684
0.556725146199	0.462332301342	0.462332301342	0.400687994496	0.400687994496	0.452339181287	0.513157894737	0.513157894737	0.478947368421	0.442105263158	0.478947368421	0.513157894737	0.552631578947	0.631578947368	0.671052631579	0.715789473684	0.715789473684	0.757894736842	0.715789473684	0.636257309942	0.559210526316	0.59649122807	0.715789473684	0.757894736842	0.715789473684	0.631578947368	0.671052631579	0.715789473684	0.715789473684	0.757894736842	0.805263157895	0.757894736842	0.715789473684	0.715789473684	0.760526315789	0.715789473684	0.757894736842	0.757894736842	0.710526315789	0.671052631579	0.589473684211
0.400687994496	0.306574109907	0.306574109907	0.306574109907	0.282991486068	0.282991486068	0.239454334365	0.223490712074	0.223490712074	0.223490712074	0.223490712074	0.259408862229	0.30476006192	0.30476006192	0.369865841073	0.484649122807	0.547368421053	0.547368421053	0.484649122807	0.521929824561	0.556725146199	0.556725146199	0.556725146199	0.556725146199	0.59649122807	0.636257309942	0.59649122807	0.59649122807	0.59649122807	0.59649122807	0.676023391813	0.676023391813	0.59649122807	0.59649122807	0.676023391813	0.718274853801	0.718274853801	0.676023391813	0.636257309942	0.59649122807	0.59649122807
0.626315789474	0.626315789474	0.589473684211	0.513157894737	0.513157894737	0.478947368421	0.387719298246	0.452339181287	0.452339181287	0.513157894737	0.513157894737	0.589473684211	0.589473684211	0.589473684211	0.626315789474	0.589473684211	0.513157894737	0.484649122807	0.521929824561	0.484649122807	0.484649122807	0.484649122807	0.521929824561	0.521929824561	0.521929824561	0.559210526316	0.59649122807	0.636257309942	0.636257309942	0.715789473684	0.757894736842	0.715789473684	0.59649122807	0.521929824561	0.59649122807	0.636257309942	0.59649122807	0.556725146199	0.556725146199	0.556725146199	0.591520467836
0.417543859649	0.382748538012	0.291617933723	0.447368421053	0.484649122807	0.521929824561	0.521929824561	0.487134502924	0.487134502924	0.559210526316	0.559210526316	0.673684210526	0.715789473684	0.673684210526	0.715789473684	0.715789473684	0.715789473684	0.757894736842	0.715789473684	0.715789473684	0.671052631579	0.671052631579	0.589473684211	0.631578947368	0.631578947368	0.671052631579	0.671052631579	0.757894736842	0.8	0.8	0.710526315789	0.633771929825	0.633771929825	0.633771929825	0.59649122807	0.559210526316	0.559210526316	0.59649122807	0.59649122807	0.633771929825	0.676023391813
0.85	0.8	0.757894736842	0.671052631579	0.59649122807	0.521929824561	0.556725146199	0.556725146199	0.589473684211	0.671052631579	0.715789473684	0.715789473684	0.715789473684	0.673684210526	0.673684210526	0.59649122807	0.462332301342	0.462332301342	0.495356037152	0.495356037152	0.431510147919	0.400687994496	0.372067423461	0.297213622291	0.348813209494	0.37564499484	0.404540763674	0.433436532508	0.433436532508	0.495356037152	0.563605091159	0.563605091159	0.676023391813	0.715789473684	0.676023391813	0.718274853801	0.676023391813	0.59649122807	0.526315789474	0.404540763674	0.30814628483
0.59649122807	0.559210526316	0.559210526316	0.521929824561	0.487134502924	0.487134502924	0.559210526316	0.559210526316	0.559210526316	0.59649122807	0.671052631579	0.710526315789	0.671052631579	0.671052631579	0.671052631579	0.710526315789	0.710526315789	0.663157894737	0.710526315789	0.75	0.75	0.75	0.75	0.75	0.710526315789	0.633771929825	0.633771929825	0.676023391813	0.718274853801	0.676023391813	0.59649122807	0.631578947368	0.671052631579	0.715789473684	0.757894736842	0.757894736842	0.805263157895	0.852631578947	0.805263157895	0.760526315789	0.805263157895
0.715789473684	0.636257309942	0.528379772962	0.528379772962	0.528379772962	0.528379772962	0.528379772962	0.495356037152	0.495356037152	0.462332301342	0.59649122807	0.715789473684	0.757894736842	0.8	0.757894736842	0.710526315789	0.757894736842	0.805263157895	0.852631578947	0.852631578947	0.852631578947	0.805263157895	0.760526315789	0.805263157895	0.805263157895	0.760526315789	0.715789473684	0.673684210526	0.673684210526	0.715789473684	0.715789473684	0.631578947368	0.715789473684	0.757894736842	0.715789473684	0.715789473684	0.715789473684	0.715789473684	0.636257309942	0.59649122807	0.59649122807
0.676023391813	0.563605091159	0.528379772962	0.493154454764	0.528379772962	0.493154454764	0.493154454764	0.462332301342	0.462332301342	0.59649122807	0.671052631579	0.671052631579	0.715789473684	0.671052631579	0.671052631579	0.631578947368	0.59649122807	0.59649122807	0.636257309942	0.636257309942	0.59649122807	0.59649122807	0.521929824561	0.559210526316	0.559210526316	0.631578947368	0.631578947368	0.592105263158	0.515789473684	0.487134502924	0.425730994152	0.342105263158	0.254282765738	0.254282765738	0.221362229102	0.16253869969	0.16253869969	0.16253869969	0.193691950464	0.193691950464	0.193691950464
0.805263157895	0.760526315789	0.760526315789	0.805263157895	0.852631578947	0.9	0.9	0.852631578947	0.760526315789	0.718274853801	0.718274853801	0.676023391813	0.636257309942	0.636257309942	0.636257309942	0.636257309942	0.59649122807	0.559210526316	0.559210526316	0.59649122807	0.636257309942	0.760526315789	0.805263157895	0.760526315789	0.673684210526	0.631578947368	0.589473684211	0.626315789474	0.589473684211	0.626315789474	0.626315789474	0.671052631579	0.671052631579	0.671052631579	0.715789473684	0.757894736842	0.757894736842	0.676023391813	0.676023391813	0.718274853801	0.718274853801
0.491228070175	0.458479532164	0.458479532164	0.458479532164	0.526315789474	0.561403508772	0.636257309942	0.636257309942	0.636257309942	0.636257309942	0.636257309942	0.59649122807	0.521929824561	0.521929824561	0.59649122807	0.636257309942	0.59649122807	0.521929824561	0.552631578947	0.552631578947	0.487134502924	0.592105263158	0.631578947368	0.673684210526	0.715789473684	0.715789473684	0.636257309942	0.59649122807	0.633771929825	0.59649122807	0.521929824561	0.559210526316	0.631578947368	0.631578947368	0.592105263158	0.592105263158	0.552631578947	0.589473684211	0.671052631579	0.671052631579	0.671052631579
0.526315789474	0.526315789474	0.526315789474	0.458479532164	0.425730994152	0.324366471735	0.521929824561	0.59649122807	0.671052631579	0.710526315789	0.710526315789	0.671052631579	0.671052631579	0.631578947368	0.552631578947	0.631578947368	0.715789473684	0.715789473684	0.673684210526	0.631578947368	0.631578947368	0.631578947368	0.715789473684	0.715789473684	0.673684210526	0.631578947368	0.631578947368	0.592105263158	0.673684210526	0.715789473684	0.715789473684	0.631578947368	0.59649122807	0.633771929825	0.676023391813	0.633771929825	0.676023391813	0.633771929825	0.676023391813	0.676023391813	0.633771929825
0.462332301342	0.462332301342	0.528379772962	0.528379772962	0.563605091159	0.528379772962	0.59649122807	0.59649122807	0.528379772962	0.528379772962	0.676023391813	0.757894736842	0.85	0.85	0.805263157895	0.718274853801	0.718274853801	0.718274853801	0.676023391813	0.633771929825	0.633771929825	0.59649122807	0.636257309942	0.676023391813	0.676023391813	0.633771929825	0.633771929825	0.556725146199	0.521929824561	0.559210526316	0.521929824561	0.452339181287	0.552631578947	0.631578947368	0.673684210526	0.715789473684	0.673684210526	0.631578947368	0.592105263158	0.631578947368	0.671052631579
0.495356037152	0.636257309942	0.715789473684	0.715789473684	0.715789473684	0.715789473684	0.715789473684	0.715789473684	0.676023391813	0.676023391813	0.59649122807	0.59649122807	0.636257309942	0.718274853801	0.718274853801	0.676023391813	0.676023391813	0.676023391813	0.760526315789	0.760526315789	0.718274853801	0.636257309942	0.561403508772	0.561403508772	0.526315789474	0.526315789474	0.559210526316	0.526315789474	0.561403508772	0.561403508772	0.526315789474	0.561403508772	0.526315789474	0.59649122807	0.633771929825	0.633771929825	0.633771929825	0.556725146199	0.521929824561	0.589473684211	0.626315789474
0.757894736842	0.757894736842	0.757894736842	0.757894736842	0.757894736842	0.805263157895	0.805263157895	0.715789473684	0.715789473684	0.715789473684	0.673684210526	0.715789473684	0.715789473684	0.673684210526	0.559210526316	0.462332301342	0.462332301342	0.495356037152	0.495356037152	0.495356037152	0.528379772962	0.528379772962	0.493154454764	0.457929136567	0.493154454764	0.457929136567	0.457929136567	0.457929136567	0.493154454764	0.633771929825	0.710526315789	0.75	0.8	0.8	0.710526315789	0.626315789474	0.626315789474	0.589473684211	0.547368421053	0.360902255639	0.360902255639
0.552631578947	0.631578947368	0.671052631579	0.671052631579	0.631578947368	0.521929824561	0.462332301342	0.380950077399	0.269806214884	0.269806214884	0.269806214884	0.250534342392	0.232639032221	0.232639032221	0.21474372205	0.168727210182	0.120519435845	0.16140995872	0.218524251806	0.297213622291	0.372067423461	0.431510147919	0.431510147919	0.400687994496	0.261673792324	0.261673792324	0.221416285813	0.207577767949	0.321981424149	0.400687994496	0.429308565531	0.400687994496	0.521929824561	0.589473684211	0.671052631579	0.671052631579	0.626315789474	0.589473684211	0.556725146199	0.59649122807	0.676023391813
0.715789473684	0.715789473684	0.805263157895	0.805263157895	0.757894736842	0.671052631579	0.631578947368	0.589473684211	0.589473684211	0.671052631579	0.671052631579	0.631578947368	0.592105263158	0.487134502924	0.521929824561	0.559210526316	0.59649122807	0.59649122807	0.59649122807	0.526315789474	0.404540763674	0.30814628483	0.21474372205	0.125442988599	0.125442988599	0.125442988599	0.159654712762	0.172959272159	0.185313505885	0.185313505885	0.172959272159	0.172959272159	0.172959272159	0.172959272159	0.289078087375	0.435371517028	0.598830409357	0.718274853801	0.760526315789	0.760526315789	0.805263157895
0.805263157895	0.85	0.805263157895	0.718274853801	0.718274853801	0.718274853801	0.676023391813	0.636257309942	0.636257309942	0.59649122807	0.559210526316	0.521929824561	0.521929824561	0.521929824561	0.589473684211	0.589473684211	0.631578947368	0.631578947368	0.589473684211	0.513157894737	0.513157894737	0.478947368421	0.387719298246	0.317027863777	0.420029239766	0.515789473684	0.552631578947	0.552631578947	0.552631578947	0.515789473684	0.515789473684	0.592105263158	0.592105263158	0.673684210526	0.673684210526	0.592105263158	0.521929824561	0.425730994152	0.487134502924	0.592105263158	0.631578947368
0.760526315789	0.805263157895	0.805263157895	0.805263157895	0.805263157895	0.805263157895	0.757894736842	0.805263157895	0.757894736842	0.671052631579	0.671052631579	0.671052631579	0.626315789474	0.710526315789	0.757894736842	0.805263157895	0.805263157895	0.760526315789	0.805263157895	0.852631578947	0.9	0.9	0.9	0.9	0.852631578947	0.805263157895	0.715789473684	0.636257309942	0.636257309942	0.636257309942	0.59649122807	0.59649122807	0.676023391813	0.805263157895	0.9	0.9	0.9	0.805263157895	0.805263157895	0.805263157895	0.805263157895
0.559210526316	0.559210526316	0.559210526316	0.59649122807	0.673684210526	0.760526315789	0.760526315789	0.805263157895	0.805263157895	0.715789473684	0.673684210526	0.673684210526	0.631578947368	0.631578947368	0.589473684211	0.589473684211	0.626315789474	0.663157894737	0.663157894737	0.710526315789	0.710526315789	0.757894736842	0.757894736842	0.757894736842	0.757894736842	0.85	0.85	0.8	0.710526315789	0.663157894737	0.710526315789	0.710526315789	0.710526315789	0.663157894737	0.626315789474	0.556725146199	0.521929824561	0.425730994152	0.484649122807	0.484649122807	0.452339181287
0.636257309942	0.59649122807	0.633771929825	0.633771929825	0.633771929825	0.633771929825	0.710526315789	0.75	0.75	0.8	0.8	0.710526315789	0.591520467836	0.663157894737	0.663157894737	0.75	0.75	0.663157894737	0.591520467836	0.591520467836	0.516959064327	0.581578947368	0.581578947368	0.581578947368	0.547368421053	0.516959064327	0.429308565531	0.429308565531	0.462332301342	0.493154454764	0.493154454764	0.493154454764	0.528379772962	0.528379772962	0.528379772962	0.493154454764	0.462332301342	0.491228070175	0.521929824561	0.59649122807	0.59649122807
0.636257309942	0.676023391813	0.636257309942	0.636257309942	0.676023391813	0.636257309942	0.636257309942	0.636257309942	0.59649122807	0.556725146199	0.484649122807	0.484649122807	0.484649122807	0.429308565531	0.400687994496	0.348813209494	0.348813209494	0.348813209494	0.37564499484	0.404540763674	0.404540763674	0.458479532164	0.521929824561	0.521929824561	0.521929824561	0.521929824561	0.452339181287	0.521929824561	0.521929824561	0.521929824561	0.556725146199	0.556725146199	0.626315789474	0.710526315789	0.710526315789	0.757894736842	0.757894736842	0.757894736842	0.715789473684	0.676023391813	0.757894736842
0.556725146199	0.556725146199	0.521929824561	0.458479532164	0.395321637427	0.487134502924	0.559210526316	0.59649122807	0.559210526316	0.521929824561	0.556725146199	0.521929824561	0.552631578947	0.552631578947	0.589473684211	0.589473684211	0.671052631579	0.715789473684	0.757894736842	0.757894736842	0.757894736842	0.671052631579	0.757894736842	0.757894736842	0.715789473684	0.671052631579	0.671052631579	0.710526315789	0.710526315789	0.671052631579	0.626315789474	0.589473684211	0.552631578947	0.513157894737	0.547368421053	0.547368421053	0.484649122807	0.484649122807	0.340852130326	0.318128654971	0.270788081314
0.676023391813	0.528379772962	0.528379772962	0.528379772962	0.561403508772	0.598830409357	0.598830409357	0.598830409357	0.563605091159	0.495356037152	0.495356037152	0.433436532508	0.433436532508	0.433436532508	0.526315789474	0.559210526316	0.59649122807	0.636257309942	0.59649122807	0.59649122807	0.59649122807	0.521929824561	0.559210526316	0.559210526316	0.559210526316	0.673684210526	0.760526315789	0.760526315789	0.760526315789	0.673684210526	0.559210526316	0.462332301342	0.380950077399	0.408160797214	0.408160797214	0.380950077399	0.433436532508	0.561403508772	0.636257309942	0.636257309942	0.561403508772
0.484649122807	0.484649122807	0.417543859649	0.417543859649	0.417543859649	0.452339181287	0.521929824561	0.521929824561	0.589473684211	0.626315789474	0.589473684211	0.626315789474	0.589473684211	0.589473684211	0.589473684211	0.589473684211	0.589473684211	0.521929824561	0.589473684211	0.626315789474	0.589473684211	0.589473684211	0.521929824561	0.462332301342	0.493154454764	0.493154454764	0.429308565531	0.400687994496	0.484649122807	0.513157894737	0.547368421053	0.547368421053	0.513157894737	0.442105263158	0.270788081314	0.270788081314	0.254859370649	0.207577767949	0.15608875129	0.170278637771	0.15608875129
0.676023391813	0.633771929825	0.59649122807	0.526315789474	0.526315789474	0.526315789474	0.59649122807	0.59649122807	0.59649122807	0.59649122807	0.676023391813	0.676023391813	0.805263157895	0.9	0.9	0.85	0.85	0.8	0.75	0.8	0.75	0.663157894737	0.663157894737	0.663157894737	0.710526315789	0.710526315789	0.671052631579	0.715789473684	0.715789473684	0.673684210526	0.673684210526	0.631578947368	0.631578947368	0.589473684211	0.631578947368	0.631578947368	0.631578947368	0.631578947368	0.671052631579	0.757894736842	0.757894736842
0.673684210526	0.715789473684	0.715789473684	0.715789473684	0.715789473684	0.757894736842	0.715789473684	0.59649122807	0.556725146199	0.671052631579	0.710526315789	0.710526315789	0.710526315789	0.710526315789	0.671052631579	0.556725146199	0.327092240405	0.305286091045	0.305286091045	0.462332301342	0.495356037152	0.462332301342	0.400687994496	0.348813209494	0.348813209494	0.37564499484	0.400687994496	0.462332301342	0.462332301342	0.400687994496	0.372067423461	0.348813209494	0.395321637427	0.420029239766	0.395321637427	0.425730994152	0.521929824561	0.556725146199	0.521929824561	0.452339181287	0.278028404344
0.563605091159	0.598830409357	0.563605091159	0.495356037152	0.462332301342	0.429308565531	0.429308565531	0.516959064327	0.626315789474	0.663157894737	0.710526315789	0.663157894737	0.626315789474	0.626315789474	0.626315789474	0.626315789474	0.547368421053	0.384962406015	0.384962406015	0.409022556391	0.384962406015	0.360902255639	0.291617933723	0.312447786132	0.363575605681	0.516959064327	0.591520467836	0.591520467836	0.556725146199	0.556725146199	0.556725146199	0.626315789474	0.710526315789	0.710526315789	0.710526315789	0.710526315789	0.710526315789	0.710526315789	0.710526315789	0.671052631579	0.626315789474
0.805263157895	0.760526315789	0.718274853801	0.718274853801	0.718274853801	0.718274853801	0.760526315789	0.852631578947	0.852631578947	0.760526315789	0.760526315789	0.760526315789	0.760526315789	0.676023391813	0.718274853801	0.718274853801	0.676023391813	0.633771929825	0.633771929825	0.591520467836	0.626315789474	0.626315789474	0.589473684211	0.589473684211	0.552631578947	0.452339181287	0.343446852425	0.364912280702	0.387719298246	0.364912280702	0.297213622291	0.218524251806	0.166494668043	0.166494668043	0.181630546956	0.166494668043	0.181630546956	0.28173374613	0.305211558308	0.404540763674	0.462332301342
0.85	0.85	0.85	0.85	0.757894736842	0.633771929825	0.528379772962	0.495356037152	0.462332301342	0.462332301342	0.495356037152	0.495356037152	0.462332301342	0.400687994496	0.369865841073	0.400687994496	0.400687994496	0.400687994496	0.484649122807	0.513157894737	0.589473684211	0.626315789474	0.589473684211	0.552631578947	0.521929824561	0.556725146199	0.59649122807	0.59649122807	0.59649122807	0.559210526316	0.521929824561	0.521929824561	0.521929824561	0.452339181287	0.452339181287	0.452339181287	0.452339181287	0.452339181287	0.552631578947	0.589473684211	0.552631578947
0.636257309942	0.718274853801	0.718274853801	0.805263157895	0.9	0.9	0.85	0.85	0.805263157895	0.760526315789	0.760526315789	0.760526315789	0.805263157895	0.852631578947	0.852631578947	0.760526315789	0.715789473684	0.671052631579	0.626315789474	0.589473684211	0.484649122807	0.484649122807	0.484649122807	0.521929824561	0.589473684211	0.589473684211	0.552631578947	0.452339181287	0.484649122807	0.484649122807	0.516959064327	0.556725146199	0.671052631579	0.757894736842	0.8	0.757894736842	0.676023391813	0.718274853801	0.676023391813	0.59649122807	0.59649122807
0.462332301342	0.327092240405	0.327092240405	0.393873572821	0.417042606516	0.393873572821	0.393873572821	0.34753550543	0.299415204678	0.320802005013	0.299415204678	0.299415204678	0.318128654971	0.340852130326	0.318128654971	0.278028404344	0.30119743804	0.278028404344	0.278028404344	0.25664160401	0.202172096909	0.161449375072	0.161449375072	0.161449375072	0.161449375072	0.161449375072	0.19027962062	0.221416285813	0.343446852425	0.372067423461	0.343446852425	0.400687994496	0.429308565531	0.429308565531	0.37564499484	0.321981424149	0.297213622291	0.348813209494	0.425730994152	0.484649122807	0.516959064327
0.387719298246	0.387719298246	0.478947368421	0.552631578947	0.592105263158	0.592105263158	0.592105263158	0.673684210526	0.673684210526	0.673684210526	0.673684210526	0.673684210526	0.715789473684	0.757894736842	0.757894736842	0.757894736842	0.671052631579	0.715789473684	0.671052631579	0.631578947368	0.671052631579	0.631578947368	0.559210526316	0.521929824561	0.559210526316	0.559210526316	0.59649122807	0.633771929825	0.633771929825	0.59649122807	0.59649122807	0.521929824561	0.458479532164	0.458479532164	0.491228070175	0.559210526316	0.559210526316	0.559210526316	0.559210526316	0.521929824561	0.452339181287
0.355553405573	0.306574109907	0.264125386997	0.243808049536	0.264125386997	0.243808049536	0.207527089783	0.300515995872	0.399122807018	0.491228070175	0.526315789474	0.636257309942	0.676023391813	0.636257309942	0.636257309942	0.636257309942	0.559210526316	0.526315789474	0.495356037152	0.408160797214	0.289078087375	0.185313505885	0.0987663729459	0.0840689960195	0.0987663729459	0.0987663729459	0.0917116320212	0.0840689960195	0.0646684584765	0.0485013438574	0.0485013438574	0.0485013438574	0.0890719445673	0.156675266598	0.246517027864	0.352167182663	0.433436532508	0.491228070175	0.59649122807	0.636257309942	0.673684210526
0.404540763674	0.30814628483	0.30814628483	0.30814628483	0.330156733746	0.30814628483	0.264125386997	0.284442724458	0.37564499484	0.425730994152	0.487134502924	0.487134502924	0.552631578947	0.552631578947	0.487134502924	0.487134502924	0.452339181287	0.387719298246	0.336842105263	0.336842105263	0.395321637427	0.425730994152	0.458479532164	0.521929824561	0.59649122807	0.59649122807	0.715789473684	0.757894736842	0.8	0.85	0.85	0.85	0.757894736842	0.710526315789	0.710526315789	0.671052631579	0.631578947368	0.673684210526	0.673684210526	0.673684210526	0.631578947368
0.563605091159	0.528379772962	0.636257309942	0.715789473684	0.757894736842	0.715789473684	0.715789473684	0.715789473684	0.715789473684	0.760526315789	0.715789473684	0.715789473684	0.715789473684	0.757894736842	0.805263157895	0.757894736842	0.671052631579	0.59649122807	0.556725146199	0.36925647452	0.318128654971	0.278028404344	0.240601503759	0.220551378446	0.235254803676	0.220551378446	0.177594312579	0.15608875129	0.144939554769	0.154602191754	0.193739250086	0.207577767949	0.207577767949	0.245319180304	0.265762445329	0.265762445329	0.226448474126	0.193739250086	0.260651629073	0.30119743804	0.320022277917
0.342105263158	0.315789473684	0.202172096909	0.202172096909	0.177594312579	0.15608875129	0.15608875129	0.15608875129	0.226448474126	0.278028404344	0.318128654971	0.36925647452	0.393873572821	0.36925647452	0.390977443609	0.36925647452	0.344639376218	0.344639376218	0.295405179616	0.312781954887	0.478947368421	0.552631578947	0.552631578947	0.552631578947	0.552631578947	0.552631578947	0.552631578947	0.552631578947	0.552631578947	0.487134502924	0.400687994496	0.282991486068	0.282991486068	0.282991486068	0.282991486068	0.321981424149	0.395321637427	0.420029239766	0.395321637427	0.364912280702	0.289473684211
0.589473684211	0.589473684211	0.589473684211	0.589473684211	0.626315789474	0.626315789474	0.556725146199	0.516959064327	0.556725146199	0.556725146199	0.556725146199	0.484649122807	0.425730994152	0.348813209494	0.264125386997	0.193691950464	0.154953560372	0.167866357069	0.228908668731	0.264125386997	0.264125386997	0.286135835913	0.37564499484	0.456140350877	0.484649122807	0.556725146199	0.59649122807	0.59649122807	0.59649122807	0.59649122807	0.59649122807	0.631578947368	0.715789473684	0.715789473684	0.631578947368	0.631578947368	0.673684210526	0.631578947368	0.631578947368	0.559210526316	0.559210526316
0.715789473684	0.715789473684	0.715789473684	0.636257309942	0.559210526316	0.559210526316	0.559210526316	0.59649122807	0.559210526316	0.59649122807	0.636257309942	0.59649122807	0.559210526316	0.59649122807	0.59649122807	0.559210526316	0.673684210526	0.715789473684	0.757894736842	0.757894736842	0.757894736842	0.805263157895	0.805263157895	0.805263157895	0.805263157895	0.805263157895	0.757894736842	0.710526315789	0.710526315789	0.633771929825	0.59649122807	0.491228070175	0.556725146199	0.591520467836	0.633771929825	0.633771929825	0.633771929825	0.633771929825	0.676023391813	0.676023391813	0.636257309942
0.591520467836	0.493154454764	0.528379772962	0.528379772962	0.528379772962	0.563605091159	0.563605091159	0.495356037152	0.636257309942	0.760526315789	0.805263157895	0.805263157895	0.760526315789	0.676023391813	0.676023391813	0.636257309942	0.59649122807	0.636257309942	0.715789473684	0.805263157895	0.9	0.9	0.9	0.85	0.757894736842	0.633771929825	0.528379772962	0.528379772962	0.528379772962	0.563605091159	0.563605091159	0.563605091159	0.563605091159	0.598830409357	0.563605091159	0.528379772962	0.495356037152	0.528379772962	0.495356037152	0.528379772962	0.636257309942
0.676023391813	0.760526315789	0.805263157895	0.805263157895	0.85	0.85	0.85	0.805263157895	0.718274853801	0.636257309942	0.59649122807	0.59649122807	0.59649122807	0.671052631579	0.671052631579	0.59649122807	0.59649122807	0.59649122807	0.59649122807	0.633771929825	0.59649122807	0.556725146199	0.484649122807	0.452339181287	0.395321637427	0.297213622291	0.321981424149	0.321981424149	0.395321637427	0.420029239766	0.395321637427	0.395321637427	0.452339181287	0.521929824561	0.521929824561	0.452339181287	0.425730994152	0.425730994152	0.395321637427	0.370614035088	0.348813209494
0.805263157895	0.805263157895	0.715789473684	0.673684210526	0.715789473684	0.757894736842	0.757894736842	0.757894736842	0.757894736842	0.671052631579	0.715789473684	0.757894736842	0.757894736842	0.85	0.85	0.8	0.757894736842	0.757894736842	0.757894736842	0.710526315789	0.671052631579	0.671052631579	0.671052631579	0.671052631579	0.671052631579	0.59649122807	0.462332301342	0.355553405573	0.355553405573	0.355553405573	0.462332301342	0.59649122807	0.715789473684	0.757894736842	0.805263157895	0.85	0.85	0.757894736842	0.710526315789	0.757894736842	0.8
0.19027962062	0.166494668043	0.198142414861	0.198142414861	0.198142414861	0.181630546956	0.207577767949	0.207577767949	0.278028404344	0.320022277917	0.320022277917	0.30119743804	0.245319180304	0.170278637771	0.185758513932	0.199026979213	0.199026979213	0.170278637771	0.223490712074	0.264125386997	0.264125386997	0.264125386997	0.264125386997	0.37564499484	0.458479532164	0.487134502924	0.552631578947	0.552631578947	0.515789473684	0.420029239766	0.452339181287	0.420029239766	0.515789473684	0.592105263158	0.592105263158	0.631578947368	0.592105263158	0.521929824561	0.400687994496	0.372067423461	0.400687994496
0.487134502924	0.487134502924	0.425730994152	0.364912280702	0.289473684211	0.211902304782	0.107806280407	0.0809081527348	0.0601524820454	0.0601524820454	0.0973894431067	0.15608875129	0.226448474126	0.278028404344	0.295405179616	0.295405179616	0.295405179616	0.295405179616	0.295405179616	0.344639376218	0.390977443609	0.390977443609	0.589473684211	0.671052631579	0.671052631579	0.671052631579	0.631578947368	0.552631578947	0.589473684211	0.589473684211	0.556725146199	0.521929824561	0.458479532164	0.458479532164	0.559210526316	0.636257309942	0.636257309942	0.59649122807	0.556725146199	0.626315789474	0.710526315789
0.760526315789	0.760526315789	0.760526315789	0.805263157895	0.805263157895	0.757894736842	0.710526315789	0.710526315789	0.710526315789	0.710526315789	0.626315789474	0.626315789474	0.626315789474	0.556725146199	0.521929824561	0.425730994152	0.425730994152	0.370614035088	0.399122807018	0.399122807018	0.491228070175	0.526315789474	0.491228070175	0.59649122807	0.676023391813	0.718274853801	0.676023391813	0.636257309942	0.559210526316	0.59649122807	0.676023391813	0.676023391813	0.760526315789	0.805263157895	0.760526315789	0.676023391813	0.528379772962	0.380950077399	0.30814628483	0.30814628483	0.286135835913
0.671052631579	0.631578947368	0.671052631579	0.631578947368	0.631578947368	0.631578947368	0.631578947368	0.552631578947	0.589473684211	0.589473684211	0.589473684211	0.631578947368	0.631578947368	0.631578947368	0.631578947368	0.671052631579	0.671052631579	0.671052631579	0.589473684211	0.589473684211	0.547368421053	0.360902255639	0.417042606516	0.417042606516	0.443107769424	0.469172932331	0.469172932331	0.443107769424	0.417042606516	0.417042606516	0.443107769424	0.443107769424	0.417042606516	0.589473684211	0.589473684211	0.626315789474	0.589473684211	0.589473684211	0.589473684211	0.589473684211	0.589473684211
0.715789473684	0.715789473684	0.805263157895	0.805263157895	0.760526315789	0.636257309942	0.563605091159	0.528379772962	0.495356037152	0.528379772962	0.495356037152	0.559210526316	0.631578947368	0.631578947368	0.671052631579	0.757894736842	0.757894736842	0.710526315789	0.75	0.8	0.8	0.8	0.757894736842	0.757894736842	0.715789473684	0.757894736842	0.805263157895	0.85	0.85	0.85	0.757894736842	0.757894736842	0.715789473684	0.636257309942	0.526315789474	0.404540763674	0.30814628483	0.284442724458	0.264125386997	0.330156733746	0.355553405573
0.521929824561	0.521929824561	0.521929824561	0.487134502924	0.487134502924	0.515789473684	0.487134502924	0.400687994496	0.372067423461	0.372067423461	0.400687994496	0.431510147919	0.431510147919	0.521929824561	0.589473684211	0.626315789474	0.671052631579	0.671052631579	0.715789473684	0.715789473684	0.631578947368	0.715789473684	0.805263157895	0.805263157895	0.805263157895	0.85	0.85	0.805263157895	0.85	0.805263157895	0.760526315789	0.760526315789	0.715789473684	0.59649122807	0.521929824561	0.487134502924	0.420029239766	0.357894736842	0.229128376497	0.229128376497	0.202964928662
0.348813209494	0.404540763674	0.404540763674	0.37564499484	0.348813209494	0.321981424149	0.297213622291	0.343446852425	0.343446852425	0.297213622291	0.321981424149	0.321981424149	0.321981424149	0.348813209494	0.348813209494	0.425730994152	0.484649122807	0.516959064327	0.581578947368	0.663157894737	0.710526315789	0.8	0.8	0.85	0.85	0.8	0.710526315789	0.710526315789	0.710526315789	0.757894736842	0.805263157895	0.805263157895	0.760526315789	0.676023391813	0.636257309942	0.636257309942	0.636257309942	0.59649122807	0.559210526316	0.458479532164	0.458479532164
0.673684210526	0.673684210526	0.673684210526	0.673684210526	0.673684210526	0.715789473684	0.715789473684	0.636257309942	0.59649122807	0.59649122807	0.559210526316	0.559210526316	0.559210526316	0.559210526316	0.491228070175	0.59649122807	0.676023391813	0.715789473684	0.760526315789	0.852631578947	0.852631578947	0.805263157895	0.676023391813	0.676023391813	0.636257309942	0.673684210526	0.636257309942	0.715789473684	0.715789473684	0.757894736842	0.757894736842	0.671052631579	0.626315789474	0.626315789474	0.671052631579	0.671052631579	0.589473684211	0.589473684211	0.671052631579	0.671052631579	0.671052631579
0.417543859649	0.417543859649	0.484649122807	0.521929824561	0.589473684211	0.589473684211	0.552631578947	0.521929824561	0.431510147919	0.400687994496	0.452339181287	0.513157894737	0.589473684211	0.589473684211	0.626315789474	0.589473684211	0.552631578947	0.552631578947	0.589473684211	0.626315789474	0.671052631579	0.715789473684	0.715789473684	0.631578947368	0.671052631579	0.631578947368	0.521929824561	0.400687994496	0.282991486068	0.1982249742	0.1982249742	0.1982249742	0.151028551772	0.232639032221	0.250534342392	0.232639032221	0.232639032221	0.286135835913	0.348813209494	0.370614035088	0.348813209494
0.491228070175	0.59649122807	0.676023391813	0.676023391813	0.676023391813	0.59649122807	0.561403508772	0.59649122807	0.676023391813	0.718274853801	0.718274853801	0.636257309942	0.561403508772	0.561403508772	0.561403508772	0.59649122807	0.636257309942	0.673684210526	0.715789473684	0.673684210526	0.559210526316	0.521929824561	0.59649122807	0.633771929825	0.676023391813	0.633771929825	0.633771929825	0.591520467836	0.633771929825	0.633771929825	0.633771929825	0.556725146199	0.521929824561	0.484649122807	0.589473684211	0.626315789474	0.626315789474	0.671052631579	0.715789473684	0.715789473684	0.671052631579
0.805263157895	0.805263157895	0.715789473684	0.59649122807	0.633771929825	0.59649122807	0.491228070175	0.491228070175	0.456140350877	0.491228070175	0.491228070175	0.491228070175	0.526315789474	0.526315789474	0.491228070175	0.59649122807	0.636257309942	0.59649122807	0.491228070175	0.559210526316	0.59649122807	0.559210526316	0.592105263158	0.673684210526	0.715789473684	0.715789473684	0.673684210526	0.592105263158	0.673684210526	0.715789473684	0.673684210526	0.631578947368	0.589473684211	0.589473684211	0.589473684211	0.589473684211	0.631578947368	0.631578947368	0.671052631579	0.757894736842	0.805263157895
0.7	0.663157894737	0.626315789474	0.626315789474	0.626315789474	0.626315789474	0.589473684211	0.484649122807	0.318128654971	0.295405179616	0.25664160401	0.235254803676	0.235254803676	0.215650236703	0.202172096909	0.202172096909	0.289473684211	0.364912280702	0.452339181287	0.515789473684	0.592105263158	0.592105263158	0.552631578947	0.513157894737	0.547368421053	0.547368421053	0.513157894737	0.589473684211	0.626315789474	0.671052631579	0.671052631579	0.671052631579	0.631578947368	0.671052631579	0.671052631579	0.757894736842	0.757894736842	0.715789473684	0.715789473684	0.715789473684	0.715789473684
0.462332301342	0.462332301342	0.462332301342	0.429308565531	0.400687994496	0.372067423461	0.372067423461	0.372067423461	0.261673792324	0.295405179616	0.312781954887	0.295405179616	0.241545039068	0.221416285813	0.18451357151	0.172981473291	0.249742002064	0.297213622291	0.364912280702	0.452339181287	0.484649122807	0.484649122807	0.452339181287	0.364912280702	0.364912280702	0.395321637427	0.487134502924	0.521929824561	0.556725146199	0.556725146199	0.59649122807	0.556725146199	0.626315789474	0.710526315789	0.710526315789	0.757894736842	0.710526315789	0.710526315789	0.75	0.75	0.75
0.9	0.9	0.805263157895	0.805263157895	0.757894736842	0.710526315789	0.671052631579	0.626315789474	0.626315789474	0.710526315789	0.8	0.85	0.85	0.805263157895	0.757894736842	0.805263157895	0.805263157895	0.852631578947	0.9	0.9	0.9	0.852631578947	0.9	0.95	0.9	0.9	0.9	0.85	0.85	0.9	0.95	0.95	0.9	0.852631578947	0.852631578947	0.805263157895	0.805263157895	0.760526315789	0.715789473684	0.631578947368	0.521929824561
0.852631578947	0.852631578947	0.805263157895	0.760526315789	0.636257309942	0.528379772962	0.380950077399	0.289078087375	0.408160797214	0.563605091159	0.676023391813	0.715789473684	0.805263157895	0.805263157895	0.852631578947	0.852631578947	0.805263157895	0.805263157895	0.760526315789	0.715789473684	0.631578947368	0.631578947368	0.671052631579	0.671052631579	0.59649122807	0.462332301342	0.355553405573	0.408160797214	0.408160797214	0.355553405573	0.408160797214	0.408160797214	0.355553405573	0.404540763674	0.404540763674	0.495356037152	0.636257309942	0.715789473684	0.757894736842	0.757894736842	0.757894736842
0.144623323013	0.144623323013	0.156675266598	0.246517027864	0.352167182663	0.433436532508	0.528379772962	0.563605091159	0.636257309942	0.636257309942	0.676023391813	0.718274853801	0.805263157895	0.805263157895	0.718274853801	0.563605091159	0.528379772962	0.561403508772	0.528379772962	0.435371517028	0.308349959867	0.19766773961	0.19766773961	0.171058620817	0.13509244926	0.13509244926	0.125442988599	0.148250804708	0.148250804708	0.125442988599	0.0890719445673	0.0622089771581	0.101006765279	0.211300309598	0.305211558308	0.404540763674	0.462332301342	0.462332301342	0.491228070175	0.556725146199	0.633771929825
0.676023391813	0.676023391813	0.676023391813	0.676023391813	0.676023391813	0.633771929825	0.633771929825	0.59649122807	0.59649122807	0.556725146199	0.59649122807	0.671052631579	0.671052631579	0.671052631579	0.631578947368	0.552631578947	0.631578947368	0.671052631579	0.671052631579	0.671052631579	0.715789473684	0.757894736842	0.715789473684	0.636257309942	0.636257309942	0.59649122807	0.559210526316	0.559210526316	0.521929824561	0.521929824561	0.559210526316	0.521929824561	0.556725146199	0.521929824561	0.631578947368	0.671052631579	0.631578947368	0.59649122807	0.636257309942	0.676023391813	0.636257309942
0.715789473684	0.760526315789	0.805263157895	0.805263157895	0.805263157895	0.805263157895	0.852631578947	0.805263157895	0.715789473684	0.805263157895	0.805263157895	0.805263157895	0.715789473684	0.59649122807	0.633771929825	0.715789473684	0.715789473684	0.633771929825	0.633771929825	0.633771929825	0.59649122807	0.559210526316	0.487134502924	0.452339181287	0.364912280702	0.364912280702	0.452339181287	0.521929824561	0.559210526316	0.673684210526	0.715789473684	0.715789473684	0.760526315789	0.805263157895	0.852631578947	0.9	0.852631578947	0.718274853801	0.676023391813	0.59649122807	0.636257309942
0.85	0.85	0.805263157895	0.676023391813	0.676023391813	0.718274853801	0.760526315789	0.718274853801	0.676023391813	0.59649122807	0.491228070175	0.404540763674	0.495356037152	0.563605091159	0.598830409357	0.598830409357	0.561403508772	0.491228070175	0.37564499484	0.264125386997	0.168727210182	0.0964946066146	0.13509244926	0.159654712762	0.159654712762	0.171058620817	0.159654712762	0.148250804708	0.148250804708	0.125442988599	0.0890719445673	0.0622089771581	0.101006765279	0.211300309598	0.305211558308	0.37564499484	0.462332301342	0.493154454764	0.591520467836	0.626315789474	0.710526315789
0.433436532508	0.433436532508	0.462332301342	0.528379772962	0.563605091159	0.598830409357	0.598830409357	0.718274853801	0.805263157895	0.85	0.9	0.85	0.85	0.85	0.757894736842	0.633771929825	0.556725146199	0.491228070175	0.556725146199	0.591520467836	0.556725146199	0.521929824561	0.556725146199	0.521929824561	0.559210526316	0.59649122807	0.715789473684	0.760526315789	0.760526315789	0.715789473684	0.59649122807	0.59649122807	0.59649122807	0.631578947368	0.673684210526	0.631578947368	0.673684210526	0.715789473684	0.673684210526	0.715789473684	0.760526315789
0.556725146199	0.59649122807	0.556725146199	0.556725146199	0.491228070175	0.491228070175	0.458479532164	0.521929824561	0.556725146199	0.633771929825	0.633771929825	0.676023391813	0.633771929825	0.633771929825	0.710526315789	0.75	0.75	0.710526315789	0.663157894737	0.663157894737	0.663157894737	0.581578947368	0.516959064327	0.429308565531	0.400687994496	0.400687994496	0.429308565531	0.457929136567	0.429308565531	0.37564499484	0.404540763674	0.526315789474	0.59649122807	0.59649122807	0.636257309942	0.676023391813	0.676023391813	0.718274853801	0.805263157895	0.85	0.805263157895
0.400687994496	0.484649122807	0.589473684211	0.626315789474	0.671052631579	0.671052631579	0.757894736842	0.805263157895	0.805263157895	0.760526315789	0.852631578947	0.852631578947	0.805263157895	0.805263157895	0.852631578947	0.9	0.95	0.95	0.852631578947	0.805263157895	0.715789473684	0.636257309942	0.676023391813	0.636257309942	0.59649122807	0.59649122807	0.559210526316	0.458479532164	0.348813209494	0.431510147919	0.521929824561	0.589473684211	0.626315789474	0.589473684211	0.521929824561	0.59649122807	0.59649122807	0.631578947368	0.671052631579	0.715789473684	0.805263157895
0.85	0.805263157895	0.805263157895	0.715789473684	0.715789473684	0.760526315789	0.760526315789	0.715789473684	0.673684210526	0.559210526316	0.458479532164	0.37564499484	0.330156733746	0.380950077399	0.406346749226	0.380950077399	0.353739357585	0.284442724458	0.209832946336	0.140866873065	0.103302373581	0.0616651923927	0.0801647501106	0.0868451459531	0.0801647501106	0.0964946066146	0.125442988599	0.148250804708	0.148250804708	0.125442988599	0.0890719445673	0.0622089771581	0.101006765279	0.147574819401	0.28173374613	0.37564499484	0.462332301342	0.493154454764	0.591520467836	0.626315789474	0.626315789474
0.676023391813	0.718274853801	0.805263157895	0.805263157895	0.718274853801	0.718274853801	0.760526315789	0.852631578947	0.9	0.852631578947	0.760526315789	0.760526315789	0.718274853801	0.676023391813	0.59649122807	0.59649122807	0.556725146199	0.591520467836	0.556725146199	0.456140350877	0.491228070175	0.491228070175	0.556725146199	0.556725146199	0.59649122807	0.671052631579	0.710526315789	0.671052631579	0.589473684211	0.547368421053	0.547368421053	0.626315789474	0.626315789474	0.626315789474	0.591520467836	0.591520467836	0.556725146199	0.671052631579	0.757894736842	0.757894736842	0.715789473684
0.0646684584765	0.0776021501718	0.148250804708	0.232639032221	0.306574109907	0.400687994496	0.452339181287	0.452339181287	0.521929824561	0.59649122807	0.636257309942	0.676023391813	0.718274853801	0.676023391813	0.636257309942	0.526315789474	0.491228070175	0.526315789474	0.491228070175	0.425730994152	0.452339181287	0.484649122807	0.484649122807	0.556725146199	0.59649122807	0.59649122807	0.556725146199	0.521929824561	0.521929824561	0.484649122807	0.484649122807	0.484649122807	0.547368421053	0.581578947368	0.547368421053	0.547368421053	0.484649122807	0.425730994152	0.321981424149	0.343446852425	0.400687994496
0.462332301342	0.495356037152	0.495356037152	0.462332301342	0.37564499484	0.37564499484	0.330156733746	0.30814628483	0.246517027864	0.228908668731	0.246517027864	0.228908668731	0.30814628483	0.355553405573	0.355553405573	0.30814628483	0.286135835913	0.264125386997	0.207527089783	0.221362229102	0.300515995872	0.37564499484	0.404540763674	0.404540763674	0.404540763674	0.404540763674	0.404540763674	0.433436532508	0.433436532508	0.433436532508	0.528379772962	0.563605091159	0.676023391813	0.757894736842	0.757894736842	0.805263157895	0.805263157895	0.760526315789	0.673684210526	0.631578947368	0.589473684211
0.757894736842	0.757894736842	0.710526315789	0.671052631579	0.59649122807	0.495356037152	0.462332301342	0.400687994496	0.429308565531	0.400687994496	0.369865841073	0.417543859649	0.513157894737	0.589473684211	0.631578947368	0.631578947368	0.715789473684	0.715789473684	0.631578947368	0.559210526316	0.559210526316	0.559210526316	0.559210526316	0.521929824561	0.521929824561	0.521929824561	0.521929824561	0.592105263158	0.673684210526	0.715789473684	0.760526315789	0.805263157895	0.805263157895	0.805263157895	0.757894736842	0.757894736842	0.757894736842	0.805263157895	0.85	0.85	0.85
0.400687994496	0.400687994496	0.343446852425	0.321981424149	0.321981424149	0.321981424149	0.348813209494	0.404540763674	0.404540763674	0.526315789474	0.59649122807	0.631578947368	0.631578947368	0.671052631579	0.671052631579	0.59649122807	0.559210526316	0.59649122807	0.59649122807	0.556725146199	0.556725146199	0.591520467836	0.591520467836	0.633771929825	0.633771929825	0.591520467836	0.591520467836	0.516959064327	0.556725146199	0.516959064327	0.556725146199	0.59649122807	0.671052631579	0.671052631579	0.59649122807	0.59649122807	0.59649122807	0.59649122807	0.59649122807	0.59649122807	0.521929824561
0.59649122807	0.631578947368	0.671052631579	0.715789473684	0.671052631579	0.589473684211	0.547368421053	0.547368421053	0.626315789474	0.626315789474	0.626315789474	0.589473684211	0.671052631579	0.671052631579	0.589473684211	0.521929824561	0.559210526316	0.59649122807	0.559210526316	0.458479532164	0.395321637427	0.342105263158	0.254282765738	0.172939241486	0.0809081527348	0.0809081527348	0.119784756008	0.23309253526	0.315789473684	0.395321637427	0.425730994152	0.395321637427	0.487134502924	0.521929824561	0.521929824561	0.484649122807	0.521929824561	0.484649122807	0.556725146199	0.59649122807	0.671052631579
0.363575605681	0.363575605681	0.320802005013	0.320802005013	0.299415204678	0.260651629073	0.278028404344	0.260651629073	0.245319180304	0.201238390093	0.201238390093	0.201238390093	0.264125386997	0.264125386997	0.264125386997	0.264125386997	0.282991486068	0.282991486068	0.261222910217	0.343446852425	0.387719298246	0.387719298246	0.387719298246	0.364912280702	0.387719298246	0.364912280702	0.364912280702	0.387719298246	0.387719298246	0.364912280702	0.297213622291	0.395321637427	0.487134502924	0.521929824561	0.521929824561	0.589473684211	0.589473684211	0.626315789474	0.671052631579	0.671052631579	0.626315789474
0.556725146199	0.59649122807	0.59649122807	0.59649122807	0.715789473684	0.757894736842	0.757894736842	0.671052631579	0.715789473684	0.715789473684	0.631578947368	0.589473684211	0.626315789474	0.589473684211	0.552631578947	0.552631578947	0.592105263158	0.673684210526	0.673684210526	0.631578947368	0.631578947368	0.631578947368	0.671052631579	0.631578947368	0.589473684211	0.589473684211	0.671052631579	0.715789473684	0.715789473684	0.631578947368	0.631578947368	0.671052631579	0.631578947368	0.559210526316	0.495356037152	0.380950077399	0.355553405573	0.355553405573	0.355553405573	0.330156733746	0.306574109907
0.626315789474	0.626315789474	0.671052631579	0.671052631579	0.671052631579	0.59649122807	0.59649122807	0.59649122807	0.559210526316	0.636257309942	0.636257309942	0.636257309942	0.636257309942	0.559210526316	0.521929824561	0.521929824561	0.458479532164	0.431510147919	0.355553405573	0.250534342392	0.159654712762	0.148250804708	0.232639032221	0.330156733746	0.462332301342	0.556725146199	0.589473684211	0.589473684211	0.631578947368	0.631578947368	0.715789473684	0.715789473684	0.757894736842	0.715789473684	0.59649122807	0.559210526316	0.458479532164	0.425730994152	0.395321637427	0.395321637427	0.372067423461
0.269806214884	0.269806214884	0.269806214884	0.355553405573	0.404540763674	0.404540763674	0.495356037152	0.528379772962	0.563605091159	0.563605091159	0.718274853801	0.805263157895	0.805263157895	0.805263157895	0.805263157895	0.805263157895	0.715789473684	0.59649122807	0.495356037152	0.355553405573	0.250534342392	0.159654712762	0.0840689960195	0.05912544775	0.0492712064583	0.0492712064583	0.0776021501718	0.0840689960195	0.0917116320212	0.0987663729459	0.0987663729459	0.0840689960195	0.148250804708	0.250534342392	0.355553405573	0.431510147919	0.521929824561	0.631578947368	0.671052631579	0.671052631579	0.671052631579
0.676023391813	0.676023391813	0.59649122807	0.526315789474	0.526315789474	0.526315789474	0.491228070175	0.526315789474	0.526315789474	0.491228070175	0.491228070175	0.556725146199	0.556725146199	0.556725146199	0.484649122807	0.484649122807	0.484649122807	0.484649122807	0.484649122807	0.589473684211	0.671052631579	0.715789473684	0.715789473684	0.715789473684	0.805263157895	0.805263157895	0.805263157895	0.757894736842	0.671052631579	0.556725146199	0.556725146199	0.521929824561	0.521929824561	0.559210526316	0.559210526316	0.559210526316	0.559210526316	0.487134502924	0.487134502924	0.559210526316	0.59649122807
0.757894736842	0.715789473684	0.636257309942	0.636257309942	0.59649122807	0.59649122807	0.59649122807	0.633771929825	0.633771929825	0.59649122807	0.521929824561	0.521929824561	0.452339181287	0.278028404344	0.240601503759	0.177594312579	0.23309253526	0.277399380805	0.348813209494	0.404540763674	0.404540763674	0.462332301342	0.462332301342	0.462332301342	0.462332301342	0.462332301342	0.431510147919	0.348813209494	0.297213622291	0.315789473684	0.364912280702	0.425730994152	0.458479532164	0.491228070175	0.526315789474	0.526315789474	0.458479532164	0.425730994152	0.484649122807	0.484649122807	0.484649122807
0.559210526316	0.59649122807	0.559210526316	0.59649122807	0.673684210526	0.715789473684	0.757894736842	0.757894736842	0.676023391813	0.59649122807	0.59649122807	0.59649122807	0.59649122807	0.556725146199	0.521929824561	0.452339181287	0.318128654971	0.270788081314	0.254859370649	0.207577767949	0.182441397612	0.343446852425	0.452339181287	0.513157894737	0.589473684211	0.631578947368	0.671052631579	0.757894736842	0.805263157895	0.757894736842	0.671052631579	0.626315789474	0.626315789474	0.626315789474	0.626315789474	0.626315789474	0.710526315789	0.757894736842	0.710526315789	0.710526315789	0.75
0.757894736842	0.757894736842	0.715789473684	0.760526315789	0.715789473684	0.673684210526	0.715789473684	0.673684210526	0.715789473684	0.715789473684	0.631578947368	0.631578947368	0.589473684211	0.547368421053	0.547368421053	0.589473684211	0.626315789474	0.589473684211	0.589473684211	0.547368421053	0.513157894737	0.589473684211	0.631578947368	0.631578947368	0.589473684211	0.513157894737	0.442105263158	0.410526315789	0.387719298246	0.410526315789	0.387719298246	0.452339181287	0.452339181287	0.478947368421	0.452339181287	0.452339181287	0.484649122807	0.484649122807	0.513157894737	0.484649122807	0.484649122807
0.28173374613	0.28173374613	0.28173374613	0.321981424149	0.400687994496	0.462332301342	0.495356037152	0.495356037152	0.462332301342	0.59649122807	0.673684210526	0.673684210526	0.59649122807	0.559210526316	0.487134502924	0.420029239766	0.387719298246	0.364912280702	0.39298245614	0.364912280702	0.336842105263	0.336842105263	0.387719298246	0.387719298246	0.336842105263	0.265350877193	0.146772159156	0.146772159156	0.146772159156	0.202172096909	0.25664160401	0.278028404344	0.299415204678	0.484649122807	0.556725146199	0.556725146199	0.516959064327	0.516959064327	0.456140350877	0.491228070175	0.491228070175
0.484649122807	0.513157894737	0.513157894737	0.513157894737	0.478947368421	0.387719298246	0.221416285813	0.221416285813	0.221416285813	0.207577767949	0.177594312579	0.23309253526	0.254282765738	0.297213622291	0.297213622291	0.348813209494	0.348813209494	0.37564499484	0.348813209494	0.300515995872	0.342105263158	0.342105263158	0.370614035088	0.458479532164	0.491228070175	0.458479532164	0.399122807018	0.399122807018	0.491228070175	0.526315789474	0.526315789474	0.526315789474	0.458479532164	0.458479532164	0.526315789474	0.526315789474	0.458479532164	0.458479532164	0.458479532164	0.395321637427	0.487134502924
0.380950077399	0.330156733746	0.286135835913	0.286135835913	0.286135835913	0.286135835913	0.243808049536	0.243808049536	0.243808049536	0.282991486068	0.282991486068	0.261222910217	0.243808049536	0.297213622291	0.315789473684	0.395321637427	0.425730994152	0.395321637427	0.364912280702	0.395321637427	0.452339181287	0.484649122807	0.484649122807	0.589473684211	0.626315789474	0.589473684211	0.626315789474	0.626315789474	0.589473684211	0.631578947368	0.631578947368	0.671052631579	0.715789473684	0.715789473684	0.631578947368	0.671052631579	0.671052631579	0.626315789474	0.626315789474	0.663157894737	0.75
0.671052631579	0.671052631579	0.671052631579	0.710526315789	0.710526315789	0.626315789474	0.556725146199	0.556725146199	0.556725146199	0.59649122807	0.633771929825	0.676023391813	0.718274853801	0.718274853801	0.676023391813	0.805263157895	0.85	0.85	0.757894736842	0.757894736842	0.710526315789	0.75	0.710526315789	0.757894736842	0.757894736842	0.715789473684	0.631578947368	0.559210526316	0.431510147919	0.431510147919	0.458479532164	0.521929824561	0.521929824561	0.521929824561	0.521929824561	0.484649122807	0.447368421053	0.417543859649	0.447368421053	0.484649122807	0.484649122807
0.144623323013	0.0890719445673	0.0646684584765	0.115793527937	0.168727210182	0.264125386997	0.348813209494	0.395321637427	0.420029239766	0.452339181287	0.452339181287	0.487134502924	0.487134502924	0.452339181287	0.295405179616	0.336842105263	0.336842105263	0.336842105263	0.336842105263	0.336842105263	0.513157894737	0.552631578947	0.552631578947	0.552631578947	0.589473684211	0.589473684211	0.589473684211	0.589473684211	0.671052631579	0.715789473684	0.715789473684	0.673684210526	0.559210526316	0.495356037152	0.433436532508	0.462332301342	0.561403508772	0.636257309942	0.636257309942	0.636257309942	0.59649122807
0.521929824561	0.458479532164	0.521929824561	0.521929824561	0.458479532164	0.395321637427	0.315789473684	0.315789473684	0.370614035088	0.399122807018	0.491228070175	0.526315789474	0.526315789474	0.59649122807	0.59649122807	0.559210526316	0.521929824561	0.452339181287	0.452339181287	0.513157894737	0.589473684211	0.631578947368	0.589473684211	0.547368421053	0.547368421053	0.484649122807	0.400687994496	0.462332301342	0.493154454764	0.528379772962	0.528379772962	0.493154454764	0.462332301342	0.404540763674	0.433436532508	0.433436532508	0.433436532508	0.526315789474	0.59649122807	0.676023391813	0.676023391813
0.757894736842	0.757894736842	0.715789473684	0.715789473684	0.757894736842	0.757894736842	0.757894736842	0.710526315789	0.710526315789	0.8	0.8	0.757894736842	0.805263157895	0.757894736842	0.85	0.85	0.85	0.8	0.757894736842	0.757894736842	0.757894736842	0.805263157895	0.852631578947	0.852631578947	0.852631578947	0.805263157895	0.852631578947	0.852631578947	0.852631578947	0.852631578947	0.760526315789	0.715789473684	0.673684210526	0.673684210526	0.715789473684	0.715789473684	0.757894736842	0.757894736842	0.715789473684	0.671052631579	0.757894736842
0.631578947368	0.671052631579	0.715789473684	0.715789473684	0.715789473684	0.715789473684	0.757894736842	0.715789473684	0.715789473684	0.757894736842	0.757894736842	0.757894736842	0.757894736842	0.715789473684	0.631578947368	0.631578947368	0.673684210526	0.673684210526	0.631578947368	0.715789473684	0.715789473684	0.715789473684	0.671052631579	0.715789473684	0.715789473684	0.757894736842	0.805263157895	0.757894736842	0.710526315789	0.710526315789	0.710526315789	0.710526315789	0.710526315789	0.671052631579	0.626315789474	0.626315789474	0.556725146199	0.429308565531	0.30476006192	0.21474372205	0.250534342392
0.671052631579	0.671052631579	0.59649122807	0.59649122807	0.636257309942	0.59649122807	0.521929824561	0.521929824561	0.521929824561	0.556725146199	0.589473684211	0.671052631579	0.710526315789	0.710526315789	0.671052631579	0.715789473684	0.715789473684	0.715789473684	0.671052631579	0.715789473684	0.671052631579	0.626315789474	0.626315789474	0.556725146199	0.556725146199	0.626315789474	0.710526315789	0.710526315789	0.75	0.8	0.8	0.8	0.8	0.85	0.85	0.85	0.9	0.9	0.9	0.85	0.757894736842
0.626315789474	0.589473684211	0.521929824561	0.556725146199	0.59649122807	0.59649122807	0.59649122807	0.59649122807	0.521929824561	0.521929824561	0.487134502924	0.487134502924	0.521929824561	0.631578947368	0.673684210526	0.673684210526	0.592105263158	0.552631578947	0.552631578947	0.552631578947	0.552631578947	0.589473684211	0.589473684211	0.521929824561	0.400687994496	0.282991486068	0.21474372205	0.21474372205	0.21474372205	0.232639032221	0.232639032221	0.232639032221	0.269806214884	0.269806214884	0.250534342392	0.269806214884	0.269806214884	0.269806214884	0.289078087375	0.408160797214	0.563605091159
0.521929824561	0.458479532164	0.458479532164	0.395321637427	0.370614035088	0.300515995872	0.207527089783	0.207527089783	0.207527089783	0.264125386997	0.37564499484	0.458479532164	0.521929824561	0.552631578947	0.521929824561	0.521929824561	0.521929824561	0.521929824561	0.556725146199	0.633771929825	0.710526315789	0.710526315789	0.671052631579	0.710526315789	0.710526315789	0.757894736842	0.757894736842	0.715789473684	0.673684210526	0.631578947368	0.521929824561	0.400687994496	0.372067423461	0.431510147919	0.462332301342	0.462332301342	0.462332301342	0.429308565531	0.400687994496	0.431510147919	0.521929824561
0.559210526316	0.521929824561	0.552631578947	0.631578947368	0.671052631579	0.631578947368	0.59649122807	0.636257309942	0.59649122807	0.633771929825	0.676023391813	0.718274853801	0.718274853801	0.718274853801	0.718274853801	0.676023391813	0.636257309942	0.636257309942	0.715789473684	0.757894736842	0.715789473684	0.715789473684	0.671052631579	0.671052631579	0.671052631579	0.671052631579	0.589473684211	0.589473684211	0.589473684211	0.631578947368	0.589473684211	0.589473684211	0.589473684211	0.626315789474	0.626315789474	0.589473684211	0.631578947368	0.589473684211	0.589473684211	0.513157894737	0.452339181287
0.521929824561	0.521929824561	0.559210526316	0.59649122807	0.59649122807	0.556725146199	0.521929824561	0.487134502924	0.521929824561	0.556725146199	0.521929824561	0.556725146199	0.59649122807	0.59649122807	0.556725146199	0.589473684211	0.556725146199	0.521929824561	0.425730994152	0.425730994152	0.364912280702	0.220551378446	0.161449375072	0.161449375072	0.183792815372	0.19604566973	0.227234753551	0.227234753551	0.355409356725	0.387719298246	0.387719298246	0.387719298246	0.336842105263	0.420029239766	0.487134502924	0.521929824561	0.559210526316	0.59649122807	0.715789473684	0.805263157895	0.852631578947
0.631578947368	0.521929824561	0.425730994152	0.342105263158	0.254282765738	0.176126590987	0.161449375072	0.161449375072	0.23309253526	0.254282765738	0.297213622291	0.297213622291	0.343446852425	0.369865841073	0.343446852425	0.387719298246	0.387719298246	0.364912280702	0.395321637427	0.487134502924	0.521929824561	0.59649122807	0.636257309942	0.59649122807	0.59649122807	0.59649122807	0.633771929825	0.676023391813	0.676023391813	0.633771929825	0.633771929825	0.633771929825	0.710526315789	0.710526315789	0.633771929825	0.633771929825	0.676023391813	0.676023391813	0.676023391813	0.676023391813	0.59649122807
0.59649122807	0.633771929825	0.633771929825	0.633771929825	0.59649122807	0.526315789474	0.404540763674	0.37564499484	0.431510147919	0.431510147919	0.37564499484	0.28173374613	0.28173374613	0.198142414861	0.245319180304	0.261673792324	0.400687994496	0.431510147919	0.431510147919	0.431510147919	0.462332301342	0.431510147919	0.400687994496	0.521929824561	0.589473684211	0.626315789474	0.663157894737	0.663157894737	0.710526315789	0.75	0.710526315789	0.671052631579	0.631578947368	0.631578947368	0.631578947368	0.552631578947	0.487134502924	0.372067423461	0.400687994496	0.372067423461	0.400687994496
0.556725146199	0.59649122807	0.59649122807	0.556725146199	0.59649122807	0.59649122807	0.633771929825	0.59649122807	0.59649122807	0.59649122807	0.59649122807	0.521929824561	0.559210526316	0.631578947368	0.631578947368	0.559210526316	0.559210526316	0.521929824561	0.521929824561	0.59649122807	0.636257309942	0.676023391813	0.676023391813	0.718274853801	0.676023391813	0.561403508772	0.526315789474	0.458479532164	0.458479532164	0.458479532164	0.491228070175	0.526315789474	0.59649122807	0.59649122807	0.559210526316	0.521929824561	0.559210526316	0.59649122807	0.636257309942	0.636257309942	0.59649122807
0.59649122807	0.59649122807	0.556725146199	0.484649122807	0.425730994152	0.425730994152	0.452339181287	0.452339181287	0.395321637427	0.336842105263	0.202172096909	0.155945419103	0.144806460596	0.188693957115	0.294736842105	0.319298245614	0.319298245614	0.319298245614	0.343859649123	0.399122807018	0.425730994152	0.425730994152	0.37564499484	0.30814628483	0.30814628483	0.37564499484	0.425730994152	0.487134502924	0.487134502924	0.458479532164	0.487134502924	0.521929824561	0.487134502924	0.420029239766	0.336842105263	0.249742002064	0.128998968008	0.0788854489164	0.0788854489164	0.10488093873	0.115369032603
0.671052631579	0.757894736842	0.757894736842	0.8	0.757894736842	0.715789473684	0.715789473684	0.673684210526	0.673684210526	0.715789473684	0.673684210526	0.715789473684	0.715789473684	0.631578947368	0.589473684211	0.552631578947	0.521929824561	0.559210526316	0.59649122807	0.559210526316	0.491228070175	0.559210526316	0.636257309942	0.760526315789	0.805263157895	0.805263157895	0.757894736842	0.715789473684	0.636257309942	0.528379772962	0.495356037152	0.528379772962	0.495356037152	0.431510147919	0.521929824561	0.589473684211	0.626315789474	0.589473684211	0.556725146199	0.633771929825	0.676023391813
0.559210526316	0.487134502924	0.395321637427	0.425730994152	0.395321637427	0.364912280702	0.364912280702	0.364912280702	0.417543859649	0.484649122807	0.484649122807	0.484649122807	0.425730994152	0.37564499484	0.330156733746	0.250534342392	0.250534342392	0.269806214884	0.269806214884	0.269806214884	0.289078087375	0.289078087375	0.289078087375	0.308349959867	0.308349959867	0.308349959867	0.308349959867	0.435371517028	0.598830409357	0.718274853801	0.760526315789	0.805263157895	0.760526315789	0.760526315789	0.805263157895	0.805263157895	0.805263157895	0.757894736842	0.671052631579	0.59649122807	0.462332301342
0.589473684211	0.589473684211	0.631578947368	0.631578947368	0.715789473684	0.715789473684	0.671052631579	0.757894736842	0.8	0.85	0.8	0.8	0.757894736842	0.710526315789	0.710526315789	0.710526315789	0.710526315789	0.710526315789	0.671052631579	0.671052631579	0.59649122807	0.462332301342	0.251547987616	0.163614264419	0.104264302212	0.0882236403333	0.0882236403333	0.0882236403333	0.115793527937	0.115793527937	0.106144067276	0.0964946066146	0.129790161679	0.190233165635	0.23309253526	0.247660818713	0.315789473684	0.342105263158	0.370614035088	0.425730994152	0.456140350877
0.718274853801	0.760526315789	0.852631578947	0.852631578947	0.760526315789	0.676023391813	0.636257309942	0.636257309942	0.636257309942	0.718274853801	0.718274853801	0.676023391813	0.676023391813	0.676023391813	0.805263157895	0.85	0.85	0.805263157895	0.805263157895	0.805263157895	0.805263157895	0.805263157895	0.805263157895	0.757894736842	0.710526315789	0.710526315789	0.757894736842	0.805263157895	0.757894736842	0.757894736842	0.757894736842	0.710526315789	0.757894736842	0.710526315789	0.757894736842	0.8	0.8	0.757894736842	0.633771929825	0.528379772962	0.408160797214
0.715789473684	0.631578947368	0.631578947368	0.631578947368	0.631578947368	0.589473684211	0.513157894737	0.417543859649	0.270788081314	0.291617933723	0.318128654971	0.318128654971	0.484649122807	0.556725146199	0.59649122807	0.636257309942	0.636257309942	0.718274853801	0.718274853801	0.676023391813	0.636257309942	0.636257309942	0.636257309942	0.715789473684	0.757894736842	0.757894736842	0.757894736842	0.85	0.85	0.805263157895	0.718274853801	0.676023391813	0.676023391813	0.676023391813	0.676023391813	0.676023391813	0.636257309942	0.559210526316	0.559210526316	0.59649122807	0.559210526316
0.805263157895	0.805263157895	0.805263157895	0.757894736842	0.757894736842	0.757894736842	0.8	0.757894736842	0.757894736842	0.715789473684	0.715789473684	0.631578947368	0.671052631579	0.671052631579	0.671052631579	0.671052631579	0.710526315789	0.710526315789	0.663157894737	0.663157894737	0.591520467836	0.591520467836	0.633771929825	0.633771929825	0.591520467836	0.591520467836	0.591520467836	0.633771929825	0.633771929825	0.591520467836	0.418490671122	0.393873572821	0.516959064327	0.516959064327	0.556725146199	0.626315789474	0.710526315789	0.8	0.8	0.8	0.8
0.559210526316	0.559210526316	0.559210526316	0.559210526316	0.559210526316	0.559210526316	0.559210526316	0.631578947368	0.715789473684	0.715789473684	0.673684210526	0.559210526316	0.431510147919	0.348813209494	0.348813209494	0.431510147919	0.462332301342	0.493154454764	0.493154454764	0.429308565531	0.37564499484	0.305211558308	0.211300309598	0.243808049536	0.243808049536	0.211300309598	0.228908668731	0.228908668731	0.211300309598	0.211300309598	0.177550954592	0.177550954592	0.260061919505	0.348813209494	0.431510147919	0.495356037152	0.495356037152	0.495356037152	0.462332301342	0.521929824561	0.521929824561
0.404540763674	0.431510147919	0.462332301342	0.431510147919	0.462332301342	0.59649122807	0.671052631579	0.710526315789	0.671052631579	0.59649122807	0.59649122807	0.636257309942	0.636257309942	0.59649122807	0.59649122807	0.633771929825	0.710526315789	0.75	0.710526315789	0.626315789474	0.516959064327	0.484649122807	0.521929824561	0.559210526316	0.559210526316	0.631578947368	0.715789473684	0.715789473684	0.715789473684	0.671052631579	0.589473684211	0.552631578947	0.552631578947	0.592105263158	0.673684210526	0.673684210526	0.715789473684	0.673684210526	0.636257309942	0.561403508772	0.491228070175
0.493154454764	0.528379772962	0.528379772962	0.528379772962	0.528379772962	0.59649122807	0.59649122807	0.633771929825	0.59649122807	0.59649122807	0.59649122807	0.556725146199	0.626315789474	0.663157894737	0.626315789474	0.556725146199	0.429308565531	0.400687994496	0.400687994496	0.400687994496	0.429308565531	0.429308565531	0.400687994496	0.400687994496	0.400687994496	0.372067423461	0.400687994496	0.431510147919	0.462332301342	0.462332301342	0.462332301342	0.462332301342	0.59649122807	0.671052631579	0.710526315789	0.671052631579	0.710526315789	0.757894736842	0.805263157895	0.757894736842	0.710526315789
0.673684210526	0.559210526316	0.521929824561	0.552631578947	0.521929824561	0.556725146199	0.521929824561	0.521929824561	0.552631578947	0.552631578947	0.589473684211	0.631578947368	0.631578947368	0.673684210526	0.673684210526	0.673684210526	0.715789473684	0.760526315789	0.805263157895	0.760526315789	0.805263157895	0.805263157895	0.805263157895	0.760526315789	0.760526315789	0.760526315789	0.805263157895	0.852631578947	0.805263157895	0.757894736842	0.757894736842	0.676023391813	0.59649122807	0.556725146199	0.589473684211	0.556725146199	0.556725146199	0.633771929825	0.633771929825	0.676023391813	0.676023391813
0.559210526316	0.592105263158	0.559210526316	0.462332301342	0.462332301342	0.431510147919	0.431510147919	0.431510147919	0.462332301342	0.431510147919	0.400687994496	0.521929824561	0.589473684211	0.626315789474	0.626315789474	0.626315789474	0.626315789474	0.663157894737	0.663157894737	0.663157894737	0.663157894737	0.626315789474	0.547368421053	0.547368421053	0.581578947368	0.626315789474	0.626315789474	0.581578947368	0.547368421053	0.516959064327	0.429308565531	0.556725146199	0.626315789474	0.710526315789	0.757894736842	0.757894736842	0.715789473684	0.59649122807	0.495356037152	0.528379772962	0.495356037152
0.328689370485	0.404540763674	0.462332301342	0.462332301342	0.462332301342	0.462332301342	0.400687994496	0.245319180304	0.226448474126	0.240601503759	0.395321637427	0.458479532164	0.458479532164	0.458479532164	0.458479532164	0.559210526316	0.59649122807	0.636257309942	0.636257309942	0.760526315789	0.852631578947	0.9	1.0	1.0	0.947368421053	0.9	0.852631578947	0.760526315789	0.805263157895	0.805263157895	0.760526315789	0.715789473684	0.715789473684	0.715789473684	0.715789473684	0.715789473684	0.715789473684	0.715789473684	0.715789473684	0.636257309942	0.495356037152
0.495356037152	0.563605091159	0.563605091159	0.718274853801	0.805263157895	0.805263157895	0.805263157895	0.852631578947	0.805263157895	0.715789473684	0.671052631579	0.589473684211	0.521929824561	0.400687994496	0.321981424149	0.37564499484	0.37564499484	0.348813209494	0.277399380805	0.221362229102	0.221362229102	0.277399380805	0.348813209494	0.37564499484	0.404540763674	0.433436532508	0.433436532508	0.433436532508	0.528379772962	0.563605091159	0.598830409357	0.598830409357	0.561403508772	0.59649122807	0.561403508772	0.561403508772	0.561403508772	0.561403508772	0.561403508772	0.493154454764	0.462332301342
0.487134502924	0.487134502924	0.487134502924	0.425730994152	0.37564499484	0.30814628483	0.21474372205	0.199404884761	0.199404884761	0.286135835913	0.348813209494	0.395321637427	0.487134502924	0.592105263158	0.631578947368	0.631578947368	0.592105263158	0.559210526316	0.59649122807	0.636257309942	0.636257309942	0.59649122807	0.633771929825	0.59649122807	0.59649122807	0.633771929825	0.710526315789	0.75	0.710526315789	0.663157894737	0.626315789474	0.547368421053	0.447368421053	0.258319000115	0.312447786132	0.330827067669	0.312447786132	0.330827067669	0.312447786132	0.258319000115	0.197644847413
0.521929824561	0.631578947368	0.715789473684	0.715789473684	0.673684210526	0.673684210526	0.673684210526	0.631578947368	0.631578947368	0.671052631579	0.631578947368	0.521929824561	0.462332301342	0.462332301342	0.493154454764	0.528379772962	0.493154454764	0.493154454764	0.462332301342	0.462332301342	0.462332301342	0.521929824561	0.631578947368	0.715789473684	0.760526315789	0.715789473684	0.673684210526	0.59649122807	0.462332301342	0.353739357585	0.284442724458	0.330156733746	0.330156733746	0.30814628483	0.433436532508	0.561403508772	0.676023391813	0.718274853801	0.676023391813	0.561403508772	0.561403508772
0.343446852425	0.343446852425	0.321981424149	0.260061919505	0.260061919505	0.260061919505	0.260061919505	0.260061919505	0.260061919505	0.260061919505	0.321981424149	0.400687994496	0.429308565531	0.462332301342	0.59649122807	0.715789473684	0.757894736842	0.715789473684	0.715789473684	0.631578947368	0.715789473684	0.715789473684	0.757894736842	0.715789473684	0.715789473684	0.757894736842	0.805263157895	0.852631578947	0.852631578947	0.805263157895	0.760526315789	0.636257309942	0.636257309942	0.59649122807	0.59649122807	0.59649122807	0.633771929825	0.59649122807	0.59649122807	0.59649122807	0.556725146199
0.59649122807	0.671052631579	0.671052631579	0.715789473684	0.805263157895	0.9	0.9	0.85	0.85	0.85	0.85	0.8	0.8	0.8	0.85	0.85	0.9	0.9	0.852631578947	0.852631578947	0.95	0.95	0.9	0.85	0.85	0.757894736842	0.676023391813	0.676023391813	0.676023391813	0.718274853801	0.676023391813	0.676023391813	0.636257309942	0.636257309942	0.636257309942	0.559210526316	0.521929824561	0.631578947368	0.671052631579	0.631578947368	0.521929824561
0.521929824561	0.59649122807	0.636257309942	0.59649122807	0.521929824561	0.521929824561	0.458479532164	0.487134502924	0.458479532164	0.491228070175	0.458479532164	0.458479532164	0.458479532164	0.559210526316	0.636257309942	0.715789473684	0.715789473684	0.757894736842	0.715789473684	0.676023391813	0.676023391813	0.633771929825	0.591520467836	0.710526315789	0.75	0.75	0.75	0.663157894737	0.591520467836	0.556725146199	0.556725146199	0.556725146199	0.556725146199	0.59649122807	0.556725146199	0.59649122807	0.59649122807	0.521929824561	0.521929824561	0.59649122807	0.59649122807
0.364912280702	0.452339181287	0.521929824561	0.521929824561	0.59649122807	0.59649122807	0.521929824561	0.521929824561	0.521929824561	0.559210526316	0.59649122807	0.715789473684	0.760526315789	0.760526315789	0.805263157895	0.805263157895	0.718274853801	0.636257309942	0.715789473684	0.715789473684	0.757894736842	0.805263157895	0.757894736842	0.715789473684	0.59649122807	0.521929824561	0.425730994152	0.348813209494	0.243808049536	0.168727210182	0.0964946066146	0.0369534048437	0.0369534048437	0.0735197002778	0.168727210182	0.264125386997	0.37564499484	0.458479532164	0.559210526316	0.636257309942	0.676023391813
0.493154454764	0.493154454764	0.493154454764	0.493154454764	0.556725146199	0.671052631579	0.757894736842	0.757894736842	0.85	0.85	0.85	0.85	0.8	0.75	0.8	0.8	0.757894736842	0.715789473684	0.715789473684	0.715789473684	0.805263157895	0.805263157895	0.85	0.805263157895	0.760526315789	0.715789473684	0.631578947368	0.521929824561	0.452339181287	0.452339181287	0.484649122807	0.452339181287	0.552631578947	0.631578947368	0.631578947368	0.671052631579	0.671052631579	0.671052631579	0.715789473684	0.757894736842	0.757894736842
0.528379772962	0.528379772962	0.528379772962	0.636257309942	0.673684210526	0.715789473684	0.760526315789	0.760526315789	0.760526315789	0.673684210526	0.715789473684	0.805263157895	0.805263157895	0.757894736842	0.671052631579	0.626315789474	0.626315789474	0.663157894737	0.626315789474	0.547368421053	0.547368421053	0.513157894737	0.452339181287	0.417543859649	0.452339181287	0.417543859649	0.417543859649	0.364912280702	0.364912280702	0.395321637427	0.364912280702	0.387719298246	0.452339181287	0.484649122807	0.484649122807	0.556725146199	0.556725146199	0.516959064327	0.591520467836	0.710526315789	0.75
0.556725146199	0.59649122807	0.671052631579	0.710526315789	0.671052631579	0.556725146199	0.59649122807	0.59649122807	0.671052631579	0.710526315789	0.710526315789	0.710526315789	0.626315789474	0.626315789474	0.710526315789	0.710526315789	0.663157894737	0.443107769424	0.626315789474	0.626315789474	0.626315789474	0.589473684211	0.513157894737	0.484649122807	0.400687994496	0.306574109907	0.232639032221	0.330156733746	0.400687994496	0.521929824561	0.589473684211	0.589473684211	0.552631578947	0.478947368421	0.478947368421	0.478947368421	0.515789473684	0.515789473684	0.478947368421	0.552631578947	0.589473684211
0.591520467836	0.591520467836	0.663157894737	0.7	0.663157894737	0.710526315789	0.710526315789	0.626315789474	0.556725146199	0.521929824561	0.458479532164	0.458479532164	0.458479532164	0.559210526316	0.59649122807	0.559210526316	0.491228070175	0.458479532164	0.324366471735	0.458479532164	0.491228070175	0.458479532164	0.425730994152	0.491228070175	0.526315789474	0.491228070175	0.521929824561	0.556725146199	0.521929824561	0.491228070175	0.491228070175	0.491228070175	0.556725146199	0.591520467836	0.633771929825	0.633771929825	0.671052631579	0.710526315789	0.671052631579	0.59649122807	0.59649122807
0.556725146199	0.556725146199	0.556725146199	0.484649122807	0.556725146199	0.59649122807	0.671052631579	0.671052631579	0.631578947368	0.589473684211	0.626315789474	0.671052631579	0.671052631579	0.626315789474	0.589473684211	0.521929824561	0.59649122807	0.59649122807	0.556725146199	0.556725146199	0.633771929825	0.633771929825	0.633771929825	0.633771929825	0.633771929825	0.59649122807	0.59649122807	0.676023391813	0.676023391813	0.636257309942	0.526315789474	0.561403508772	0.636257309942	0.676023391813	0.676023391813	0.59649122807	0.59649122807	0.59649122807	0.671052631579	0.710526315789	0.757894736842
0.75	0.8	0.75	0.75	0.710526315789	0.757894736842	0.710526315789	0.626315789474	0.556725146199	0.556725146199	0.556725146199	0.556725146199	0.59649122807	0.59649122807	0.59649122807	0.59649122807	0.636257309942	0.718274853801	0.805263157895	0.9	0.9	0.9	0.9	0.9	0.852631578947	0.805263157895	0.715789473684	0.715789473684	0.715789473684	0.760526315789	0.760526315789	0.760526315789	0.760526315789	0.760526315789	0.760526315789	0.760526315789	0.715789473684	0.631578947368	0.631578947368	0.631578947368	0.673684210526
0.491228070175	0.458479532164	0.491228070175	0.458479532164	0.521929824561	0.59649122807	0.715789473684	0.805263157895	0.852631578947	0.9	0.852631578947	0.760526315789	0.715789473684	0.757894736842	0.757894736842	0.710526315789	0.663157894737	0.663157894737	0.663157894737	0.626315789474	0.556725146199	0.516959064327	0.556725146199	0.556725146199	0.484649122807	0.484649122807	0.484649122807	0.484649122807	0.484649122807	0.452339181287	0.452339181287	0.521929824561	0.589473684211	0.626315789474	0.626315789474	0.589473684211	0.547368421053	0.513157894737	0.552631578947	0.589473684211	0.631578947368
0.286135835913	0.286135835913	0.243808049536	0.204866486068	0.261222910217	0.306574109907	0.330156733746	0.330156733746	0.306574109907	0.261222910217	0.182441397612	0.167237947811	0.167237947811	0.19027962062	0.19027962062	0.19027962062	0.166494668043	0.122979016168	0.122979016168	0.141898864809	0.161449375072	0.161449375072	0.141898864809	0.107128387417	0.153388372893	0.153388372893	0.24211493808	0.321981424149	0.364912280702	0.452339181287	0.521929824561	0.559210526316	0.592105263158	0.559210526316	0.491228070175	0.526315789474	0.526315789474	0.458479532164	0.458479532164	0.491228070175	0.458479532164
0.9	0.852631578947	0.805263157895	0.757894736842	0.8	0.8	0.85	0.85	0.85	0.85	0.85	0.85	0.85	0.85	0.85	0.8	0.8	0.757894736842	0.671052631579	0.671052631579	0.715789473684	0.671052631579	0.631578947368	0.559210526316	0.431510147919	0.431510147919	0.431510147919	0.431510147919	0.431510147919	0.431510147919	0.431510147919	0.495356037152	0.636257309942	0.760526315789	0.805263157895	0.805263157895	0.852631578947	0.95	0.95	0.9	0.9
0.8	0.757894736842	0.715789473684	0.760526315789	0.715789473684	0.715789473684	0.715789473684	0.631578947368	0.59649122807	0.559210526316	0.491228070175	0.37564499484	0.37564499484	0.37564499484	0.321981424149	0.400687994496	0.462332301342	0.493154454764	0.528379772962	0.636257309942	0.715789473684	0.757894736842	0.805263157895	0.757894736842	0.671052631579	0.710526315789	0.710526315789	0.663157894737	0.710526315789	0.710526315789	0.671052631579	0.556725146199	0.462332301342	0.462332301342	0.429308565531	0.462332301342	0.462332301342	0.462332301342	0.462332301342	0.462332301342	0.400687994496
0.805263157895	0.805263157895	0.805263157895	0.760526315789	0.760526315789	0.760526315789	0.760526315789	0.760526315789	0.715789473684	0.631578947368	0.631578947368	0.631578947368	0.631578947368	0.671052631579	0.631578947368	0.521929824561	0.462332301342	0.355553405573	0.355553405573	0.330156733746	0.355553405573	0.330156733746	0.330156733746	0.355553405573	0.355553405573	0.380950077399	0.380950077399	0.353739357585	0.380950077399	0.380950077399	0.330156733746	0.330156733746	0.431510147919	0.521929824561	0.631578947368	0.671052631579	0.757894736842	0.757894736842	0.8	0.757894736842	0.715789473684
0.715789473684	0.757894736842	0.715789473684	0.636257309942	0.559210526316	0.521929824561	0.487134502924	0.395321637427	0.395321637427	0.487134502924	0.521929824561	0.521929824561	0.521929824561	0.521929824561	0.452339181287	0.420029239766	0.336842105263	0.308771929825	0.19604566973	0.183792815372	0.19604566973	0.19604566973	0.213868003342	0.308771929825	0.336842105263	0.308771929825	0.364912280702	0.417543859649	0.417543859649	0.387719298246	0.387719298246	0.417543859649	0.442105263158	0.417543859649	0.387719298246	0.308771929825	0.172981473291	0.141898864809	0.141898864809	0.141898864809	0.15608875129
0.710526315789	0.671052631579	0.710526315789	0.710526315789	0.663157894737	0.626315789474	0.547368421053	0.505263157895	0.505263157895	0.581578947368	0.581578947368	0.547368421053	0.473684210526	0.513157894737	0.513157894737	0.547368421053	0.547368421053	0.513157894737	0.452339181287	0.364912280702	0.425730994152	0.458479532164	0.458479532164	0.526315789474	0.59649122807	0.676023391813	0.676023391813	0.676023391813	0.676023391813	0.676023391813	0.59649122807	0.556725146199	0.556725146199	0.556725146199	0.556725146199	0.626315789474	0.626315789474	0.626315789474	0.589473684211	0.521929824561	0.431510147919
0.552631578947	0.631578947368	0.673684210526	0.673684210526	0.673684210526	0.760526315789	0.805263157895	0.805263157895	0.85	0.805263157895	0.760526315789	0.805263157895	0.805263157895	0.85	0.85	0.805263157895	0.852631578947	0.805263157895	0.760526315789	0.760526315789	0.715789473684	0.673684210526	0.673684210526	0.673684210526	0.673684210526	0.715789473684	0.760526315789	0.760526315789	0.760526315789	0.760526315789	0.760526315789	0.760526315789	0.673684210526	0.673684210526	0.631578947368	0.671052631579	0.631578947368	0.715789473684	0.805263157895	0.805263157895	0.757894736842
0.431510147919	0.487134502924	0.592105263158	0.631578947368	0.671052631579	0.671052631579	0.710526315789	0.757894736842	0.710526315789	0.710526315789	0.671052631579	0.631578947368	0.521929824561	0.556725146199	0.521929824561	0.484649122807	0.521929824561	0.484649122807	0.513157894737	0.484649122807	0.521929824561	0.521929824561	0.521929824561	0.521929824561	0.521929824561	0.462332301342	0.462332301342	0.429308565531	0.556725146199	0.626315789474	0.626315789474	0.626315789474	0.589473684211	0.513157894737	0.552631578947	0.552631578947	0.552631578947	0.589473684211	0.552631578947	0.552631578947	0.552631578947
0.513157894737	0.513157894737	0.478947368421	0.442105263158	0.442105263158	0.417543859649	0.343446852425	0.239454334365	0.239454334365	0.282991486068	0.306574109907	0.400687994496	0.452339181287	0.513157894737	0.513157894737	0.513157894737	0.589473684211	0.671052631579	0.710526315789	0.757894736842	0.757894736842	0.85	0.85	0.805263157895	0.805263157895	0.852631578947	0.852631578947	0.852631578947	0.805263157895	0.757894736842	0.671052631579	0.757894736842	0.757894736842	0.757894736842	0.85	0.85	0.757894736842	0.710526315789	0.671052631579	0.626315789474	0.589473684211
0.23309253526	0.161449375072	0.193739250086	0.193739250086	0.277399380805	0.348813209494	0.425730994152	0.452339181287	0.521929824561	0.521929824561	0.552631578947	0.521929824561	0.559210526316	0.559210526316	0.59649122807	0.559210526316	0.559210526316	0.559210526316	0.487134502924	0.487134502924	0.521929824561	0.487134502924	0.592105263158	0.673684210526	0.673684210526	0.631578947368	0.59649122807	0.523976608187	0.462332301342	0.491228070175	0.462332301342	0.462332301342	0.433436532508	0.37564499484	0.37564499484	0.37564499484	0.37564499484	0.348813209494	0.400687994496	0.400687994496	0.425730994152
0.260651629073	0.240601503759	0.205847953216	0.188693957115	0.202172096909	0.202172096909	0.336842105263	0.395321637427	0.425730994152	0.395321637427	0.315789473684	0.297213622291	0.243808049536	0.168727210182	0.21474372205	0.232639032221	0.250534342392	0.269806214884	0.250534342392	0.30814628483	0.328689370485	0.30814628483	0.250534342392	0.172959272159	0.172959272159	0.160605038434	0.136846896653	0.104264302212	0.0955756103611	0.0876109761643	0.125442988599	0.125442988599	0.136846896653	0.125442988599	0.1982249742	0.306574109907	0.431510147919	0.521929824561	0.552631578947	0.521929824561	0.521929824561
0.452339181287	0.452339181287	0.395321637427	0.364912280702	0.364912280702	0.425730994152	0.458479532164	0.521929824561	0.556725146199	0.556725146199	0.556725146199	0.671052631579	0.710526315789	0.671052631579	0.715789473684	0.760526315789	0.760526315789	0.715789473684	0.631578947368	0.631578947368	0.673684210526	0.715789473684	0.715789473684	0.715789473684	0.715789473684	0.715789473684	0.805263157895	0.805263157895	0.805263157895	0.715789473684	0.757894736842	0.8	0.85	0.85	0.8	0.8	0.757894736842	0.757894736842	0.757894736842	0.757894736842	0.710526315789
0.757894736842	0.710526315789	0.757894736842	0.757894736842	0.710526315789	0.671052631579	0.59649122807	0.495356037152	0.495356037152	0.59649122807	0.715789473684	0.757894736842	0.757894736842	0.757894736842	0.671052631579	0.671052631579	0.671052631579	0.710526315789	0.671052631579	0.556725146199	0.556725146199	0.556725146199	0.556725146199	0.556725146199	0.556725146199	0.516959064327	0.484649122807	0.521929824561	0.59649122807	0.59649122807	0.559210526316	0.458479532164	0.431510147919	0.462332301342	0.431510147919	0.348813209494	0.348813209494	0.300515995872	0.254282765738	0.254282765738	0.254282765738
0.75	0.75	0.75	0.8	0.8	0.710526315789	0.663157894737	0.710526315789	0.757894736842	0.85	0.85	0.85	0.85	0.8	0.8	0.757894736842	0.757894736842	0.8	0.85	0.8	0.8	0.757894736842	0.676023391813	0.757894736842	0.8	0.757894736842	0.715789473684	0.636257309942	0.59649122807	0.559210526316	0.559210526316	0.495356037152	0.433436532508	0.328689370485	0.303405572755	0.352167182663	0.352167182663	0.328689370485	0.28173374613	0.28173374613	0.37564499484
0.85	0.85	0.85	0.85	0.8	0.85	0.8	0.8	0.85	0.8	0.85	0.85	0.85	0.85	0.8	0.757894736842	0.805263157895	0.805263157895	0.805263157895	0.805263157895	0.805263157895	0.757894736842	0.710526315789	0.710526315789	0.710526315789	0.710526315789	0.671052631579	0.631578947368	0.631578947368	0.552631578947	0.487134502924	0.487134502924	0.487134502924	0.487134502924	0.420029239766	0.420029239766	0.420029239766	0.420029239766	0.395321637427	0.342105263158	0.370614035088
0.710526315789	0.671052631579	0.59649122807	0.462332301342	0.462332301342	0.462332301342	0.556725146199	0.626315789474	0.626315789474	0.591520467836	0.493154454764	0.493154454764	0.493154454764	0.493154454764	0.493154454764	0.493154454764	0.462332301342	0.462332301342	0.556725146199	0.626315789474	0.626315789474	0.671052631579	0.671052631579	0.671052631579	0.59649122807	0.59649122807	0.559210526316	0.59649122807	0.559210526316	0.559210526316	0.59649122807	0.633771929825	0.59649122807	0.59649122807	0.521929824561	0.556725146199	0.521929824561	0.59649122807	0.671052631579	0.671052631579	0.631578947368
0.636257309942	0.760526315789	0.852631578947	0.9	0.9	0.85	0.9	0.9	0.85	0.85	0.805263157895	0.805263157895	0.805263157895	0.757894736842	0.715789473684	0.636257309942	0.636257309942	0.636257309942	0.636257309942	0.636257309942	0.718274853801	0.718274853801	0.718274853801	0.718274853801	0.676023391813	0.718274853801	0.676023391813	0.676023391813	0.633771929825	0.556725146199	0.491228070175	0.491228070175	0.521929824561	0.556725146199	0.59649122807	0.556725146199	0.521929824561	0.559210526316	0.559210526316	0.521929824561	0.452339181287
0.559210526316	0.559210526316	0.487134502924	0.458479532164	0.458479532164	0.559210526316	0.59649122807	0.59649122807	0.636257309942	0.676023391813	0.636257309942	0.526315789474	0.404540763674	0.286135835913	0.348813209494	0.370614035088	0.458479532164	0.491228070175	0.556725146199	0.591520467836	0.591520467836	0.556725146199	0.491228070175	0.425730994152	0.458479532164	0.458479532164	0.425730994152	0.484649122807	0.556725146199	0.556725146199	0.633771929825	0.676023391813	0.676023391813	0.718274853801	0.718274853801	0.760526315789	0.805263157895	0.852631578947	0.852631578947	0.805263157895	0.715789473684
0.59649122807	0.59649122807	0.556725146199	0.633771929825	0.633771929825	0.633771929825	0.671052631579	0.710526315789	0.671052631579	0.59649122807	0.495356037152	0.355553405573	0.218008255934	0.30814628483	0.433436532508	0.561403508772	0.636257309942	0.636257309942	0.561403508772	0.433436532508	0.404540763674	0.37564499484	0.321981424149	0.321981424149	0.277399380805	0.260061919505	0.305211558308	0.305211558308	0.37564499484	0.429308565531	0.493154454764	0.493154454764	0.591520467836	0.626315789474	0.710526315789	0.710526315789	0.757894736842	0.805263157895	0.85	0.805263157895	0.805263157895
0.589473684211	0.671052631579	0.671052631579	0.626315789474	0.671052631579	0.671052631579	0.710526315789	0.671052631579	0.59649122807	0.462332301342	0.495356037152	0.495356037152	0.563605091159	0.676023391813	0.757894736842	0.8	0.757894736842	0.715789473684	0.757894736842	0.715789473684	0.671052631579	0.757894736842	0.805263157895	0.805263157895	0.805263157895	0.805263157895	0.760526315789	0.760526315789	0.760526315789	0.805263157895	0.805263157895	0.805263157895	0.852631578947	0.805263157895	0.760526315789	0.715789473684	0.757894736842	0.757894736842	0.757894736842	0.757894736842	0.757894736842
0.277399380805	0.321981424149	0.346749226006	0.321981424149	0.348813209494	0.321981424149	0.297213622291	0.23309253526	0.136288433502	0.177594312579	0.277399380805	0.348813209494	0.425730994152	0.484649122807	0.516959064327	0.516959064327	0.456140350877	0.456140350877	0.491228070175	0.491228070175	0.491228070175	0.526315789474	0.636257309942	0.715789473684	0.715789473684	0.636257309942	0.636257309942	0.636257309942	0.561403508772	0.523976608187	0.523976608187	0.491228070175	0.458479532164	0.395321637427	0.395321637427	0.395321637427	0.370614035088	0.425730994152	0.456140350877	0.491228070175	0.556725146199
0.330156733746	0.330156733746	0.330156733746	0.330156733746	0.355553405573	0.355553405573	0.355553405573	0.431510147919	0.487134502924	0.487134502924	0.559210526316	0.59649122807	0.673684210526	0.715789473684	0.715789473684	0.757894736842	0.757894736842	0.85	0.85	0.8	0.757894736842	0.676023391813	0.718274853801	0.718274853801	0.718274853801	0.676023391813	0.715789473684	0.715789473684	0.757894736842	0.805263157895	0.805263157895	0.760526315789	0.715789473684	0.760526315789	0.805263157895	0.805263157895	0.757894736842	0.715789473684	0.59649122807	0.59649122807	0.59649122807
0.760526315789	0.715789473684	0.59649122807	0.493154454764	0.462332301342	0.400687994496	0.462332301342	0.528379772962	0.528379772962	0.462332301342	0.402476780186	0.523976608187	0.59649122807	0.636257309942	0.636257309942	0.59649122807	0.559210526316	0.59649122807	0.636257309942	0.715789473684	0.715789473684	0.636257309942	0.59649122807	0.671052631579	0.710526315789	0.671052631579	0.59649122807	0.633771929825	0.676023391813	0.676023391813	0.59649122807	0.556725146199	0.556725146199	0.516959064327	0.556725146199	0.556725146199	0.626315789474	0.626315789474	0.589473684211	0.589473684211	0.589473684211
0.671052631579	0.626315789474	0.626315789474	0.663157894737	0.626315789474	0.591520467836	0.626315789474	0.663157894737	0.663157894737	0.626315789474	0.556725146199	0.516959064327	0.516959064327	0.484649122807	0.484649122807	0.516959064327	0.626315789474	0.663157894737	0.663157894737	0.663157894737	0.663157894737	0.663157894737	0.626315789474	0.556725146199	0.556725146199	0.556725146199	0.556725146199	0.589473684211	0.626315789474	0.626315789474	0.626315789474	0.626315789474	0.626315789474	0.626315789474	0.589473684211	0.589473684211	0.417042606516	0.417042606516	0.417042606516	0.589473684211	0.589473684211
0.710526315789	0.710526315789	0.757894736842	0.757894736842	0.805263157895	0.805263157895	0.760526315789	0.760526315789	0.805263157895	0.805263157895	0.805263157895	0.805263157895	0.715789473684	0.715789473684	0.673684210526	0.631578947368	0.592105263158	0.631578947368	0.631578947368	0.592105263158	0.552631578947	0.552631578947	0.631578947368	0.715789473684	0.760526315789	0.805263157895	0.760526315789	0.636257309942	0.59649122807	0.559210526316	0.458479532164	0.559210526316	0.59649122807	0.633771929825	0.59649122807	0.491228070175	0.404540763674	0.355553405573	0.269806214884	0.269806214884	0.289078087375
0.805263157895	0.852631578947	0.852631578947	0.852631578947	0.852631578947	0.852631578947	0.852631578947	0.805263157895	0.805263157895	0.852631578947	0.805263157895	0.805263157895	0.757894736842	0.671052631579	0.715789473684	0.760526315789	0.715789473684	0.671052631579	0.671052631579	0.671052631579	0.589473684211	0.552631578947	0.631578947368	0.673684210526	0.715789473684	0.673684210526	0.631578947368	0.673684210526	0.715789473684	0.715789473684	0.673684210526	0.673684210526	0.673684210526	0.715789473684	0.715789473684	0.715789473684	0.715789473684	0.631578947368	0.521929824561	0.425730994152	0.348813209494
0.563605091159	0.563605091159	0.718274853801	0.805263157895	0.9	0.9	0.9	0.9	0.9	0.805263157895	0.760526315789	0.636257309942	0.636257309942	0.636257309942	0.559210526316	0.636257309942	0.636257309942	0.715789473684	0.715789473684	0.636257309942	0.495356037152	0.431510147919	0.404540763674	0.328689370485	0.305211558308	0.328689370485	0.328689370485	0.328689370485	0.328689370485	0.328689370485	0.305211558308	0.305211558308	0.348813209494	0.348813209494	0.404540763674	0.433436532508	0.561403508772	0.676023391813	0.718274853801	0.760526315789	0.9
0.805263157895	0.805263157895	0.805263157895	0.760526315789	0.636257309942	0.636257309942	0.59649122807	0.559210526316	0.521929824561	0.487134502924	0.521929824561	0.559210526316	0.521929824561	0.521929824561	0.552631578947	0.589473684211	0.589473684211	0.547368421053	0.547368421053	0.547368421053	0.484649122807	0.417543859649	0.484649122807	0.521929824561	0.521929824561	0.521929824561	0.521929824561	0.631578947368	0.671052631579	0.631578947368	0.631578947368	0.631578947368	0.671052631579	0.631578947368	0.521929824561	0.559210526316	0.559210526316	0.636257309942	0.676023391813	0.760526315789	0.852631578947
0.671052631579	0.671052631579	0.59649122807	0.636257309942	0.715789473684	0.715789473684	0.676023391813	0.563605091159	0.598830409357	0.718274853801	0.760526315789	0.805263157895	0.852631578947	0.805263157895	0.805263157895	0.760526315789	0.715789473684	0.757894736842	0.715789473684	0.671052631579	0.631578947368	0.631578947368	0.631578947368	0.631578947368	0.631578947368	0.671052631579	0.671052631579	0.626315789474	0.626315789474	0.547368421053	0.547368421053	0.513157894737	0.478947368421	0.552631578947	0.592105263158	0.592105263158	0.631578947368	0.673684210526	0.715789473684	0.715789473684	0.715789473684
0.718274853801	0.718274853801	0.718274853801	0.718274853801	0.676023391813	0.715789473684	0.676023391813	0.676023391813	0.676023391813	0.633771929825	0.59649122807	0.59649122807	0.636257309942	0.676023391813	0.676023391813	0.676023391813	0.633771929825	0.633771929825	0.591520467836	0.633771929825	0.757894736842	0.85	0.85	0.85	0.805263157895	0.805263157895	0.757894736842	0.805263157895	0.805263157895	0.805263157895	0.805263157895	0.757894736842	0.757894736842	0.710526315789	0.626315789474	0.626315789474	0.710526315789	0.710526315789	0.710526315789	0.710526315789	0.663157894737
0.495356037152	0.528379772962	0.495356037152	0.59649122807	0.631578947368	0.671052631579	0.671052631579	0.671052631579	0.757894736842	0.757894736842	0.757894736842	0.805263157895	0.805263157895	0.805263157895	0.805263157895	0.757894736842	0.671052631579	0.59649122807	0.462332301342	0.431510147919	0.495356037152	0.495356037152	0.495356037152	0.528379772962	0.495356037152	0.431510147919	0.458479532164	0.431510147919	0.431510147919	0.462332301342	0.431510147919	0.400687994496	0.431510147919	0.462332301342	0.495356037152	0.462332301342	0.462332301342	0.462332301342	0.59649122807	0.715789473684	0.757894736842
0.852631578947	0.760526315789	0.598830409357	0.718274853801	0.852631578947	0.9	0.9	0.9	0.85	0.757894736842	0.715789473684	0.715789473684	0.760526315789	0.715789473684	0.805263157895	0.805263157895	0.852631578947	0.805263157895	0.715789473684	0.671052631579	0.671052631579	0.631578947368	0.521929824561	0.462332301342	0.495356037152	0.59649122807	0.671052631579	0.671052631579	0.631578947368	0.715789473684	0.757894736842	0.715789473684	0.715789473684	0.715789473684	0.673684210526	0.59649122807	0.462332301342	0.431510147919	0.462332301342	0.495356037152	0.495356037152
0.710526315789	0.757894736842	0.805263157895	0.805263157895	0.805263157895	0.757894736842	0.757894736842	0.805263157895	0.757894736842	0.757894736842	0.715789473684	0.59649122807	0.556725146199	0.556725146199	0.556725146199	0.556725146199	0.671052631579	0.757894736842	0.757894736842	0.715789473684	0.59649122807	0.462332301342	0.330156733746	0.232639032221	0.232639032221	0.250534342392	0.250534342392	0.21474372205	0.1982249742	0.1982249742	0.21474372205	0.232639032221	0.306574109907	0.431510147919	0.521929824561	0.589473684211	0.589473684211	0.552631578947	0.552631578947	0.631578947368	0.631578947368
0.429308565531	0.429308565531	0.429308565531	0.400687994496	0.348813209494	0.348813209494	0.431510147919	0.521929824561	0.552631578947	0.631578947368	0.631578947368	0.552631578947	0.592105263158	0.631578947368	0.671052631579	0.710526315789	0.75	0.75	0.8	0.8	0.757894736842	0.757894736842	0.805263157895	0.805263157895	0.805263157895	0.805263157895	0.757894736842	0.757894736842	0.757894736842	0.710526315789	0.671052631579	0.671052631579	0.631578947368	0.631578947368	0.671052631579	0.715789473684	0.715789473684	0.715789473684	0.715789473684	0.757894736842	0.757894736842
0.581578947368	0.663157894737	0.663157894737	0.626315789474	0.547368421053	0.484649122807	0.452339181287	0.452339181287	0.487134502924	0.487134502924	0.487134502924	0.552631578947	0.552631578947	0.589473684211	0.552631578947	0.452339181287	0.261673792324	0.261673792324	0.28180254558	0.261673792324	0.261673792324	0.261673792324	0.28180254558	0.340852130326	0.547368421053	0.626315789474	0.671052631579	0.671052631579	0.589473684211	0.589473684211	0.589473684211	0.631578947368	0.631578947368	0.552631578947	0.552631578947	0.631578947368	0.671052631579	0.671052631579	0.757894736842	0.757894736842	0.671052631579
0.59649122807	0.556725146199	0.521929824561	0.452339181287	0.521929824561	0.556725146199	0.626315789474	0.626315789474	0.626315789474	0.671052631579	0.626315789474	0.626315789474	0.671052631579	0.671052631579	0.671052631579	0.589473684211	0.589473684211	0.631578947368	0.673684210526	0.715789473684	0.760526315789	0.805263157895	0.760526315789	0.760526315789	0.805263157895	0.760526315789	0.673684210526	0.636257309942	0.636257309942	0.636257309942	0.636257309942	0.559210526316	0.59649122807	0.636257309942	0.715789473684	0.805263157895	0.805263157895	0.805263157895	0.805263157895	0.805263157895	0.715789473684
0.671052631579	0.631578947368	0.631578947368	0.671052631579	0.671052631579	0.715789473684	0.715789473684	0.715789473684	0.760526315789	0.715789473684	0.673684210526	0.673684210526	0.673684210526	0.715789473684	0.760526315789	0.805263157895	0.805263157895	0.757894736842	0.710526315789	0.671052631579	0.59649122807	0.495356037152	0.495356037152	0.495356037152	0.495356037152	0.462332301342	0.462332301342	0.462332301342	0.528379772962	0.528379772962	0.462332301342	0.462332301342	0.556725146199	0.589473684211	0.556725146199	0.521929824561	0.552631578947	0.521929824561	0.521929824561	0.487134502924	0.420029239766
0.172959272159	0.172959272159	0.148250804708	0.125442988599	0.156675266598	0.228908668731	0.28173374613	0.348813209494	0.400687994496	0.400687994496	0.462332301342	0.462332301342	0.521929824561	0.631578947368	0.671052631579	0.715789473684	0.715789473684	0.715789473684	0.673684210526	0.631578947368	0.589473684211	0.589473684211	0.631578947368	0.715789473684	0.715789473684	0.715789473684	0.715789473684	0.636257309942	0.718274853801	0.718274853801	0.760526315789	0.718274853801	0.718274853801	0.718274853801	0.718274853801	0.636257309942	0.715789473684	0.757894736842	0.715789473684	0.715789473684	0.715789473684
0.757894736842	0.757894736842	0.710526315789	0.710526315789	0.710526315789	0.710526315789	0.710526315789	0.671052631579	0.715789473684	0.671052631579	0.710526315789	0.757894736842	0.710526315789	0.671052631579	0.589473684211	0.484649122807	0.400687994496	0.348813209494	0.321981424149	0.245319180304	0.245319180304	0.286205710354	0.286205710354	0.286205710354	0.245319180304	0.245319180304	0.264189886481	0.37564499484	0.462332301342	0.493154454764	0.528379772962	0.563605091159	0.676023391813	0.757894736842	0.8	0.757894736842	0.757894736842	0.8	0.757894736842	0.671052631579	0.671052631579
0.805263157895	0.715789473684	0.636257309942	0.636257309942	0.59649122807	0.59649122807	0.715789473684	0.757894736842	0.8	0.8	0.757894736842	0.671052631579	0.671052631579	0.671052631579	0.715789473684	0.715789473684	0.715789473684	0.715789473684	0.631578947368	0.631578947368	0.631578947368	0.715789473684	0.715789473684	0.757894736842	0.8	0.85	0.85	0.8	0.710526315789	0.710526315789	0.710526315789	0.710526315789	0.757894736842	0.757894736842	0.805263157895	0.852631578947	0.852631578947	0.852631578947	0.852631578947	0.852631578947	0.805263157895
0.521929824561	0.589473684211	0.589473684211	0.521929824561	0.400687994496	0.306574109907	0.1982249742	0.1982249742	0.18170622635	0.18170622635	0.18170622635	0.18170622635	0.18170622635	0.18170622635	0.21474372205	0.250534342392	0.250534342392	0.269806214884	0.408160797214	0.563605091159	0.718274853801	0.852631578947	0.9	0.852631578947	0.852631578947	0.852631578947	0.852631578947	0.760526315789	0.636257309942	0.559210526316	0.491228070175	0.433436532508	0.561403508772	0.676023391813	0.718274853801	0.805263157895	0.85	0.805263157895	0.805263157895	0.757894736842	0.710526315789
0.589473684211	0.671052631579	0.671052631579	0.671052631579	0.59649122807	0.559210526316	0.458479532164	0.491228070175	0.491228070175	0.59649122807	0.676023391813	0.676023391813	0.676023391813	0.718274853801	0.718274853801	0.636257309942	0.636257309942	0.636257309942	0.636257309942	0.673684210526	0.715789473684	0.715789473684	0.671052631579	0.757894736842	0.757894736842	0.757894736842	0.805263157895	0.757894736842	0.757894736842	0.757894736842	0.715789473684	0.636257309942	0.495356037152	0.495356037152	0.495356037152	0.495356037152	0.462332301342	0.59649122807	0.671052631579	0.671052631579	0.671052631579
0.556725146199	0.556725146199	0.484649122807	0.452339181287	0.521929824561	0.559210526316	0.521929824561	0.521929824561	0.487134502924	0.559210526316	0.636257309942	0.676023391813	0.805263157895	0.852631578947	0.805263157895	0.805263157895	0.852631578947	0.9	0.9	0.9	0.852631578947	0.9	0.852631578947	0.760526315789	0.760526315789	0.715789473684	0.673684210526	0.59649122807	0.59649122807	0.559210526316	0.487134502924	0.395321637427	0.240601503759	0.278028404344	0.299415204678	0.278028404344	0.278028404344	0.278028404344	0.240601503759	0.177594312579	0.23309253526
0.757894736842	0.671052631579	0.757894736842	0.757894736842	0.805263157895	0.805263157895	0.757894736842	0.757894736842	0.757894736842	0.757894736842	0.757894736842	0.715789473684	0.715789473684	0.715789473684	0.805263157895	0.852631578947	0.852631578947	0.760526315789	0.760526315789	0.715789473684	0.760526315789	0.805263157895	0.805263157895	0.805263157895	0.85	0.9	0.9	0.85	0.757894736842	0.715789473684	0.671052631579	0.626315789474	0.626315789474	0.710526315789	0.710526315789	0.710526315789	0.663157894737	0.443107769424	0.626315789474	0.671052631579	0.710526315789
0.8	0.8	0.75	0.663157894737	0.663157894737	0.710526315789	0.757894736842	0.757894736842	0.757894736842	0.757894736842	0.671052631579	0.671052631579	0.757894736842	0.757894736842	0.757894736842	0.757894736842	0.671052631579	0.556725146199	0.521929824561	0.59649122807	0.59649122807	0.521929824561	0.521929824561	0.491228070175	0.526315789474	0.491228070175	0.425730994152	0.260651629073	0.240601503759	0.395321637427	0.458479532164	0.491228070175	0.59649122807	0.636257309942	0.636257309942	0.559210526316	0.559210526316	0.59649122807	0.59649122807	0.556725146199	0.59649122807
0.671052631579	0.671052631579	0.671052631579	0.671052631579	0.59649122807	0.462332301342	0.462332301342	0.462332301342	0.462332301342	0.429308565531	0.429308565531	0.556725146199	0.626315789474	0.710526315789	0.757894736842	0.757894736842	0.757894736842	0.757894736842	0.715789473684	0.715789473684	0.757894736842	0.715789473684	0.715789473684	0.715789473684	0.715789473684	0.673684210526	0.631578947368	0.592105263158	0.552631578947	0.631578947368	0.631578947368	0.631578947368	0.631578947368	0.715789473684	0.715789473684	0.715789473684	0.673684210526	0.715789473684	0.673684210526	0.592105263158	0.631578947368
0.556725146199	0.556725146199	0.521929824561	0.452339181287	0.484649122807	0.484649122807	0.484649122807	0.589473684211	0.671052631579	0.715789473684	0.715789473684	0.631578947368	0.559210526316	0.673684210526	0.760526315789	0.760526315789	0.805263157895	0.805263157895	0.757894736842	0.757894736842	0.757894736842	0.8	0.8	0.8	0.757894736842	0.676023391813	0.528379772962	0.495356037152	0.404540763674	0.305211558308	0.28173374613	0.37564499484	0.462332301342	0.528379772962	0.528379772962	0.495356037152	0.495356037152	0.495356037152	0.433436532508	0.328689370485	0.28173374613
0.425730994152	0.456140350877	0.456140350877	0.39298245614	0.425730994152	0.425730994152	0.425730994152	0.458479532164	0.521929824561	0.556725146199	0.521929824561	0.521929824561	0.452339181287	0.452339181287	0.478947368421	0.452339181287	0.420029239766	0.487134502924	0.521929824561	0.521929824561	0.487134502924	0.487134502924	0.458479532164	0.526315789474	0.526315789474	0.491228070175	0.458479532164	0.458479532164	0.458479532164	0.521929824561	0.521929824561	0.559210526316	0.631578947368	0.631578947368	0.631578947368	0.592105263158	0.631578947368	0.592105263158	0.631578947368	0.673684210526	0.631578947368
0.484649122807	0.521929824561	0.556725146199	0.556725146199	0.556725146199	0.556725146199	0.626315789474	0.663157894737	0.710526315789	0.663157894737	0.626315789474	0.556725146199	0.556725146199	0.556725146199	0.521929824561	0.458479532164	0.348813209494	0.300515995872	0.254282765738	0.254282765738	0.321981424149	0.348813209494	0.348813209494	0.404540763674	0.404540763674	0.431510147919	0.404540763674	0.37564499484	0.321981424149	0.400687994496	0.462332301342	0.493154454764	0.59649122807	0.673684210526	0.715789473684	0.715789473684	0.673684210526	0.631578947368	0.631578947368	0.671052631579	0.631578947368
0.715789473684	0.671052631579	0.631578947368	0.559210526316	0.559210526316	0.559210526316	0.59649122807	0.559210526316	0.59649122807	0.715789473684	0.805263157895	0.805263157895	0.805263157895	0.805263157895	0.715789473684	0.715789473684	0.631578947368	0.631578947368	0.631578947368	0.631578947368	0.559210526316	0.59649122807	0.559210526316	0.458479532164	0.37564499484	0.264125386997	0.128554064901	0.0735197002778	0.0492712064583	0.0267962036867	0.0112505641033	0.00352218104761	0.00352218104761	0.00352218104761	0.00352218104761	0.0102277855484	0.0351700173387	0.0776021501718	0.148250804708	0.250534342392	0.380950077399
0.153388372893	0.153388372893	0.153388372893	0.196848411879	0.21474372205	0.21474372205	0.21474372205	0.232639032221	0.306574109907	0.372067423461	0.395321637427	0.395321637427	0.458479532164	0.521929824561	0.59649122807	0.676023391813	0.676023391813	0.676023391813	0.676023391813	0.59649122807	0.556725146199	0.521929824561	0.452339181287	0.487134502924	0.521929824561	0.487134502924	0.420029239766	0.515789473684	0.552631578947	0.552631578947	0.515789473684	0.452339181287	0.420029239766	0.357894736842	0.283040935673	0.283040935673	0.336842105263	0.364912280702	0.364912280702	0.387719298246	0.387719298246
0.563605091159	0.495356037152	0.495356037152	0.495356037152	0.495356037152	0.528379772962	0.676023391813	0.760526315789	0.805263157895	0.805263157895	0.715789473684	0.715789473684	0.673684210526	0.631578947368	0.715789473684	0.715789473684	0.805263157895	0.805263157895	0.760526315789	0.715789473684	0.760526315789	0.715789473684	0.673684210526	0.673684210526	0.673684210526	0.715789473684	0.673684210526	0.631578947368	0.631578947368	0.631578947368	0.631578947368	0.715789473684	0.715789473684	0.757894736842	0.715789473684	0.676023391813	0.636257309942	0.676023391813	0.676023391813	0.718274853801	0.718274853801
0.59649122807	0.521929824561	0.458479532164	0.425730994152	0.425730994152	0.425730994152	0.458479532164	0.458479532164	0.487134502924	0.458479532164	0.399122807018	0.342105263158	0.342105263158	0.395321637427	0.452339181287	0.452339181287	0.395321637427	0.297213622291	0.321981424149	0.321981424149	0.425730994152	0.484649122807	0.513157894737	0.484649122807	0.521929824561	0.521929824561	0.521929824561	0.589473684211	0.626315789474	0.626315789474	0.626315789474	0.626315789474	0.671052631579	0.671052631579	0.671052631579	0.589473684211	0.589473684211	0.626315789474	0.589473684211	0.556725146199	0.556725146199
0.718274853801	0.676023391813	0.676023391813	0.633771929825	0.591520467836	0.591520467836	0.663157894737	0.7	0.75	0.75	0.663157894737	0.626315789474	0.556725146199	0.429308565531	0.462332301342	0.429308565531	0.301931298835	0.28180254558	0.245319180304	0.198142414861	0.232542139663	0.286205710354	0.305286091045	0.462332301342	0.495356037152	0.462332301342	0.431510147919	0.521929824561	0.552631578947	0.552631578947	0.487134502924	0.487134502924	0.487134502924	0.425730994152	0.321981424149	0.348813209494	0.321981424149	0.37564499484	0.37564499484	0.321981424149	0.254282765738
0.805263157895	0.805263157895	0.852631578947	0.852631578947	0.852631578947	0.805263157895	0.676023391813	0.561403508772	0.406346749226	0.268429652563	0.2312624699	0.182787811031	0.168727210182	0.184066047472	0.168727210182	0.168727210182	0.168727210182	0.168727210182	0.140606008485	0.223490712074	0.321981424149	0.425730994152	0.487134502924	0.515789473684	0.552631578947	0.592105263158	0.592105263158	0.515789473684	0.552631578947	0.552631578947	0.513157894737	0.513157894737	0.513157894737	0.547368421053	0.589473684211	0.589473684211	0.671052631579	0.715789473684	0.715789473684	0.715789473684	0.671052631579
0.676023391813	0.715789473684	0.715789473684	0.676023391813	0.715789473684	0.760526315789	0.760526315789	0.715789473684	0.59649122807	0.561403508772	0.598830409357	0.561403508772	0.561403508772	0.561403508772	0.528379772962	0.528379772962	0.528379772962	0.528379772962	0.495356037152	0.462332301342	0.556725146199	0.671052631579	0.757894736842	0.757894736842	0.757894736842	0.8	0.8	0.757894736842	0.710526315789	0.671052631579	0.59649122807	0.556725146199	0.591520467836	0.591520467836	0.556725146199	0.556725146199	0.556725146199	0.556725146199	0.556725146199	0.491228070175	0.456140350877
0.59649122807	0.559210526316	0.526315789474	0.433436532508	0.30814628483	0.355553405573	0.408160797214	0.408160797214	0.528379772962	0.633771929825	0.710526315789	0.75	0.75	0.710526315789	0.710526315789	0.757894736842	0.757894736842	0.805263157895	0.852631578947	0.852631578947	0.852631578947	0.805263157895	0.805263157895	0.805263157895	0.805263157895	0.805263157895	0.805263157895	0.85	0.85	0.85	0.85	0.85	0.85	0.9	0.85	0.805263157895	0.718274853801	0.598830409357	0.598830409357	0.634055727554	0.634055727554
0.715789473684	0.631578947368	0.559210526316	0.487134502924	0.521929824561	0.487134502924	0.487134502924	0.458479532164	0.491228070175	0.59649122807	0.636257309942	0.636257309942	0.559210526316	0.559210526316	0.559210526316	0.559210526316	0.559210526316	0.559210526316	0.59649122807	0.636257309942	0.59649122807	0.556725146199	0.671052631579	0.710526315789	0.671052631579	0.671052631579	0.626315789474	0.663157894737	0.663157894737	0.626315789474	0.556725146199	0.462332301342	0.355553405573	0.232639032221	0.1982249742	0.151028551772	0.138442839124	0.21474372205	0.232639032221	0.269806214884	0.269806214884
0.633771929825	0.633771929825	0.59649122807	0.556725146199	0.59649122807	0.671052631579	0.671052631579	0.59649122807	0.526315789474	0.458479532164	0.370614035088	0.211351909185	0.168656936459	0.154602191754	0.127770406408	0.146772159156	0.15725588481	0.146772159156	0.127770406408	0.0928792569659	0.16140995872	0.193691950464	0.193691950464	0.193691950464	0.147574819401	0.228908668731	0.30814628483	0.380950077399	0.408160797214	0.380950077399	0.355553405573	0.330156733746	0.431510147919	0.487134502924	0.487134502924	0.592105263158	0.673684210526	0.673684210526	0.715789473684	0.673684210526	0.636257309942
0.715789473684	0.676023391813	0.718274853801	0.718274853801	0.718274853801	0.676023391813	0.676023391813	0.59649122807	0.59649122807	0.556725146199	0.521929824561	0.521929824561	0.521929824561	0.484649122807	0.589473684211	0.626315789474	0.589473684211	0.589473684211	0.589473684211	0.589473684211	0.513157894737	0.552631578947	0.552631578947	0.390977443609	0.390977443609	0.390977443609	0.390977443609	0.336842105263	0.390977443609	0.390977443609	0.417042606516	0.390977443609	0.344639376218	0.261673792324	0.261673792324	0.241545039068	0.283479941684	0.305286091045	0.305286091045	0.344639376218	0.344639376218
0.589473684211	0.552631578947	0.487134502924	0.452339181287	0.521929824561	0.59649122807	0.59649122807	0.631578947368	0.631578947368	0.673684210526	0.715789473684	0.760526315789	0.760526315789	0.673684210526	0.636257309942	0.636257309942	0.676023391813	0.636257309942	0.59649122807	0.59649122807	0.671052631579	0.757894736842	0.757894736842	0.805263157895	0.757894736842	0.757894736842	0.805263157895	0.85	0.85	0.805263157895	0.805263157895	0.805263157895	0.757894736842	0.805263157895	0.805263157895	0.852631578947	0.852631578947	0.852631578947	0.805263157895	0.760526315789	0.760526315789
0.462332301342	0.528379772962	0.528379772962	0.462332301342	0.37564499484	0.37564499484	0.399122807018	0.491228070175	0.526315789474	0.491228070175	0.425730994152	0.342105263158	0.254282765738	0.254282765738	0.254282765738	0.321981424149	0.348813209494	0.37564499484	0.348813209494	0.321981424149	0.254282765738	0.211902304782	0.211902304782	0.254282765738	0.297213622291	0.348813209494	0.425730994152	0.452339181287	0.452339181287	0.395321637427	0.425730994152	0.395321637427	0.458479532164	0.491228070175	0.523976608187	0.491228070175	0.59649122807	0.636257309942	0.718274853801	0.718274853801	0.718274853801
0.556725146199	0.556725146199	0.556725146199	0.521929824561	0.521929824561	0.452339181287	0.452339181287	0.452339181287	0.452339181287	0.452339181287	0.452339181287	0.452339181287	0.521929824561	0.521929824561	0.59649122807	0.59649122807	0.676023391813	0.757894736842	0.8	0.8	0.710526315789	0.633771929825	0.528379772962	0.528379772962	0.528379772962	0.528379772962	0.528379772962	0.493154454764	0.633771929825	0.710526315789	0.710526315789	0.710526315789	0.8	0.8	0.757894736842	0.757894736842	0.710526315789	0.710526315789	0.710526315789	0.626315789474	0.589473684211
0.757894736842	0.805263157895	0.805263157895	0.757894736842	0.715789473684	0.715789473684	0.673684210526	0.715789473684	0.673684210526	0.631578947368	0.673684210526	0.631578947368	0.552631578947	0.552631578947	0.589473684211	0.631578947368	0.631578947368	0.671052631579	0.631578947368	0.592105263158	0.631578947368	0.673684210526	0.631578947368	0.552631578947	0.515789473684	0.487134502924	0.487134502924	0.559210526316	0.636257309942	0.636257309942	0.59649122807	0.59649122807	0.526315789474	0.526315789474	0.526315789474	0.491228070175	0.59649122807	0.633771929825	0.633771929825	0.676023391813	0.757894736842
0.559210526316	0.521929824561	0.36925647452	0.556725146199	0.671052631579	0.710526315789	0.710526315789	0.710526315789	0.710526315789	0.710526315789	0.75	0.710526315789	0.671052631579	0.626315789474	0.589473684211	0.552631578947	0.487134502924	0.487134502924	0.487134502924	0.452339181287	0.420029239766	0.336842105263	0.289473684211	0.211902304782	0.211902304782	0.254282765738	0.254282765738	0.254282765738	0.297213622291	0.321981424149	0.39298245614	0.484649122807	0.556725146199	0.633771929825	0.710526315789	0.710526315789	0.757894736842	0.710526315789	0.663157894737	0.710526315789	0.710526315789
0.526315789474	0.561403508772	0.526315789474	0.559210526316	0.559210526316	0.491228070175	0.402476780186	0.284442724458	0.182787811031	0.284442724458	0.37564499484	0.425730994152	0.487134502924	0.521929824561	0.521929824561	0.556725146199	0.633771929825	0.676023391813	0.633771929825	0.556725146199	0.456140350877	0.346749226006	0.321981424149	0.321981424149	0.321981424149	0.348813209494	0.425730994152	0.452339181287	0.521929824561	0.521929824561	0.521929824561	0.559210526316	0.631578947368	0.715789473684	0.760526315789	0.715789473684	0.671052631579	0.671052631579	0.671052631579	0.671052631579	0.710526315789
0.718274853801	0.805263157895	0.85	0.805263157895	0.676023391813	0.676023391813	0.636257309942	0.636257309942	0.718274853801	0.718274853801	0.718274853801	0.676023391813	0.561403508772	0.526315789474	0.458479532164	0.370614035088	0.458479532164	0.521929824561	0.521929824561	0.559210526316	0.521929824561	0.487134502924	0.458479532164	0.37564499484	0.462332301342	0.495356037152	0.528379772962	0.495356037152	0.431510147919	0.37564499484	0.37564499484	0.433436532508	0.526315789474	0.559210526316	0.59649122807	0.59649122807	0.559210526316	0.526315789474	0.526315789474	0.526315789474	0.561403508772
0.59649122807	0.491228070175	0.462332301342	0.462332301342	0.404540763674	0.328689370485	0.246517027864	0.264125386997	0.264125386997	0.246517027864	0.352167182663	0.433436532508	0.495356037152	0.559210526316	0.631578947368	0.715789473684	0.760526315789	0.760526315789	0.760526315789	0.852631578947	0.852631578947	0.852631578947	0.852631578947	0.852631578947	0.9	0.852631578947	0.760526315789	0.760526315789	0.718274853801	0.676023391813	0.676023391813	0.633771929825	0.633771929825	0.633771929825	0.633771929825	0.59649122807	0.491228070175	0.404540763674	0.404540763674	0.404540763674	0.404540763674
0.487134502924	0.395321637427	0.364912280702	0.39298245614	0.364912280702	0.364912280702	0.425730994152	0.491228070175	0.556725146199	0.591520467836	0.591520467836	0.633771929825	0.633771929825	0.556725146199	0.521929824561	0.521929824561	0.589473684211	0.626315789474	0.663157894737	0.626315789474	0.626315789474	0.710526315789	0.757894736842	0.710526315789	0.671052631579	0.626315789474	0.626315789474	0.626315789474	0.589473684211	0.631578947368	0.631578947368	0.589473684211	0.589473684211	0.589473684211	0.589473684211	0.589473684211	0.626315789474	0.663157894737	0.710526315789	0.757894736842	0.805263157895
0.37564499484	0.303405572755	0.258255933953	0.238390092879	0.28173374613	0.328689370485	0.328689370485	0.28173374613	0.221362229102	0.221362229102	0.221362229102	0.277399380805	0.297213622291	0.277399380805	0.370614035088	0.458479532164	0.526315789474	0.59649122807	0.633771929825	0.676023391813	0.757894736842	0.8	0.757894736842	0.676023391813	0.633771929825	0.556725146199	0.516959064327	0.516959064327	0.516959064327	0.516959064327	0.556725146199	0.59649122807	0.59649122807	0.556725146199	0.393873572821	0.393873572821	0.36925647452	0.324366471735	0.265762445329	0.201238390093	0.201238390093
0.167084377611	0.167084377611	0.178223336118	0.229128376497	0.272681704261	0.272681704261	0.357894736842	0.420029239766	0.515789473684	0.552631578947	0.552631578947	0.589473684211	0.626315789474	0.671052631579	0.671052631579	0.757894736842	0.805263157895	0.805263157895	0.805263157895	0.852631578947	0.852631578947	0.852631578947	0.852631578947	0.805263157895	0.805263157895	0.760526315789	0.715789473684	0.715789473684	0.715789473684	0.715789473684	0.671052631579	0.671052631579	0.715789473684	0.715789473684	0.805263157895	0.805263157895	0.757894736842	0.757894736842	0.757894736842	0.710526315789	0.671052631579
0.408160797214	0.435371517028	0.435371517028	0.563605091159	0.676023391813	0.715789473684	0.805263157895	0.85	0.85	0.8	0.757894736842	0.8	0.8	0.8	0.710526315789	0.591520467836	0.457929136567	0.457929136567	0.457929136567	0.429308565531	0.396284829721	0.396284829721	0.396284829721	0.369865841073	0.295149638803	0.188707061772	0.188707061772	0.188707061772	0.172981473291	0.146772159156	0.249742002064	0.297213622291	0.395321637427	0.452339181287	0.452339181287	0.487134502924	0.559210526316	0.559210526316	0.559210526316	0.59649122807	0.676023391813
0.556725146199	0.521929824561	0.59649122807	0.636257309942	0.715789473684	0.715789473684	0.715789473684	0.715789473684	0.631578947368	0.589473684211	0.626315789474	0.626315789474	0.671052631579	0.626315789474	0.626315789474	0.556725146199	0.516959064327	0.484649122807	0.556725146199	0.59649122807	0.556725146199	0.59649122807	0.59649122807	0.521929824561	0.556725146199	0.556725146199	0.556725146199	0.633771929825	0.676023391813	0.676023391813	0.805263157895	0.85	0.85	0.85	0.85	0.85	0.85	0.8	0.8	0.8	0.8
0.715789473684	0.631578947368	0.631578947368	0.673684210526	0.715789473684	0.715789473684	0.671052631579	0.671052631579	0.671052631579	0.631578947368	0.552631578947	0.521929824561	0.521929824561	0.59649122807	0.59649122807	0.521929824561	0.487134502924	0.559210526316	0.59649122807	0.673684210526	0.673684210526	0.673684210526	0.715789473684	0.673684210526	0.673684210526	0.673684210526	0.715789473684	0.673684210526	0.715789473684	0.673684210526	0.715789473684	0.715789473684	0.757894736842	0.715789473684	0.715789473684	0.760526315789	0.760526315789	0.715789473684	0.715789473684	0.671052631579	0.589473684211
0.348813209494	0.425730994152	0.452339181287	0.484649122807	0.521929824561	0.484649122807	0.318128654971	0.318128654971	0.299415204678	0.456140350877	0.556725146199	0.633771929825	0.633771929825	0.59649122807	0.526315789474	0.458479532164	0.425730994152	0.452339181287	0.452339181287	0.513157894737	0.513157894737	0.452339181287	0.400687994496	0.400687994496	0.429308565531	0.429308565531	0.400687994496	0.321981424149	0.181630546956	0.245319180304	0.400687994496	0.462332301342	0.462332301342	0.462332301342	0.462332301342	0.495356037152	0.495356037152	0.528379772962	0.561403508772	0.561403508772	0.528379772962
0.552631578947	0.589473684211	0.552631578947	0.592105263158	0.592105263158	0.673684210526	0.673684210526	0.760526315789	0.805263157895	0.852631578947	0.805263157895	0.805263157895	0.852631578947	0.852631578947	0.805263157895	0.757894736842	0.757894736842	0.710526315789	0.671052631579	0.671052631579	0.671052631579	0.626315789474	0.710526315789	0.710526315789	0.710526315789	0.757894736842	0.8	0.757894736842	0.710526315789	0.663157894737	0.626315789474	0.556725146199	0.556725146199	0.556725146199	0.626315789474	0.710526315789	0.757894736842	0.757894736842	0.710526315789	0.757894736842	0.757894736842
0.458479532164	0.491228070175	0.458479532164	0.370614035088	0.277399380805	0.207527089783	0.141589267286	0.168727210182	0.21474372205	0.232639032221	0.21474372205	0.250534342392	0.380950077399	0.528379772962	0.636257309942	0.673684210526	0.636257309942	0.636257309942	0.59649122807	0.636257309942	0.636257309942	0.636257309942	0.561403508772	0.636257309942	0.636257309942	0.561403508772	0.526315789474	0.561403508772	0.636257309942	0.636257309942	0.561403508772	0.561403508772	0.561403508772	0.636257309942	0.718274853801	0.760526315789	0.718274853801	0.805263157895	0.9	0.9	0.9
0.491228070175	0.491228070175	0.491228070175	0.491228070175	0.458479532164	0.458479532164	0.425730994152	0.452339181287	0.452339181287	0.395321637427	0.364912280702	0.39298245614	0.39298245614	0.484649122807	0.516959064327	0.484649122807	0.425730994152	0.321981424149	0.369865841073	0.369865841073	0.400687994496	0.462332301342	0.495356037152	0.563605091159	0.563605091159	0.563605091159	0.528379772962	0.528379772962	0.495356037152	0.462332301342	0.495356037152	0.528379772962	0.633771929825	0.671052631579	0.710526315789	0.710526315789	0.710526315789	0.710526315789	0.75	0.710526315789	0.710526315789
0.710526315789	0.710526315789	0.671052631579	0.671052631579	0.715789473684	0.760526315789	0.760526315789	0.673684210526	0.673684210526	0.715789473684	0.760526315789	0.715789473684	0.671052631579	0.671052631579	0.671052631579	0.671052631579	0.59649122807	0.528379772962	0.528379772962	0.493154454764	0.327092240405	0.462332301342	0.59649122807	0.715789473684	0.805263157895	0.852631578947	0.805263157895	0.852631578947	0.852631578947	0.852631578947	0.9	0.9	0.852631578947	0.718274853801	0.760526315789	0.718274853801	0.718274853801	0.676023391813	0.676023391813	0.676023391813	0.59649122807
0.521929824561	0.631578947368	0.671052631579	0.631578947368	0.589473684211	0.552631578947	0.592105263158	0.673684210526	0.715789473684	0.715789473684	0.760526315789	0.805263157895	0.805263157895	0.805263157895	0.85	0.805263157895	0.805263157895	0.852631578947	0.805263157895	0.805263157895	0.852631578947	0.852631578947	0.760526315789	0.673684210526	0.715789473684	0.673684210526	0.631578947368	0.589473684211	0.547368421053	0.513157894737	0.552631578947	0.631578947368	0.631578947368	0.671052631579	0.715789473684	0.671052631579	0.631578947368	0.631578947368	0.631578947368	0.631578947368	0.671052631579
0.559210526316	0.559210526316	0.559210526316	0.487134502924	0.395321637427	0.315789473684	0.395321637427	0.425730994152	0.395321637427	0.315789473684	0.177594312579	0.131763231608	0.0995134896064	0.0995134896064	0.0995134896064	0.107806280407	0.119784756008	0.128998968008	0.219499806502	0.261222910217	0.261222910217	0.219499806502	0.128998968008	0.128998968008	0.249742002064	0.336842105263	0.420029239766	0.487134502924	0.559210526316	0.59649122807	0.559210526316	0.559210526316	0.521929824561	0.559210526316	0.521929824561	0.521929824561	0.559210526316	0.521929824561	0.487134502924	0.320022277917	0.344639376218
0.636257309942	0.59649122807	0.521929824561	0.559210526316	0.636257309942	0.636257309942	0.559210526316	0.559210526316	0.59649122807	0.671052631579	0.710526315789	0.710526315789	0.710526315789	0.710526315789	0.710526315789	0.710526315789	0.757894736842	0.757894736842	0.85	0.85	0.85	0.85	0.85	0.805263157895	0.718274853801	0.718274853801	0.718274853801	0.636257309942	0.636257309942	0.563605091159	0.528379772962	0.598830409357	0.598830409357	0.528379772962	0.462332301342	0.462332301342	0.400687994496	0.487134502924	0.515789473684	0.592105263158	0.631578947368
0.431510147919	0.431510147919	0.462332301342	0.495356037152	0.495356037152	0.528379772962	0.59649122807	0.671052631579	0.671052631579	0.631578947368	0.671052631579	0.631578947368	0.631578947368	0.631578947368	0.589473684211	0.390977443609	0.390977443609	0.513157894737	0.552631578947	0.592105263158	0.552631578947	0.552631578947	0.552631578947	0.521929824561	0.431510147919	0.306574109907	0.21474372205	0.125442988599	0.0705474092471	0.0383672916423	0.0383672916423	0.0457210225404	0.0987663729459	0.185313505885	0.289078087375	0.408160797214	0.495356037152	0.636257309942	0.715789473684	0.757894736842	0.805263157895
0.805263157895	0.805263157895	0.757894736842	0.757894736842	0.757894736842	0.715789473684	0.715789473684	0.715789473684	0.715789473684	0.631578947368	0.559210526316	0.59649122807	0.676023391813	0.676023391813	0.676023391813	0.636257309942	0.526315789474	0.404540763674	0.433436532508	0.433436532508	0.404540763674	0.37564499484	0.400687994496	0.462332301342	0.462332301342	0.528379772962	0.528379772962	0.495356037152	0.528379772962	0.528379772962	0.462332301342	0.59649122807	0.673684210526	0.673684210526	0.715789473684	0.673684210526	0.559210526316	0.462332301342	0.462332301342	0.400687994496	0.372067423461
0.589473684211	0.521929824561	0.484649122807	0.556725146199	0.556725146199	0.521929824561	0.521929824561	0.487134502924	0.452339181287	0.420029239766	0.420029239766	0.452339181287	0.487134502924	0.452339181287	0.521929824561	0.521929824561	0.552631578947	0.521929824561	0.431510147919	0.306574109907	0.282991486068	0.282991486068	0.261222910217	0.223490712074	0.223490712074	0.243808049536	0.348813209494	0.425730994152	0.484649122807	0.484649122807	0.484649122807	0.521929824561	0.484649122807	0.547368421053	0.547368421053	0.589473684211	0.631578947368	0.631578947368	0.671052631579	0.715789473684	0.715789473684
0.671052631579	0.671052631579	0.715789473684	0.715789473684	0.671052631579	0.631578947368	0.521929824561	0.521929824561	0.631578947368	0.671052631579	0.710526315789	0.671052631579	0.633771929825	0.633771929825	0.633771929825	0.591520467836	0.633771929825	0.633771929825	0.591520467836	0.591520467836	0.633771929825	0.591520467836	0.633771929825	0.633771929825	0.633771929825	0.59649122807	0.631578947368	0.671052631579	0.671052631579	0.631578947368	0.589473684211	0.626315789474	0.671052631579	0.710526315789	0.710526315789	0.671052631579	0.671052631579	0.715789473684	0.715789473684	0.715789473684	0.760526315789
0.636257309942	0.676023391813	0.676023391813	0.676023391813	0.805263157895	0.85	0.805263157895	0.757894736842	0.757894736842	0.805263157895	0.757894736842	0.715789473684	0.631578947368	0.631578947368	0.631578947368	0.59649122807	0.636257309942	0.636257309942	0.59649122807	0.556725146199	0.556725146199	0.556725146199	0.484649122807	0.417543859649	0.452339181287	0.484649122807	0.452339181287	0.364912280702	0.289473684211	0.272445820433	0.223490712074	0.243808049536	0.282991486068	0.282991486068	0.261222910217	0.261222910217	0.243808049536	0.211300309598	0.228908668731	0.305211558308	0.348813209494
0.718274853801	0.676023391813	0.633771929825	0.633771929825	0.671052631579	0.710526315789	0.671052631579	0.671052631579	0.671052631579	0.710526315789	0.757894736842	0.805263157895	0.852631578947	0.9	0.9	0.805263157895	0.852631578947	0.852631578947	0.852631578947	0.852631578947	0.852631578947	0.760526315789	0.760526315789	0.673684210526	0.715789473684	0.715789473684	0.715789473684	0.671052631579	0.631578947368	0.671052631579	0.715789473684	0.805263157895	0.805263157895	0.760526315789	0.805263157895	0.805263157895	0.757894736842	0.671052631579	0.59649122807	0.556725146199	0.556725146199
0.757894736842	0.757894736842	0.757894736842	0.710526315789	0.671052631579	0.671052631579	0.671052631579	0.710526315789	0.671052631579	0.556725146199	0.59649122807	0.636257309942	0.636257309942	0.676023391813	0.760526315789	0.805263157895	0.760526315789	0.805263157895	0.805263157895	0.757894736842	0.757894736842	0.757894736842	0.671052631579	0.631578947368	0.59649122807	0.59649122807	0.59649122807	0.631578947368	0.631578947368	0.631578947368	0.592105263158	0.552631578947	0.478947368421	0.387719298246	0.221416285813	0.221416285813	0.343446852425	0.372067423461	0.400687994496	0.400687994496	0.431510147919
0.760526315789	0.760526315789	0.805263157895	0.805263157895	0.715789473684	0.676023391813	0.676023391813	0.676023391813	0.633771929825	0.676023391813	0.633771929825	0.556725146199	0.556725146199	0.521929824561	0.521929824561	0.521929824561	0.589473684211	0.626315789474	0.710526315789	0.710526315789	0.757894736842	0.757894736842	0.805263157895	0.805263157895	0.852631578947	0.852631578947	0.805263157895	0.852631578947	0.9	0.9	0.9	0.9	0.852631578947	0.805263157895	0.757894736842	0.757894736842	0.757894736842	0.757894736842	0.671052631579	0.710526315789	0.710526315789
0.757894736842	0.805263157895	0.85	0.805263157895	0.757894736842	0.757894736842	0.805263157895	0.805263157895	0.757894736842	0.671052631579	0.715789473684	0.715789473684	0.715789473684	0.715789473684	0.715789473684	0.715789473684	0.715789473684	0.715789473684	0.715789473684	0.715789473684	0.671052631579	0.671052631579	0.671052631579	0.710526315789	0.710526315789	0.710526315789	0.757894736842	0.710526315789	0.671052631579	0.556725146199	0.556725146199	0.633771929825	0.633771929825	0.676023391813	0.676023391813	0.633771929825	0.676023391813	0.676023391813	0.676023391813	0.676023391813	0.59649122807
0.671052631579	0.556725146199	0.556725146199	0.59649122807	0.715789473684	0.757894736842	0.715789473684	0.671052631579	0.631578947368	0.59649122807	0.559210526316	0.491228070175	0.458479532164	0.458479532164	0.458479532164	0.458479532164	0.395321637427	0.458479532164	0.458479532164	0.458479532164	0.559210526316	0.636257309942	0.676023391813	0.760526315789	0.760526315789	0.760526315789	0.760526315789	0.760526315789	0.805263157895	0.805263157895	0.805263157895	0.757894736842	0.715789473684	0.757894736842	0.805263157895	0.757894736842	0.671052631579	0.556725146199	0.462332301342	0.37564499484	0.37564499484
0.626315789474	0.671052631579	0.710526315789	0.757894736842	0.757894736842	0.715789473684	0.715789473684	0.671052631579	0.671052631579	0.626315789474	0.589473684211	0.589473684211	0.589473684211	0.521929824561	0.556725146199	0.521929824561	0.458479532164	0.348813209494	0.321981424149	0.343446852425	0.400687994496	0.431510147919	0.400687994496	0.429308565531	0.429308565531	0.429308565531	0.556725146199	0.671052631579	0.710526315789	0.757894736842	0.805263157895	0.805263157895	0.760526315789	0.805263157895	0.805263157895	0.805263157895	0.757894736842	0.757894736842	0.757894736842	0.8	0.8
0.760526315789	0.636257309942	0.59649122807	0.636257309942	0.59649122807	0.671052631579	0.757894736842	0.757894736842	0.715789473684	0.715789473684	0.805263157895	0.852631578947	0.9	0.9	0.852631578947	0.852631578947	0.760526315789	0.676023391813	0.636257309942	0.636257309942	0.59649122807	0.559210526316	0.458479532164	0.348813209494	0.306574109907	0.355553405573	0.355553405573	0.355553405573	0.330156733746	0.30814628483	0.330156733746	0.330156733746	0.330156733746	0.330156733746	0.30814628483	0.264125386997	0.284442724458	0.37564499484	0.491228070175	0.559210526316	0.636257309942
0.8	0.8	0.8	0.8	0.75	0.710526315789	0.710526315789	0.671052631579	0.556725146199	0.462332301342	0.462332301342	0.495356037152	0.528379772962	0.495356037152	0.431510147919	0.431510147919	0.462332301342	0.431510147919	0.431510147919	0.462332301342	0.493154454764	0.462332301342	0.400687994496	0.521929824561	0.592105263158	0.673684210526	0.673684210526	0.631578947368	0.631578947368	0.59649122807	0.636257309942	0.636257309942	0.59649122807	0.676023391813	0.676023391813	0.676023391813	0.59649122807	0.59649122807	0.671052631579	0.671052631579	0.59649122807
0.452339181287	0.452339181287	0.521929824561	0.556725146199	0.556725146199	0.589473684211	0.626315789474	0.626315789474	0.626315789474	0.663157894737	0.626315789474	0.591520467836	0.493154454764	0.457929136567	0.429308565531	0.37564499484	0.37564499484	0.400687994496	0.400687994496	0.400687994496	0.372067423461	0.372067423461	0.283479941684	0.305286091045	0.36925647452	0.417042606516	0.443107769424	0.417042606516	0.360902255639	0.318128654971	0.484649122807	0.521929824561	0.556725146199	0.556725146199	0.591520467836	0.556725146199	0.484649122807	0.521929824561	0.589473684211	0.626315789474	0.589473684211
0.484649122807	0.484649122807	0.513157894737	0.513157894737	0.589473684211	0.631578947368	0.631578947368	0.631578947368	0.631578947368	0.671052631579	0.671052631579	0.59649122807	0.491228070175	0.521929824561	0.556725146199	0.521929824561	0.425730994152	0.348813209494	0.264125386997	0.168727210182	0.168727210182	0.1982249742	0.1982249742	0.1982249742	0.18170622635	0.18170622635	0.196848411879	0.18170622635	0.168727210182	0.132571379429	0.144623323013	0.184066047472	0.264125386997	0.37564499484	0.491228070175	0.556725146199	0.626315789474	0.626315789474	0.710526315789	0.757894736842	0.8
0.59649122807	0.559210526316	0.559210526316	0.559210526316	0.59649122807	0.559210526316	0.559210526316	0.559210526316	0.59649122807	0.631578947368	0.715789473684	0.715789473684	0.760526315789	0.715789473684	0.671052631579	0.589473684211	0.556725146199	0.462332301342	0.355553405573	0.232639032221	0.160605038434	0.160605038434	0.160605038434	0.148250804708	0.159654712762	0.148250804708	0.136846896653	0.114989406216	0.0964946066146	0.10526684358	0.10526684358	0.0964946066146	0.168727210182	0.264125386997	0.348813209494	0.395321637427	0.452339181287	0.478947368421	0.513157894737	0.589473684211	0.589473684211
0.75	0.710526315789	0.591520467836	0.591520467836	0.633771929825	0.633771929825	0.59649122807	0.491228070175	0.37564499484	0.37564499484	0.348813209494	0.297213622291	0.321981424149	0.297213622291	0.272445820433	0.211902304782	0.265350877193	0.283040935673	0.283040935673	0.336842105263	0.387719298246	0.417543859649	0.417543859649	0.452339181287	0.417543859649	0.452339181287	0.487134502924	0.559210526316	0.59649122807	0.59649122807	0.633771929825	0.59649122807	0.59649122807	0.633771929825	0.633771929825	0.591520467836	0.633771929825	0.676023391813	0.676023391813	0.676023391813	0.633771929825
0.715789473684	0.760526315789	0.760526315789	0.676023391813	0.718274853801	0.676023391813	0.676023391813	0.636257309942	0.636257309942	0.559210526316	0.521929824561	0.487134502924	0.420029239766	0.295405179616	0.336842105263	0.360902255639	0.513157894737	0.589473684211	0.626315789474	0.589473684211	0.556725146199	0.462332301342	0.462332301342	0.462332301342	0.556725146199	0.589473684211	0.589473684211	0.552631578947	0.513157894737	0.589473684211	0.631578947368	0.631578947368	0.673684210526	0.760526315789	0.760526315789	0.760526315789	0.760526315789	0.760526315789	0.760526315789	0.805263157895	0.805263157895
0.521929824561	0.59649122807	0.636257309942	0.676023391813	0.676023391813	0.676023391813	0.636257309942	0.59649122807	0.59649122807	0.715789473684	0.805263157895	0.85	0.805263157895	0.676023391813	0.633771929825	0.59649122807	0.59649122807	0.631578947368	0.671052631579	0.715789473684	0.715789473684	0.715789473684	0.671052631579	0.589473684211	0.589473684211	0.589473684211	0.589473684211	0.521929824561	0.521929824561	0.521929824561	0.36925647452	0.344639376218	0.364912280702	0.344639376218	0.521929824561	0.631578947368	0.671052631579	0.715789473684	0.715789473684	0.631578947368	0.589473684211
0.556725146199	0.556725146199	0.484649122807	0.484649122807	0.452339181287	0.521929824561	0.59649122807	0.59649122807	0.715789473684	0.757894736842	0.715789473684	0.757894736842	0.757894736842	0.715789473684	0.715789473684	0.715789473684	0.673684210526	0.673684210526	0.631578947368	0.631578947368	0.631578947368	0.631578947368	0.631578947368	0.59649122807	0.633771929825	0.633771929825	0.59649122807	0.526315789474	0.491228070175	0.458479532164	0.458479532164	0.521929824561	0.521929824561	0.521929824561	0.452339181287	0.487134502924	0.452339181287	0.387719298246	0.235254803676	0.19027962062	0.172981473291
0.676023391813	0.59649122807	0.59649122807	0.59649122807	0.671052631579	0.757894736842	0.805263157895	0.805263157895	0.760526315789	0.673684210526	0.715789473684	0.715789473684	0.673684210526	0.631578947368	0.521929824561	0.487134502924	0.487134502924	0.425730994152	0.37564499484	0.402476780186	0.37564499484	0.462332301342	0.495356037152	0.528379772962	0.563605091159	0.563605091159	0.563605091159	0.563605091159	0.528379772962	0.528379772962	0.563605091159	0.718274853801	0.805263157895	0.85	0.805263157895	0.852631578947	0.852631578947	0.805263157895	0.760526315789	0.636257309942	0.676023391813
0.673684210526	0.715789473684	0.715789473684	0.715789473684	0.673684210526	0.636257309942	0.636257309942	0.59649122807	0.59649122807	0.521929824561	0.556725146199	0.556725146199	0.59649122807	0.556725146199	0.521929824561	0.458479532164	0.458479532164	0.395321637427	0.458479532164	0.526315789474	0.59649122807	0.671052631579	0.757894736842	0.757894736842	0.8	0.757894736842	0.757894736842	0.757894736842	0.757894736842	0.805263157895	0.757894736842	0.671052631579	0.671052631579	0.671052631579	0.710526315789	0.75	0.75	0.8	0.85	0.9	0.85
0.59649122807	0.521929824561	0.521929824561	0.521929824561	0.559210526316	0.559210526316	0.59649122807	0.633771929825	0.676023391813	0.633771929825	0.59649122807	0.636257309942	0.636257309942	0.715789473684	0.715789473684	0.715789473684	0.671052631579	0.671052631579	0.715789473684	0.715789473684	0.805263157895	0.805263157895	0.805263157895	0.805263157895	0.718274853801	0.718274853801	0.760526315789	0.718274853801	0.676023391813	0.59649122807	0.715789473684	0.757894736842	0.757894736842	0.805263157895	0.805263157895	0.715789473684	0.59649122807	0.59649122807	0.59649122807	0.559210526316	0.559210526316
0.760526315789	0.805263157895	0.760526315789	0.636257309942	0.528379772962	0.495356037152	0.495356037152	0.431510147919	0.521929824561	0.552631578947	0.631578947368	0.631578947368	0.589473684211	0.513157894737	0.589473684211	0.626315789474	0.589473684211	0.521929824561	0.521929824561	0.452339181287	0.295405179616	0.25664160401	0.19027962062	0.137598899209	0.111799105607	0.111799105607	0.122979016168	0.135276917785	0.122979016168	0.0928792569659	0.0743034055728	0.0743034055728	0.0849181777974	0.160990712074	0.22514619883	0.289473684211	0.315789473684	0.342105263158	0.370614035088	0.425730994152	0.491228070175
0.631578947368	0.631578947368	0.589473684211	0.417042606516	0.443107769424	0.626315789474	0.626315789474	0.626315789474	0.626315789474	0.626315789474	0.589473684211	0.631578947368	0.631578947368	0.671052631579	0.710526315789	0.671052631579	0.671052631579	0.671052631579	0.715789473684	0.715789473684	0.715789473684	0.673684210526	0.631578947368	0.715789473684	0.715789473684	0.757894736842	0.757894736842	0.8	0.757894736842	0.671052631579	0.631578947368	0.631578947368	0.552631578947	0.487134502924	0.372067423461	0.400687994496	0.372067423461	0.400687994496	0.400687994496	0.283479941684	0.320022277917
0.214654282766	0.275472996216	0.300515995872	0.399122807018	0.491228070175	0.526315789474	0.59649122807	0.676023391813	0.718274853801	0.760526315789	0.760526315789	0.805263157895	0.852631578947	0.852631578947	0.805263157895	0.805263157895	0.757894736842	0.671052631579	0.59649122807	0.462332301342	0.330156733746	0.355553405573	0.355553405573	0.355553405573	0.380950077399	0.435371517028	0.435371517028	0.406346749226	0.330156733746	0.433436532508	0.561403508772	0.676023391813	0.718274853801	0.676023391813	0.676023391813	0.59649122807	0.59649122807	0.715789473684	0.805263157895	0.805263157895	0.805263157895
0.715789473684	0.59649122807	0.495356037152	0.495356037152	0.433436532508	0.328689370485	0.352167182663	0.352167182663	0.328689370485	0.328689370485	0.328689370485	0.328689370485	0.232542139663	0.265762445329	0.324366471735	0.344639376218	0.36925647452	0.36925647452	0.344639376218	0.344639376218	0.344639376218	0.521929824561	0.59649122807	0.636257309942	0.676023391813	0.676023391813	0.633771929825	0.633771929825	0.676023391813	0.633771929825	0.633771929825	0.633771929825	0.671052631579	0.633771929825	0.59649122807	0.526315789474	0.526315789474	0.491228070175	0.491228070175	0.491228070175	0.59649122807
0.491228070175	0.491228070175	0.559210526316	0.59649122807	0.631578947368	0.59649122807	0.636257309942	0.715789473684	0.757894736842	0.757894736842	0.715789473684	0.676023391813	0.563605091159	0.408160797214	0.380950077399	0.380950077399	0.408160797214	0.380950077399	0.355553405573	0.330156733746	0.330156733746	0.355553405573	0.380950077399	0.495356037152	0.559210526316	0.673684210526	0.715789473684	0.760526315789	0.715789473684	0.631578947368	0.589473684211	0.631578947368	0.589473684211	0.631578947368	0.671052631579	0.671052631579	0.671052631579	0.631578947368	0.715789473684	0.715789473684	0.715789473684
0.429308565531	0.462332301342	0.462332301342	0.462332301342	0.429308565531	0.400687994496	0.400687994496	0.348813209494	0.348813209494	0.348813209494	0.37564499484	0.348813209494	0.321981424149	0.39298245614	0.417543859649	0.417543859649	0.452339181287	0.484649122807	0.521929824561	0.559210526316	0.559210526316	0.521929824561	0.521929824561	0.559210526316	0.631578947368	0.631578947368	0.631578947368	0.631578947368	0.589473684211	0.671052631579	0.671052631579	0.671052631579	0.757894736842	0.85	0.9	0.85	0.85	0.85	0.8	0.8	0.710526315789
0.757894736842	0.710526315789	0.671052631579	0.715789473684	0.715789473684	0.673684210526	0.673684210526	0.592105263158	0.552631578947	0.515789473684	0.592105263158	0.673684210526	0.673684210526	0.715789473684	0.715789473684	0.715789473684	0.715789473684	0.715789473684	0.631578947368	0.592105263158	0.631578947368	0.671052631579	0.671052631579	0.589473684211	0.589473684211	0.589473684211	0.552631578947	0.513157894737	0.513157894737	0.513157894737	0.513157894737	0.552631578947	0.589473684211	0.626315789474	0.663157894737	0.710526315789	0.663157894737	0.7	0.663157894737	0.591520467836	0.591520467836
0.633771929825	0.591520467836	0.633771929825	0.591520467836	0.393873572821	0.556725146199	0.556725146199	0.59649122807	0.59649122807	0.59649122807	0.59649122807	0.59649122807	0.671052631579	0.671052631579	0.757894736842	0.757894736842	0.715789473684	0.760526315789	0.805263157895	0.805263157895	0.760526315789	0.805263157895	0.760526315789	0.760526315789	0.760526315789	0.715789473684	0.715789473684	0.715789473684	0.760526315789	0.760526315789	0.760526315789	0.676023391813	0.528379772962	0.380950077399	0.250534342392	0.21474372205	0.21474372205	0.199404884761	0.30814628483	0.433436532508	0.561403508772
[truncated: 4,506 more rows]
