# Supplementary material for: Reversible gene silencing through frameshift indels and frameshift scars provide adaptive plasticity for Mycobacterium tuberculosis
Source: Nat Commun. 2021 Aug 4;12:4702. doi: 10.1038/s41467-021-25055-y (PMC8339072; doi:10.1038/s41467-021-25055-y)
Supplement: Supplementary file 5 — Supplementary Data 2 [file 41467_2021_25055_MOESM5_ESM.csv]

-20	-19	-18	-17	-16	-15	-14	-13	-12	-11	-10	-9	-8	-7	-6	-5	-4	-3	-2	-1	0	1	2	3	4	5	6	7	8	9	10	11	12	13	14	15	16	17	18	19	20
0.408160797214	0.408160797214	0.380950077399	0.380950077399	0.380950077399	0.353739357585	0.353739357585	0.380950077399	0.380950077399	0.380950077399	0.380950077399	0.493154454764	0.591520467836	0.626315789474	0.591520467836	0.556725146199	0.491228070175	0.404540763674	0.328689370485	0.228908668731	0.228908668731	0.328689370485	0.404540763674	0.462332301342	0.493154454764	0.462332301342	0.404540763674	0.404540763674	0.433436532508	0.462332301342	0.528379772962	0.59649122807	0.673684210526	0.760526315789	0.805263157895	0.805263157895	0.805263157895	0.852631578947	0.9	0.9	0.9
0.85	0.85	0.805263157895	0.757894736842	0.757894736842	0.757894736842	0.757894736842	0.805263157895	0.805263157895	0.85	0.85	0.85	0.805263157895	0.805263157895	0.757894736842	0.715789473684	0.631578947368	0.631578947368	0.673684210526	0.631578947368	0.552631578947	0.552631578947	0.521929824561	0.487134502924	0.521929824561	0.487134502924	0.521929824561	0.487134502924	0.487134502924	0.521929824561	0.521929824561	0.521929824561	0.59649122807	0.671052631579	0.757894736842	0.757894736842	0.8	0.85	0.8	0.757894736842	0.805263157895
0.676023391813	0.676023391813	0.757894736842	0.757894736842	0.757894736842	0.757894736842	0.85	0.9	0.85	0.805263157895	0.805263157895	0.757894736842	0.757894736842	0.85	0.85	0.805263157895	0.805263157895	0.805263157895	0.852631578947	0.852631578947	0.805263157895	0.805263157895	0.805263157895	0.805263157895	0.852631578947	0.852631578947	0.805263157895	0.757894736842	0.710526315789	0.710526315789	0.710526315789	0.710526315789	0.710526315789	0.710526315789	0.710526315789	0.757894736842	0.805263157895	0.85	0.9	0.85	0.8
0.342105263158	0.395321637427	0.420029239766	0.395321637427	0.487134502924	0.521929824561	0.487134502924	0.487134502924	0.487134502924	0.487134502924	0.452339181287	0.521929824561	0.559210526316	0.59649122807	0.636257309942	0.715789473684	0.805263157895	0.805263157895	0.805263157895	0.760526315789	0.715789473684	0.673684210526	0.631578947368	0.673684210526	0.715789473684	0.715789473684	0.757894736842	0.757894736842	0.671052631579	0.671052631579	0.671052631579	0.710526315789	0.671052631579	0.671052631579	0.671052631579	0.631578947368	0.521929824561	0.559210526316	0.673684210526	0.760526315789	0.805263157895
0.592105263158	0.559210526316	0.59649122807	0.559210526316	0.526315789474	0.561403508772	0.561403508772	0.526315789474	0.526315789474	0.526315789474	0.458479532164	0.399122807018	0.399122807018	0.491228070175	0.561403508772	0.561403508772	0.636257309942	0.676023391813	0.757894736842	0.757894736842	0.757894736842	0.715789473684	0.671052631579	0.631578947368	0.631578947368	0.631578947368	0.715789473684	0.760526315789	0.715789473684	0.715789473684	0.715789473684	0.805263157895	0.85	0.85	0.757894736842	0.805263157895	0.852631578947	0.852631578947	0.852631578947	0.805263157895	0.805263157895
0.491228070175	0.458479532164	0.395321637427	0.278028404344	0.295405179616	0.318128654971	0.318128654971	0.318128654971	0.336842105263	0.318128654971	0.295405179616	0.278028404344	0.226448474126	0.226448474126	0.241545039068	0.372067423461	0.431510147919	0.431510147919	0.400687994496	0.369865841073	0.369865841073	0.400687994496	0.400687994496	0.369865841073	0.369865841073	0.343446852425	0.364912280702	0.343446852425	0.282991486068	0.1982249742	0.18170622635	0.153388372893	0.10846749226	0.0986068111455	0.0986068111455	0.120519435845	0.144623323013	0.156675266598	0.246517027864	0.352167182663	0.433436532508
0.207577767949	0.193739250086	0.181630546956	0.147574819401	0.147574819401	0.264125386997	0.330156733746	0.355553405573	0.380950077399	0.355553405573	0.380950077399	0.355553405573	0.30814628483	0.380950077399	0.408160797214	0.495356037152	0.526315789474	0.636257309942	0.718274853801	0.718274853801	0.636257309942	0.59649122807	0.59649122807	0.59649122807	0.59649122807	0.521929824561	0.521929824561	0.589473684211	0.589473684211	0.589473684211	0.589473684211	0.521929824561	0.559210526316	0.559210526316	0.559210526316	0.487134502924	0.425730994152	0.487134502924	0.559210526316	0.559210526316	0.559210526316
0.636257309942	0.715789473684	0.757894736842	0.715789473684	0.757894736842	0.757894736842	0.757894736842	0.671052631579	0.671052631579	0.671052631579	0.59649122807	0.495356037152	0.495356037152	0.59649122807	0.631578947368	0.715789473684	0.715789473684	0.715789473684	0.715789473684	0.715789473684	0.715789473684	0.715789473684	0.671052631579	0.715789473684	0.715789473684	0.715789473684	0.715789473684	0.715789473684	0.715789473684	0.715789473684	0.671052631579	0.757894736842	0.757894736842	0.715789473684	0.631578947368	0.673684210526	0.673684210526	0.673684210526	0.673684210526	0.673684210526	0.673684210526
0.297213622291	0.348813209494	0.37564499484	0.348813209494	0.458479532164	0.521929824561	0.59649122807	0.636257309942	0.636257309942	0.673684210526	0.673684210526	0.715789473684	0.673684210526	0.631578947368	0.673684210526	0.715789473684	0.760526315789	0.760526315789	0.676023391813	0.676023391813	0.676023391813	0.715789473684	0.715789473684	0.676023391813	0.676023391813	0.718274853801	0.676023391813	0.561403508772	0.526315789474	0.491228070175	0.399122807018	0.399122807018	0.399122807018	0.458479532164	0.491228070175	0.59649122807	0.676023391813	0.757894736842	0.757894736842	0.676023391813	0.633771929825
0.757894736842	0.757894736842	0.671052631579	0.671052631579	0.631578947368	0.589473684211	0.552631578947	0.552631578947	0.552631578947	0.592105263158	0.673684210526	0.715789473684	0.757894736842	0.715789473684	0.631578947368	0.715789473684	0.805263157895	0.805263157895	0.805263157895	0.805263157895	0.852631578947	0.852631578947	0.852631578947	0.9	0.95	0.9	0.85	0.757894736842	0.757894736842	0.757894736842	0.671052631579	0.59649122807	0.495356037152	0.462332301342	0.462332301342	0.431510147919	0.400687994496	0.400687994496	0.484649122807	0.513157894737	0.547368421053
0.85	0.85	0.85	0.85	0.805263157895	0.676023391813	0.563605091159	0.495356037152	0.404540763674	0.404540763674	0.404540763674	0.348813209494	0.321981424149	0.207577767949	0.19027962062	0.19027962062	0.226448474126	0.245319180304	0.30119743804	0.320022277917	0.515789473684	0.592105263158	0.631578947368	0.631578947368	0.715789473684	0.805263157895	0.805263157895	0.805263157895	0.805263157895	0.805263157895	0.805263157895	0.715789473684	0.631578947368	0.715789473684	0.757894736842	0.757894736842	0.757894736842	0.757894736842	0.715789473684	0.59649122807	0.556725146199
0.355553405573	0.380950077399	0.495356037152	0.59649122807	0.715789473684	0.757894736842	0.8	0.757894736842	0.710526315789	0.710526315789	0.710526315789	0.710526315789	0.757894736842	0.757894736842	0.715789473684	0.59649122807	0.462332301342	0.404540763674	0.37564499484	0.37564499484	0.321981424149	0.425730994152	0.487134502924	0.521929824561	0.487134502924	0.487134502924	0.592105263158	0.631578947368	0.631578947368	0.552631578947	0.487134502924	0.521929824561	0.487134502924	0.559210526316	0.59649122807	0.636257309942	0.59649122807	0.521929824561	0.452339181287	0.487134502924	0.521929824561
0.556725146199	0.462332301342	0.462332301342	0.431510147919	0.431510147919	0.431510147919	0.462332301342	0.462332301342	0.400687994496	0.348813209494	0.305211558308	0.228908668731	0.144623323013	0.08164928252	0.073484354268	0.073484354268	0.0964946066146	0.114989406216	0.1982249742	0.282991486068	0.343446852425	0.387719298246	0.478947368421	0.552631578947	0.592105263158	0.552631578947	0.478947368421	0.552631578947	0.552631578947	0.589473684211	0.626315789474	0.589473684211	0.671052631579	0.715789473684	0.757894736842	0.715789473684	0.676023391813	0.636257309942	0.718274853801	0.718274853801	0.676023391813
0.458479532164	0.348813209494	0.37564499484	0.404540763674	0.431510147919	0.431510147919	0.462332301342	0.431510147919	0.348813209494	0.37564499484	0.37564499484	0.37564499484	0.404540763674	0.491228070175	0.521929824561	0.491228070175	0.491228070175	0.491228070175	0.526315789474	0.561403508772	0.59649122807	0.676023391813	0.760526315789	0.852631578947	0.9	0.852631578947	0.805263157895	0.676023391813	0.636257309942	0.559210526316	0.458479532164	0.37564499484	0.37564499484	0.321981424149	0.254282765738	0.140547447049	0.181630546956	0.198142414861	0.181630546956	0.140547447049	0.140547447049
0.671052631579	0.710526315789	0.671052631579	0.715789473684	0.671052631579	0.715789473684	0.757894736842	0.757894736842	0.8	0.8	0.85	0.8	0.75	0.75	0.75	0.710526315789	0.710526315789	0.671052631579	0.631578947368	0.631578947368	0.673684210526	0.673684210526	0.715789473684	0.715789473684	0.715789473684	0.636257309942	0.636257309942	0.636257309942	0.59649122807	0.491228070175	0.561403508772	0.561403508772	0.561403508772	0.561403508772	0.676023391813	0.718274853801	0.805263157895	0.805263157895	0.760526315789	0.715789473684	0.631578947368
0.9	0.9	0.85	0.9	0.85	0.805263157895	0.757894736842	0.757894736842	0.757894736842	0.715789473684	0.715789473684	0.715789473684	0.715789473684	0.760526315789	0.715789473684	0.760526315789	0.760526315789	0.760526315789	0.715789473684	0.59649122807	0.59649122807	0.59649122807	0.636257309942	0.636257309942	0.636257309942	0.676023391813	0.676023391813	0.59649122807	0.559210526316	0.521929824561	0.484649122807	0.340852130326	0.340852130326	0.340852130326	0.340852130326	0.363575605681	0.581578947368	0.663157894737	0.663157894737	0.626315789474	0.626315789474
0.95	0.9	0.85	0.85	0.85	0.85	0.8	0.710526315789	0.757894736842	0.710526315789	0.757894736842	0.8	0.8	0.8	0.8	0.710526315789	0.671052631579	0.715789473684	0.715789473684	0.671052631579	0.671052631579	0.715789473684	0.671052631579	0.589473684211	0.589473684211	0.589473684211	0.547368421053	0.513157894737	0.513157894737	0.442105263158	0.417543859649	0.484649122807	0.516959064327	0.556725146199	0.556725146199	0.671052631579	0.757894736842	0.8	0.85	0.85	0.85
0.37564499484	0.28173374613	0.28173374613	0.28173374613	0.28173374613	0.28173374613	0.28173374613	0.300515995872	0.348813209494	0.404540763674	0.404540763674	0.404540763674	0.433436532508	0.404540763674	0.37564499484	0.264189886481	0.299415204678	0.299415204678	0.456140350877	0.556725146199	0.633771929825	0.633771929825	0.671052631579	0.671052631579	0.631578947368	0.559210526316	0.559210526316	0.521929824561	0.59649122807	0.636257309942	0.636257309942	0.59649122807	0.559210526316	0.631578947368	0.715789473684	0.757894736842	0.757894736842	0.757894736842	0.710526315789	0.710526315789	0.663157894737
0.805263157895	0.805263157895	0.805263157895	0.805263157895	0.805263157895	0.760526315789	0.673684210526	0.673684210526	0.631578947368	0.671052631579	0.715789473684	0.757894736842	0.757894736842	0.710526315789	0.626315789474	0.516959064327	0.516959064327	0.484649122807	0.39298245614	0.39298245614	0.425730994152	0.456140350877	0.491228070175	0.491228070175	0.491228070175	0.458479532164	0.559210526316	0.59649122807	0.59649122807	0.676023391813	0.676023391813	0.757894736842	0.8	0.85	0.85	0.8	0.710526315789	0.633771929825	0.528379772962	0.408160797214	0.563605091159
0.757894736842	0.757894736842	0.757894736842	0.757894736842	0.715789473684	0.715789473684	0.715789473684	0.671052631579	0.671052631579	0.715789473684	0.757894736842	0.757894736842	0.757894736842	0.757894736842	0.8	0.8	0.710526315789	0.633771929825	0.633771929825	0.59649122807	0.526315789474	0.458479532164	0.399122807018	0.491228070175	0.526315789474	0.526315789474	0.526315789474	0.526315789474	0.458479532164	0.425730994152	0.299415204678	0.299415204678	0.299415204678	0.264189886481	0.201238390093	0.286135835913	0.286135835913	0.330156733746	0.353739357585	0.380950077399	0.380950077399
0.757894736842	0.757894736842	0.8	0.8	0.710526315789	0.626315789474	0.589473684211	0.513157894737	0.390977443609	0.390977443609	0.336842105263	0.295405179616	0.249958228906	0.249958228906	0.249958228906	0.235254803676	0.249958228906	0.249958228906	0.249958228906	0.295405179616	0.320022277917	0.344639376218	0.344639376218	0.487134502924	0.521929824561	0.592105263158	0.631578947368	0.631578947368	0.673684210526	0.631578947368	0.592105263158	0.559210526316	0.559210526316	0.559210526316	0.636257309942	0.636257309942	0.636257309942	0.59649122807	0.633771929825	0.676023391813	0.676023391813
0.37564499484	0.321981424149	0.193739250086	0.254282765738	0.342105263158	0.395321637427	0.395321637427	0.370614035088	0.399122807018	0.370614035088	0.458479532164	0.521929824561	0.521929824561	0.458479532164	0.458479532164	0.458479532164	0.491228070175	0.491228070175	0.491228070175	0.556725146199	0.591520467836	0.591520467836	0.591520467836	0.556725146199	0.556725146199	0.556725146199	0.671052631579	0.757894736842	0.757894736842	0.710526315789	0.710526315789	0.671052631579	0.715789473684	0.757894736842	0.757894736842	0.715789473684	0.59649122807	0.495356037152	0.495356037152	0.528379772962	0.563605091159
0.9	0.9	0.9	0.805263157895	0.805263157895	0.805263157895	0.760526315789	0.636257309942	0.59649122807	0.559210526316	0.458479532164	0.37564499484	0.284442724458	0.21474372205	0.23008255934	0.268429652563	0.268429652563	0.286324962734	0.268429652563	0.250534342392	0.355553405573	0.431510147919	0.458479532164	0.521929824561	0.521929824561	0.487134502924	0.420029239766	0.336842105263	0.297213622291	0.223490712074	0.16140995872	0.16140995872	0.193691950464	0.209832946336	0.264125386997	0.306574109907	0.330156733746	0.355553405573	0.495356037152	0.636257309942	0.760526315789
0.59649122807	0.671052631579	0.710526315789	0.671052631579	0.589473684211	0.589473684211	0.671052631579	0.671052631579	0.671052631579	0.671052631579	0.671052631579	0.631578947368	0.559210526316	0.458479532164	0.404540763674	0.433436532508	0.404540763674	0.37564499484	0.400687994496	0.400687994496	0.431510147919	0.431510147919	0.521929824561	0.589473684211	0.671052631579	0.671052631579	0.589473684211	0.671052631579	0.715789473684	0.715789473684	0.757894736842	0.757894736842	0.710526315789	0.757894736842	0.757894736842	0.757894736842	0.715789473684	0.59649122807	0.633771929825	0.59649122807	0.521929824561
0.380950077399	0.380950077399	0.380950077399	0.380950077399	0.355553405573	0.380950077399	0.355553405573	0.380950077399	0.380950077399	0.330156733746	0.380950077399	0.380950077399	0.462332301342	0.59649122807	0.671052631579	0.710526315789	0.757894736842	0.757894736842	0.8	0.8	0.757894736842	0.757894736842	0.805263157895	0.805263157895	0.757894736842	0.671052631579	0.556725146199	0.462332301342	0.355553405573	0.380950077399	0.406346749226	0.380950077399	0.330156733746	0.306574109907	0.306574109907	0.372067423461	0.395321637427	0.487134502924	0.559210526316	0.631578947368	0.631578947368
0.561403508772	0.462332301342	0.352167182663	0.246517027864	0.156675266598	0.199404884761	0.250534342392	0.269806214884	0.289078087375	0.289078087375	0.308349959867	0.327621832359	0.327621832359	0.489792956656	0.634055727554	0.760526315789	0.9	0.95	0.95	0.95	0.95	0.9	0.9	0.9	0.95	0.9	0.85	0.8	0.757894736842	0.633771929825	0.591520467836	0.556725146199	0.556725146199	0.556725146199	0.556725146199	0.626315789474	0.663157894737	0.626315789474	0.626315789474	0.671052631579	0.671052631579
0.380950077399	0.380950077399	0.380950077399	0.355553405573	0.355553405573	0.462332301342	0.59649122807	0.671052631579	0.671052631579	0.671052631579	0.631578947368	0.631578947368	0.631578947368	0.589473684211	0.589473684211	0.589473684211	0.513157894737	0.513157894737	0.478947368421	0.387719298246	0.343446852425	0.261222910217	0.1982249742	0.21474372205	0.21474372205	0.1982249742	0.232639032221	0.232639032221	0.232639032221	0.1982249742	0.1982249742	0.1982249742	0.21474372205	0.21474372205	0.21474372205	0.330156733746	0.431510147919	0.487134502924	0.552631578947	0.631578947368	0.671052631579
0.85	0.9	0.85	0.85	0.85	0.9	0.85	0.85	0.85	0.8	0.757894736842	0.676023391813	0.676023391813	0.676023391813	0.757894736842	0.85	0.85	0.9	0.9	0.805263157895	0.805263157895	0.805263157895	0.805263157895	0.757894736842	0.715789473684	0.59649122807	0.462332301342	0.400687994496	0.321981424149	0.321981424149	0.297213622291	0.23309253526	0.23309253526	0.277399380805	0.300515995872	0.300515995872	0.300515995872	0.348813209494	0.348813209494	0.458479532164	0.559210526316
0.671052631579	0.671052631579	0.671052631579	0.589473684211	0.513157894737	0.552631578947	0.589473684211	0.589473684211	0.626315789474	0.671052631579	0.671052631579	0.589473684211	0.631578947368	0.631578947368	0.631578947368	0.592105263158	0.631578947368	0.631578947368	0.671052631579	0.671052631579	0.631578947368	0.631578947368	0.671052631579	0.671052631579	0.671052631579	0.589473684211	0.589473684211	0.521929824561	0.484649122807	0.513157894737	0.547368421053	0.513157894737	0.478947368421	0.452339181287	0.552631578947	0.589473684211	0.626315789474	0.589473684211	0.552631578947	0.521929824561	0.431510147919
0.710526315789	0.626315789474	0.516959064327	0.429308565531	0.462332301342	0.462332301342	0.495356037152	0.528379772962	0.528379772962	0.563605091159	0.598830409357	0.598830409357	0.634055727554	0.760526315789	0.852631578947	0.852631578947	0.760526315789	0.760526315789	0.718274853801	0.676023391813	0.59649122807	0.636257309942	0.59649122807	0.715789473684	0.805263157895	0.805263157895	0.9	0.9	0.85	0.715789473684	0.676023391813	0.718274853801	0.718274853801	0.676023391813	0.59649122807	0.491228070175	0.456140350877	0.556725146199	0.591520467836	0.663157894737	0.663157894737
0.715789473684	0.757894736842	0.757894736842	0.757894736842	0.757894736842	0.757894736842	0.676023391813	0.528379772962	0.676023391813	0.757894736842	0.757894736842	0.805263157895	0.757894736842	0.715789473684	0.671052631579	0.631578947368	0.631578947368	0.559210526316	0.59649122807	0.59649122807	0.671052631579	0.671052631579	0.715789473684	0.671052631579	0.671052631579	0.589473684211	0.671052631579	0.715789473684	0.715789473684	0.715789473684	0.757894736842	0.715789473684	0.757894736842	0.757894736842	0.710526315789	0.75	0.710526315789	0.633771929825	0.633771929825	0.633771929825	0.556725146199
0.805263157895	0.85	0.805263157895	0.805263157895	0.715789473684	0.59649122807	0.495356037152	0.528379772962	0.495356037152	0.462332301342	0.433436532508	0.433436532508	0.37564499484	0.400687994496	0.431510147919	0.462332301342	0.462332301342	0.462332301342	0.556725146199	0.589473684211	0.556725146199	0.59649122807	0.59649122807	0.671052631579	0.710526315789	0.710526315789	0.671052631579	0.556725146199	0.516959064327	0.516959064327	0.516959064327	0.456140350877	0.39298245614	0.456140350877	0.556725146199	0.591520467836	0.633771929825	0.633771929825	0.633771929825	0.633771929825	0.633771929825
0.321981424149	0.321981424149	0.425730994152	0.484649122807	0.556725146199	0.626315789474	0.626315789474	0.626315789474	0.671052631579	0.715789473684	0.760526315789	0.760526315789	0.760526315789	0.673684210526	0.760526315789	0.805263157895	0.760526315789	0.673684210526	0.636257309942	0.561403508772	0.561403508772	0.561403508772	0.561403508772	0.491228070175	0.399122807018	0.399122807018	0.491228070175	0.526315789474	0.561403508772	0.526315789474	0.491228070175	0.59649122807	0.636257309942	0.676023391813	0.805263157895	0.9	0.9	0.9	0.805263157895	0.760526315789	0.715789473684
0.552631578947	0.513157894737	0.552631578947	0.592105263158	0.592105263158	0.631578947368	0.673684210526	0.673684210526	0.715789473684	0.715789473684	0.757894736842	0.715789473684	0.760526315789	0.760526315789	0.673684210526	0.636257309942	0.760526315789	0.805263157895	0.805263157895	0.852631578947	0.9	0.9	0.9	0.85	0.8	0.8	0.75	0.8	0.8	0.757894736842	0.676023391813	0.633771929825	0.591520467836	0.556725146199	0.456140350877	0.37564499484	0.404540763674	0.433436532508	0.404540763674	0.37564499484	0.399122807018
0.715789473684	0.671052631579	0.626315789474	0.671052631579	0.671052631579	0.710526315789	0.671052631579	0.671052631579	0.710526315789	0.757894736842	0.757894736842	0.757894736842	0.8	0.8	0.85	0.85	0.9	0.9	0.9	0.9	0.805263157895	0.805263157895	0.805263157895	0.757894736842	0.757894736842	0.757894736842	0.671052631579	0.59649122807	0.528379772962	0.495356037152	0.404540763674	0.305211558308	0.404540763674	0.495356037152	0.528379772962	0.495356037152	0.462332301342	0.431510147919	0.458479532164	0.431510147919	0.355553405573
0.462332301342	0.462332301342	0.462332301342	0.493154454764	0.528379772962	0.563605091159	0.718274853801	0.805263157895	0.85	0.805263157895	0.805263157895	0.760526315789	0.636257309942	0.636257309942	0.636257309942	0.636257309942	0.636257309942	0.636257309942	0.636257309942	0.676023391813	0.676023391813	0.676023391813	0.633771929825	0.59649122807	0.715789473684	0.805263157895	0.805263157895	0.85	0.805263157895	0.718274853801	0.563605091159	0.528379772962	0.493154454764	0.493154454764	0.493154454764	0.633771929825	0.710526315789	0.8	0.8	0.8	0.757894736842
0.559210526316	0.521929824561	0.589473684211	0.589473684211	0.626315789474	0.663157894737	0.663157894737	0.626315789474	0.710526315789	0.75	0.710526315789	0.671052631579	0.671052631579	0.631578947368	0.559210526316	0.487134502924	0.344639376218	0.295405179616	0.25664160401	0.420029239766	0.487134502924	0.521929824561	0.487134502924	0.395321637427	0.297213622291	0.321981424149	0.425730994152	0.484649122807	0.516959064327	0.547368421053	0.547368421053	0.516959064327	0.516959064327	0.484649122807	0.556725146199	0.556725146199	0.521929824561	0.521929824561	0.487134502924	0.452339181287	0.295405179616
0.458479532164	0.521929824561	0.556725146199	0.633771929825	0.633771929825	0.591520467836	0.393873572821	0.626315789474	0.710526315789	0.8	0.85	0.9	0.9	0.9	0.85	0.85	0.9	0.9	0.805263157895	0.760526315789	0.715789473684	0.631578947368	0.673684210526	0.760526315789	0.760526315789	0.760526315789	0.760526315789	0.760526315789	0.805263157895	0.805263157895	0.805263157895	0.805263157895	0.805263157895	0.718274853801	0.718274853801	0.718274853801	0.676023391813	0.636257309942	0.526315789474	0.559210526316	0.526315789474
0.297213622291	0.372067423461	0.452339181287	0.478947368421	0.452339181287	0.452339181287	0.484649122807	0.556725146199	0.59649122807	0.59649122807	0.59649122807	0.59649122807	0.521929824561	0.59649122807	0.633771929825	0.633771929825	0.591520467836	0.591520467836	0.591520467836	0.710526315789	0.75	0.710526315789	0.710526315789	0.633771929825	0.676023391813	0.676023391813	0.676023391813	0.676023391813	0.59649122807	0.526315789474	0.404540763674	0.433436532508	0.433436532508	0.404540763674	0.431510147919	0.404540763674	0.404540763674	0.404540763674	0.404540763674	0.348813209494	0.458479532164
0.297213622291	0.348813209494	0.348813209494	0.395321637427	0.395321637427	0.395321637427	0.395321637427	0.452339181287	0.484649122807	0.452339181287	0.484649122807	0.516959064327	0.484649122807	0.425730994152	0.321981424149	0.170278637771	0.282991486068	0.330156733746	0.330156733746	0.380950077399	0.380950077399	0.408160797214	0.408160797214	0.408160797214	0.435371517028	0.462582236842	0.435371517028	0.408160797214	0.408160797214	0.528379772962	0.676023391813	0.805263157895	0.9	0.9	0.852631578947	0.718274853801	0.760526315789	0.852631578947	0.9	0.9	0.85
0.633771929825	0.676023391813	0.633771929825	0.633771929825	0.676023391813	0.757894736842	0.85	0.85	0.8	0.710526315789	0.710526315789	0.626315789474	0.626315789474	0.626315789474	0.626315789474	0.626315789474	0.626315789474	0.710526315789	0.757894736842	0.757894736842	0.715789473684	0.715789473684	0.715789473684	0.715789473684	0.715789473684	0.760526315789	0.805263157895	0.852631578947	0.805263157895	0.852631578947	0.805263157895	0.805263157895	0.852631578947	0.852631578947	0.760526315789	0.805263157895	0.852631578947	0.852631578947	0.852631578947	0.852631578947	0.805263157895
0.559210526316	0.636257309942	0.676023391813	0.676023391813	0.676023391813	0.59649122807	0.462332301342	0.462332301342	0.523976608187	0.59649122807	0.636257309942	0.715789473684	0.757894736842	0.757894736842	0.710526315789	0.626315789474	0.671052631579	0.671052631579	0.671052631579	0.671052631579	0.671052631579	0.757894736842	0.757894736842	0.757894736842	0.805263157895	0.805263157895	0.760526315789	0.673684210526	0.673684210526	0.715789473684	0.673684210526	0.715789473684	0.673684210526	0.715789473684	0.715789473684	0.673684210526	0.631578947368	0.631578947368	0.589473684211	0.547368421053	0.547368421053
0.521929824561	0.521929824561	0.521929824561	0.521929824561	0.484649122807	0.484649122807	0.521929824561	0.521929824561	0.487134502924	0.458479532164	0.559210526316	0.636257309942	0.676023391813	0.676023391813	0.676023391813	0.59649122807	0.462332301342	0.462332301342	0.523976608187	0.59649122807	0.636257309942	0.715789473684	0.757894736842	0.757894736842	0.710526315789	0.626315789474	0.671052631579	0.671052631579	0.671052631579	0.671052631579	0.671052631579	0.757894736842	0.757894736842	0.757894736842	0.805263157895	0.805263157895	0.760526315789	0.673684210526	0.673684210526	0.715789473684	0.673684210526
0.852631578947	0.760526315789	0.760526315789	0.760526315789	0.715789473684	0.671052631579	0.671052631579	0.589473684211	0.521929824561	0.521929824561	0.484649122807	0.521929824561	0.559210526316	0.559210526316	0.59649122807	0.636257309942	0.59649122807	0.636257309942	0.59649122807	0.636257309942	0.676023391813	0.718274853801	0.805263157895	0.805263157895	0.805263157895	0.715789473684	0.805263157895	0.805263157895	0.852631578947	0.805263157895	0.805263157895	0.805263157895	0.852631578947	0.9	0.95	0.95	0.9	0.9	0.852631578947	0.805263157895	0.760526315789
0.8	0.757894736842	0.676023391813	0.59649122807	0.526315789474	0.495356037152	0.408160797214	0.435371517028	0.435371517028	0.380950077399	0.406346749226	0.431743421053	0.406346749226	0.380950077399	0.408160797214	0.380950077399	0.495356037152	0.59649122807	0.631578947368	0.671052631579	0.671052631579	0.671052631579	0.671052631579	0.671052631579	0.715789473684	0.715789473684	0.757894736842	0.715789473684	0.757894736842	0.757894736842	0.757894736842	0.757894736842	0.757894736842	0.757894736842	0.805263157895	0.805263157895	0.715789473684	0.757894736842	0.715789473684	0.715789473684	0.757894736842
0.487134502924	0.395321637427	0.297213622291	0.223490712074	0.223490712074	0.297213622291	0.336842105263	0.387719298246	0.387719298246	0.410526315789	0.410526315789	0.387719298246	0.420029239766	0.452339181287	0.452339181287	0.452339181287	0.395321637427	0.364912280702	0.336842105263	0.289473684211	0.211902304782	0.211902304782	0.146772159156	0.146772159156	0.146772159156	0.211902304782	0.211902304782	0.211902304782	0.272445820433	0.297213622291	0.272445820433	0.290608875129	0.357894736842	0.410526315789	0.478947368421	0.513157894737	0.547368421053	0.589473684211	0.671052631579	0.671052631579	0.671052631579
0.330156733746	0.353739357585	0.353739357585	0.380950077399	0.380950077399	0.355553405573	0.330156733746	0.330156733746	0.330156733746	0.380950077399	0.408160797214	0.380950077399	0.380950077399	0.493154454764	0.591520467836	0.663157894737	0.663157894737	0.626315789474	0.547368421053	0.626315789474	0.626315789474	0.626315789474	0.626315789474	0.671052631579	0.626315789474	0.589473684211	0.631578947368	0.631578947368	0.631578947368	0.631578947368	0.552631578947	0.521929824561	0.631578947368	0.671052631579	0.671052631579	0.671052631579	0.671052631579	0.59649122807	0.556725146199	0.516959064327	0.556725146199
0.462332301342	0.429308565531	0.429308565531	0.429308565531	0.429308565531	0.396284829721	0.447368421053	0.473684210526	0.447368421053	0.417543859649	0.484649122807	0.484649122807	0.521929824561	0.521929824561	0.589473684211	0.671052631579	0.671052631579	0.671052631579	0.671052631579	0.715789473684	0.757894736842	0.757894736842	0.671052631579	0.556725146199	0.633771929825	0.676023391813	0.633771929825	0.59649122807	0.59649122807	0.631578947368	0.59649122807	0.636257309942	0.676023391813	0.715789473684	0.676023391813	0.59649122807	0.523976608187	0.491228070175	0.526315789474	0.59649122807	0.633771929825
0.452339181287	0.521929824561	0.559210526316	0.521929824561	0.521929824561	0.521929824561	0.452339181287	0.295405179616	0.295405179616	0.452339181287	0.487134502924	0.552631578947	0.552631578947	0.592105263158	0.631578947368	0.631578947368	0.673684210526	0.715789473684	0.715789473684	0.760526315789	0.760526315789	0.673684210526	0.592105263158	0.487134502924	0.431510147919	0.37564499484	0.28173374613	0.28173374613	0.348813209494	0.395321637427	0.487134502924	0.521929824561	0.521929824561	0.452339181287	0.484649122807	0.521929824561	0.484649122807	0.484649122807	0.425730994152	0.321981424149	0.297213622291
0.269806214884	0.269806214884	0.289078087375	0.269806214884	0.250534342392	0.30814628483	0.433436532508	0.561403508772	0.636257309942	0.636257309942	0.561403508772	0.561403508772	0.526315789474	0.491228070175	0.399122807018	0.399122807018	0.491228070175	0.526315789474	0.526315789474	0.636257309942	0.718274853801	0.718274853801	0.852631578947	0.9	0.9	0.805263157895	0.757894736842	0.710526315789	0.757894736842	0.757894736842	0.757894736842	0.715789473684	0.715789473684	0.760526315789	0.760526315789	0.805263157895	0.805263157895	0.757894736842	0.757894736842	0.8	0.757894736842
0.556725146199	0.556725146199	0.556725146199	0.484649122807	0.456140350877	0.425730994152	0.364912280702	0.364912280702	0.364912280702	0.395321637427	0.487134502924	0.521929824561	0.559210526316	0.559210526316	0.673684210526	0.715789473684	0.673684210526	0.715789473684	0.757894736842	0.757894736842	0.757894736842	0.715789473684	0.59649122807	0.521929824561	0.521929824561	0.521929824561	0.589473684211	0.589473684211	0.521929824561	0.452339181287	0.521929824561	0.521929824561	0.521929824561	0.521929824561	0.559210526316	0.521929824561	0.556725146199	0.521929824561	0.521929824561	0.552631578947	0.521929824561
0.805263157895	0.757894736842	0.757894736842	0.757894736842	0.805263157895	0.757894736842	0.715789473684	0.715789473684	0.805263157895	0.805263157895	0.805263157895	0.757894736842	0.805263157895	0.757894736842	0.671052631579	0.715789473684	0.715789473684	0.673684210526	0.760526315789	0.760526315789	0.760526315789	0.760526315789	0.715789473684	0.673684210526	0.673684210526	0.631578947368	0.631578947368	0.631578947368	0.592105263158	0.673684210526	0.715789473684	0.805263157895	0.852631578947	0.805263157895	0.805263157895	0.805263157895	0.805263157895	0.805263157895	0.805263157895	0.805263157895	0.805263157895
0.264125386997	0.282991486068	0.330156733746	0.355553405573	0.495356037152	0.636257309942	0.715789473684	0.757894736842	0.757894736842	0.715789473684	0.715789473684	0.715789473684	0.715789473684	0.631578947368	0.592105263158	0.631578947368	0.592105263158	0.592105263158	0.592105263158	0.673684210526	0.673684210526	0.631578947368	0.631578947368	0.589473684211	0.626315789474	0.626315789474	0.710526315789	0.710526315789	0.671052631579	0.589473684211	0.417042606516	0.390977443609	0.390977443609	0.417042606516	0.417042606516	0.390977443609	0.513157894737	0.513157894737	0.513157894737	0.513157894737	0.513157894737
0.182787811031	0.141589267286	0.0994285345717	0.068868249054	0.075128998968	0.120519435845	0.193691950464	0.260061919505	0.321981424149	0.400687994496	0.462332301342	0.556725146199	0.589473684211	0.626315789474	0.589473684211	0.671052631579	0.757894736842	0.805263157895	0.805263157895	0.805263157895	0.805263157895	0.757894736842	0.757894736842	0.757894736842	0.715789473684	0.631578947368	0.715789473684	0.715789473684	0.757894736842	0.715789473684	0.59649122807	0.495356037152	0.495356037152	0.431510147919	0.495356037152	0.59649122807	0.631578947368	0.59649122807	0.59649122807	0.636257309942	0.636257309942
0.671052631579	0.710526315789	0.710526315789	0.75	0.710526315789	0.626315789474	0.556725146199	0.516959064327	0.516959064327	0.516959064327	0.484649122807	0.39298245614	0.425730994152	0.39298245614	0.484649122807	0.516959064327	0.556725146199	0.556725146199	0.516959064327	0.591520467836	0.591520467836	0.663157894737	0.663157894737	0.663157894737	0.663157894737	0.663157894737	0.581578947368	0.626315789474	0.663157894737	0.626315789474	0.663157894737	0.626315789474	0.626315789474	0.589473684211	0.589473684211	0.589473684211	0.589473684211	0.671052631579	0.715789473684	0.757894736842	0.757894736842
0.626315789474	0.556725146199	0.493154454764	0.380950077399	0.380950077399	0.462332301342	0.556725146199	0.626315789474	0.710526315789	0.710526315789	0.671052631579	0.626315789474	0.626315789474	0.710526315789	0.757894736842	0.805263157895	0.852631578947	0.9	0.9	0.9	0.852631578947	0.805263157895	0.760526315789	0.673684210526	0.592105263158	0.559210526316	0.559210526316	0.673684210526	0.760526315789	0.805263157895	0.805263157895	0.852631578947	0.852631578947	0.852631578947	0.805263157895	0.757894736842	0.710526315789	0.710526315789	0.633771929825	0.633771929825	0.633771929825
0.559210526316	0.559210526316	0.487134502924	0.487134502924	0.487134502924	0.487134502924	0.487134502924	0.452339181287	0.452339181287	0.452339181287	0.484649122807	0.521929824561	0.521929824561	0.559210526316	0.631578947368	0.671052631579	0.631578947368	0.552631578947	0.552631578947	0.487134502924	0.521929824561	0.487134502924	0.521929824561	0.521929824561	0.487134502924	0.559210526316	0.559210526316	0.559210526316	0.491228070175	0.491228070175	0.491228070175	0.491228070175	0.491228070175	0.59649122807	0.673684210526	0.715789473684	0.673684210526	0.715789473684	0.715789473684	0.715789473684	0.757894736842
0.589473684211	0.556725146199	0.462332301342	0.355553405573	0.355553405573	0.330156733746	0.264125386997	0.193691950464	0.193691950464	0.16140995872	0.0928792569659	0.0928792569659	0.14899380805	0.16253869969	0.14899380805	0.202915376677	0.23309253526	0.297213622291	0.348813209494	0.431510147919	0.462332301342	0.521929824561	0.552631578947	0.631578947368	0.631578947368	0.671052631579	0.631578947368	0.631578947368	0.631578947368	0.631578947368	0.715789473684	0.715789473684	0.760526315789	0.760526315789	0.760526315789	0.805263157895	0.805263157895	0.805263157895	0.757894736842	0.671052631579	0.671052631579
0.671052631579	0.671052631579	0.631578947368	0.631578947368	0.671052631579	0.715789473684	0.671052631579	0.671052631579	0.671052631579	0.671052631579	0.59649122807	0.59649122807	0.633771929825	0.633771929825	0.633771929825	0.59649122807	0.556725146199	0.556725146199	0.59649122807	0.636257309942	0.59649122807	0.521929824561	0.521929824561	0.487134502924	0.452339181287	0.344639376218	0.390977443609	0.390977443609	0.344639376218	0.305286091045	0.327092240405	0.305286091045	0.431510147919	0.462332301342	0.559210526316	0.631578947368	0.715789473684	0.715789473684	0.631578947368	0.521929824561	0.431510147919
0.631578947368	0.671052631579	0.631578947368	0.592105263158	0.487134502924	0.487134502924	0.420029239766	0.357894736842	0.410526315789	0.478947368421	0.478947368421	0.410526315789	0.249958228906	0.235254803676	0.25664160401	0.25664160401	0.272681704261	0.295405179616	0.318128654971	0.36925647452	0.36925647452	0.36925647452	0.589473684211	0.671052631579	0.671052631579	0.757894736842	0.805263157895	0.757894736842	0.8	0.757894736842	0.710526315789	0.710526315789	0.757894736842	0.710526315789	0.710526315789	0.663157894737	0.581578947368	0.581578947368	0.626315789474	0.626315789474	0.671052631579
0.805263157895	0.805263157895	0.805263157895	0.85	0.85	0.805263157895	0.757894736842	0.710526315789	0.710526315789	0.710526315789	0.757894736842	0.757894736842	0.757894736842	0.805263157895	0.757894736842	0.710526315789	0.671052631579	0.626315789474	0.626315789474	0.710526315789	0.757894736842	0.757894736842	0.757894736842	0.757894736842	0.710526315789	0.710526315789	0.710526315789	0.757894736842	0.8	0.8	0.710526315789	0.710526315789	0.626315789474	0.556725146199	0.516959064327	0.556725146199	0.626315789474	0.663157894737	0.663157894737	0.75	0.8
0.676023391813	0.760526315789	0.805263157895	0.805263157895	0.757894736842	0.757894736842	0.671052631579	0.715789473684	0.671052631579	0.757894736842	0.757894736842	0.715789473684	0.757894736842	0.757894736842	0.710526315789	0.75	0.75	0.8	0.85	0.8	0.8	0.85	0.8	0.8	0.8	0.8	0.8	0.8	0.75	0.710526315789	0.710526315789	0.757894736842	0.805263157895	0.805263157895	0.805263157895	0.757894736842	0.757894736842	0.710526315789	0.710526315789	0.710526315789	0.710526315789
0.676023391813	0.805263157895	0.85	0.85	0.85	0.805263157895	0.805263157895	0.805263157895	0.757894736842	0.757894736842	0.757894736842	0.757894736842	0.710526315789	0.710526315789	0.710526315789	0.75	0.710526315789	0.710526315789	0.757894736842	0.710526315789	0.671052631579	0.715789473684	0.715789473684	0.757894736842	0.757894736842	0.671052631579	0.626315789474	0.626315789474	0.547368421053	0.589473684211	0.631578947368	0.631578947368	0.589473684211	0.589473684211	0.556725146199	0.521929824561	0.425730994152	0.425730994152	0.491228070175	0.491228070175	0.458479532164
0.324366471735	0.36925647452	0.556725146199	0.633771929825	0.633771929825	0.757894736842	0.8	0.8	0.710526315789	0.633771929825	0.710526315789	0.75	0.75	0.710526315789	0.633771929825	0.633771929825	0.633771929825	0.59649122807	0.636257309942	0.636257309942	0.59649122807	0.521929824561	0.452339181287	0.521929824561	0.559210526316	0.559210526316	0.59649122807	0.673684210526	0.673684210526	0.673684210526	0.673684210526	0.592105263158	0.592105263158	0.592105263158	0.552631578947	0.631578947368	0.631578947368	0.631578947368	0.589473684211	0.626315789474	0.671052631579
0.676023391813	0.760526315789	0.805263157895	0.85	0.9	0.85	0.805263157895	0.760526315789	0.760526315789	0.760526315789	0.760526315789	0.805263157895	0.852631578947	0.852631578947	0.805263157895	0.805263157895	0.805263157895	0.757894736842	0.710526315789	0.710526315789	0.75	0.710526315789	0.710526315789	0.710526315789	0.710526315789	0.710526315789	0.626315789474	0.556725146199	0.462332301342	0.462332301342	0.462332301342	0.495356037152	0.462332301342	0.462332301342	0.462332301342	0.495356037152	0.563605091159	0.563605091159	0.718274853801	0.805263157895	0.805263157895
0.631578947368	0.671052631579	0.671052631579	0.589473684211	0.547368421053	0.626315789474	0.626315789474	0.710526315789	0.757894736842	0.757894736842	0.671052631579	0.59649122807	0.528379772962	0.528379772962	0.528379772962	0.495356037152	0.495356037152	0.59649122807	0.631578947368	0.715789473684	0.760526315789	0.805263157895	0.805263157895	0.757894736842	0.715789473684	0.631578947368	0.559210526316	0.462332301342	0.431510147919	0.431510147919	0.404540763674	0.37564499484	0.37564499484	0.433436532508	0.526315789474	0.59649122807	0.59649122807	0.671052631579	0.757894736842	0.805263157895	0.757894736842
0.400687994496	0.462332301342	0.462332301342	0.521929824561	0.552631578947	0.521929824561	0.556725146199	0.556725146199	0.59649122807	0.59649122807	0.671052631579	0.757894736842	0.805263157895	0.85	0.85	0.805263157895	0.760526315789	0.715789473684	0.715789473684	0.715789473684	0.805263157895	0.805263157895	0.757894736842	0.671052631579	0.59649122807	0.526315789474	0.458479532164	0.526315789474	0.636257309942	0.718274853801	0.760526315789	0.760526315789	0.760526315789	0.802777777778	0.9	0.9	0.802777777778	0.802777777778	0.760526315789	0.676023391813	0.561403508772
0.521929824561	0.552631578947	0.521929824561	0.462332301342	0.462332301342	0.429308565531	0.429308565531	0.429308565531	0.429308565531	0.462332301342	0.495356037152	0.462332301342	0.429308565531	0.429308565531	0.429308565531	0.400687994496	0.369865841073	0.484649122807	0.547368421053	0.581578947368	0.626315789474	0.626315789474	0.589473684211	0.589473684211	0.626315789474	0.589473684211	0.521929824561	0.400687994496	0.431510147919	0.462332301342	0.462332301342	0.556725146199	0.589473684211	0.671052631579	0.757894736842	0.757894736842	0.805263157895	0.805263157895	0.805263157895	0.760526315789	0.636257309942
0.671052631579	0.715789473684	0.757894736842	0.757894736842	0.757894736842	0.805263157895	0.757894736842	0.757894736842	0.757894736842	0.757894736842	0.757894736842	0.757894736842	0.805263157895	0.805263157895	0.9	0.95	0.95	0.95	0.95	0.9	0.852631578947	0.805263157895	0.715789473684	0.760526315789	0.805263157895	0.805263157895	0.85	0.85	0.8	0.757894736842	0.757894736842	0.805263157895	0.805263157895	0.805263157895	0.757894736842	0.757894736842	0.805263157895	0.852631578947	0.9	0.9	0.85
0.330156733746	0.355553405573	0.380950077399	0.380950077399	0.330156733746	0.286135835913	0.286135835913	0.286135835913	0.286135835913	0.243808049536	0.264125386997	0.243808049536	0.204866486068	0.23309253526	0.315789473684	0.395321637427	0.458479532164	0.458479532164	0.559210526316	0.636257309942	0.676023391813	0.718274853801	0.718274853801	0.676023391813	0.718274853801	0.718274853801	0.676023391813	0.59649122807	0.671052631579	0.710526315789	0.710526315789	0.626315789474	0.626315789474	0.626315789474	0.710526315789	0.757894736842	0.757894736842	0.805263157895	0.852631578947	0.852631578947	0.805263157895
0.431510147919	0.462332301342	0.462332301342	0.400687994496	0.321981424149	0.207577767949	0.224875915278	0.274463937622	0.447368421053	0.516959064327	0.549269005848	0.581578947368	0.549269005848	0.516959064327	0.456140350877	0.421052631579	0.456140350877	0.456140350877	0.39298245614	0.364912280702	0.364912280702	0.364912280702	0.387719298246	0.478947368421	0.552631578947	0.552631578947	0.552631578947	0.487134502924	0.487134502924	0.487134502924	0.521929824561	0.487134502924	0.425730994152	0.321981424149	0.264125386997	0.264125386997	0.286135835913	0.30814628483	0.404540763674	0.458479532164	0.458479532164
0.261222910217	0.167237947811	0.141898864809	0.161449375072	0.289473684211	0.364912280702	0.425730994152	0.458479532164	0.425730994152	0.491228070175	0.491228070175	0.425730994152	0.487134502924	0.592105263158	0.631578947368	0.673684210526	0.673684210526	0.715789473684	0.760526315789	0.760526315789	0.760526315789	0.760526315789	0.715789473684	0.631578947368	0.631578947368	0.671052631579	0.757894736842	0.757894736842	0.710526315789	0.757894736842	0.757894736842	0.715789473684	0.715789473684	0.805263157895	0.805263157895	0.715789473684	0.715789473684	0.757894736842	0.715789473684	0.715789473684	0.757894736842
0.318128654971	0.340852130326	0.340852130326	0.484649122807	0.484649122807	0.516959064327	0.484649122807	0.425730994152	0.425730994152	0.364912280702	0.364912280702	0.395321637427	0.425730994152	0.521929824561	0.631578947368	0.671052631579	0.671052631579	0.757894736842	0.757894736842	0.757894736842	0.757894736842	0.805263157895	0.805263157895	0.805263157895	0.805263157895	0.805263157895	0.757894736842	0.757894736842	0.8	0.757894736842	0.633771929825	0.633771929825	0.710526315789	0.75	0.75	0.75	0.8	0.85	0.8	0.8	0.757894736842
0.760526315789	0.636257309942	0.636257309942	0.636257309942	0.715789473684	0.757894736842	0.757894736842	0.715789473684	0.59649122807	0.556725146199	0.59649122807	0.556725146199	0.484649122807	0.556725146199	0.59649122807	0.59649122807	0.59649122807	0.526315789474	0.526315789474	0.491228070175	0.521929824561	0.521929824561	0.559210526316	0.59649122807	0.715789473684	0.805263157895	0.805263157895	0.805263157895	0.85	0.805263157895	0.715789473684	0.715789473684	0.760526315789	0.805263157895	0.805263157895	0.852631578947	0.852631578947	0.760526315789	0.718274853801	0.718274853801	0.676023391813
0.59649122807	0.559210526316	0.491228070175	0.458479532164	0.425730994152	0.278028404344	0.278028404344	0.25664160401	0.336842105263	0.420029239766	0.452339181287	0.521929824561	0.559210526316	0.631578947368	0.671052631579	0.671052631579	0.671052631579	0.671052631579	0.671052631579	0.710526315789	0.757894736842	0.805263157895	0.805263157895	0.805263157895	0.805263157895	0.85	0.85	0.85	0.85	0.8	0.757894736842	0.676023391813	0.676023391813	0.676023391813	0.633771929825	0.633771929825	0.591520467836	0.549269005848	0.516959064327	0.516959064327	0.457929136567
0.213868003342	0.308771929825	0.336842105263	0.395321637427	0.425730994152	0.458479532164	0.521929824561	0.521929824561	0.521929824561	0.452339181287	0.417543859649	0.442105263158	0.473684210526	0.442105263158	0.387719298246	0.387719298246	0.417543859649	0.417543859649	0.417543859649	0.369865841073	0.282991486068	0.18170622635	0.0796463419676	0.0492712064583	0.0447920058712	0.0541983271041	0.0645004884545	0.0645004884545	0.0846568910965	0.0846568910965	0.0846568910965	0.0846568910965	0.0846568910965	0.148250804708	0.250534342392	0.353739357585	0.457929136567	0.591520467836	0.710526315789	0.75	0.75
0.760526315789	0.636257309942	0.636257309942	0.636257309942	0.636257309942	0.676023391813	0.715789473684	0.760526315789	0.760526315789	0.760526315789	0.715789473684	0.676023391813	0.59649122807	0.59649122807	0.636257309942	0.636257309942	0.715789473684	0.757894736842	0.715789473684	0.671052631579	0.671052631579	0.671052631579	0.589473684211	0.589473684211	0.589473684211	0.626315789474	0.589473684211	0.631578947368	0.631578947368	0.552631578947	0.478947368421	0.552631578947	0.552631578947	0.631578947368	0.673684210526	0.715789473684	0.715789473684	0.671052631579	0.671052631579	0.59649122807	0.495356037152
0.715789473684	0.673684210526	0.715789473684	0.760526315789	0.760526315789	0.715789473684	0.671052631579	0.710526315789	0.710526315789	0.710526315789	0.671052631579	0.671052631579	0.671052631579	0.631578947368	0.559210526316	0.431510147919	0.355553405573	0.380950077399	0.355553405573	0.286135835913	0.30814628483	0.286135835913	0.243808049536	0.264125386997	0.243808049536	0.261222910217	0.261222910217	0.282991486068	0.261222910217	0.297213622291	0.336842105263	0.336842105263	0.364912280702	0.364912280702	0.387719298246	0.452339181287	0.452339181287	0.387719298246	0.235254803676	0.278028404344	0.278028404344
0.715789473684	0.715789473684	0.805263157895	0.805263157895	0.757894736842	0.757894736842	0.757894736842	0.757894736842	0.676023391813	0.636257309942	0.636257309942	0.59649122807	0.633771929825	0.59649122807	0.636257309942	0.59649122807	0.59649122807	0.631578947368	0.631578947368	0.631578947368	0.589473684211	0.631578947368	0.589473684211	0.589473684211	0.589473684211	0.521929824561	0.462332301342	0.355553405573	0.232639032221	0.136846896653	0.148250804708	0.232639032221	0.355553405573	0.462332301342	0.521929824561	0.521929824561	0.462332301342	0.380950077399	0.269806214884	0.269806214884	0.269806214884
0.140606008485	0.223490712074	0.297213622291	0.395321637427	0.487134502924	0.521929824561	0.59649122807	0.636257309942	0.59649122807	0.636257309942	0.676023391813	0.676023391813	0.636257309942	0.561403508772	0.636257309942	0.718274853801	0.718274853801	0.718274853801	0.718274853801	0.718274853801	0.718274853801	0.676023391813	0.676023391813	0.676023391813	0.676023391813	0.757894736842	0.757894736842	0.676023391813	0.528379772962	0.493154454764	0.528379772962	0.528379772962	0.495356037152	0.431510147919	0.431510147919	0.431510147919	0.462332301342	0.495356037152	0.462332301342	0.495356037152	0.462332301342
0.852631578947	0.805263157895	0.757894736842	0.710526315789	0.75	0.75	0.75	0.75	0.710526315789	0.626315789474	0.556725146199	0.556725146199	0.484649122807	0.484649122807	0.452339181287	0.487134502924	0.452339181287	0.452339181287	0.552631578947	0.589473684211	0.589473684211	0.589473684211	0.589473684211	0.552631578947	0.592105263158	0.673684210526	0.715789473684	0.760526315789	0.760526315789	0.715789473684	0.715789473684	0.760526315789	0.760526315789	0.805263157895	0.760526315789	0.760526315789	0.715789473684	0.757894736842	0.805263157895	0.805263157895	0.805263157895
0.59649122807	0.633771929825	0.676023391813	0.676023391813	0.633771929825	0.59649122807	0.671052631579	0.710526315789	0.710526315789	0.663157894737	0.710526315789	0.710526315789	0.663157894737	0.663157894737	0.663157894737	0.710526315789	0.710526315789	0.710526315789	0.710526315789	0.757894736842	0.710526315789	0.75	0.75	0.710526315789	0.633771929825	0.493154454764	0.380950077399	0.269806214884	0.269806214884	0.289078087375	0.269806214884	0.232639032221	0.250534342392	0.380950077399	0.528379772962	0.636257309942	0.760526315789	0.805263157895	0.805263157895	0.805263157895	0.757894736842
0.715789473684	0.757894736842	0.805263157895	0.757894736842	0.671052631579	0.556725146199	0.556725146199	0.633771929825	0.633771929825	0.676023391813	0.676023391813	0.676023391813	0.633771929825	0.633771929825	0.671052631579	0.633771929825	0.59649122807	0.491228070175	0.491228070175	0.491228070175	0.526315789474	0.491228070175	0.324366471735	0.458479532164	0.559210526316	0.59649122807	0.559210526316	0.491228070175	0.37564499484	0.300515995872	0.37564499484	0.433436532508	0.526315789474	0.59649122807	0.676023391813	0.676023391813	0.676023391813	0.718274853801	0.676023391813	0.633771929825	0.59649122807
0.671052631579	0.671052631579	0.59649122807	0.59649122807	0.59649122807	0.633771929825	0.676023391813	0.676023391813	0.676023391813	0.718274853801	0.676023391813	0.633771929825	0.633771929825	0.633771929825	0.710526315789	0.710526315789	0.633771929825	0.556725146199	0.556725146199	0.59649122807	0.556725146199	0.59649122807	0.556725146199	0.521929824561	0.521929824561	0.559210526316	0.521929824561	0.556725146199	0.589473684211	0.671052631579	0.710526315789	0.710526315789	0.710526315789	0.663157894737	0.626315789474	0.556725146199	0.556725146199	0.484649122807	0.484649122807	0.484649122807	0.484649122807
0.631578947368	0.715789473684	0.715789473684	0.757894736842	0.715789473684	0.715789473684	0.805263157895	0.852631578947	0.805263157895	0.805263157895	0.715789473684	0.636257309942	0.559210526316	0.559210526316	0.59649122807	0.636257309942	0.59649122807	0.636257309942	0.676023391813	0.636257309942	0.715789473684	0.715789473684	0.636257309942	0.495356037152	0.528379772962	0.528379772962	0.462332301342	0.404540763674	0.305211558308	0.228908668731	0.305211558308	0.404540763674	0.462332301342	0.528379772962	0.633771929825	0.757894736842	0.85	0.9	0.9	0.95	0.95
0.592105263158	0.552631578947	0.552631578947	0.589473684211	0.631578947368	0.631578947368	0.552631578947	0.552631578947	0.631578947368	0.631578947368	0.552631578947	0.552631578947	0.552631578947	0.589473684211	0.589473684211	0.671052631579	0.715789473684	0.757894736842	0.805263157895	0.805263157895	0.757894736842	0.757894736842	0.757894736842	0.757894736842	0.805263157895	0.757894736842	0.710526315789	0.75	0.710526315789	0.663157894737	0.626315789474	0.710526315789	0.710526315789	0.663157894737	0.626315789474	0.710526315789	0.710526315789	0.757894736842	0.805263157895	0.805263157895	0.760526315789
0.591520467836	0.493154454764	0.353739357585	0.2312624699	0.2312624699	0.30476006192	0.429308565531	0.556725146199	0.626315789474	0.663157894737	0.626315789474	0.516959064327	0.516959064327	0.556725146199	0.671052631579	0.710526315789	0.757894736842	0.8	0.757894736842	0.8	0.757894736842	0.676023391813	0.636257309942	0.559210526316	0.636257309942	0.676023391813	0.676023391813	0.636257309942	0.676023391813	0.715789473684	0.676023391813	0.718274853801	0.676023391813	0.676023391813	0.676023391813	0.718274853801	0.718274853801	0.718274853801	0.676023391813	0.718274853801	0.718274853801
0.521929824561	0.400687994496	0.343446852425	0.297213622291	0.297213622291	0.348813209494	0.37564499484	0.37564499484	0.37564499484	0.431510147919	0.431510147919	0.37564499484	0.37564499484	0.491228070175	0.59649122807	0.676023391813	0.676023391813	0.676023391813	0.676023391813	0.636257309942	0.59649122807	0.59649122807	0.59649122807	0.671052631579	0.757894736842	0.8	0.8	0.85	0.8	0.85	0.8	0.85	0.8	0.75	0.8	0.8	0.85	0.9	0.9	0.9	0.9
0.636257309942	0.676023391813	0.676023391813	0.636257309942	0.59649122807	0.59649122807	0.59649122807	0.556725146199	0.521929824561	0.458479532164	0.395321637427	0.370614035088	0.300515995872	0.254282765738	0.254282765738	0.221362229102	0.239809081527	0.323632610939	0.402476780186	0.462332301342	0.491228070175	0.491228070175	0.462332301342	0.561403508772	0.636257309942	0.760526315789	0.805263157895	0.805263157895	0.805263157895	0.760526315789	0.760526315789	0.673684210526	0.559210526316	0.59649122807	0.633771929825	0.633771929825	0.591520467836	0.556725146199	0.491228070175	0.521929824561	0.521929824561
0.452339181287	0.478947368421	0.513157894737	0.478947368421	0.552631578947	0.552631578947	0.589473684211	0.589473684211	0.513157894737	0.589473684211	0.671052631579	0.671052631579	0.671052631579	0.589473684211	0.631578947368	0.715789473684	0.715789473684	0.715789473684	0.715789473684	0.715789473684	0.671052631579	0.589473684211	0.589473684211	0.626315789474	0.589473684211	0.521929824561	0.521929824561	0.559210526316	0.673684210526	0.760526315789	0.760526315789	0.760526315789	0.715789473684	0.715789473684	0.636257309942	0.59649122807	0.59649122807	0.59649122807	0.636257309942	0.636257309942	0.636257309942
0.559210526316	0.636257309942	0.676023391813	0.636257309942	0.676023391813	0.636257309942	0.676023391813	0.676023391813	0.633771929825	0.633771929825	0.676023391813	0.676023391813	0.59649122807	0.59649122807	0.671052631579	0.710526315789	0.671052631579	0.671052631579	0.671052631579	0.631578947368	0.673684210526	0.715789473684	0.673684210526	0.592105263158	0.515789473684	0.515789473684	0.478947368421	0.552631578947	0.589473684211	0.631578947368	0.671052631579	0.671052631579	0.589473684211	0.521929824561	0.556725146199	0.521929824561	0.491228070175	0.404540763674	0.30814628483	0.199404884761	0.115793527937
0.589473684211	0.390977443609	0.513157894737	0.552631578947	0.589473684211	0.589473684211	0.631578947368	0.589473684211	0.552631578947	0.478947368421	0.515789473684	0.478947368421	0.552631578947	0.552631578947	0.589473684211	0.552631578947	0.552631578947	0.592105263158	0.673684210526	0.673684210526	0.715789473684	0.805263157895	0.805263157895	0.757894736842	0.757894736842	0.710526315789	0.710526315789	0.671052631579	0.589473684211	0.589473684211	0.671052631579	0.671052631579	0.626315789474	0.589473684211	0.631578947368	0.589473684211	0.589473684211	0.631578947368	0.589473684211	0.589473684211	0.589473684211
0.673684210526	0.673684210526	0.673684210526	0.760526315789	0.760526315789	0.852631578947	0.852631578947	0.9	0.9	0.852631578947	0.805263157895	0.757894736842	0.757894736842	0.715789473684	0.715789473684	0.715789473684	0.673684210526	0.673684210526	0.631578947368	0.589473684211	0.626315789474	0.671052631579	0.715789473684	0.671052631579	0.715789473684	0.715789473684	0.671052631579	0.715789473684	0.715789473684	0.757894736842	0.757894736842	0.8	0.85	0.9	0.9	0.85	0.85	0.9	0.9	0.85	0.805263157895
0.348813209494	0.404540763674	0.404540763674	0.404540763674	0.433436532508	0.433436532508	0.404540763674	0.526315789474	0.59649122807	0.715789473684	0.757894736842	0.715789473684	0.715789473684	0.760526315789	0.715789473684	0.715789473684	0.715789473684	0.715789473684	0.715789473684	0.715789473684	0.631578947368	0.631578947368	0.671052631579	0.710526315789	0.757894736842	0.757894736842	0.757894736842	0.757894736842	0.757894736842	0.757894736842	0.805263157895	0.805263157895	0.757894736842	0.757894736842	0.757894736842	0.710526315789	0.671052631579	0.59649122807	0.633771929825	0.676023391813	0.805263157895
0.559210526316	0.521929824561	0.487134502924	0.458479532164	0.37564499484	0.458479532164	0.487134502924	0.552631578947	0.552631578947	0.552631578947	0.552631578947	0.552631578947	0.552631578947	0.513157894737	0.513157894737	0.547368421053	0.626315789474	0.710526315789	0.757894736842	0.757894736842	0.710526315789	0.710526315789	0.671052631579	0.710526315789	0.710526315789	0.633771929825	0.671052631579	0.710526315789	0.757894736842	0.8	0.8	0.75	0.75	0.710526315789	0.671052631579	0.626315789474	0.671052631579	0.671052631579	0.671052631579	0.671052631579	0.626315789474
0.21474372205	0.182787811031	0.264125386997	0.37564499484	0.458479532164	0.559210526316	0.631578947368	0.631578947368	0.559210526316	0.491228070175	0.37564499484	0.462332301342	0.528379772962	0.528379772962	0.563605091159	0.676023391813	0.715789473684	0.757894736842	0.805263157895	0.85	0.805263157895	0.805263157895	0.760526315789	0.715789473684	0.760526315789	0.760526315789	0.805263157895	0.805263157895	0.805263157895	0.805263157895	0.718274853801	0.676023391813	0.676023391813	0.676023391813	0.676023391813	0.59649122807	0.636257309942	0.636257309942	0.59649122807	0.59649122807	0.556725146199
0.552631578947	0.521929824561	0.559210526316	0.59649122807	0.559210526316	0.559210526316	0.487134502924	0.452339181287	0.478947368421	0.513157894737	0.478947368421	0.478947368421	0.478947368421	0.410526315789	0.478947368421	0.552631578947	0.589473684211	0.671052631579	0.710526315789	0.710526315789	0.626315789474	0.671052631579	0.757894736842	0.757894736842	0.715789473684	0.671052631579	0.671052631579	0.715789473684	0.757894736842	0.85	0.85	0.85	0.85	0.805263157895	0.757894736842	0.757894736842	0.671052631579	0.626315789474	0.581578947368	0.547368421053	0.505263157895
0.561403508772	0.561403508772	0.561403508772	0.636257309942	0.676023391813	0.676023391813	0.59649122807	0.59649122807	0.636257309942	0.715789473684	0.757894736842	0.757894736842	0.757894736842	0.757894736842	0.710526315789	0.671052631579	0.59649122807	0.59649122807	0.59649122807	0.59649122807	0.559210526316	0.636257309942	0.715789473684	0.715789473684	0.715789473684	0.671052631579	0.715789473684	0.715789473684	0.631578947368	0.671052631579	0.710526315789	0.710526315789	0.633771929825	0.556725146199	0.484649122807	0.556725146199	0.59649122807	0.59649122807	0.59649122807	0.59649122807	0.59649122807
0.805263157895	0.760526315789	0.715789473684	0.671052631579	0.589473684211	0.521929824561	0.431510147919	0.348813209494	0.348813209494	0.348813209494	0.404540763674	0.433436532508	0.433436532508	0.528379772962	0.636257309942	0.760526315789	0.805263157895	0.760526315789	0.805263157895	0.760526315789	0.673684210526	0.59649122807	0.559210526316	0.636257309942	0.636257309942	0.59649122807	0.59649122807	0.676023391813	0.760526315789	0.805263157895	0.805263157895	0.757894736842	0.757894736842	0.757894736842	0.805263157895	0.805263157895	0.805263157895	0.715789473684	0.715789473684	0.757894736842	0.805263157895
0.671052631579	0.757894736842	0.757894736842	0.715789473684	0.671052631579	0.626315789474	0.581578947368	0.547368421053	0.547368421053	0.505263157895	0.505263157895	0.581578947368	0.581578947368	0.581578947368	0.547368421053	0.484649122807	0.369865841073	0.400687994496	0.431510147919	0.400687994496	0.462332301342	0.495356037152	0.495356037152	0.495356037152	0.495356037152	0.563605091159	0.563605091159	0.528379772962	0.528379772962	0.59649122807	0.671052631579	0.757894736842	0.757894736842	0.757894736842	0.757894736842	0.805263157895	0.757894736842	0.710526315789	0.710526315789	0.671052631579	0.626315789474
0.552631578947	0.552631578947	0.631578947368	0.671052631579	0.631578947368	0.589473684211	0.671052631579	0.671052631579	0.671052631579	0.631578947368	0.631578947368	0.671052631579	0.715789473684	0.760526315789	0.715789473684	0.715789473684	0.760526315789	0.715789473684	0.757894736842	0.8	0.8	0.8	0.757894736842	0.633771929825	0.59649122807	0.59649122807	0.59649122807	0.636257309942	0.676023391813	0.636257309942	0.636257309942	0.636257309942	0.636257309942	0.715789473684	0.757894736842	0.757894736842	0.757894736842	0.805263157895	0.805263157895	0.715789473684	0.715789473684
0.757894736842	0.757894736842	0.757894736842	0.805263157895	0.805263157895	0.85	0.85	0.757894736842	0.757894736842	0.805263157895	0.757894736842	0.715789473684	0.760526315789	0.760526315789	0.715789473684	0.671052631579	0.631578947368	0.631578947368	0.631578947368	0.59649122807	0.528379772962	0.528379772962	0.528379772962	0.528379772962	0.462332301342	0.37564499484	0.305211558308	0.228908668731	0.228908668731	0.228908668731	0.228908668731	0.28173374613	0.37564499484	0.431510147919	0.521929824561	0.631578947368	0.671052631579	0.710526315789	0.671052631579	0.626315789474	0.589473684211
0.805263157895	0.718274853801	0.718274853801	0.760526315789	0.718274853801	0.760526315789	0.718274853801	0.676023391813	0.636257309942	0.59649122807	0.559210526316	0.559210526316	0.521929824561	0.521929824561	0.487134502924	0.487134502924	0.592105263158	0.631578947368	0.673684210526	0.715789473684	0.715789473684	0.631578947368	0.559210526316	0.636257309942	0.718274853801	0.805263157895	0.805263157895	0.852631578947	0.9	0.9	0.852631578947	0.9	0.9	0.9	0.852631578947	0.760526315789	0.715789473684	0.757894736842	0.715789473684	0.671052631579	0.757894736842
0.404540763674	0.348813209494	0.245319180304	0.278028404344	0.278028404344	0.295405179616	0.318128654971	0.318128654971	0.452339181287	0.552631578947	0.631578947368	0.671052631579	0.671052631579	0.671052631579	0.671052631579	0.59649122807	0.556725146199	0.556725146199	0.556725146199	0.591520467836	0.556725146199	0.591520467836	0.633771929825	0.633771929825	0.671052631579	0.710526315789	0.671052631579	0.59649122807	0.636257309942	0.636257309942	0.676023391813	0.676023391813	0.633771929825	0.715789473684	0.760526315789	0.760526315789	0.805263157895	0.760526315789	0.636257309942	0.636257309942	0.636257309942
0.715789473684	0.757894736842	0.715789473684	0.805263157895	0.805263157895	0.757894736842	0.715789473684	0.671052631579	0.671052631579	0.671052631579	0.671052631579	0.671052631579	0.671052631579	0.671052631579	0.671052631579	0.671052631579	0.671052631579	0.710526315789	0.757894736842	0.757894736842	0.805263157895	0.852631578947	0.852631578947	0.9	0.852631578947	0.852631578947	0.852631578947	0.852631578947	0.95	0.95	0.95	0.95	0.9	0.852631578947	0.9	0.9	0.805263157895	0.676023391813	0.633771929825	0.59649122807	0.491228070175
0.462332301342	0.431510147919	0.372067423461	0.297213622291	0.260061919505	0.211300309598	0.228908668731	0.246517027864	0.228908668731	0.160990712074	0.201238390093	0.232198142415	0.232198142415	0.330156733746	0.355553405573	0.355553405573	0.462332301342	0.556725146199	0.589473684211	0.589473684211	0.671052631579	0.757894736842	0.757894736842	0.757894736842	0.757894736842	0.757894736842	0.715789473684	0.631578947368	0.631578947368	0.673684210526	0.760526315789	0.760526315789	0.760526315789	0.760526315789	0.760526315789	0.760526315789	0.805263157895	0.85	0.85	0.805263157895	0.676023391813
0.521929824561	0.559210526316	0.673684210526	0.715789473684	0.760526315789	0.715789473684	0.757894736842	0.757894736842	0.757894736842	0.757894736842	0.671052631579	0.631578947368	0.673684210526	0.631578947368	0.715789473684	0.715789473684	0.631578947368	0.631578947368	0.631578947368	0.673684210526	0.715789473684	0.673684210526	0.592105263158	0.552631578947	0.478947368421	0.364912280702	0.364912280702	0.364912280702	0.515789473684	0.552631578947	0.592105263158	0.592105263158	0.521929824561	0.559210526316	0.636257309942	0.636257309942	0.636257309942	0.561403508772	0.676023391813	0.718274853801	0.805263157895
0.805263157895	0.757894736842	0.757894736842	0.8	0.757894736842	0.757894736842	0.757894736842	0.805263157895	0.805263157895	0.757894736842	0.671052631579	0.59649122807	0.59649122807	0.671052631579	0.710526315789	0.710526315789	0.8	0.8	0.757894736842	0.633771929825	0.493154454764	0.493154454764	0.528379772962	0.493154454764	0.493154454764	0.462332301342	0.431510147919	0.348813209494	0.348813209494	0.348813209494	0.395321637427	0.395321637427	0.395321637427	0.425730994152	0.491228070175	0.491228070175	0.456140350877	0.456140350877	0.491228070175	0.59649122807	0.633771929825
0.757894736842	0.8	0.757894736842	0.757894736842	0.8	0.757894736842	0.757894736842	0.715789473684	0.671052631579	0.671052631579	0.631578947368	0.559210526316	0.462332301342	0.431510147919	0.431510147919	0.37564499484	0.348813209494	0.431510147919	0.495356037152	0.495356037152	0.495356037152	0.495356037152	0.528379772962	0.598830409357	0.760526315789	0.9	0.95	0.9	0.9	0.9	0.85	0.9	0.9	0.852631578947	0.760526315789	0.673684210526	0.673684210526	0.631578947368	0.552631578947	0.513157894737	0.547368421053
0.671052631579	0.715789473684	0.757894736842	0.715789473684	0.715789473684	0.715789473684	0.715789473684	0.757894736842	0.715789473684	0.636257309942	0.59649122807	0.59649122807	0.559210526316	0.458479532164	0.458479532164	0.425730994152	0.425730994152	0.370614035088	0.370614035088	0.395321637427	0.425730994152	0.452339181287	0.425730994152	0.458479532164	0.559210526316	0.636257309942	0.636257309942	0.559210526316	0.559210526316	0.559210526316	0.559210526316	0.487134502924	0.592105263158	0.631578947368	0.631578947368	0.592105263158	0.487134502924	0.372067423461	0.400687994496	0.400687994496	0.400687994496
0.760526315789	0.760526315789	0.715789473684	0.671052631579	0.715789473684	0.805263157895	0.805263157895	0.805263157895	0.805263157895	0.760526315789	0.760526315789	0.760526315789	0.760526315789	0.673684210526	0.636257309942	0.528379772962	0.406346749226	0.380950077399	0.330156733746	0.306574109907	0.372067423461	0.395321637427	0.487134502924	0.521929824561	0.521929824561	0.521929824561	0.521929824561	0.484649122807	0.484649122807	0.484649122807	0.516959064327	0.581578947368	0.581578947368	0.581578947368	0.626315789474	0.671052631579	0.671052631579	0.671052631579	0.715789473684	0.715789473684	0.805263157895
0.757894736842	0.715789473684	0.715789473684	0.715789473684	0.757894736842	0.805263157895	0.757894736842	0.671052631579	0.631578947368	0.552631578947	0.552631578947	0.631578947368	0.631578947368	0.631578947368	0.589473684211	0.552631578947	0.521929824561	0.559210526316	0.59649122807	0.559210526316	0.559210526316	0.487134502924	0.425730994152	0.425730994152	0.491228070175	0.491228070175	0.425730994152	0.521929824561	0.559210526316	0.559210526316	0.487134502924	0.344639376218	0.364912280702	0.344639376218	0.344639376218	0.521929824561	0.559210526316	0.559210526316	0.631578947368	0.671052631579	0.715789473684
0.556725146199	0.556725146199	0.556725146199	0.556725146199	0.633771929825	0.633771929825	0.633771929825	0.676023391813	0.676023391813	0.633771929825	0.710526315789	0.710526315789	0.757894736842	0.757894736842	0.757894736842	0.805263157895	0.805263157895	0.760526315789	0.676023391813	0.718274853801	0.676023391813	0.676023391813	0.676023391813	0.59649122807	0.523976608187	0.491228070175	0.425730994152	0.425730994152	0.491228070175	0.561403508772	0.561403508772	0.59649122807	0.636257309942	0.636257309942	0.636257309942	0.59649122807	0.59649122807	0.521929824561	0.521929824561	0.521929824561	0.521929824561
0.559210526316	0.559210526316	0.521929824561	0.452339181287	0.552631578947	0.589473684211	0.589473684211	0.589473684211	0.589473684211	0.521929824561	0.521929824561	0.521929824561	0.556725146199	0.556725146199	0.671052631579	0.710526315789	0.75	0.710526315789	0.663157894737	0.663157894737	0.663157894737	0.591520467836	0.556725146199	0.516959064327	0.484649122807	0.452339181287	0.521929824561	0.59649122807	0.636257309942	0.636257309942	0.676023391813	0.636257309942	0.59649122807	0.559210526316	0.59649122807	0.559210526316	0.559210526316	0.526315789474	0.491228070175	0.559210526316	0.559210526316
0.59649122807	0.491228070175	0.404540763674	0.404540763674	0.37564499484	0.404540763674	0.404540763674	0.404540763674	0.37564499484	0.348813209494	0.297213622291	0.207577767949	0.235254803676	0.387719298246	0.452339181287	0.487134502924	0.521929824561	0.487134502924	0.552631578947	0.552631578947	0.515789473684	0.515789473684	0.592105263158	0.631578947368	0.631578947368	0.552631578947	0.452339181287	0.387719298246	0.235254803676	0.364912280702	0.452339181287	0.521929824561	0.521929824561	0.452339181287	0.452339181287	0.452339181287	0.521929824561	0.521929824561	0.556725146199	0.626315789474	0.626315789474
0.240601503759	0.220551378446	0.220551378446	0.220551378446	0.342105263158	0.425730994152	0.456140350877	0.425730994152	0.39298245614	0.417543859649	0.447368421053	0.417543859649	0.417543859649	0.417543859649	0.417543859649	0.417543859649	0.417543859649	0.484649122807	0.484649122807	0.484649122807	0.521929824561	0.484649122807	0.521929824561	0.521929824561	0.589473684211	0.589473684211	0.589473684211	0.626315789474	0.626315789474	0.671052631579	0.626315789474	0.589473684211	0.626315789474	0.589473684211	0.547368421053	0.513157894737	0.473684210526	0.473684210526	0.547368421053	0.547368421053	0.513157894737
0.297213622291	0.321981424149	0.400687994496	0.429308565531	0.429308565531	0.457929136567	0.457929136567	0.493154454764	0.493154454764	0.493154454764	0.591520467836	0.710526315789	0.75	0.710526315789	0.633771929825	0.633771929825	0.633771929825	0.676023391813	0.676023391813	0.676023391813	0.718274853801	0.676023391813	0.805263157895	0.9	0.9	0.805263157895	0.760526315789	0.715789473684	0.671052631579	0.671052631579	0.671052631579	0.757894736842	0.757894736842	0.757894736842	0.757894736842	0.757894736842	0.757894736842	0.757894736842	0.671052631579	0.671052631579	0.671052631579
0.673684210526	0.715789473684	0.760526315789	0.760526315789	0.673684210526	0.559210526316	0.495356037152	0.495356037152	0.462332301342	0.462332301342	0.462332301342	0.462332301342	0.528379772962	0.528379772962	0.676023391813	0.757894736842	0.757894736842	0.676023391813	0.563605091159	0.598830409357	0.598830409357	0.561403508772	0.462332301342	0.352167182663	0.462332301342	0.528379772962	0.636257309942	0.715789473684	0.715789473684	0.673684210526	0.673684210526	0.631578947368	0.671052631579	0.671052631579	0.589473684211	0.547368421053	0.589473684211	0.671052631579	0.671052631579	0.710526315789	0.710526315789
0.671052631579	0.631578947368	0.552631578947	0.552631578947	0.552631578947	0.552631578947	0.589473684211	0.552631578947	0.513157894737	0.336842105263	0.295405179616	0.221416285813	0.343446852425	0.372067423461	0.372067423461	0.372067423461	0.400687994496	0.452339181287	0.513157894737	0.513157894737	0.547368421053	0.547368421053	0.589473684211	0.547368421053	0.589473684211	0.671052631579	0.671052631579	0.671052631579	0.671052631579	0.757894736842	0.757894736842	0.757894736842	0.715789473684	0.671052631579	0.626315789474	0.589473684211	0.589473684211	0.589473684211	0.589473684211	0.521929824561	0.556725146199
0.318128654971	0.360902255639	0.360902255639	0.340852130326	0.484649122807	0.484649122807	0.484649122807	0.513157894737	0.513157894737	0.589473684211	0.589473684211	0.631578947368	0.631578947368	0.552631578947	0.589473684211	0.589473684211	0.671052631579	0.671052631579	0.671052631579	0.671052631579	0.589473684211	0.484649122807	0.425730994152	0.458479532164	0.491228070175	0.458479532164	0.487134502924	0.458479532164	0.404540763674	0.30814628483	0.286135835913	0.201238390093	0.245319180304	0.260651629073	0.278028404344	0.299415204678	0.484649122807	0.556725146199	0.556725146199	0.589473684211	0.556725146199
0.458479532164	0.425730994152	0.484649122807	0.556725146199	0.556725146199	0.556725146199	0.516959064327	0.484649122807	0.513157894737	0.513157894737	0.513157894737	0.589473684211	0.589473684211	0.589473684211	0.631578947368	0.673684210526	0.631578947368	0.671052631579	0.757894736842	0.757894736842	0.671052631579	0.556725146199	0.484649122807	0.318128654971	0.318128654971	0.336842105263	0.336842105263	0.360902255639	0.390977443609	0.589473684211	0.631578947368	0.589473684211	0.671052631579	0.715789473684	0.671052631579	0.626315789474	0.671052631579	0.671052631579	0.715789473684	0.671052631579	0.671052631579
0.289078087375	0.269806214884	0.380950077399	0.462332301342	0.521929824561	0.521929824561	0.556725146199	0.556725146199	0.556725146199	0.556725146199	0.556725146199	0.626315789474	0.663157894737	0.626315789474	0.556725146199	0.429308565531	0.400687994496	0.348813209494	0.28173374613	0.193691950464	0.177550954592	0.135276917785	0.211300309598	0.228908668731	0.228908668731	0.193691950464	0.193691950464	0.264125386997	0.306574109907	0.431510147919	0.521929824561	0.589473684211	0.589473684211	0.631578947368	0.671052631579	0.631578947368	0.631578947368	0.631578947368	0.715789473684	0.715789473684	0.671052631579
0.633771929825	0.633771929825	0.59649122807	0.59649122807	0.59649122807	0.521929824561	0.521929824561	0.521929824561	0.559210526316	0.521929824561	0.487134502924	0.552631578947	0.631578947368	0.631578947368	0.592105263158	0.592105263158	0.631578947368	0.631578947368	0.631578947368	0.715789473684	0.715789473684	0.757894736842	0.805263157895	0.805263157895	0.715789473684	0.715789473684	0.673684210526	0.673684210526	0.59649122807	0.59649122807	0.521929824561	0.521929824561	0.487134502924	0.420029239766	0.420029239766	0.452339181287	0.487134502924	0.559210526316	0.559210526316	0.521929824561	0.592105263158
0.589473684211	0.589473684211	0.521929824561	0.487134502924	0.487134502924	0.452339181287	0.452339181287	0.484649122807	0.484649122807	0.452339181287	0.364912280702	0.39298245614	0.456140350877	0.491228070175	0.556725146199	0.633771929825	0.676023391813	0.633771929825	0.556725146199	0.491228070175	0.491228070175	0.491228070175	0.491228070175	0.556725146199	0.591520467836	0.710526315789	0.75	0.8	0.8	0.8	0.8	0.757894736842	0.715789473684	0.59649122807	0.526315789474	0.561403508772	0.561403508772	0.491228070175	0.59649122807	0.676023391813	0.676023391813
0.852631578947	0.805263157895	0.715789473684	0.673684210526	0.673684210526	0.673684210526	0.760526315789	0.760526315789	0.715789473684	0.715789473684	0.636257309942	0.495356037152	0.495356037152	0.528379772962	0.495356037152	0.462332301342	0.429308565531	0.429308565531	0.484649122807	0.513157894737	0.484649122807	0.516959064327	0.484649122807	0.447368421053	0.484649122807	0.484649122807	0.484649122807	0.484649122807	0.547368421053	0.547368421053	0.547368421053	0.589473684211	0.589473684211	0.631578947368	0.715789473684	0.757894736842	0.757894736842	0.757894736842	0.757894736842	0.805263157895	0.805263157895
0.400687994496	0.372067423461	0.400687994496	0.372067423461	0.343446852425	0.343446852425	0.317027863777	0.290608875129	0.317027863777	0.420029239766	0.478947368421	0.478947368421	0.452339181287	0.400687994496	0.306574109907	0.330156733746	0.330156733746	0.306574109907	0.306574109907	0.330156733746	0.306574109907	0.282991486068	0.306574109907	0.306574109907	0.306574109907	0.330156733746	0.355553405573	0.431510147919	0.458479532164	0.521929824561	0.521929824561	0.559210526316	0.559210526316	0.59649122807	0.559210526316	0.521929824561	0.589473684211	0.589473684211	0.521929824561	0.521929824561	0.59649122807
0.521929824561	0.452339181287	0.364912280702	0.297213622291	0.297213622291	0.207577767949	0.239867642964	0.258319000115	0.239867642964	0.343446852425	0.400687994496	0.429308565531	0.429308565531	0.369865841073	0.429308565531	0.516959064327	0.547368421053	0.581578947368	0.547368421053	0.581578947368	0.547368421053	0.547368421053	0.581578947368	0.581578947368	0.547368421053	0.484649122807	0.484649122807	0.452339181287	0.364912280702	0.364912280702	0.364912280702	0.417543859649	0.417543859649	0.417543859649	0.417543859649	0.484649122807	0.484649122807	0.452339181287	0.364912280702	0.343446852425	0.369865841073
0.676023391813	0.676023391813	0.718274853801	0.676023391813	0.561403508772	0.561403508772	0.636257309942	0.676023391813	0.676023391813	0.676023391813	0.676023391813	0.676023391813	0.59649122807	0.59649122807	0.556725146199	0.556725146199	0.633771929825	0.710526315789	0.75	0.75	0.663157894737	0.626315789474	0.556725146199	0.516959064327	0.516959064327	0.556725146199	0.556725146199	0.521929824561	0.458479532164	0.395321637427	0.395321637427	0.458479532164	0.458479532164	0.395321637427	0.342105263158	0.425730994152	0.458479532164	0.458479532164	0.491228070175	0.491228070175	0.521929824561
0.671052631579	0.631578947368	0.631578947368	0.671052631579	0.710526315789	0.710526315789	0.626315789474	0.671052631579	0.710526315789	0.710526315789	0.671052631579	0.59649122807	0.59649122807	0.59649122807	0.521929824561	0.458479532164	0.491228070175	0.491228070175	0.458479532164	0.425730994152	0.458479532164	0.521929824561	0.556725146199	0.521929824561	0.552631578947	0.521929824561	0.431510147919	0.330156733746	0.330156733746	0.355553405573	0.355553405573	0.431510147919	0.458479532164	0.521929824561	0.556725146199	0.521929824561	0.521929824561	0.521929824561	0.521929824561	0.521929824561	0.484649122807
0.85	0.9	0.9	0.85	0.85	0.85	0.85	0.9	0.85	0.805263157895	0.852631578947	0.852631578947	0.852631578947	0.852631578947	0.852631578947	0.805263157895	0.757894736842	0.715789473684	0.715789473684	0.715789473684	0.715789473684	0.805263157895	0.852631578947	0.852631578947	0.805263157895	0.760526315789	0.673684210526	0.559210526316	0.559210526316	0.636257309942	0.676023391813	0.636257309942	0.676023391813	0.636257309942	0.676023391813	0.760526315789	0.760526315789	0.718274853801	0.718274853801	0.676023391813	0.636257309942
0.59649122807	0.59649122807	0.631578947368	0.715789473684	0.715789473684	0.715789473684	0.715789473684	0.715789473684	0.757894736842	0.757894736842	0.8	0.85	0.9	0.9	0.9	0.9	0.9	0.9	0.9	0.9	0.85	0.805263157895	0.805263157895	0.9	0.9	0.9	0.85	0.805263157895	0.805263157895	0.805263157895	0.805263157895	0.805263157895	0.852631578947	0.852631578947	0.852631578947	0.805263157895	0.757894736842	0.715789473684	0.715789473684	0.715789473684	0.757894736842
0.631578947368	0.671052631579	0.710526315789	0.710526315789	0.710526315789	0.710526315789	0.710526315789	0.75	0.710526315789	0.671052631579	0.556725146199	0.521929824561	0.452339181287	0.387719298246	0.452339181287	0.452339181287	0.521929824561	0.559210526316	0.521929824561	0.452339181287	0.484649122807	0.452339181287	0.364912280702	0.297213622291	0.372067423461	0.400687994496	0.431510147919	0.495356037152	0.495356037152	0.495356037152	0.431510147919	0.559210526316	0.631578947368	0.671052631579	0.715789473684	0.671052631579	0.589473684211	0.513157894737	0.484649122807	0.516959064327	0.516959064327
0.757894736842	0.805263157895	0.757894736842	0.671052631579	0.631578947368	0.631578947368	0.631578947368	0.592105263158	0.559210526316	0.462332301342	0.495356037152	0.495356037152	0.431510147919	0.431510147919	0.37564499484	0.328689370485	0.303405572755	0.303405572755	0.303405572755	0.325077399381	0.303405572755	0.402476780186	0.462332301342	0.495356037152	0.563605091159	0.563605091159	0.563605091159	0.563605091159	0.528379772962	0.636257309942	0.673684210526	0.673684210526	0.631578947368	0.59649122807	0.59649122807	0.521929824561	0.521929824561	0.487134502924	0.521929824561	0.59649122807	0.636257309942
0.805263157895	0.757894736842	0.715789473684	0.715789473684	0.715789473684	0.673684210526	0.673684210526	0.760526315789	0.760526315789	0.673684210526	0.559210526316	0.487134502924	0.452339181287	0.452339181287	0.452339181287	0.521929824561	0.559210526316	0.673684210526	0.715789473684	0.715789473684	0.757894736842	0.715789473684	0.715789473684	0.715789473684	0.805263157895	0.852631578947	0.9	0.852631578947	0.805263157895	0.805263157895	0.757894736842	0.757894736842	0.715789473684	0.671052631579	0.671052631579	0.715789473684	0.671052631579	0.671052631579	0.710526315789	0.75	0.710526315789
0.75	0.710526315789	0.710526315789	0.671052631579	0.556725146199	0.626315789474	0.626315789474	0.556725146199	0.491228070175	0.526315789474	0.636257309942	0.676023391813	0.676023391813	0.633771929825	0.633771929825	0.676023391813	0.676023391813	0.633771929825	0.633771929825	0.633771929825	0.671052631579	0.757894736842	0.757894736842	0.710526315789	0.671052631579	0.671052631579	0.757894736842	0.757894736842	0.671052631579	0.671052631579	0.631578947368	0.631578947368	0.589473684211	0.589473684211	0.513157894737	0.552631578947	0.513157894737	0.513157894737	0.478947368421	0.513157894737	0.589473684211
0.364912280702	0.364912280702	0.452339181287	0.484649122807	0.452339181287	0.452339181287	0.552631578947	0.589473684211	0.626315789474	0.589473684211	0.552631578947	0.589473684211	0.552631578947	0.487134502924	0.431510147919	0.431510147919	0.495356037152	0.495356037152	0.495356037152	0.59649122807	0.715789473684	0.757894736842	0.715789473684	0.59649122807	0.636257309942	0.59649122807	0.556725146199	0.626315789474	0.626315789474	0.671052631579	0.671052631579	0.671052631579	0.59649122807	0.59649122807	0.59649122807	0.59649122807	0.59649122807	0.636257309942	0.636257309942	0.676023391813	0.636257309942
0.805263157895	0.676023391813	0.528379772962	0.495356037152	0.404540763674	0.404540763674	0.404540763674	0.462332301342	0.528379772962	0.563605091159	0.676023391813	0.757894736842	0.85	0.85	0.8	0.757894736842	0.676023391813	0.633771929825	0.59649122807	0.491228070175	0.37564499484	0.404540763674	0.491228070175	0.556725146199	0.633771929825	0.710526315789	0.710526315789	0.757894736842	0.757894736842	0.710526315789	0.710526315789	0.633771929825	0.591520467836	0.516959064327	0.456140350877	0.37564499484	0.286135835913	0.286135835913	0.286135835913	0.286135835913	0.286135835913
0.59649122807	0.671052631579	0.757894736842	0.757894736842	0.805263157895	0.852631578947	0.9	0.95	0.95	0.95	0.95	0.95	0.9	0.85	0.85	0.85	0.805263157895	0.760526315789	0.636257309942	0.559210526316	0.559210526316	0.559210526316	0.59649122807	0.636257309942	0.59649122807	0.59649122807	0.59649122807	0.59649122807	0.559210526316	0.458479532164	0.521929824561	0.552631578947	0.589473684211	0.552631578947	0.521929824561	0.462332301342	0.528379772962	0.563605091159	0.528379772962	0.528379772962	0.495356037152
0.671052631579	0.671052631579	0.671052631579	0.671052631579	0.671052631579	0.715789473684	0.715789473684	0.715789473684	0.715789473684	0.760526315789	0.760526315789	0.760526315789	0.852631578947	0.852631578947	0.852631578947	0.9	0.9	0.9	0.9	0.9	0.9	0.9	0.805263157895	0.805263157895	0.852631578947	0.805263157895	0.805263157895	0.805263157895	0.805263157895	0.715789473684	0.715789473684	0.715789473684	0.715789473684	0.671052631579	0.671052631579	0.757894736842	0.757894736842	0.757894736842	0.671052631579	0.556725146199	0.556725146199
0.85	0.85	0.85	0.757894736842	0.757894736842	0.757894736842	0.757894736842	0.710526315789	0.671052631579	0.59649122807	0.521929824561	0.521929824561	0.59649122807	0.59649122807	0.59649122807	0.521929824561	0.521929824561	0.521929824561	0.521929824561	0.521929824561	0.521929824561	0.59649122807	0.636257309942	0.59649122807	0.631578947368	0.631578947368	0.673684210526	0.715789473684	0.715789473684	0.715789473684	0.631578947368	0.521929824561	0.400687994496	0.462332301342	0.495356037152	0.528379772962	0.528379772962	0.462332301342	0.495356037152	0.495356037152	0.528379772962
0.400687994496	0.372067423461	0.348813209494	0.425730994152	0.452339181287	0.521929824561	0.559210526316	0.559210526316	0.521929824561	0.484649122807	0.484649122807	0.589473684211	0.671052631579	0.710526315789	0.710526315789	0.710526315789	0.757894736842	0.757894736842	0.757894736842	0.671052631579	0.671052631579	0.671052631579	0.671052631579	0.59649122807	0.59649122807	0.59649122807	0.556725146199	0.556725146199	0.556725146199	0.491228070175	0.526315789474	0.526315789474	0.559210526316	0.59649122807	0.676023391813	0.676023391813	0.676023391813	0.676023391813	0.676023391813	0.676023391813	0.676023391813
0.715789473684	0.757894736842	0.715789473684	0.715789473684	0.715789473684	0.715789473684	0.760526315789	0.715789473684	0.673684210526	0.59649122807	0.636257309942	0.676023391813	0.636257309942	0.676023391813	0.805263157895	0.85	0.9	0.9	0.805263157895	0.718274853801	0.598830409357	0.563605091159	0.528379772962	0.495356037152	0.495356037152	0.495356037152	0.462332301342	0.521929824561	0.589473684211	0.589473684211	0.552631578947	0.452339181287	0.387719298246	0.355409356725	0.355409356725	0.417543859649	0.417543859649	0.417543859649	0.364912280702	0.364912280702	0.425730994152
0.636257309942	0.636257309942	0.676023391813	0.676023391813	0.636257309942	0.715789473684	0.715789473684	0.636257309942	0.495356037152	0.433436532508	0.433436532508	0.528379772962	0.636257309942	0.715789473684	0.757894736842	0.805263157895	0.757894736842	0.805263157895	0.805263157895	0.715789473684	0.59649122807	0.59649122807	0.556725146199	0.516959064327	0.516959064327	0.591520467836	0.591520467836	0.591520467836	0.591520467836	0.626315789474	0.663157894737	0.710526315789	0.710526315789	0.757894736842	0.757894736842	0.8	0.8	0.757894736842	0.757894736842	0.671052631579	0.556725146199
0.121087031304	0.121087031304	0.0990712074303	0.140547447049	0.181630546956	0.198142414861	0.181630546956	0.245319180304	0.400687994496	0.462332301342	0.462332301342	0.462332301342	0.59649122807	0.673684210526	0.715789473684	0.673684210526	0.715789473684	0.760526315789	0.852631578947	0.852631578947	0.760526315789	0.673684210526	0.715789473684	0.715789473684	0.715789473684	0.715789473684	0.715789473684	0.631578947368	0.592105263158	0.559210526316	0.462332301342	0.330156733746	0.380950077399	0.380950077399	0.355553405573	0.355553405573	0.355553405573	0.355553405573	0.355553405573	0.431510147919	0.521929824561
0.177248786454	0.233580274215	0.305286091045	0.521929824561	0.631578947368	0.671052631579	0.671052631579	0.626315789474	0.626315789474	0.710526315789	0.757894736842	0.757894736842	0.715789473684	0.715789473684	0.671052631579	0.715789473684	0.715789473684	0.671052631579	0.671052631579	0.671052631579	0.626315789474	0.417042606516	0.417042606516	0.589473684211	0.671052631579	0.710526315789	0.75	0.8	0.85	0.85	0.805263157895	0.757894736842	0.757894736842	0.715789473684	0.715789473684	0.715789473684	0.671052631579	0.631578947368	0.631578947368	0.631578947368	0.715789473684
0.484649122807	0.521929824561	0.484649122807	0.417543859649	0.291617933723	0.340852130326	0.363575605681	0.363575605681	0.363575605681	0.363575605681	0.340852130326	0.299415204678	0.274463937622	0.274463937622	0.299415204678	0.299415204678	0.320802005013	0.320802005013	0.320802005013	0.299415204678	0.425730994152	0.521929824561	0.556725146199	0.589473684211	0.589473684211	0.631578947368	0.631578947368	0.631578947368	0.631578947368	0.715789473684	0.715789473684	0.715789473684	0.757894736842	0.757894736842	0.85	0.85	0.85	0.805263157895	0.805263157895	0.715789473684	0.671052631579
0.521929824561	0.59649122807	0.59649122807	0.521929824561	0.425730994152	0.491228070175	0.523976608187	0.561403508772	0.59649122807	0.59649122807	0.676023391813	0.718274853801	0.718274853801	0.676023391813	0.715789473684	0.676023391813	0.563605091159	0.435371517028	0.408160797214	0.408160797214	0.380950077399	0.462332301342	0.491228070175	0.462332301342	0.380950077399	0.269806214884	0.160605038434	0.0645004884545	0.160605038434	0.269806214884	0.380950077399	0.493154454764	0.591520467836	0.626315789474	0.626315789474	0.626315789474	0.626315789474	0.626315789474	0.710526315789	0.757894736842	0.710526315789
0.631578947368	0.631578947368	0.631578947368	0.631578947368	0.715789473684	0.715789473684	0.715789473684	0.715789473684	0.805263157895	0.852631578947	0.852631578947	0.852631578947	0.805263157895	0.805263157895	0.718274853801	0.563605091159	0.495356037152	0.404540763674	0.433436532508	0.404540763674	0.433436532508	0.433436532508	0.495356037152	0.495356037152	0.462332301342	0.37564499484	0.321981424149	0.321981424149	0.342105263158	0.321981424149	0.348813209494	0.37564499484	0.458479532164	0.487134502924	0.521929824561	0.521929824561	0.521929824561	0.521929824561	0.59649122807	0.671052631579	0.671052631579
0.626315789474	0.589473684211	0.589473684211	0.631578947368	0.671052631579	0.671052631579	0.59649122807	0.636257309942	0.636257309942	0.715789473684	0.715789473684	0.715789473684	0.631578947368	0.552631578947	0.513157894737	0.513157894737	0.484649122807	0.484649122807	0.417543859649	0.254859370649	0.238930659983	0.193739250086	0.144939554769	0.117841226159	0.184066047472	0.232639032221	0.250534342392	0.232639032221	0.250534342392	0.250534342392	0.250534342392	0.268429652563	0.380950077399	0.462332301342	0.491228070175	0.559210526316	0.59649122807	0.633771929825	0.676023391813	0.676023391813	0.676023391813
0.400687994496	0.452339181287	0.552631578947	0.631578947368	0.631578947368	0.589473684211	0.547368421053	0.626315789474	0.671052631579	0.671052631579	0.626315789474	0.710526315789	0.710526315789	0.626315789474	0.710526315789	0.710526315789	0.710526315789	0.757894736842	0.757894736842	0.671052631579	0.671052631579	0.589473684211	0.484649122807	0.521929824561	0.559210526316	0.636257309942	0.636257309942	0.718274853801	0.805263157895	0.805263157895	0.805263157895	0.805263157895	0.805263157895	0.805263157895	0.805263157895	0.805263157895	0.760526315789	0.636257309942	0.59649122807	0.559210526316	0.631578947368
0.484649122807	0.484649122807	0.452339181287	0.364912280702	0.343446852425	0.369865841073	0.343446852425	0.290608875129	0.172981473291	0.308771929825	0.387719298246	0.442105263158	0.442105263158	0.410526315789	0.442105263158	0.513157894737	0.589473684211	0.589473684211	0.589473684211	0.631578947368	0.589473684211	0.513157894737	0.452339181287	0.521929824561	0.556725146199	0.59649122807	0.556725146199	0.556725146199	0.633771929825	0.676023391813	0.676023391813	0.676023391813	0.676023391813	0.676023391813	0.636257309942	0.636257309942	0.59649122807	0.59649122807	0.59649122807	0.671052631579	0.757894736842
0.676023391813	0.676023391813	0.715789473684	0.715789473684	0.805263157895	0.805263157895	0.760526315789	0.760526315789	0.676023391813	0.59649122807	0.462332301342	0.433436532508	0.37564499484	0.37564499484	0.433436532508	0.462332301342	0.433436532508	0.404540763674	0.458479532164	0.559210526316	0.59649122807	0.59649122807	0.556725146199	0.521929824561	0.589473684211	0.589473684211	0.671052631579	0.671052631579	0.589473684211	0.552631578947	0.487134502924	0.458479532164	0.458479532164	0.425730994152	0.521929824561	0.559210526316	0.631578947368	0.631578947368	0.673684210526	0.715789473684	0.715789473684
0.757894736842	0.757894736842	0.715789473684	0.631578947368	0.631578947368	0.631578947368	0.631578947368	0.631578947368	0.631578947368	0.673684210526	0.631578947368	0.552631578947	0.592105263158	0.592105263158	0.631578947368	0.592105263158	0.559210526316	0.521929824561	0.559210526316	0.559210526316	0.636257309942	0.636257309942	0.559210526316	0.458479532164	0.526315789474	0.561403508772	0.636257309942	0.718274853801	0.805263157895	0.805263157895	0.805263157895	0.805263157895	0.757894736842	0.715789473684	0.715789473684	0.671052631579	0.626315789474	0.671052631579	0.715789473684	0.805263157895	0.805263157895
0.636257309942	0.59649122807	0.633771929825	0.676023391813	0.676023391813	0.59649122807	0.715789473684	0.760526315789	0.805263157895	0.760526315789	0.805263157895	0.805263157895	0.715789473684	0.59649122807	0.676023391813	0.718274853801	0.718274853801	0.805263157895	0.805263157895	0.85	0.85	0.85	0.85	0.9	0.9	0.852631578947	0.718274853801	0.676023391813	0.59649122807	0.671052631579	0.757894736842	0.757894736842	0.715789473684	0.636257309942	0.636257309942	0.676023391813	0.636257309942	0.59649122807	0.59649122807	0.526315789474	0.636257309942
0.404540763674	0.526315789474	0.59649122807	0.633771929825	0.59649122807	0.631578947368	0.631578947368	0.592105263158	0.592105263158	0.552631578947	0.552631578947	0.589473684211	0.589473684211	0.589473684211	0.589473684211	0.556725146199	0.59649122807	0.59649122807	0.556725146199	0.556725146199	0.556725146199	0.521929824561	0.556725146199	0.633771929825	0.633771929825	0.633771929825	0.671052631579	0.633771929825	0.59649122807	0.556725146199	0.484649122807	0.556725146199	0.591520467836	0.591520467836	0.556725146199	0.556725146199	0.521929824561	0.425730994152	0.364912280702	0.452339181287	0.521929824561
0.631578947368	0.715789473684	0.715789473684	0.757894736842	0.757894736842	0.85	0.85	0.85	0.85	0.8	0.710526315789	0.757894736842	0.710526315789	0.663157894737	0.663157894737	0.663157894737	0.663157894737	0.663157894737	0.710526315789	0.663157894737	0.626315789474	0.671052631579	0.715789473684	0.715789473684	0.760526315789	0.805263157895	0.852631578947	0.805263157895	0.805263157895	0.805263157895	0.852631578947	0.852631578947	0.852631578947	0.760526315789	0.715789473684	0.715789473684	0.631578947368	0.671052631579	0.671052631579	0.710526315789	0.671052631579
0.2312624699	0.21474372205	0.168727210182	0.154666609334	0.129790161679	0.0903895768834	0.0994285345717	0.16253869969	0.239809081527	0.323632610939	0.37564499484	0.37564499484	0.402476780186	0.491228070175	0.559210526316	0.59649122807	0.59649122807	0.559210526316	0.521929824561	0.521929824561	0.631578947368	0.671052631579	0.671052631579	0.633771929825	0.757894736842	0.8	0.8	0.8	0.75	0.8	0.8	0.757894736842	0.757894736842	0.805263157895	0.805263157895	0.805263157895	0.805263157895	0.852631578947	0.9	1.0	1.0
0.563605091159	0.528379772962	0.462332301342	0.431510147919	0.462332301342	0.431510147919	0.487134502924	0.552631578947	0.552631578947	0.631578947368	0.673684210526	0.673684210526	0.673684210526	0.715789473684	0.760526315789	0.805263157895	0.805263157895	0.715789473684	0.715789473684	0.715789473684	0.636257309942	0.495356037152	0.355553405573	0.355553405573	0.355553405573	0.330156733746	0.355553405573	0.380950077399	0.355553405573	0.306574109907	0.243808049536	0.193691950464	0.16140995872	0.134094427245	0.134094427245	0.134094427245	0.201238390093	0.254282765738	0.272445820433	0.254282765738	0.275472996216
0.589473684211	0.671052631579	0.710526315789	0.671052631579	0.631578947368	0.631578947368	0.552631578947	0.552631578947	0.487134502924	0.487134502924	0.515789473684	0.552631578947	0.589473684211	0.671052631579	0.671052631579	0.757894736842	0.805263157895	0.757894736842	0.757894736842	0.8	0.757894736842	0.633771929825	0.633771929825	0.676023391813	0.676023391813	0.633771929825	0.633771929825	0.633771929825	0.633771929825	0.633771929825	0.633771929825	0.633771929825	0.757894736842	0.85	0.9	0.85	0.805263157895	0.715789473684	0.715789473684	0.715789473684	0.715789473684
0.59649122807	0.526315789474	0.458479532164	0.458479532164	0.458479532164	0.526315789474	0.59649122807	0.59649122807	0.526315789474	0.491228070175	0.59649122807	0.633771929825	0.59649122807	0.491228070175	0.521929824561	0.521929824561	0.521929824561	0.452339181287	0.513157894737	0.547368421053	0.513157894737	0.513157894737	0.552631578947	0.589473684211	0.552631578947	0.592105263158	0.552631578947	0.552631578947	0.631578947368	0.715789473684	0.760526315789	0.715789473684	0.715789473684	0.715789473684	0.715789473684	0.715789473684	0.671052631579	0.715789473684	0.671052631579	0.589473684211	0.521929824561
0.676023391813	0.561403508772	0.528379772962	0.462332301342	0.495356037152	0.462332301342	0.37564499484	0.37564499484	0.37564499484	0.458479532164	0.487134502924	0.515789473684	0.592105263158	0.592105263158	0.552631578947	0.552631578947	0.521929824561	0.559210526316	0.559210526316	0.59649122807	0.59649122807	0.636257309942	0.636257309942	0.636257309942	0.559210526316	0.521929824561	0.631578947368	0.715789473684	0.715789473684	0.715789473684	0.757894736842	0.757894736842	0.757894736842	0.757894736842	0.671052631579	0.556725146199	0.59649122807	0.633771929825	0.676023391813	0.676023391813	0.676023391813
0.636257309942	0.59649122807	0.59649122807	0.59649122807	0.636257309942	0.636257309942	0.59649122807	0.636257309942	0.676023391813	0.718274853801	0.676023391813	0.676023391813	0.636257309942	0.59649122807	0.521929824561	0.589473684211	0.589473684211	0.521929824561	0.559210526316	0.559210526316	0.559210526316	0.559210526316	0.521929824561	0.559210526316	0.59649122807	0.676023391813	0.676023391813	0.676023391813	0.676023391813	0.718274853801	0.676023391813	0.715789473684	0.757894736842	0.715789473684	0.715789473684	0.715789473684	0.673684210526	0.559210526316	0.559210526316	0.559210526316	0.59649122807
0.425730994152	0.456140350877	0.491228070175	0.491228070175	0.491228070175	0.425730994152	0.370614035088	0.399122807018	0.399122807018	0.491228070175	0.559210526316	0.636257309942	0.718274853801	0.718274853801	0.760526315789	0.718274853801	0.598830409357	0.561403508772	0.561403508772	0.561403508772	0.493154454764	0.402476780186	0.37564499484	0.404540763674	0.433436532508	0.404540763674	0.37564499484	0.462332301342	0.495356037152	0.462332301342	0.559210526316	0.673684210526	0.760526315789	0.760526315789	0.673684210526	0.559210526316	0.559210526316	0.636257309942	0.636257309942	0.715789473684	0.757894736842
0.715789473684	0.715789473684	0.636257309942	0.636257309942	0.559210526316	0.559210526316	0.491228070175	0.491228070175	0.425730994152	0.342105263158	0.205847953216	0.188693957115	0.247660818713	0.294736842105	0.294736842105	0.247660818713	0.144806460596	0.188693957115	0.220551378446	0.235254803676	0.254859370649	0.39298245614	0.425730994152	0.39298245614	0.364912280702	0.417543859649	0.442105263158	0.513157894737	0.589473684211	0.671052631579	0.671052631579	0.631578947368	0.673684210526	0.715789473684	0.760526315789	0.715789473684	0.760526315789	0.715789473684	0.671052631579	0.671052631579	0.715789473684
0.433436532508	0.528379772962	0.563605091159	0.528379772962	0.462332301342	0.402476780186	0.493154454764	0.528379772962	0.598830409357	0.718274853801	0.805263157895	0.9	0.9	0.85	0.757894736842	0.8	0.85	0.85	0.85	0.805263157895	0.805263157895	0.805263157895	0.805263157895	0.805263157895	0.805263157895	0.805263157895	0.805263157895	0.757894736842	0.671052631579	0.715789473684	0.671052631579	0.626315789474	0.626315789474	0.626315789474	0.626315789474	0.626315789474	0.589473684211	0.671052631579	0.715789473684	0.757894736842	0.757894736842
0.484649122807	0.521929824561	0.521929824561	0.552631578947	0.521929824561	0.59649122807	0.59649122807	0.59649122807	0.636257309942	0.636257309942	0.636257309942	0.59649122807	0.59649122807	0.59649122807	0.59649122807	0.59649122807	0.59649122807	0.671052631579	0.671052631579	0.671052631579	0.626315789474	0.547368421053	0.547368421053	0.589473684211	0.589473684211	0.589473684211	0.671052631579	0.671052631579	0.710526315789	0.757894736842	0.757894736842	0.757894736842	0.715789473684	0.676023391813	0.715789473684	0.715789473684	0.636257309942	0.59649122807	0.521929824561	0.552631578947	0.521929824561
0.710526315789	0.757894736842	0.710526315789	0.671052631579	0.626315789474	0.589473684211	0.521929824561	0.484649122807	0.452339181287	0.452339181287	0.387719298246	0.235254803676	0.207577767949	0.19027962062	0.336842105263	0.420029239766	0.452339181287	0.420029239766	0.387719298246	0.452339181287	0.513157894737	0.589473684211	0.631578947368	0.673684210526	0.673684210526	0.631578947368	0.589473684211	0.626315789474	0.589473684211	0.556725146199	0.462332301342	0.528379772962	0.528379772962	0.493154454764	0.528379772962	0.563605091159	0.563605091159	0.598830409357	0.718274853801	0.805263157895	0.85
0.59649122807	0.59649122807	0.559210526316	0.559210526316	0.559210526316	0.559210526316	0.487134502924	0.487134502924	0.592105263158	0.673684210526	0.673684210526	0.631578947368	0.671052631579	0.671052631579	0.710526315789	0.671052631579	0.631578947368	0.671052631579	0.757894736842	0.757894736842	0.671052631579	0.626315789474	0.663157894737	0.626315789474	0.671052631579	0.626315789474	0.589473684211	0.556725146199	0.462332301342	0.495356037152	0.462332301342	0.493154454764	0.528379772962	0.676023391813	0.757894736842	0.8	0.85	0.85	0.85	0.85	0.8
0.462332301342	0.431510147919	0.431510147919	0.487134502924	0.592105263158	0.673684210526	0.715789473684	0.673684210526	0.559210526316	0.487134502924	0.487134502924	0.431510147919	0.330156733746	0.380950077399	0.406346749226	0.406346749226	0.353739357585	0.353739357585	0.330156733746	0.282991486068	0.282991486068	0.330156733746	0.353739357585	0.330156733746	0.330156733746	0.306574109907	0.431510147919	0.521929824561	0.589473684211	0.671052631579	0.710526315789	0.757894736842	0.757894736842	0.757894736842	0.715789473684	0.757894736842	0.757894736842	0.671052631579	0.556725146199	0.591520467836	0.633771929825
0.805263157895	0.760526315789	0.852631578947	0.852631578947	0.9	0.9	0.85	0.8	0.85	0.85	0.9	0.9	0.9	0.85	0.85	0.757894736842	0.710526315789	0.626315789474	0.589473684211	0.513157894737	0.452339181287	0.452339181287	0.387719298246	0.235254803676	0.207577767949	0.19027962062	0.226448474126	0.226448474126	0.226448474126	0.297213622291	0.348813209494	0.37564499484	0.433436532508	0.433436532508	0.495356037152	0.495356037152	0.636257309942	0.715789473684	0.805263157895	0.805263157895	0.760526315789
0.37564499484	0.425730994152	0.452339181287	0.484649122807	0.484649122807	0.521929824561	0.521929824561	0.452339181287	0.552631578947	0.589473684211	0.589473684211	0.589473684211	0.547368421053	0.547368421053	0.547368421053	0.547368421053	0.547368421053	0.547368421053	0.626315789474	0.663157894737	0.663157894737	0.663157894737	0.663157894737	0.710526315789	0.710526315789	0.671052631579	0.589473684211	0.631578947368	0.671052631579	0.671052631579	0.631578947368	0.631578947368	0.592105263158	0.515789473684	0.592105263158	0.631578947368	0.592105263158	0.592105263158	0.559210526316	0.521929824561	0.521929824561
0.757894736842	0.715789473684	0.631578947368	0.589473684211	0.671052631579	0.671052631579	0.710526315789	0.710526315789	0.710526315789	0.626315789474	0.589473684211	0.589473684211	0.589473684211	0.547368421053	0.547368421053	0.589473684211	0.626315789474	0.663157894737	0.626315789474	0.556725146199	0.491228070175	0.526315789474	0.491228070175	0.526315789474	0.59649122807	0.633771929825	0.59649122807	0.521929824561	0.521929824561	0.631578947368	0.671052631579	0.671052631579	0.631578947368	0.521929824561	0.400687994496	0.400687994496	0.431510147919	0.462332301342	0.462332301342	0.528379772962	0.528379772962
0.417543859649	0.417543859649	0.484649122807	0.521929824561	0.556725146199	0.521929824561	0.589473684211	0.626315789474	0.626315789474	0.589473684211	0.589473684211	0.589473684211	0.626315789474	0.589473684211	0.631578947368	0.631578947368	0.631578947368	0.559210526316	0.559210526316	0.59649122807	0.559210526316	0.458479532164	0.458479532164	0.491228070175	0.458479532164	0.487134502924	0.521929824561	0.521929824561	0.458479532164	0.348813209494	0.458479532164	0.521929824561	0.521929824561	0.559210526316	0.521929824561	0.631578947368	0.715789473684	0.760526315789	0.805263157895	0.805263157895	0.805263157895
0.487134502924	0.487134502924	0.559210526316	0.636257309942	0.636257309942	0.559210526316	0.559210526316	0.59649122807	0.671052631579	0.671052631579	0.757894736842	0.805263157895	0.757894736842	0.805263157895	0.852631578947	0.852631578947	0.852631578947	0.805263157895	0.9	0.9	0.85	0.757894736842	0.671052631579	0.589473684211	0.589473684211	0.671052631579	0.671052631579	0.671052631579	0.631578947368	0.552631578947	0.552631578947	0.552631578947	0.552631578947	0.552631578947	0.552631578947	0.592105263158	0.631578947368	0.671052631579	0.671052631579	0.710526315789	0.671052631579
0.626315789474	0.556725146199	0.59649122807	0.636257309942	0.715789473684	0.805263157895	0.805263157895	0.852631578947	0.805263157895	0.805263157895	0.85	0.85	0.757894736842	0.715789473684	0.631578947368	0.552631578947	0.452339181287	0.295405179616	0.235254803676	0.295405179616	0.318128654971	0.452339181287	0.452339181287	0.484649122807	0.513157894737	0.547368421053	0.547368421053	0.547368421053	0.589473684211	0.626315789474	0.589473684211	0.552631578947	0.452339181287	0.400687994496	0.431510147919	0.431510147919	0.487134502924	0.552631578947	0.589473684211	0.626315789474	0.663157894737
0.715789473684	0.757894736842	0.757894736842	0.715789473684	0.715789473684	0.715789473684	0.715789473684	0.757894736842	0.757894736842	0.757894736842	0.671052631579	0.671052631579	0.671052631579	0.589473684211	0.631578947368	0.631578947368	0.631578947368	0.552631578947	0.487134502924	0.395321637427	0.226448474126	0.185758513932	0.128554064901	0.0735197002778	0.0369534048437	0.0601524820454	0.0973894431067	0.128998968008	0.15725588481	0.167084377611	0.15725588481	0.128998968008	0.128998968008	0.107806280407	0.141495743034	0.107806280407	0.128998968008	0.141898864809	0.223490712074	0.321981424149	0.39298245614
0.591520467836	0.591520467836	0.626315789474	0.663157894737	0.710526315789	0.710526315789	0.663157894737	0.710526315789	0.710526315789	0.663157894737	0.710526315789	0.757894736842	0.805263157895	0.805263157895	0.805263157895	0.715789473684	0.676023391813	0.563605091159	0.598830409357	0.598830409357	0.718274853801	0.805263157895	0.805263157895	0.718274853801	0.563605091159	0.598830409357	0.718274853801	0.760526315789	0.805263157895	0.805263157895	0.757894736842	0.805263157895	0.757894736842	0.710526315789	0.671052631579	0.59649122807	0.671052631579	0.710526315789	0.710526315789	0.757894736842	0.85
0.75	0.75	0.710526315789	0.710526315789	0.671052631579	0.626315789474	0.626315789474	0.556725146199	0.462332301342	0.495356037152	0.462332301342	0.495356037152	0.495356037152	0.495356037152	0.59649122807	0.631578947368	0.671052631579	0.710526315789	0.671052631579	0.626315789474	0.589473684211	0.521929824561	0.59649122807	0.59649122807	0.59649122807	0.556725146199	0.521929824561	0.484649122807	0.556725146199	0.59649122807	0.556725146199	0.521929824561	0.521929824561	0.491228070175	0.491228070175	0.556725146199	0.556725146199	0.556725146199	0.521929824561	0.521929824561	0.452339181287
0.805263157895	0.805263157895	0.805263157895	0.757894736842	0.757894736842	0.757894736842	0.710526315789	0.75	0.710526315789	0.8	0.8	0.8	0.85	0.9	0.85	0.85	0.8	0.757894736842	0.757894736842	0.715789473684	0.715789473684	0.757894736842	0.757894736842	0.757894736842	0.805263157895	0.805263157895	0.760526315789	0.715789473684	0.715789473684	0.631578947368	0.592105263158	0.592105263158	0.552631578947	0.552631578947	0.552631578947	0.631578947368	0.631578947368	0.592105263158	0.559210526316	0.636257309942	0.636257309942
0.805263157895	0.805263157895	0.757894736842	0.757894736842	0.757894736842	0.715789473684	0.636257309942	0.495356037152	0.495356037152	0.495356037152	0.563605091159	0.563605091159	0.676023391813	0.715789473684	0.676023391813	0.563605091159	0.408160797214	0.408160797214	0.408160797214	0.408160797214	0.408160797214	0.408160797214	0.408160797214	0.435371517028	0.563605091159	0.718274853801	0.852631578947	0.9	0.852631578947	0.852631578947	0.805263157895	0.760526315789	0.760526315789	0.760526315789	0.673684210526	0.673684210526	0.715789473684	0.673684210526	0.715789473684	0.673684210526	0.673684210526
0.456140350877	0.37564499484	0.400687994496	0.462332301342	0.493154454764	0.493154454764	0.493154454764	0.528379772962	0.563605091159	0.598830409357	0.598830409357	0.563605091159	0.528379772962	0.462332301342	0.462332301342	0.561403508772	0.636257309942	0.636257309942	0.636257309942	0.59649122807	0.673684210526	0.715789473684	0.673684210526	0.631578947368	0.589473684211	0.626315789474	0.626315789474	0.547368421053	0.417042606516	0.384962406015	0.443107769424	0.443107769424	0.443107769424	0.469172932331	0.443107769424	0.443107769424	0.417042606516	0.417042606516	0.417042606516	0.384962406015	0.384962406015
0.631578947368	0.673684210526	0.631578947368	0.631578947368	0.592105263158	0.552631578947	0.452339181287	0.387719298246	0.308771929825	0.283040935673	0.336842105263	0.420029239766	0.452339181287	0.452339181287	0.395321637427	0.395321637427	0.395321637427	0.458479532164	0.491228070175	0.458479532164	0.425730994152	0.364912280702	0.425730994152	0.491228070175	0.491228070175	0.491228070175	0.559210526316	0.559210526316	0.559210526316	0.521929824561	0.521929824561	0.521929824561	0.589473684211	0.589473684211	0.631578947368	0.671052631579	0.710526315789	0.757894736842	0.757894736842	0.805263157895	0.805263157895
0.521929824561	0.556725146199	0.556725146199	0.589473684211	0.626315789474	0.710526315789	0.710526315789	0.671052631579	0.626315789474	0.710526315789	0.757894736842	0.757894736842	0.757894736842	0.805263157895	0.805263157895	0.757894736842	0.757894736842	0.757894736842	0.715789473684	0.715789473684	0.757894736842	0.8	0.757894736842	0.757894736842	0.710526315789	0.757894736842	0.757894736842	0.715789473684	0.805263157895	0.805263157895	0.805263157895	0.805263157895	0.757894736842	0.671052631579	0.757894736842	0.757894736842	0.805263157895	0.805263157895	0.805263157895	0.85	0.805263157895
0.552631578947	0.589473684211	0.626315789474	0.589473684211	0.631578947368	0.631578947368	0.673684210526	0.715789473684	0.715789473684	0.760526315789	0.715789473684	0.715789473684	0.715789473684	0.673684210526	0.631578947368	0.592105263158	0.515789473684	0.552631578947	0.515789473684	0.444736842105	0.312781954887	0.264661654135	0.312781954887	0.336842105263	0.336842105263	0.336842105263	0.513157894737	0.589473684211	0.626315789474	0.671052631579	0.710526315789	0.75	0.8	0.85	0.85	0.805263157895	0.805263157895	0.757894736842	0.671052631579	0.589473684211	0.589473684211
0.676023391813	0.676023391813	0.757894736842	0.8	0.757894736842	0.715789473684	0.636257309942	0.636257309942	0.715789473684	0.715789473684	0.715789473684	0.631578947368	0.552631578947	0.552631578947	0.552631578947	0.478947368421	0.452339181287	0.452339181287	0.521929824561	0.521929824561	0.484649122807	0.452339181287	0.521929824561	0.521929824561	0.589473684211	0.671052631579	0.671052631579	0.671052631579	0.710526315789	0.671052631579	0.631578947368	0.521929824561	0.521929824561	0.556725146199	0.521929824561	0.556725146199	0.59649122807	0.671052631579	0.710526315789	0.710526315789	0.710526315789
0.85	0.805263157895	0.805263157895	0.9	0.9	0.85	0.805263157895	0.805263157895	0.715789473684	0.673684210526	0.636257309942	0.636257309942	0.59649122807	0.636257309942	0.59649122807	0.676023391813	0.676023391813	0.676023391813	0.633771929825	0.556725146199	0.59649122807	0.671052631579	0.710526315789	0.710526315789	0.757894736842	0.8	0.8	0.8	0.8	0.8	0.85	0.8	0.8	0.8	0.85	0.8	0.8	0.757894736842	0.671052631579	0.631578947368	0.559210526316
0.757894736842	0.8	0.757894736842	0.671052631579	0.671052631579	0.671052631579	0.626315789474	0.671052631579	0.671052631579	0.710526315789	0.710526315789	0.757894736842	0.757894736842	0.8	0.85	0.9	0.9	0.9	0.85	0.85	0.85	0.805263157895	0.805263157895	0.760526315789	0.715789473684	0.760526315789	0.715789473684	0.671052631579	0.589473684211	0.521929824561	0.431510147919	0.306574109907	0.306574109907	0.355553405573	0.355553405573	0.306574109907	0.306574109907	0.264125386997	0.286135835913	0.286135835913	0.355553405573
0.552631578947	0.452339181287	0.400687994496	0.330156733746	0.306574109907	0.264125386997	0.209832946336	0.246517027864	0.330156733746	0.380950077399	0.408160797214	0.435371517028	0.435371517028	0.408160797214	0.380950077399	0.462332301342	0.59649122807	0.671052631579	0.710526315789	0.75	0.710526315789	0.710526315789	0.671052631579	0.59649122807	0.59649122807	0.671052631579	0.710526315789	0.671052631579	0.589473684211	0.631578947368	0.631578947368	0.552631578947	0.552631578947	0.552631578947	0.589473684211	0.631578947368	0.631578947368	0.589473684211	0.671052631579	0.671052631579	0.757894736842
0.631578947368	0.631578947368	0.673684210526	0.673684210526	0.592105263158	0.552631578947	0.552631578947	0.552631578947	0.552631578947	0.552631578947	0.521929824561	0.559210526316	0.59649122807	0.559210526316	0.487134502924	0.395321637427	0.452339181287	0.452339181287	0.395321637427	0.297213622291	0.348813209494	0.348813209494	0.348813209494	0.348813209494	0.348813209494	0.348813209494	0.372067423461	0.452339181287	0.478947368421	0.478947368421	0.515789473684	0.515789473684	0.515789473684	0.552631578947	0.552631578947	0.487134502924	0.400687994496	0.400687994496	0.425730994152	0.400687994496	0.462332301342
0.805263157895	0.805263157895	0.805263157895	0.760526315789	0.760526315789	0.673684210526	0.760526315789	0.805263157895	0.760526315789	0.760526315789	0.760526315789	0.760526315789	0.760526315789	0.715789473684	0.671052631579	0.671052631579	0.710526315789	0.757894736842	0.710526315789	0.710526315789	0.710526315789	0.663157894737	0.663157894737	0.710526315789	0.710526315789	0.75	0.710526315789	0.710526315789	0.8	0.85	0.9	0.85	0.805263157895	0.760526315789	0.673684210526	0.673684210526	0.673684210526	0.673684210526	0.673684210526	0.715789473684	0.757894736842
0.760526315789	0.805263157895	0.760526315789	0.715789473684	0.757894736842	0.805263157895	0.757894736842	0.757894736842	0.715789473684	0.59649122807	0.59649122807	0.636257309942	0.760526315789	0.805263157895	0.852631578947	0.9	0.95	0.9	0.9	0.805263157895	0.715789473684	0.715789473684	0.760526315789	0.760526315789	0.715789473684	0.673684210526	0.631578947368	0.592105263158	0.592105263158	0.592105263158	0.592105263158	0.592105263158	0.592105263158	0.592105263158	0.631578947368	0.631578947368	0.631578947368	0.589473684211	0.513157894737	0.484649122807	0.484649122807
0.760526315789	0.805263157895	0.760526315789	0.673684210526	0.631578947368	0.631578947368	0.671052631579	0.715789473684	0.757894736842	0.715789473684	0.631578947368	0.589473684211	0.552631578947	0.521929824561	0.458479532164	0.491228070175	0.491228070175	0.491228070175	0.456140350877	0.425730994152	0.39298245614	0.39298245614	0.39298245614	0.447368421053	0.477192982456	0.447368421053	0.516959064327	0.516959064327	0.484649122807	0.547368421053	0.626315789474	0.671052631579	0.757894736842	0.757894736842	0.757894736842	0.715789473684	0.715789473684	0.757894736842	0.8	0.8	0.757894736842
0.671052631579	0.631578947368	0.521929824561	0.431510147919	0.37564499484	0.348813209494	0.245319180304	0.226448474126	0.207577767949	0.188707061772	0.239867642964	0.258319000115	0.291617933723	0.308771929825	0.308771929825	0.442105263158	0.513157894737	0.552631578947	0.592105263158	0.552631578947	0.589473684211	0.589473684211	0.521929824561	0.452339181287	0.521929824561	0.556725146199	0.556725146199	0.521929824561	0.559210526316	0.559210526316	0.559210526316	0.487134502924	0.521929824561	0.559210526316	0.631578947368	0.631578947368	0.559210526316	0.487134502924	0.395321637427	0.395321637427	0.425730994152
0.425730994152	0.370614035088	0.370614035088	0.399122807018	0.458479532164	0.458479532164	0.425730994152	0.425730994152	0.425730994152	0.399122807018	0.399122807018	0.399122807018	0.458479532164	0.487134502924	0.458479532164	0.37564499484	0.348813209494	0.37564499484	0.458479532164	0.521929824561	0.59649122807	0.59649122807	0.59649122807	0.636257309942	0.715789473684	0.715789473684	0.760526315789	0.805263157895	0.805263157895	0.715789473684	0.805263157895	0.805263157895	0.757894736842	0.671052631579	0.671052631579	0.710526315789	0.710526315789	0.710526315789	0.710526315789	0.710526315789	0.75
0.59649122807	0.559210526316	0.592105263158	0.559210526316	0.636257309942	0.676023391813	0.636257309942	0.59649122807	0.636257309942	0.636257309942	0.636257309942	0.636257309942	0.636257309942	0.676023391813	0.676023391813	0.676023391813	0.633771929825	0.59649122807	0.671052631579	0.757894736842	0.805263157895	0.757894736842	0.671052631579	0.59649122807	0.59649122807	0.556725146199	0.59649122807	0.556725146199	0.521929824561	0.484649122807	0.547368421053	0.581578947368	0.547368421053	0.589473684211	0.671052631579	0.715789473684	0.805263157895	0.805263157895	0.805263157895	0.805263157895	0.805263157895
0.631578947368	0.631578947368	0.631578947368	0.589473684211	0.513157894737	0.513157894737	0.589473684211	0.671052631579	0.671052631579	0.671052631579	0.715789473684	0.757894736842	0.757894736842	0.757894736842	0.757894736842	0.757894736842	0.671052631579	0.589473684211	0.521929824561	0.521929824561	0.487134502924	0.521929824561	0.631578947368	0.715789473684	0.715789473684	0.760526315789	0.715789473684	0.805263157895	0.9	0.9	0.9	0.95	0.9	0.85	0.805263157895	0.757894736842	0.757894736842	0.757894736842	0.757894736842	0.715789473684	0.636257309942
0.462332301342	0.59649122807	0.715789473684	0.757894736842	0.757894736842	0.757894736842	0.757894736842	0.757894736842	0.715789473684	0.760526315789	0.760526315789	0.760526315789	0.673684210526	0.715789473684	0.760526315789	0.760526315789	0.673684210526	0.673684210526	0.631578947368	0.673684210526	0.631578947368	0.673684210526	0.673684210526	0.760526315789	0.760526315789	0.715789473684	0.673684210526	0.631578947368	0.671052631579	0.671052631579	0.671052631579	0.671052631579	0.671052631579	0.671052631579	0.671052631579	0.715789473684	0.671052631579	0.757894736842	0.757894736842	0.8	0.757894736842
0.425730994152	0.425730994152	0.491228070175	0.523976608187	0.561403508772	0.636257309942	0.718274853801	0.852631578947	0.9	0.95	0.9	0.805263157895	0.805263157895	0.760526315789	0.715789473684	0.757894736842	0.715789473684	0.631578947368	0.592105263158	0.552631578947	0.552631578947	0.521929824561	0.458479532164	0.431510147919	0.495356037152	0.495356037152	0.431510147919	0.348813209494	0.28173374613	0.28173374613	0.303405572755	0.28173374613	0.260061919505	0.260061919505	0.221362229102	0.221362229102	0.300515995872	0.37564499484	0.433436532508	0.433436532508	0.526315789474
0.318128654971	0.295405179616	0.478947368421	0.552631578947	0.552631578947	0.552631578947	0.589473684211	0.671052631579	0.671052631579	0.671052631579	0.671052631579	0.671052631579	0.671052631579	0.715789473684	0.757894736842	0.715789473684	0.671052631579	0.671052631579	0.671052631579	0.757894736842	0.805263157895	0.805263157895	0.805263157895	0.805263157895	0.757894736842	0.757894736842	0.715789473684	0.631578947368	0.589473684211	0.626315789474	0.671052631579	0.671052631579	0.715789473684	0.715789473684	0.715789473684	0.671052631579	0.715789473684	0.671052631579	0.631578947368	0.631578947368	0.552631578947
0.589473684211	0.671052631579	0.710526315789	0.75	0.75	0.710526315789	0.710526315789	0.671052631579	0.671052631579	0.671052631579	0.626315789474	0.626315789474	0.591520467836	0.493154454764	0.353739357585	0.232198142415	0.232198142415	0.269515701017	0.269515701017	0.251547987616	0.233580274215	0.199026979213	0.241545039068	0.25664160401	0.420029239766	0.487134502924	0.521929824561	0.59649122807	0.636257309942	0.59649122807	0.521929824561	0.556725146199	0.521929824561	0.521929824561	0.521929824561	0.631578947368	0.671052631579	0.671052631579	0.59649122807	0.59649122807	0.59649122807
0.757894736842	0.676023391813	0.636257309942	0.526315789474	0.404540763674	0.495356037152	0.563605091159	0.563605091159	0.495356037152	0.433436532508	0.328689370485	0.228908668731	0.144623323013	0.110476149524	0.0841723043993	0.120519435845	0.130562722165	0.18170622635	0.23008255934	0.268429652563	0.289078087375	0.308349959867	0.289078087375	0.408160797214	0.528379772962	0.59649122807	0.59649122807	0.633771929825	0.676023391813	0.633771929825	0.676023391813	0.676023391813	0.676023391813	0.757894736842	0.757894736842	0.676023391813	0.59649122807	0.526315789474	0.491228070175	0.425730994152	0.425730994152
0.760526315789	0.715789473684	0.671052631579	0.626315789474	0.589473684211	0.626315789474	0.671052631579	0.671052631579	0.715789473684	0.715789473684	0.631578947368	0.559210526316	0.59649122807	0.636257309942	0.59649122807	0.559210526316	0.559210526316	0.559210526316	0.559210526316	0.521929824561	0.631578947368	0.671052631579	0.631578947368	0.59649122807	0.495356037152	0.355553405573	0.251547987616	0.251547987616	0.355553405573	0.355553405573	0.355553405573	0.408160797214	0.528379772962	0.676023391813	0.757894736842	0.757894736842	0.676023391813	0.528379772962	0.563605091159	0.563605091159	0.528379772962
0.589473684211	0.589473684211	0.631578947368	0.631578947368	0.631578947368	0.715789473684	0.757894736842	0.715789473684	0.671052631579	0.671052631579	0.671052631579	0.757894736842	0.757894736842	0.805263157895	0.757894736842	0.715789473684	0.715789473684	0.715789473684	0.715789473684	0.673684210526	0.592105263158	0.552631578947	0.552631578947	0.631578947368	0.673684210526	0.631578947368	0.552631578947	0.552631578947	0.589473684211	0.589473684211	0.589473684211	0.631578947368	0.631578947368	0.631578947368	0.631578947368	0.631578947368	0.592105263158	0.592105263158	0.631578947368	0.631578947368	0.671052631579
0.757894736842	0.671052631579	0.59649122807	0.521929824561	0.589473684211	0.671052631579	0.715789473684	0.805263157895	0.805263157895	0.805263157895	0.805263157895	0.715789473684	0.715789473684	0.715789473684	0.757894736842	0.757894736842	0.757894736842	0.757894736842	0.757894736842	0.710526315789	0.710526315789	0.710526315789	0.757894736842	0.757894736842	0.757894736842	0.757894736842	0.757894736842	0.757894736842	0.805263157895	0.805263157895	0.805263157895	0.760526315789	0.676023391813	0.561403508772	0.462582236842	0.431743421053	0.431743421053	0.462582236842	0.462582236842	0.435371517028	0.598830409357
0.760526315789	0.760526315789	0.715789473684	0.715789473684	0.757894736842	0.805263157895	0.805263157895	0.760526315789	0.676023391813	0.676023391813	0.59649122807	0.523976608187	0.427631578947	0.491228070175	0.491228070175	0.523976608187	0.523976608187	0.59649122807	0.59649122807	0.523976608187	0.491228070175	0.458479532164	0.559210526316	0.636257309942	0.676023391813	0.676023391813	0.59649122807	0.559210526316	0.487134502924	0.487134502924	0.521929824561	0.487134502924	0.559210526316	0.559210526316	0.487134502924	0.592105263158	0.673684210526	0.715789473684	0.673684210526	0.592105263158	0.673684210526
0.458479532164	0.491228070175	0.458479532164	0.399122807018	0.458479532164	0.487134502924	0.458479532164	0.521929824561	0.556725146199	0.521929824561	0.458479532164	0.521929824561	0.521929824561	0.458479532164	0.458479532164	0.458479532164	0.559210526316	0.59649122807	0.59649122807	0.559210526316	0.458479532164	0.491228070175	0.521929824561	0.521929824561	0.556725146199	0.556725146199	0.591520467836	0.591520467836	0.591520467836	0.556725146199	0.456140350877	0.37564499484	0.456140350877	0.516959064327	0.581578947368	0.581578947368	0.663157894737	0.663157894737	0.7	0.7	0.7
0.757894736842	0.757894736842	0.757894736842	0.757894736842	0.805263157895	0.805263157895	0.805263157895	0.805263157895	0.757894736842	0.757894736842	0.715789473684	0.676023391813	0.636257309942	0.636257309942	0.718274853801	0.718274853801	0.636257309942	0.526315789474	0.433436532508	0.404540763674	0.37564499484	0.300515995872	0.300515995872	0.321981424149	0.37564499484	0.37564499484	0.425730994152	0.487134502924	0.559210526316	0.559210526316	0.559210526316	0.59649122807	0.559210526316	0.521929824561	0.559210526316	0.559210526316	0.673684210526	0.715789473684	0.673684210526	0.59649122807	0.59649122807
0.710526315789	0.671052631579	0.59649122807	0.59649122807	0.521929824561	0.521929824561	0.559210526316	0.559210526316	0.59649122807	0.59649122807	0.59649122807	0.636257309942	0.59649122807	0.556725146199	0.556725146199	0.591520467836	0.556725146199	0.491228070175	0.425730994152	0.484649122807	0.556725146199	0.556725146199	0.484649122807	0.521929824561	0.521929824561	0.559210526316	0.59649122807	0.559210526316	0.592105263158	0.673684210526	0.715789473684	0.760526315789	0.805263157895	0.85	0.85	0.757894736842	0.633771929825	0.676023391813	0.718274853801	0.676023391813	0.633771929825
0.380950077399	0.493154454764	0.556725146199	0.626315789474	0.626315789474	0.556725146199	0.556725146199	0.59649122807	0.556725146199	0.521929824561	0.521929824561	0.521929824561	0.521929824561	0.521929824561	0.521929824561	0.556725146199	0.556725146199	0.589473684211	0.626315789474	0.710526315789	0.710526315789	0.710526315789	0.710526315789	0.710526315789	0.757894736842	0.757894736842	0.671052631579	0.671052631579	0.671052631579	0.631578947368	0.59649122807	0.636257309942	0.636257309942	0.59649122807	0.59649122807	0.556725146199	0.556725146199	0.59649122807	0.636257309942	0.59649122807	0.59649122807
0.671052631579	0.671052631579	0.671052631579	0.671052631579	0.715789473684	0.715789473684	0.631578947368	0.631578947368	0.671052631579	0.710526315789	0.671052631579	0.631578947368	0.631578947368	0.559210526316	0.431510147919	0.305286091045	0.305286091045	0.327092240405	0.327092240405	0.327092240405	0.28180254558	0.264189886481	0.264189886481	0.232198142415	0.248783724016	0.248783724016	0.248783724016	0.232198142415	0.232198142415	0.232198142415	0.327092240405	0.393873572821	0.417042606516	0.417042606516	0.417042606516	0.417042606516	0.417042606516	0.417042606516	0.417042606516	0.417042606516	0.417042606516
0.626315789474	0.710526315789	0.710526315789	0.626315789474	0.671052631579	0.671052631579	0.671052631579	0.671052631579	0.631578947368	0.589473684211	0.589473684211	0.589473684211	0.552631578947	0.513157894737	0.478947368421	0.452339181287	0.452339181287	0.452339181287	0.452339181287	0.521929824561	0.556725146199	0.556725146199	0.521929824561	0.491228070175	0.491228070175	0.526315789474	0.636257309942	0.676023391813	0.676023391813	0.633771929825	0.671052631579	0.633771929825	0.59649122807	0.491228070175	0.458479532164	0.487134502924	0.521929824561	0.521929824561	0.521929824561	0.521929824561	0.631578947368
0.757894736842	0.805263157895	0.85	0.85	0.9	0.85	0.85	0.805263157895	0.676023391813	0.563605091159	0.563605091159	0.676023391813	0.715789473684	0.715789473684	0.636257309942	0.495356037152	0.528379772962	0.528379772962	0.495356037152	0.495356037152	0.462332301342	0.462332301342	0.462332301342	0.495356037152	0.495356037152	0.431510147919	0.372067423461	0.348813209494	0.37564499484	0.425730994152	0.484649122807	0.556725146199	0.556725146199	0.556725146199	0.556725146199	0.626315789474	0.626315789474	0.626315789474	0.547368421053	0.547368421053	0.547368421053
0.521929824561	0.631578947368	0.671052631579	0.715789473684	0.715789473684	0.715789473684	0.631578947368	0.671052631579	0.671052631579	0.59649122807	0.462332301342	0.431510147919	0.521929824561	0.552631578947	0.589473684211	0.552631578947	0.631578947368	0.631578947368	0.592105263158	0.515789473684	0.552631578947	0.631578947368	0.673684210526	0.673684210526	0.631578947368	0.592105263158	0.631578947368	0.715789473684	0.715789473684	0.715789473684	0.757894736842	0.805263157895	0.9	0.9	0.852631578947	0.760526315789	0.634055727554	0.489792956656	0.489792956656	0.462582236842	0.406346749226
0.636257309942	0.636257309942	0.59649122807	0.676023391813	0.676023391813	0.636257309942	0.559210526316	0.458479532164	0.399122807018	0.300515995872	0.207527089783	0.243808049536	0.264125386997	0.286135835913	0.286135835913	0.286135835913	0.30814628483	0.286135835913	0.286135835913	0.286135835913	0.355553405573	0.380950077399	0.355553405573	0.286135835913	0.404540763674	0.491228070175	0.521929824561	0.556725146199	0.521929824561	0.589473684211	0.589473684211	0.552631578947	0.478947368421	0.387719298246	0.387719298246	0.452339181287	0.452339181287	0.552631578947	0.589473684211	0.589473684211	0.552631578947
0.760526315789	0.805263157895	0.760526315789	0.805263157895	0.805263157895	0.757894736842	0.757894736842	0.8	0.8	0.8	0.75	0.710526315789	0.710526315789	0.757894736842	0.757894736842	0.757894736842	0.757894736842	0.805263157895	0.757894736842	0.710526315789	0.757894736842	0.710526315789	0.626315789474	0.556725146199	0.456140350877	0.516959064327	0.591520467836	0.591520467836	0.516959064327	0.556725146199	0.626315789474	0.663157894737	0.710526315789	0.710526315789	0.663157894737	0.710526315789	0.757894736842	0.757894736842	0.757894736842	0.805263157895	0.805263157895
0.559210526316	0.559210526316	0.487134502924	0.395321637427	0.395321637427	0.425730994152	0.458479532164	0.521929824561	0.521929824561	0.491228070175	0.404540763674	0.348813209494	0.277399380805	0.254282765738	0.23309253526	0.315789473684	0.364912280702	0.39298245614	0.447368421053	0.447368421053	0.484649122807	0.484649122807	0.447368421053	0.484649122807	0.556725146199	0.626315789474	0.626315789474	0.626315789474	0.547368421053	0.384962406015	0.384962406015	0.384962406015	0.384962406015	0.384962406015	0.360902255639	0.318128654971	0.291617933723	0.270788081314	0.291617933723	0.270788081314	0.270788081314
0.805263157895	0.85	0.85	0.85	0.8	0.757894736842	0.757894736842	0.671052631579	0.671052631579	0.626315789474	0.671052631579	0.710526315789	0.710526315789	0.757894736842	0.757894736842	0.757894736842	0.710526315789	0.710526315789	0.671052631579	0.631578947368	0.521929824561	0.521929824561	0.556725146199	0.521929824561	0.452339181287	0.364912280702	0.364912280702	0.364912280702	0.321981424149	0.400687994496	0.521929824561	0.589473684211	0.626315789474	0.626315789474	0.626315789474	0.626315789474	0.626315789474	0.663157894737	0.663157894737	0.710526315789	0.710526315789
0.487134502924	0.452339181287	0.452339181287	0.521929824561	0.521929824561	0.559210526316	0.59649122807	0.559210526316	0.59649122807	0.559210526316	0.559210526316	0.59649122807	0.673684210526	0.673684210526	0.59649122807	0.559210526316	0.521929824561	0.521929824561	0.491228070175	0.458479532164	0.425730994152	0.395321637427	0.425730994152	0.395321637427	0.364912280702	0.425730994152	0.425730994152	0.364912280702	0.452339181287	0.487134502924	0.592105263158	0.673684210526	0.715789473684	0.673684210526	0.760526315789	0.760526315789	0.805263157895	0.852631578947	0.805263157895	0.757894736842	0.757894736842
0.631578947368	0.631578947368	0.673684210526	0.631578947368	0.521929824561	0.425730994152	0.425730994152	0.491228070175	0.491228070175	0.526315789474	0.491228070175	0.491228070175	0.433436532508	0.462332301342	0.433436532508	0.462332301342	0.528379772962	0.528379772962	0.462332301342	0.462332301342	0.431510147919	0.372067423461	0.372067423461	0.372067423461	0.400687994496	0.372067423461	0.487134502924	0.552631578947	0.552631578947	0.589473684211	0.671052631579	0.710526315789	0.671052631579	0.626315789474	0.589473684211	0.521929824561	0.556725146199	0.521929824561	0.452339181287	0.452339181287	0.318128654971
0.676023391813	0.633771929825	0.715789473684	0.715789473684	0.715789473684	0.715789473684	0.757894736842	0.805263157895	0.805263157895	0.760526315789	0.760526315789	0.760526315789	0.760526315789	0.805263157895	0.85	0.85	0.757894736842	0.671052631579	0.671052631579	0.715789473684	0.715789473684	0.805263157895	0.805263157895	0.805263157895	0.805263157895	0.757894736842	0.757894736842	0.757894736842	0.805263157895	0.805263157895	0.757894736842	0.805263157895	0.805263157895	0.805263157895	0.805263157895	0.715789473684	0.59649122807	0.636257309942	0.59649122807	0.59649122807	0.59649122807
0.626315789474	0.671052631579	0.671052631579	0.631578947368	0.589473684211	0.552631578947	0.552631578947	0.513157894737	0.547368421053	0.626315789474	0.671052631579	0.710526315789	0.710526315789	0.710526315789	0.8	0.8	0.8	0.75	0.8	0.8	0.757894736842	0.633771929825	0.556725146199	0.556725146199	0.671052631579	0.710526315789	0.671052631579	0.671052631579	0.671052631579	0.59649122807	0.59649122807	0.59649122807	0.59649122807	0.631578947368	0.671052631579	0.631578947368	0.559210526316	0.495356037152	0.380950077399	0.268429652563	0.308349959867
0.631578947368	0.592105263158	0.592105263158	0.592105263158	0.559210526316	0.462332301342	0.431510147919	0.462332301342	0.431510147919	0.37564499484	0.300515995872	0.300515995872	0.211351909185	0.240601503759	0.278028404344	0.299415204678	0.318128654971	0.340852130326	0.360902255639	0.547368421053	0.589473684211	0.547368421053	0.473684210526	0.473684210526	0.442105263158	0.442105263158	0.478947368421	0.513157894737	0.478947368421	0.444736842105	0.478947368421	0.552631578947	0.552631578947	0.589473684211	0.552631578947	0.452339181287	0.452339181287	0.484649122807	0.547368421053	0.581578947368	0.547368421053
0.589473684211	0.552631578947	0.552631578947	0.552631578947	0.513157894737	0.513157894737	0.589473684211	0.631578947368	0.631578947368	0.631578947368	0.631578947368	0.631578947368	0.671052631579	0.671052631579	0.631578947368	0.589473684211	0.671052631579	0.710526315789	0.671052631579	0.589473684211	0.671052631579	0.715789473684	0.715789473684	0.760526315789	0.760526315789	0.673684210526	0.715789473684	0.673684210526	0.631578947368	0.552631578947	0.364912280702	0.364912280702	0.390977443609	0.390977443609	0.390977443609	0.552631578947	0.631578947368	0.631578947368	0.631578947368	0.552631578947	0.478947368421
0.715789473684	0.673684210526	0.715789473684	0.760526315789	0.805263157895	0.805263157895	0.757894736842	0.757894736842	0.757894736842	0.710526315789	0.710526315789	0.710526315789	0.626315789474	0.556725146199	0.556725146199	0.556725146199	0.484649122807	0.452339181287	0.452339181287	0.395321637427	0.297213622291	0.15608875129	0.297213622291	0.395321637427	0.452339181287	0.452339181287	0.395321637427	0.297213622291	0.321981424149	0.321981424149	0.321981424149	0.372067423461	0.372067423461	0.343446852425	0.272445820433	0.272445820433	0.317027863777	0.420029239766	0.515789473684	0.552631578947	0.552631578947
0.37564499484	0.321981424149	0.226448474126	0.19027962062	0.15725588481	0.118885448916	0.0562189788196	0.0527052926434	0.0428513549669	0.0788854489164	0.0973894431067	0.115369032603	0.115369032603	0.115369032603	0.15203449801	0.172981473291	0.183792815372	0.308771929825	0.364912280702	0.395321637427	0.452339181287	0.452339181287	0.425730994152	0.400687994496	0.521929824561	0.631578947368	0.671052631579	0.671052631579	0.671052631579	0.589473684211	0.36925647452	0.556725146199	0.59649122807	0.59649122807	0.633771929825	0.676023391813	0.676023391813	0.676023391813	0.59649122807	0.556725146199	0.59649122807
0.528379772962	0.495356037152	0.495356037152	0.431510147919	0.400687994496	0.462332301342	0.462332301342	0.431510147919	0.431510147919	0.462332301342	0.431510147919	0.521929824561	0.631578947368	0.671052631579	0.671052631579	0.671052631579	0.671052631579	0.715789473684	0.671052631579	0.631578947368	0.552631578947	0.631578947368	0.673684210526	0.631578947368	0.592105263158	0.559210526316	0.521929824561	0.487134502924	0.515789473684	0.487134502924	0.487134502924	0.487134502924	0.425730994152	0.395321637427	0.30119743804	0.324366471735	0.324366471735	0.30119743804	0.324366471735	0.34753550543	0.324366471735
0.636257309942	0.636257309942	0.636257309942	0.59649122807	0.59649122807	0.59649122807	0.521929824561	0.521929824561	0.521929824561	0.484649122807	0.452339181287	0.425730994152	0.458479532164	0.458479532164	0.491228070175	0.59649122807	0.636257309942	0.636257309942	0.636257309942	0.715789473684	0.805263157895	0.805263157895	0.85	0.85	0.805263157895	0.757894736842	0.805263157895	0.757894736842	0.710526315789	0.626315789474	0.589473684211	0.521929824561	0.559210526316	0.559210526316	0.59649122807	0.59649122807	0.59649122807	0.636257309942	0.59649122807	0.673684210526	0.715789473684
0.513157894737	0.513157894737	0.552631578947	0.552631578947	0.552631578947	0.589473684211	0.589473684211	0.631578947368	0.589473684211	0.626315789474	0.589473684211	0.521929824561	0.425730994152	0.458479532164	0.521929824561	0.521929824561	0.521929824561	0.521929824561	0.589473684211	0.589473684211	0.521929824561	0.400687994496	0.400687994496	0.431510147919	0.431510147919	0.400687994496	0.431510147919	0.400687994496	0.343446852425	0.364912280702	0.343446852425	0.321981424149	0.277399380805	0.202915376677	0.260061919505	0.305211558308	0.305211558308	0.28173374613	0.37564499484	0.462332301342	0.495356037152
0.495356037152	0.495356037152	0.462332301342	0.431510147919	0.431510147919	0.431510147919	0.462332301342	0.431510147919	0.462332301342	0.528379772962	0.561403508772	0.561403508772	0.528379772962	0.676023391813	0.760526315789	0.805263157895	0.805263157895	0.852631578947	0.852631578947	0.852631578947	0.805263157895	0.805263157895	0.757894736842	0.715789473684	0.59649122807	0.676023391813	0.676023391813	0.676023391813	0.676023391813	0.676023391813	0.676023391813	0.676023391813	0.633771929825	0.633771929825	0.591520467836	0.556725146199	0.484649122807	0.547368421053	0.547368421053	0.547368421053	0.547368421053
0.95	0.95	0.95	0.852631578947	0.852631578947	0.805263157895	0.805263157895	0.805263157895	0.805263157895	0.805263157895	0.805263157895	0.805263157895	0.805263157895	0.757894736842	0.710526315789	0.671052631579	0.633771929825	0.676023391813	0.718274853801	0.718274853801	0.676023391813	0.636257309942	0.59649122807	0.559210526316	0.59649122807	0.59649122807	0.559210526316	0.559210526316	0.521929824561	0.484649122807	0.484649122807	0.547368421053	0.547368421053	0.589473684211	0.631578947368	0.631578947368	0.715789473684	0.715789473684	0.671052631579	0.671052631579	0.757894736842
0.589473684211	0.552631578947	0.452339181287	0.420029239766	0.420029239766	0.452339181287	0.521929824561	0.521929824561	0.452339181287	0.487134502924	0.452339181287	0.344639376218	0.318128654971	0.318128654971	0.278028404344	0.278028404344	0.278028404344	0.278028404344	0.30119743804	0.344639376218	0.36925647452	0.393873572821	0.393873572821	0.556725146199	0.59649122807	0.633771929825	0.676023391813	0.757894736842	0.8	0.8	0.8	0.8	0.8	0.8	0.85	0.9	0.9	0.9	0.805263157895	0.718274853801	0.636257309942
0.357894736842	0.336842105263	0.272445820433	0.186242260062	0.087650498796	0.0601524820454	0.0369534048437	0.0177164983052	0.00818222843875	0.00273947414814	0.00273947414814	0.00273947414814	0.00273947414814	0.00273947414814	0.0118130923084	0.0313914204346	0.0646684584765	0.10526684358	0.141589267286	0.16253869969	0.16253869969	0.141589267286	0.10526684358	0.10526684358	0.10526684358	0.125442988599	0.125442988599	0.199404884761	0.264125386997	0.300515995872	0.300515995872	0.348813209494	0.404540763674	0.433436532508	0.433436532508	0.404540763674	0.37564499484	0.321981424149	0.425730994152	0.487134502924	0.487134502924
0.478947368421	0.312781954887	0.295405179616	0.278028404344	0.278028404344	0.25664160401	0.220551378446	0.161449375072	0.161449375072	0.177594312579	0.19027962062	0.207577767949	0.226448474126	0.297213622291	0.348813209494	0.458479532164	0.521929824561	0.59649122807	0.59649122807	0.59649122807	0.636257309942	0.715789473684	0.757894736842	0.85	0.85	0.8	0.8	0.85	0.9	0.85	0.85	0.805263157895	0.805263157895	0.805263157895	0.757894736842	0.757894736842	0.715789473684	0.59649122807	0.495356037152	0.380950077399	0.250534342392
0.760526315789	0.715789473684	0.676023391813	0.676023391813	0.636257309942	0.636257309942	0.636257309942	0.59649122807	0.559210526316	0.559210526316	0.673684210526	0.715789473684	0.805263157895	0.852631578947	0.852631578947	0.760526315789	0.636257309942	0.760526315789	0.805263157895	0.805263157895	0.760526315789	0.760526315789	0.715789473684	0.715789473684	0.671052631579	0.626315789474	0.626315789474	0.671052631579	0.710526315789	0.671052631579	0.589473684211	0.626315789474	0.626315789474	0.589473684211	0.589473684211	0.589473684211	0.671052631579	0.671052631579	0.589473684211	0.589473684211	0.589473684211
0.715789473684	0.715789473684	0.636257309942	0.528379772962	0.528379772962	0.495356037152	0.528379772962	0.528379772962	0.495356037152	0.462332301342	0.431510147919	0.348813209494	0.305211558308	0.328689370485	0.433436532508	0.528379772962	0.563605091159	0.598830409357	0.563605091159	0.563605091159	0.598830409357	0.563605091159	0.563605091159	0.495356037152	0.462332301342	0.431510147919	0.487134502924	0.552631578947	0.631578947368	0.631578947368	0.631578947368	0.671052631579	0.671052631579	0.589473684211	0.547368421053	0.547368421053	0.589473684211	0.626315789474	0.589473684211	0.521929824561	0.400687994496
0.636257309942	0.676023391813	0.636257309942	0.59649122807	0.521929824561	0.521929824561	0.462332301342	0.495356037152	0.59649122807	0.715789473684	0.757894736842	0.757894736842	0.715789473684	0.715789473684	0.715789473684	0.671052631579	0.631578947368	0.671052631579	0.671052631579	0.631578947368	0.631578947368	0.552631578947	0.452339181287	0.343446852425	0.239454334365	0.239454334365	0.343446852425	0.417543859649	0.513157894737	0.589473684211	0.671052631579	0.671052631579	0.631578947368	0.673684210526	0.715789473684	0.760526315789	0.760526315789	0.805263157895	0.852631578947	0.805263157895	0.760526315789
0.328689370485	0.305211558308	0.260061919505	0.28173374613	0.260061919505	0.297213622291	0.317027863777	0.297213622291	0.395321637427	0.452339181287	0.452339181287	0.395321637427	0.315789473684	0.395321637427	0.452339181287	0.452339181287	0.395321637427	0.395321637427	0.395321637427	0.336842105263	0.387719298246	0.387719298246	0.478947368421	0.513157894737	0.513157894737	0.452339181287	0.452339181287	0.521929824561	0.559210526316	0.631578947368	0.631578947368	0.631578947368	0.631578947368	0.589473684211	0.552631578947	0.552631578947	0.552631578947	0.589473684211	0.552631578947	0.513157894737	0.513157894737
0.757894736842	0.671052631579	0.59649122807	0.556725146199	0.521929824561	0.521929824561	0.452339181287	0.395321637427	0.348813209494	0.348813209494	0.348813209494	0.300515995872	0.254282765738	0.270175438596	0.254282765738	0.300515995872	0.300515995872	0.348813209494	0.37564499484	0.348813209494	0.348813209494	0.37564499484	0.491228070175	0.556725146199	0.633771929825	0.710526315789	0.710526315789	0.633771929825	0.528379772962	0.408160797214	0.269806214884	0.172959272159	0.160605038434	0.160605038434	0.160605038434	0.136846896653	0.184066047472	0.286135835913	0.404540763674	0.491228070175	0.556725146199
0.59649122807	0.556725146199	0.671052631579	0.710526315789	0.671052631579	0.626315789474	0.671052631579	0.715789473684	0.757894736842	0.757894736842	0.715789473684	0.59649122807	0.59649122807	0.559210526316	0.521929824561	0.521929824561	0.559210526316	0.521929824561	0.521929824561	0.59649122807	0.636257309942	0.59649122807	0.59649122807	0.715789473684	0.757894736842	0.715789473684	0.715789473684	0.715789473684	0.631578947368	0.673684210526	0.631578947368	0.552631578947	0.552631578947	0.592105263158	0.592105263158	0.592105263158	0.521929824561	0.59649122807	0.636257309942	0.636257309942	0.59649122807
0.406346749226	0.435371517028	0.435371517028	0.563605091159	0.636257309942	0.673684210526	0.715789473684	0.715789473684	0.715789473684	0.715789473684	0.673684210526	0.715789473684	0.673684210526	0.715789473684	0.760526315789	0.805263157895	0.760526315789	0.760526315789	0.673684210526	0.673684210526	0.631578947368	0.552631578947	0.631578947368	0.715789473684	0.715789473684	0.631578947368	0.589473684211	0.552631578947	0.513157894737	0.513157894737	0.513157894737	0.513157894737	0.552631578947	0.589473684211	0.671052631579	0.671052631579	0.671052631579	0.671052631579	0.671052631579	0.671052631579	0.671052631579
0.528379772962	0.528379772962	0.561403508772	0.528379772962	0.462332301342	0.462332301342	0.462332301342	0.462332301342	0.462332301342	0.431510147919	0.462332301342	0.556725146199	0.671052631579	0.757894736842	0.805263157895	0.805263157895	0.9	0.9	0.9	0.9	0.85	0.757894736842	0.676023391813	0.718274853801	0.718274853801	0.676023391813	0.718274853801	0.676023391813	0.715789473684	0.676023391813	0.59649122807	0.676023391813	0.676023391813	0.636257309942	0.59649122807	0.559210526316	0.487134502924	0.487134502924	0.431510147919	0.330156733746	0.330156733746
0.487134502924	0.521929824561	0.521929824561	0.487134502924	0.395321637427	0.336842105263	0.265350877193	0.289473684211	0.364912280702	0.417543859649	0.484649122807	0.556725146199	0.556725146199	0.556725146199	0.484649122807	0.299415204678	0.245319180304	0.215612560814	0.232198142415	0.215612560814	0.170278637771	0.207577767949	0.220551378446	0.235254803676	0.220551378446	0.342105263158	0.370614035088	0.458479532164	0.521929824561	0.521929824561	0.458479532164	0.348813209494	0.400687994496	0.429308565531	0.429308565531	0.429308565531	0.429308565531	0.400687994496	0.372067423461	0.420029239766	0.478947368421
0.676023391813	0.676023391813	0.805263157895	0.85	0.805263157895	0.757894736842	0.757894736842	0.671052631579	0.631578947368	0.631578947368	0.631578947368	0.592105263158	0.487134502924	0.452339181287	0.452339181287	0.417543859649	0.417543859649	0.417543859649	0.387719298246	0.328070175439	0.208298524088	0.208298524088	0.208298524088	0.328070175439	0.387719298246	0.478947368421	0.513157894737	0.547368421053	0.547368421053	0.547368421053	0.626315789474	0.671052631579	0.710526315789	0.75	0.75	0.8	0.8	0.85	0.9	0.9	0.805263157895
0.710526315789	0.671052631579	0.671052631579	0.671052631579	0.715789473684	0.671052631579	0.715789473684	0.715789473684	0.757894736842	0.85	0.85	0.85	0.9	0.9	0.805263157895	0.757894736842	0.715789473684	0.636257309942	0.676023391813	0.805263157895	0.85	0.9	0.85	0.757894736842	0.676023391813	0.563605091159	0.528379772962	0.462332301342	0.429308565531	0.369865841073	0.400687994496	0.400687994496	0.369865841073	0.343446852425	0.321981424149	0.297213622291	0.372067423461	0.431510147919	0.462332301342	0.559210526316	0.631578947368
0.521929824561	0.59649122807	0.59649122807	0.636257309942	0.59649122807	0.521929824561	0.425730994152	0.458479532164	0.491228070175	0.526315789474	0.491228070175	0.526315789474	0.636257309942	0.676023391813	0.676023391813	0.633771929825	0.633771929825	0.633771929825	0.633771929825	0.59649122807	0.59649122807	0.633771929825	0.676023391813	0.676023391813	0.676023391813	0.633771929825	0.676023391813	0.676023391813	0.633771929825	0.710526315789	0.75	0.710526315789	0.626315789474	0.626315789474	0.547368421053	0.484649122807	0.521929824561	0.559210526316	0.521929824561	0.484649122807	0.484649122807
0.59649122807	0.631578947368	0.671052631579	0.631578947368	0.631578947368	0.589473684211	0.552631578947	0.452339181287	0.400687994496	0.348813209494	0.348813209494	0.37564499484	0.348813209494	0.348813209494	0.348813209494	0.400687994496	0.400687994496	0.400687994496	0.521929824561	0.589473684211	0.626315789474	0.626315789474	0.589473684211	0.521929824561	0.521929824561	0.487134502924	0.452339181287	0.452339181287	0.521929824561	0.521929824561	0.521929824561	0.521929824561	0.556725146199	0.521929824561	0.458479532164	0.395321637427	0.487134502924	0.521929824561	0.521929824561	0.521929824561	0.589473684211
0.631578947368	0.631578947368	0.559210526316	0.59649122807	0.59649122807	0.521929824561	0.559210526316	0.521929824561	0.556725146199	0.521929824561	0.521929824561	0.484649122807	0.340852130326	0.393873572821	0.393873572821	0.516959064327	0.556725146199	0.671052631579	0.710526315789	0.710526315789	0.671052631579	0.710526315789	0.710526315789	0.671052631579	0.671052631579	0.631578947368	0.559210526316	0.59649122807	0.676023391813	0.718274853801	0.676023391813	0.760526315789	0.802777777778	0.760526315789	0.760526315789	0.718274853801	0.718274853801	0.676023391813	0.676023391813	0.676023391813	0.676023391813
0.631578947368	0.589473684211	0.513157894737	0.547368421053	0.547368421053	0.547368421053	0.547368421053	0.589473684211	0.589473684211	0.631578947368	0.631578947368	0.592105263158	0.521929824561	0.487134502924	0.452339181287	0.452339181287	0.425730994152	0.37564499484	0.286135835913	0.30814628483	0.286135835913	0.286135835913	0.286135835913	0.404540763674	0.526315789474	0.636257309942	0.676023391813	0.757894736842	0.8	0.757894736842	0.676023391813	0.563605091159	0.435371517028	0.408160797214	0.355553405573	0.355553405573	0.355553405573	0.355553405573	0.380950077399	0.408160797214	0.380950077399
0.547368421053	0.547368421053	0.484649122807	0.39298245614	0.425730994152	0.458479532164	0.458479532164	0.559210526316	0.59649122807	0.59649122807	0.559210526316	0.59649122807	0.715789473684	0.760526315789	0.760526315789	0.760526315789	0.673684210526	0.631578947368	0.552631578947	0.452339181287	0.372067423461	0.306574109907	0.330156733746	0.306574109907	0.355553405573	0.462332301342	0.59649122807	0.715789473684	0.805263157895	0.85	0.85	0.8	0.710526315789	0.663157894737	0.626315789474	0.626315789474	0.710526315789	0.757894736842	0.757894736842	0.671052631579	0.59649122807
0.626315789474	0.671052631579	0.671052631579	0.671052631579	0.671052631579	0.626315789474	0.626315789474	0.626315789474	0.710526315789	0.710526315789	0.671052631579	0.715789473684	0.757894736842	0.757894736842	0.757894736842	0.757894736842	0.671052631579	0.671052631579	0.671052631579	0.671052631579	0.757894736842	0.8	0.757894736842	0.633771929825	0.59649122807	0.636257309942	0.636257309942	0.715789473684	0.715789473684	0.636257309942	0.59649122807	0.559210526316	0.487134502924	0.559210526316	0.559210526316	0.631578947368	0.715789473684	0.760526315789	0.715789473684	0.805263157895	0.805263157895
0.631578947368	0.671052631579	0.715789473684	0.671052631579	0.631578947368	0.521929824561	0.484649122807	0.484649122807	0.484649122807	0.516959064327	0.484649122807	0.556725146199	0.59649122807	0.636257309942	0.59649122807	0.521929824561	0.552631578947	0.552631578947	0.592105263158	0.552631578947	0.552631578947	0.552631578947	0.631578947368	0.631578947368	0.552631578947	0.589473684211	0.631578947368	0.715789473684	0.715789473684	0.715789473684	0.757894736842	0.757894736842	0.715789473684	0.715789473684	0.715789473684	0.757894736842	0.757894736842	0.757894736842	0.85	0.85	0.8
0.631578947368	0.59649122807	0.59649122807	0.636257309942	0.715789473684	0.715789473684	0.636257309942	0.59649122807	0.491228070175	0.458479532164	0.526315789474	0.59649122807	0.59649122807	0.526315789474	0.458479532164	0.491228070175	0.491228070175	0.491228070175	0.458479532164	0.370614035088	0.395321637427	0.458479532164	0.458479532164	0.521929824561	0.59649122807	0.671052631579	0.671052631579	0.59649122807	0.556725146199	0.521929824561	0.521929824561	0.559210526316	0.559210526316	0.59649122807	0.715789473684	0.760526315789	0.805263157895	0.805263157895	0.805263157895	0.760526315789	0.715789473684
0.278028404344	0.278028404344	0.425730994152	0.521929824561	0.589473684211	0.589473684211	0.552631578947	0.589473684211	0.589473684211	0.552631578947	0.552631578947	0.552631578947	0.552631578947	0.552631578947	0.592105263158	0.631578947368	0.592105263158	0.552631578947	0.589473684211	0.626315789474	0.589473684211	0.547368421053	0.547368421053	0.547368421053	0.473684210526	0.442105263158	0.417543859649	0.387719298246	0.336842105263	0.317027863777	0.261222910217	0.261222910217	0.306574109907	0.330156733746	0.330156733746	0.306574109907	0.330156733746	0.330156733746	0.282991486068	0.282991486068	0.330156733746
0.805263157895	0.852631578947	0.805263157895	0.760526315789	0.805263157895	0.85	0.805263157895	0.805263157895	0.85	0.9	0.85	0.757894736842	0.757894736842	0.671052631579	0.671052631579	0.59649122807	0.521929824561	0.559210526316	0.636257309942	0.636257309942	0.676023391813	0.636257309942	0.59649122807	0.559210526316	0.521929824561	0.521929824561	0.631578947368	0.715789473684	0.715789473684	0.631578947368	0.671052631579	0.631578947368	0.631578947368	0.631578947368	0.631578947368	0.671052631579	0.715789473684	0.671052631579	0.671052631579	0.671052631579	0.671052631579
0.710526315789	0.757894736842	0.710526315789	0.710526315789	0.633771929825	0.59649122807	0.59649122807	0.528379772962	0.563605091159	0.528379772962	0.495356037152	0.495356037152	0.495356037152	0.462332301342	0.431510147919	0.521929824561	0.552631578947	0.589473684211	0.589473684211	0.589473684211	0.589473684211	0.631578947368	0.671052631579	0.671052631579	0.671052631579	0.671052631579	0.589473684211	0.521929824561	0.552631578947	0.589473684211	0.589473684211	0.513157894737	0.484649122807	0.484649122807	0.447368421053	0.447368421053	0.39298245614	0.447368421053	0.447368421053	0.516959064327	0.556725146199
0.36925647452	0.36925647452	0.36925647452	0.393873572821	0.556725146199	0.59649122807	0.633771929825	0.59649122807	0.715789473684	0.757894736842	0.757894736842	0.710526315789	0.671052631579	0.59649122807	0.495356037152	0.462332301342	0.495356037152	0.59649122807	0.631578947368	0.631578947368	0.559210526316	0.559210526316	0.559210526316	0.559210526316	0.521929824561	0.521929824561	0.521929824561	0.452339181287	0.484649122807	0.484649122807	0.484649122807	0.484649122807	0.484649122807	0.521929824561	0.559210526316	0.631578947368	0.671052631579	0.671052631579	0.671052631579	0.631578947368	0.552631578947
0.85	0.85	0.85	0.9	0.85	0.85	0.9	0.9	0.85	0.9	0.9	0.9	0.9	0.9	0.805263157895	0.718274853801	0.676023391813	0.636257309942	0.715789473684	0.715789473684	0.715789473684	0.757894736842	0.805263157895	0.757894736842	0.671052631579	0.671052631579	0.671052631579	0.671052631579	0.671052631579	0.631578947368	0.631578947368	0.673684210526	0.715789473684	0.715789473684	0.631578947368	0.673684210526	0.673684210526	0.673684210526	0.715789473684	0.760526315789	0.715789473684
0.59649122807	0.671052631579	0.710526315789	0.710526315789	0.626315789474	0.671052631579	0.710526315789	0.710526315789	0.671052631579	0.589473684211	0.484649122807	0.484649122807	0.484649122807	0.484649122807	0.452339181287	0.452339181287	0.452339181287	0.513157894737	0.589473684211	0.626315789474	0.663157894737	0.710526315789	0.757894736842	0.8	0.757894736842	0.676023391813	0.676023391813	0.676023391813	0.757894736842	0.757894736842	0.676023391813	0.563605091159	0.563605091159	0.563605091159	0.528379772962	0.528379772962	0.563605091159	0.563605091159	0.528379772962	0.528379772962	0.495356037152
0.673684210526	0.636257309942	0.528379772962	0.380950077399	0.250534342392	0.268429652563	0.406346749226	0.561403508772	0.676023391813	0.715789473684	0.715789473684	0.715789473684	0.760526315789	0.760526315789	0.760526315789	0.760526315789	0.760526315789	0.805263157895	0.760526315789	0.636257309942	0.636257309942	0.715789473684	0.757894736842	0.8	0.8	0.8	0.85	0.8	0.8	0.8	0.710526315789	0.710526315789	0.757894736842	0.757894736842	0.757894736842	0.757894736842	0.715789473684	0.715789473684	0.673684210526	0.559210526316	0.559210526316
0.380950077399	0.355553405573	0.380950077399	0.435371517028	0.435371517028	0.380950077399	0.433436532508	0.433436532508	0.380950077399	0.289078087375	0.308349959867	0.289078087375	0.289078087375	0.250534342392	0.2312624699	0.21474372205	0.21474372205	0.250534342392	0.355553405573	0.462332301342	0.521929824561	0.589473684211	0.626315789474	0.589473684211	0.521929824561	0.484649122807	0.417543859649	0.417543859649	0.417543859649	0.417543859649	0.417543859649	0.417543859649	0.452339181287	0.521929824561	0.521929824561	0.521929824561	0.458479532164	0.458479532164	0.491228070175	0.491228070175	0.456140350877
0.487134502924	0.515789473684	0.552631578947	0.552631578947	0.478947368421	0.410526315789	0.249958228906	0.249958228906	0.221416285813	0.343446852425	0.400687994496	0.429308565531	0.429308565531	0.556725146199	0.626315789474	0.663157894737	0.626315789474	0.589473684211	0.513157894737	0.513157894737	0.552631578947	0.552631578947	0.631578947368	0.631578947368	0.592105263158	0.559210526316	0.559210526316	0.559210526316	0.491228070175	0.37564499484	0.348813209494	0.348813209494	0.297213622291	0.177594312579	0.177594312579	0.188693957115	0.220551378446	0.260651629073	0.260651629073	0.240601503759	0.220551378446
0.9	0.9	0.9	0.9	0.852631578947	0.760526315789	0.636257309942	0.563605091159	0.435371517028	0.289078087375	0.269806214884	0.289078087375	0.289078087375	0.289078087375	0.408160797214	0.495356037152	0.636257309942	0.715789473684	0.805263157895	0.805263157895	0.757894736842	0.757894736842	0.805263157895	0.757894736842	0.710526315789	0.710526315789	0.757894736842	0.757894736842	0.8	0.757894736842	0.676023391813	0.563605091159	0.563605091159	0.598830409357	0.563605091159	0.495356037152	0.563605091159	0.563605091159	0.563605091159	0.636257309942	0.715789473684
0.556725146199	0.589473684211	0.626315789474	0.589473684211	0.631578947368	0.715789473684	0.760526315789	0.805263157895	0.760526315789	0.715789473684	0.805263157895	0.805263157895	0.715789473684	0.633771929825	0.523976608187	0.491228070175	0.458479532164	0.521929824561	0.521929824561	0.458479532164	0.458479532164	0.458479532164	0.559210526316	0.59649122807	0.59649122807	0.521929824561	0.425730994152	0.452339181287	0.425730994152	0.425730994152	0.521929824561	0.556725146199	0.556725146199	0.521929824561	0.552631578947	0.521929824561	0.521929824561	0.458479532164	0.348813209494	0.348813209494	0.400687994496
0.631578947368	0.673684210526	0.631578947368	0.552631578947	0.552631578947	0.521929824561	0.487134502924	0.521929824561	0.487134502924	0.521929824561	0.487134502924	0.487134502924	0.521929824561	0.521929824561	0.521929824561	0.59649122807	0.671052631579	0.757894736842	0.757894736842	0.8	0.85	0.8	0.757894736842	0.805263157895	0.757894736842	0.715789473684	0.676023391813	0.676023391813	0.757894736842	0.757894736842	0.757894736842	0.671052631579	0.671052631579	0.710526315789	0.757894736842	0.710526315789	0.710526315789	0.671052631579	0.556725146199	0.462332301342	0.462332301342
0.487134502924	0.487134502924	0.521929824561	0.521929824561	0.559210526316	0.631578947368	0.671052631579	0.757894736842	0.805263157895	0.805263157895	0.805263157895	0.805263157895	0.805263157895	0.757894736842	0.710526315789	0.710526315789	0.757894736842	0.757894736842	0.757894736842	0.757894736842	0.805263157895	0.805263157895	0.805263157895	0.805263157895	0.805263157895	0.760526315789	0.760526315789	0.760526315789	0.718274853801	0.760526315789	0.718274853801	0.676023391813	0.633771929825	0.59649122807	0.526315789474	0.491228070175	0.491228070175	0.59649122807	0.636257309942	0.676023391813	0.805263157895
0.715789473684	0.760526315789	0.760526315789	0.805263157895	0.760526315789	0.805263157895	0.760526315789	0.760526315789	0.805263157895	0.805263157895	0.805263157895	0.760526315789	0.760526315789	0.760526315789	0.852631578947	0.852631578947	0.805263157895	0.715789473684	0.59649122807	0.462332301342	0.380950077399	0.462332301342	0.491228070175	0.556725146199	0.556725146199	0.521929824561	0.452339181287	0.395321637427	0.395321637427	0.425730994152	0.458479532164	0.458479532164	0.458479532164	0.491228070175	0.491228070175	0.526315789474	0.561403508772	0.561403508772	0.526315789474	0.559210526316	0.636257309942
0.59649122807	0.676023391813	0.676023391813	0.715789473684	0.805263157895	0.805263157895	0.757894736842	0.671052631579	0.59649122807	0.495356037152	0.462332301342	0.462332301342	0.429308565531	0.493154454764	0.528379772962	0.563605091159	0.528379772962	0.528379772962	0.493154454764	0.462332301342	0.491228070175	0.59649122807	0.633771929825	0.59649122807	0.59649122807	0.715789473684	0.757894736842	0.757894736842	0.757894736842	0.757894736842	0.757894736842	0.671052631579	0.671052631579	0.671052631579	0.715789473684	0.715789473684	0.715789473684	0.671052631579	0.671052631579	0.715789473684	0.715789473684
0.495356037152	0.495356037152	0.528379772962	0.495356037152	0.462332301342	0.495356037152	0.559210526316	0.631578947368	0.671052631579	0.710526315789	0.671052631579	0.589473684211	0.552631578947	0.521929824561	0.431510147919	0.431510147919	0.431510147919	0.495356037152	0.528379772962	0.563605091159	0.528379772962	0.462332301342	0.495356037152	0.495356037152	0.495356037152	0.528379772962	0.563605091159	0.528379772962	0.561403508772	0.636257309942	0.636257309942	0.636257309942	0.718274853801	0.805263157895	0.805263157895	0.718274853801	0.676023391813	0.59649122807	0.59649122807	0.59649122807	0.636257309942
0.673684210526	0.673684210526	0.715789473684	0.715789473684	0.715789473684	0.671052631579	0.671052631579	0.671052631579	0.626315789474	0.589473684211	0.589473684211	0.631578947368	0.673684210526	0.715789473684	0.715789473684	0.671052631579	0.671052631579	0.757894736842	0.757894736842	0.757894736842	0.671052631579	0.631578947368	0.521929824561	0.400687994496	0.400687994496	0.431510147919	0.495356037152	0.528379772962	0.563605091159	0.718274853801	0.805263157895	0.805263157895	0.9	0.9	0.9	0.85	0.805263157895	0.757894736842	0.757894736842	0.757894736842	0.715789473684
0.673684210526	0.715789473684	0.715789473684	0.636257309942	0.636257309942	0.636257309942	0.636257309942	0.636257309942	0.559210526316	0.521929824561	0.487134502924	0.559210526316	0.559210526316	0.487134502924	0.458479532164	0.491228070175	0.556725146199	0.556725146199	0.589473684211	0.556725146199	0.521929824561	0.521929824561	0.521929824561	0.521929824561	0.559210526316	0.636257309942	0.636257309942	0.559210526316	0.559210526316	0.59649122807	0.59649122807	0.556725146199	0.633771929825	0.633771929825	0.757894736842	0.85	0.9	0.85	0.85	0.9	0.9
0.190233165635	0.190233165635	0.204866486068	0.204866486068	0.243808049536	0.264125386997	0.37564499484	0.456140350877	0.484649122807	0.589473684211	0.671052631579	0.671052631579	0.626315789474	0.626315789474	0.663157894737	0.626315789474	0.663157894737	0.663157894737	0.626315789474	0.626315789474	0.626315789474	0.626315789474	0.589473684211	0.631578947368	0.589473684211	0.626315789474	0.589473684211	0.626315789474	0.671052631579	0.710526315789	0.710526315789	0.626315789474	0.671052631579	0.671052631579	0.631578947368	0.559210526316	0.495356037152	0.380950077399	0.380950077399	0.380950077399	0.380950077399
0.15203449801	0.182441397612	0.197644847413	0.197644847413	0.170278637771	0.135276917785	0.122979016168	0.15135878913	0.161449375072	0.15135878913	0.161449375072	0.172981473291	0.272445820433	0.321981424149	0.321981424149	0.37564499484	0.404540763674	0.495356037152	0.528379772962	0.495356037152	0.559210526316	0.673684210526	0.760526315789	0.760526315789	0.805263157895	0.805263157895	0.757894736842	0.671052631579	0.710526315789	0.710526315789	0.710526315789	0.710526315789	0.710526315789	0.663157894737	0.663157894737	0.663157894737	0.581578947368	0.626315789474	0.671052631579	0.715789473684	0.757894736842
0.671052631579	0.671052631579	0.710526315789	0.710526315789	0.757894736842	0.757894736842	0.805263157895	0.805263157895	0.805263157895	0.805263157895	0.715789473684	0.676023391813	0.676023391813	0.636257309942	0.636257309942	0.559210526316	0.487134502924	0.521929824561	0.487134502924	0.420029239766	0.336842105263	0.395321637427	0.458479532164	0.491228070175	0.526315789474	0.491228070175	0.521929824561	0.491228070175	0.523976608187	0.491228070175	0.425730994152	0.491228070175	0.491228070175	0.458479532164	0.487134502924	0.592105263158	0.631578947368	0.592105263158	0.631578947368	0.671052631579	0.631578947368
0.495356037152	0.528379772962	0.495356037152	0.431510147919	0.37564499484	0.37564499484	0.491228070175	0.559210526316	0.59649122807	0.559210526316	0.487134502924	0.458479532164	0.37564499484	0.37564499484	0.37564499484	0.491228070175	0.559210526316	0.59649122807	0.636257309942	0.715789473684	0.715789473684	0.715789473684	0.805263157895	0.805263157895	0.805263157895	0.805263157895	0.805263157895	0.85	0.9	0.85	0.8	0.710526315789	0.757894736842	0.8	0.8	0.757894736842	0.757894736842	0.710526315789	0.663157894737	0.663157894737	0.626315789474
0.547368421053	0.513157894737	0.484649122807	0.521929824561	0.556725146199	0.556725146199	0.556725146199	0.521929824561	0.552631578947	0.521929824561	0.431510147919	0.330156733746	0.353739357585	0.353739357585	0.330156733746	0.330156733746	0.282991486068	0.223490712074	0.207527089783	0.16253869969	0.106530572755	0.106530572755	0.16253869969	0.207527089783	0.277399380805	0.370614035088	0.425730994152	0.484649122807	0.513157894737	0.484649122807	0.429308565531	0.330156733746	0.330156733746	0.330156733746	0.30476006192	0.30476006192	0.264125386997	0.286135835913	0.30814628483	0.433436532508	0.561403508772
0.493154454764	0.462332301342	0.462332301342	0.400687994496	0.400687994496	0.400687994496	0.372067423461	0.297213622291	0.364912280702	0.387719298246	0.452339181287	0.521929824561	0.59649122807	0.636257309942	0.59649122807	0.631578947368	0.59649122807	0.59649122807	0.59649122807	0.559210526316	0.491228070175	0.458479532164	0.458479532164	0.399122807018	0.399122807018	0.491228070175	0.561403508772	0.561403508772	0.523976608187	0.561403508772	0.561403508772	0.526315789474	0.559210526316	0.59649122807	0.636257309942	0.676023391813	0.718274853801	0.718274853801	0.760526315789	0.718274853801	0.718274853801
0.462332301342	0.59649122807	0.671052631579	0.710526315789	0.710526315789	0.710526315789	0.626315789474	0.671052631579	0.671052631579	0.671052631579	0.671052631579	0.589473684211	0.552631578947	0.589473684211	0.626315789474	0.589473684211	0.521929824561	0.521929824561	0.521929824561	0.521929824561	0.452339181287	0.395321637427	0.297213622291	0.348813209494	0.37564499484	0.37564499484	0.348813209494	0.458479532164	0.559210526316	0.636257309942	0.636257309942	0.636257309942	0.636257309942	0.636257309942	0.715789473684	0.757894736842	0.8	0.8	0.8	0.8	0.8
0.59649122807	0.636257309942	0.636257309942	0.636257309942	0.636257309942	0.636257309942	0.715789473684	0.715789473684	0.673684210526	0.59649122807	0.636257309942	0.636257309942	0.559210526316	0.59649122807	0.59649122807	0.521929824561	0.425730994152	0.521929824561	0.59649122807	0.636257309942	0.59649122807	0.491228070175	0.491228070175	0.561403508772	0.561403508772	0.636257309942	0.676023391813	0.676023391813	0.718274853801	0.718274853801	0.805263157895	0.85	0.85	0.85	0.85	0.85	0.757894736842	0.671052631579	0.631578947368	0.552631578947	0.344639376218
0.626315789474	0.589473684211	0.626315789474	0.671052631579	0.671052631579	0.671052631579	0.631578947368	0.631578947368	0.715789473684	0.757894736842	0.805263157895	0.805263157895	0.805263157895	0.852631578947	0.852631578947	0.852631578947	0.852631578947	0.852631578947	0.805263157895	0.805263157895	0.718274853801	0.563605091159	0.563605091159	0.563605091159	0.563605091159	0.495356037152	0.495356037152	0.462332301342	0.462332301342	0.495356037152	0.462332301342	0.429308565531	0.400687994496	0.400687994496	0.400687994496	0.521929824561	0.589473684211	0.671052631579	0.671052631579	0.671052631579	0.626315789474
0.671052631579	0.671052631579	0.631578947368	0.592105263158	0.631578947368	0.671052631579	0.671052631579	0.626315789474	0.589473684211	0.513157894737	0.552631578947	0.552631578947	0.592105263158	0.631578947368	0.592105263158	0.592105263158	0.673684210526	0.715789473684	0.673684210526	0.715789473684	0.715789473684	0.631578947368	0.59649122807	0.495356037152	0.380950077399	0.380950077399	0.380950077399	0.495356037152	0.636257309942	0.715789473684	0.757894736842	0.757894736842	0.757894736842	0.757894736842	0.8	0.8	0.710526315789	0.710526315789	0.663157894737	0.663157894737	0.626315789474
0.715789473684	0.59649122807	0.59649122807	0.59649122807	0.59649122807	0.59649122807	0.631578947368	0.59649122807	0.59649122807	0.59649122807	0.59649122807	0.59649122807	0.556725146199	0.556725146199	0.589473684211	0.626315789474	0.671052631579	0.671052631579	0.671052631579	0.631578947368	0.631578947368	0.631578947368	0.673684210526	0.631578947368	0.631578947368	0.631578947368	0.631578947368	0.631578947368	0.631578947368	0.552631578947	0.552631578947	0.631578947368	0.631578947368	0.631578947368	0.631578947368	0.631578947368	0.631578947368	0.631578947368	0.631578947368	0.673684210526	0.715789473684
0.59649122807	0.636257309942	0.636257309942	0.715789473684	0.805263157895	0.805263157895	0.805263157895	0.85	0.9	0.9	0.9	0.9	0.85	0.85	0.8	0.757894736842	0.757894736842	0.671052631579	0.671052631579	0.671052631579	0.671052631579	0.626315789474	0.581578947368	0.443107769424	0.443107769424	0.469172932331	0.495238095238	0.495238095238	0.495238095238	0.469172932331	0.663157894737	0.663157894737	0.710526315789	0.710526315789	0.75	0.75	0.710526315789	0.671052631579	0.631578947368	0.559210526316	0.495356037152
0.495356037152	0.495356037152	0.528379772962	0.495356037152	0.462332301342	0.462332301342	0.462332301342	0.462332301342	0.431510147919	0.372067423461	0.372067423461	0.400687994496	0.372067423461	0.297213622291	0.395321637427	0.452339181287	0.452339181287	0.452339181287	0.452339181287	0.452339181287	0.484649122807	0.521929824561	0.589473684211	0.589473684211	0.589473684211	0.552631578947	0.452339181287	0.513157894737	0.547368421053	0.513157894737	0.452339181287	0.484649122807	0.556725146199	0.556725146199	0.556725146199	0.556725146199	0.521929824561	0.631578947368	0.671052631579	0.715789473684	0.671052631579
0.591520467836	0.591520467836	0.633771929825	0.591520467836	0.591520467836	0.710526315789	0.8	0.8	0.8	0.757894736842	0.805263157895	0.805263157895	0.805263157895	0.760526315789	0.636257309942	0.59649122807	0.59649122807	0.556725146199	0.591520467836	0.556725146199	0.491228070175	0.425730994152	0.395321637427	0.336842105263	0.202172096909	0.289473684211	0.364912280702	0.395321637427	0.420029239766	0.420029239766	0.487134502924	0.487134502924	0.521929824561	0.521929824561	0.559210526316	0.631578947368	0.631578947368	0.592105263158	0.592105263158	0.592105263158	0.631578947368
0.633771929825	0.676023391813	0.676023391813	0.636257309942	0.676023391813	0.636257309942	0.559210526316	0.673684210526	0.715789473684	0.715789473684	0.715789473684	0.715789473684	0.805263157895	0.805263157895	0.805263157895	0.852631578947	0.852631578947	0.805263157895	0.852631578947	0.852631578947	0.805263157895	0.757894736842	0.757894736842	0.671052631579	0.671052631579	0.671052631579	0.589473684211	0.671052631579	0.715789473684	0.805263157895	0.805263157895	0.715789473684	0.59649122807	0.636257309942	0.676023391813	0.636257309942	0.559210526316	0.59649122807	0.636257309942	0.676023391813	0.676023391813
0.484649122807	0.484649122807	0.516959064327	0.556725146199	0.556725146199	0.556725146199	0.59649122807	0.59649122807	0.521929824561	0.425730994152	0.400687994496	0.400687994496	0.400687994496	0.372067423461	0.297213622291	0.297213622291	0.277399380805	0.221362229102	0.277399380805	0.297213622291	0.321981424149	0.425730994152	0.484649122807	0.516959064327	0.484649122807	0.417543859649	0.254859370649	0.235254803676	0.249958228906	0.235254803676	0.207577767949	0.19027962062	0.249742002064	0.272445820433	0.317027863777	0.372067423461	0.400687994496	0.431510147919	0.431510147919	0.404540763674	0.328689370485
0.631578947368	0.671052631579	0.631578947368	0.521929824561	0.487134502924	0.521929824561	0.487134502924	0.487134502924	0.452339181287	0.318128654971	0.36925647452	0.36925647452	0.36925647452	0.324366471735	0.260651629073	0.425730994152	0.491228070175	0.491228070175	0.458479532164	0.370614035088	0.348813209494	0.286135835913	0.355553405573	0.380950077399	0.408160797214	0.408160797214	0.408160797214	0.408160797214	0.408160797214	0.355553405573	0.355553405573	0.355553405573	0.462332301342	0.59649122807	0.671052631579	0.671052631579	0.757894736842	0.757894736842	0.715789473684	0.631578947368	0.559210526316
0.671052631579	0.710526315789	0.757894736842	0.805263157895	0.805263157895	0.852631578947	0.852631578947	0.852631578947	0.852631578947	0.852631578947	0.9	0.9	0.95	0.9	0.9	0.85	0.9	0.9	0.85	0.8	0.8	0.757894736842	0.715789473684	0.673684210526	0.715789473684	0.673684210526	0.59649122807	0.59649122807	0.521929824561	0.487134502924	0.559210526316	0.559210526316	0.559210526316	0.559210526316	0.636257309942	0.715789473684	0.715789473684	0.673684210526	0.673684210526	0.631578947368	0.631578947368
0.487134502924	0.487134502924	0.487134502924	0.458479532164	0.37564499484	0.400687994496	0.431510147919	0.431510147919	0.400687994496	0.400687994496	0.372067423461	0.372067423461	0.400687994496	0.521929824561	0.592105263158	0.631578947368	0.671052631579	0.671052631579	0.710526315789	0.710526315789	0.710526315789	0.757894736842	0.757894736842	0.85	0.9	0.9	0.9	0.805263157895	0.676023391813	0.59649122807	0.521929824561	0.59649122807	0.59649122807	0.556725146199	0.589473684211	0.556725146199	0.462332301342	0.400687994496	0.400687994496	0.462332301342	0.528379772962
0.626315789474	0.626315789474	0.663157894737	0.710526315789	0.757894736842	0.757894736842	0.805263157895	0.805263157895	0.715789473684	0.673684210526	0.636257309942	0.673684210526	0.715789473684	0.760526315789	0.760526315789	0.715789473684	0.631578947368	0.589473684211	0.626315789474	0.626315789474	0.626315789474	0.589473684211	0.631578947368	0.673684210526	0.631578947368	0.631578947368	0.671052631579	0.671052631579	0.671052631579	0.757894736842	0.757894736842	0.757894736842	0.715789473684	0.59649122807	0.676023391813	0.676023391813	0.757894736842	0.8	0.85	0.85	0.85
0.673684210526	0.592105263158	0.592105263158	0.552631578947	0.589473684211	0.631578947368	0.673684210526	0.631578947368	0.589473684211	0.671052631579	0.710526315789	0.75	0.710526315789	0.591520467836	0.516959064327	0.456140350877	0.516959064327	0.549269005848	0.516959064327	0.516959064327	0.516959064327	0.484649122807	0.39298245614	0.254859370649	0.220551378446	0.207577767949	0.170278637771	0.201238390093	0.218008255934	0.286135835913	0.30814628483	0.355553405573	0.355553405573	0.404540763674	0.491228070175	0.521929824561	0.521929824561	0.487134502924	0.458479532164	0.458479532164	0.404540763674
0.320802005013	0.516959064327	0.591520467836	0.633771929825	0.591520467836	0.556725146199	0.59649122807	0.556725146199	0.59649122807	0.59649122807	0.556725146199	0.521929824561	0.521929824561	0.521929824561	0.521929824561	0.521929824561	0.559210526316	0.521929824561	0.589473684211	0.626315789474	0.671052631579	0.671052631579	0.589473684211	0.513157894737	0.513157894737	0.513157894737	0.513157894737	0.442105263158	0.442105263158	0.442105263158	0.478947368421	0.552631578947	0.589473684211	0.552631578947	0.589473684211	0.589473684211	0.589473684211	0.631578947368	0.673684210526	0.673684210526	0.715789473684
0.85	0.85	0.85	0.9	0.9	0.95	0.9	0.85	0.85	0.85	0.8	0.8	0.8	0.8	0.8	0.8	0.75	0.663157894737	0.710526315789	0.710526315789	0.710526315789	0.710526315789	0.8	0.8	0.757894736842	0.710526315789	0.710526315789	0.710526315789	0.757894736842	0.805263157895	0.852631578947	0.852631578947	0.805263157895	0.805263157895	0.757894736842	0.757894736842	0.676023391813	0.563605091159	0.528379772962	0.433436532508	0.352167182663
0.626315789474	0.556725146199	0.556725146199	0.626315789474	0.663157894737	0.663157894737	0.710526315789	0.710526315789	0.710526315789	0.757894736842	0.757894736842	0.8	0.8	0.85	0.85	0.85	0.805263157895	0.852631578947	0.852631578947	0.852631578947	0.805263157895	0.852631578947	0.852631578947	0.805263157895	0.805263157895	0.805263157895	0.757894736842	0.671052631579	0.59649122807	0.521929824561	0.425730994152	0.425730994152	0.456140350877	0.491228070175	0.491228070175	0.425730994152	0.425730994152	0.425730994152	0.364912280702	0.364912280702	0.364912280702
0.484649122807	0.556725146199	0.556725146199	0.633771929825	0.633771929825	0.710526315789	0.710526315789	0.633771929825	0.591520467836	0.626315789474	0.710526315789	0.710526315789	0.671052631579	0.671052631579	0.715789473684	0.757894736842	0.715789473684	0.671052631579	0.715789473684	0.715789473684	0.671052631579	0.671052631579	0.631578947368	0.521929824561	0.36925647452	0.393873572821	0.556725146199	0.59649122807	0.59649122807	0.671052631579	0.710526315789	0.710526315789	0.663157894737	0.626315789474	0.626315789474	0.556725146199	0.429308565531	0.330156733746	0.355553405573	0.355553405573	0.355553405573
0.462332301342	0.495356037152	0.528379772962	0.528379772962	0.495356037152	0.462332301342	0.431510147919	0.521929824561	0.552631578947	0.521929824561	0.487134502924	0.521929824561	0.556725146199	0.521929824561	0.521929824561	0.592105263158	0.631578947368	0.671052631579	0.715789473684	0.715789473684	0.671052631579	0.715789473684	0.805263157895	0.805263157895	0.805263157895	0.805263157895	0.85	0.805263157895	0.760526315789	0.636257309942	0.636257309942	0.59649122807	0.59649122807	0.633771929825	0.676023391813	0.676023391813	0.718274853801	0.805263157895	0.85	0.85	0.8
0.167739610464	0.15725588481	0.15725588481	0.172981473291	0.172981473291	0.272445820433	0.297213622291	0.372067423461	0.487134502924	0.592105263158	0.673684210526	0.673684210526	0.631578947368	0.673684210526	0.673684210526	0.673684210526	0.715789473684	0.715789473684	0.715789473684	0.715789473684	0.715789473684	0.715789473684	0.673684210526	0.673684210526	0.673684210526	0.631578947368	0.631578947368	0.671052631579	0.631578947368	0.521929824561	0.462332301342	0.495356037152	0.495356037152	0.495356037152	0.495356037152	0.495356037152	0.495356037152	0.462332301342	0.433436532508	0.528379772962	0.563605091159
0.715789473684	0.715789473684	0.715789473684	0.757894736842	0.757894736842	0.671052631579	0.631578947368	0.589473684211	0.589473684211	0.631578947368	0.673684210526	0.673684210526	0.592105263158	0.515789473684	0.552631578947	0.589473684211	0.552631578947	0.521929824561	0.559210526316	0.59649122807	0.631578947368	0.671052631579	0.710526315789	0.710526315789	0.710526315789	0.671052631579	0.671052631579	0.626315789474	0.417042606516	0.36925647452	0.393873572821	0.393873572821	0.393873572821	0.393873572821	0.393873572821	0.417042606516	0.393873572821	0.393873572821	0.36925647452	0.324366471735	0.30119743804
0.757894736842	0.757894736842	0.757894736842	0.805263157895	0.805263157895	0.715789473684	0.715789473684	0.715789473684	0.715789473684	0.673684210526	0.715789473684	0.760526315789	0.805263157895	0.805263157895	0.805263157895	0.805263157895	0.805263157895	0.715789473684	0.671052631579	0.757894736842	0.757894736842	0.715789473684	0.59649122807	0.676023391813	0.676023391813	0.633771929825	0.59649122807	0.59649122807	0.59649122807	0.59649122807	0.559210526316	0.559210526316	0.559210526316	0.521929824561	0.521929824561	0.487134502924	0.487134502924	0.487134502924	0.552631578947	0.552631578947	0.521929824561
0.671052631579	0.671052631579	0.671052631579	0.631578947368	0.631578947368	0.589473684211	0.589473684211	0.547368421053	0.547368421053	0.484649122807	0.417543859649	0.484649122807	0.556725146199	0.556725146199	0.521929824561	0.521929824561	0.521929824561	0.521929824561	0.521929824561	0.521929824561	0.452339181287	0.487134502924	0.487134502924	0.487134502924	0.552631578947	0.552631578947	0.552631578947	0.552631578947	0.552631578947	0.552631578947	0.631578947368	0.631578947368	0.552631578947	0.589473684211	0.631578947368	0.631578947368	0.589473684211	0.626315789474	0.626315789474	0.671052631579	0.671052631579
0.757894736842	0.757894736842	0.757894736842	0.757894736842	0.805263157895	0.85	0.85	0.757894736842	0.671052631579	0.671052631579	0.671052631579	0.631578947368	0.631578947368	0.589473684211	0.390977443609	0.36925647452	0.36925647452	0.484649122807	0.521929824561	0.559210526316	0.559210526316	0.487134502924	0.395321637427	0.348813209494	0.37564499484	0.37564499484	0.458479532164	0.559210526316	0.59649122807	0.59649122807	0.59649122807	0.559210526316	0.521929824561	0.552631578947	0.521929824561	0.559210526316	0.559210526316	0.559210526316	0.559210526316	0.521929824561	0.452339181287
0.462332301342	0.462332301342	0.521929824561	0.521929824561	0.556725146199	0.521929824561	0.589473684211	0.589473684211	0.521929824561	0.521929824561	0.521929824561	0.491228070175	0.491228070175	0.456140350877	0.516959064327	0.516959064327	0.484649122807	0.425730994152	0.425730994152	0.484649122807	0.516959064327	0.484649122807	0.39298245614	0.254859370649	0.270788081314	0.417543859649	0.452339181287	0.487134502924	0.452339181287	0.478947368421	0.552631578947	0.552631578947	0.589473684211	0.671052631579	0.715789473684	0.760526315789	0.805263157895	0.805263157895	0.805263157895	0.718274853801	0.718274853801
0.805263157895	0.805263157895	0.805263157895	0.85	0.9	0.9	0.9	0.9	0.805263157895	0.757894736842	0.671052631579	0.671052631579	0.715789473684	0.760526315789	0.760526315789	0.852631578947	0.9	0.852631578947	0.760526315789	0.636257309942	0.563605091159	0.563605091159	0.528379772962	0.563605091159	0.563605091159	0.563605091159	0.563605091159	0.718274853801	0.805263157895	0.805263157895	0.805263157895	0.805263157895	0.805263157895	0.805263157895	0.805263157895	0.715789473684	0.59649122807	0.462332301342	0.462332301342	0.431510147919	0.431510147919
0.556725146199	0.484649122807	0.452339181287	0.387719298246	0.452339181287	0.452339181287	0.452339181287	0.318128654971	0.318128654971	0.336842105263	0.318128654971	0.261673792324	0.199026979213	0.185758513932	0.185758513932	0.215612560814	0.330156733746	0.355553405573	0.462332301342	0.59649122807	0.671052631579	0.710526315789	0.75	0.710526315789	0.671052631579	0.556725146199	0.429308565531	0.429308565531	0.429308565531	0.301931298835	0.28180254558	0.239867642964	0.261673792324	0.261673792324	0.372067423461	0.431510147919	0.462332301342	0.431510147919	0.348813209494	0.297213622291	0.315789473684
0.715789473684	0.671052631579	0.671052631579	0.671052631579	0.671052631579	0.671052631579	0.671052631579	0.626315789474	0.626315789474	0.626315789474	0.589473684211	0.552631578947	0.589473684211	0.552631578947	0.552631578947	0.487134502924	0.400687994496	0.372067423461	0.420029239766	0.420029239766	0.487134502924	0.487134502924	0.420029239766	0.420029239766	0.487134502924	0.487134502924	0.420029239766	0.395321637427	0.458479532164	0.458479532164	0.395321637427	0.342105263158	0.254282765738	0.172939241486	0.140606008485	0.154666609334	0.166564040821	0.18170622635	0.166564040821	0.1982249742	0.21474372205
0.581578947368	0.581578947368	0.516959064327	0.447368421053	0.484649122807	0.547368421053	0.626315789474	0.671052631579	0.671052631579	0.631578947368	0.521929824561	0.521929824561	0.521929824561	0.521929824561	0.521929824561	0.484649122807	0.417543859649	0.484649122807	0.556725146199	0.556725146199	0.59649122807	0.556725146199	0.671052631579	0.757894736842	0.805263157895	0.757894736842	0.671052631579	0.710526315789	0.671052631579	0.631578947368	0.631578947368	0.589473684211	0.552631578947	0.552631578947	0.589473684211	0.552631578947	0.521929824561	0.487134502924	0.425730994152	0.321981424149	0.28173374613
0.521929824561	0.521929824561	0.59649122807	0.633771929825	0.676023391813	0.676023391813	0.676023391813	0.636257309942	0.636257309942	0.715789473684	0.805263157895	0.805263157895	0.852631578947	0.805263157895	0.805263157895	0.805263157895	0.757894736842	0.757894736842	0.757894736842	0.757894736842	0.715789473684	0.760526315789	0.760526315789	0.760526315789	0.852631578947	0.852631578947	0.760526315789	0.805263157895	0.805263157895	0.805263157895	0.805263157895	0.805263157895	0.805263157895	0.757894736842	0.757894736842	0.671052631579	0.59649122807	0.556725146199	0.521929824561	0.425730994152	0.39298245614
0.458479532164	0.521929824561	0.59649122807	0.676023391813	0.676023391813	0.676023391813	0.718274853801	0.805263157895	0.85	0.805263157895	0.805263157895	0.805263157895	0.757894736842	0.671052631579	0.626315789474	0.626315789474	0.671052631579	0.671052631579	0.715789473684	0.671052631579	0.671052631579	0.671052631579	0.671052631579	0.589473684211	0.626315789474	0.626315789474	0.663157894737	0.663157894737	0.663157894737	0.663157894737	0.663157894737	0.663157894737	0.615789473684	0.663157894737	0.663157894737	0.626315789474	0.556725146199	0.493154454764	0.493154454764	0.493154454764	0.493154454764
0.59649122807	0.59649122807	0.523976608187	0.402476780186	0.37564499484	0.433436532508	0.433436532508	0.37564499484	0.348813209494	0.348813209494	0.348813209494	0.348813209494	0.395321637427	0.395321637427	0.458479532164	0.491228070175	0.491228070175	0.491228070175	0.559210526316	0.59649122807	0.636257309942	0.636257309942	0.636257309942	0.715789473684	0.715789473684	0.715789473684	0.760526315789	0.805263157895	0.852631578947	0.9	0.9	0.852631578947	0.805263157895	0.715789473684	0.805263157895	0.85	0.805263157895	0.760526315789	0.673684210526	0.631578947368	0.589473684211
0.710526315789	0.663157894737	0.710526315789	0.710526315789	0.671052631579	0.59649122807	0.462332301342	0.355553405573	0.355553405573	0.380950077399	0.495356037152	0.559210526316	0.631578947368	0.715789473684	0.715789473684	0.715789473684	0.805263157895	0.805263157895	0.805263157895	0.805263157895	0.760526315789	0.715789473684	0.631578947368	0.671052631579	0.671052631579	0.671052631579	0.710526315789	0.710526315789	0.757894736842	0.757894736842	0.757894736842	0.715789473684	0.59649122807	0.556725146199	0.556725146199	0.633771929825	0.676023391813	0.718274853801	0.676023391813	0.636257309942	0.636257309942
0.433436532508	0.495356037152	0.528379772962	0.495356037152	0.433436532508	0.433436532508	0.462332301342	0.491228070175	0.462332301342	0.495356037152	0.462332301342	0.495356037152	0.495356037152	0.462332301342	0.37564499484	0.28173374613	0.147574819401	0.091824332072	0.08347666552	0.107128387417	0.141898864809	0.188707061772	0.254859370649	0.318128654971	0.484649122807	0.521929824561	0.631578947368	0.671052631579	0.631578947368	0.59649122807	0.528379772962	0.495356037152	0.495356037152	0.495356037152	0.462332301342	0.462332301342	0.493154454764	0.528379772962	0.633771929825	0.671052631579	0.633771929825
0.521929824561	0.552631578947	0.589473684211	0.671052631579	0.671052631579	0.671052631579	0.631578947368	0.631578947368	0.631578947368	0.715789473684	0.715789473684	0.715789473684	0.715789473684	0.757894736842	0.757894736842	0.676023391813	0.633771929825	0.556725146199	0.556725146199	0.59649122807	0.59649122807	0.59649122807	0.59649122807	0.556725146199	0.556725146199	0.556725146199	0.556725146199	0.556725146199	0.521929824561	0.484649122807	0.556725146199	0.59649122807	0.671052631579	0.757894736842	0.757894736842	0.710526315789	0.671052631579	0.556725146199	0.556725146199	0.516959064327	0.556725146199
0.710526315789	0.757894736842	0.757894736842	0.757894736842	0.757894736842	0.85	0.85	0.85	0.757894736842	0.633771929825	0.591520467836	0.591520467836	0.633771929825	0.676023391813	0.676023391813	0.636257309942	0.59649122807	0.676023391813	0.676023391813	0.718274853801	0.760526315789	0.760526315789	0.718274853801	0.852631578947	0.9	0.9	0.9	0.9	0.85	0.85	0.8	0.757894736842	0.757894736842	0.757894736842	0.8	0.85	0.85	0.85	0.805263157895	0.805263157895	0.805263157895
0.552631578947	0.589473684211	0.626315789474	0.626315789474	0.626315789474	0.626315789474	0.626315789474	0.710526315789	0.8	0.85	0.85	0.805263157895	0.757894736842	0.671052631579	0.589473684211	0.552631578947	0.487134502924	0.420029239766	0.420029239766	0.487134502924	0.521929824561	0.521929824561	0.521929824561	0.631578947368	0.673684210526	0.673684210526	0.715789473684	0.673684210526	0.631578947368	0.552631578947	0.552631578947	0.631578947368	0.715789473684	0.757894736842	0.805263157895	0.85	0.805263157895	0.718274853801	0.676023391813	0.636257309942	0.59649122807
0.671052631579	0.710526315789	0.671052631579	0.59649122807	0.59649122807	0.59649122807	0.59649122807	0.556725146199	0.484649122807	0.484649122807	0.452339181287	0.487134502924	0.487134502924	0.521929824561	0.521929824561	0.631578947368	0.673684210526	0.715789473684	0.715789473684	0.715789473684	0.757894736842	0.715789473684	0.636257309942	0.636257309942	0.676023391813	0.636257309942	0.526315789474	0.526315789474	0.526315789474	0.491228070175	0.458479532164	0.491228070175	0.458479532164	0.458479532164	0.559210526316	0.673684210526	0.715789473684	0.715789473684	0.673684210526	0.673684210526	0.715789473684
0.631578947368	0.671052631579	0.757894736842	0.757894736842	0.710526315789	0.626315789474	0.671052631579	0.671052631579	0.631578947368	0.631578947368	0.715789473684	0.715789473684	0.760526315789	0.715789473684	0.673684210526	0.715789473684	0.757894736842	0.805263157895	0.805263157895	0.805263157895	0.715789473684	0.631578947368	0.559210526316	0.462332301342	0.559210526316	0.631578947368	0.671052631579	0.671052631579	0.757894736842	0.757894736842	0.757894736842	0.757894736842	0.671052631579	0.633771929825	0.676023391813	0.676023391813	0.757894736842	0.8	0.8	0.757894736842	0.715789473684
0.715789473684	0.757894736842	0.757894736842	0.671052631579	0.671052631579	0.631578947368	0.671052631579	0.671052631579	0.671052631579	0.631578947368	0.559210526316	0.431510147919	0.306574109907	0.264125386997	0.264125386997	0.264125386997	0.286135835913	0.264125386997	0.264125386997	0.264125386997	0.264125386997	0.284442724458	0.402476780186	0.491228070175	0.521929824561	0.559210526316	0.673684210526	0.715789473684	0.715789473684	0.757894736842	0.757894736842	0.757894736842	0.671052631579	0.671052631579	0.671052631579	0.671052631579	0.671052631579	0.710526315789	0.710526315789	0.671052631579	0.556725146199
0.491228070175	0.491228070175	0.521929824561	0.491228070175	0.556725146199	0.633771929825	0.633771929825	0.676023391813	0.676023391813	0.805263157895	0.85	0.805263157895	0.718274853801	0.636257309942	0.526315789474	0.561403508772	0.561403508772	0.561403508772	0.491228070175	0.427631578947	0.427631578947	0.491228070175	0.561403508772	0.561403508772	0.636257309942	0.676023391813	0.636257309942	0.526315789474	0.458479532164	0.395321637427	0.364912280702	0.387719298246	0.452339181287	0.487134502924	0.521929824561	0.559210526316	0.631578947368	0.715789473684	0.715789473684	0.715789473684	0.715789473684
0.589473684211	0.631578947368	0.631578947368	0.631578947368	0.589473684211	0.547368421053	0.547368421053	0.484649122807	0.400687994496	0.306574109907	0.232639032221	0.330156733746	0.462332301342	0.59649122807	0.671052631579	0.757894736842	0.757894736842	0.757894736842	0.757894736842	0.757894736842	0.715789473684	0.760526315789	0.760526315789	0.673684210526	0.559210526316	0.631578947368	0.671052631579	0.631578947368	0.673684210526	0.631578947368	0.715789473684	0.760526315789	0.715789473684	0.631578947368	0.673684210526	0.715789473684	0.715789473684	0.631578947368	0.631578947368	0.631578947368	0.592105263158
0.563605091159	0.495356037152	0.404540763674	0.404540763674	0.431510147919	0.404540763674	0.328689370485	0.328689370485	0.404540763674	0.431510147919	0.431510147919	0.495356037152	0.528379772962	0.528379772962	0.495356037152	0.559210526316	0.673684210526	0.715789473684	0.673684210526	0.559210526316	0.559210526316	0.59649122807	0.559210526316	0.458479532164	0.37564499484	0.300515995872	0.28173374613	0.328689370485	0.328689370485	0.433436532508	0.495356037152	0.563605091159	0.563605091159	0.563605091159	0.718274853801	0.805263157895	0.85	0.85	0.8	0.8	0.8
0.9	0.85	0.805263157895	0.805263157895	0.805263157895	0.805263157895	0.805263157895	0.760526315789	0.715789473684	0.715789473684	0.760526315789	0.760526315789	0.760526315789	0.760526315789	0.715789473684	0.673684210526	0.673684210526	0.592105263158	0.631578947368	0.715789473684	0.757894736842	0.757894736842	0.757894736842	0.715789473684	0.760526315789	0.715789473684	0.715789473684	0.671052631579	0.671052631579	0.631578947368	0.521929824561	0.425730994152	0.364912280702	0.425730994152	0.425730994152	0.425730994152	0.425730994152	0.425730994152	0.521929824561	0.59649122807	0.59649122807
0.559210526316	0.559210526316	0.521929824561	0.521929824561	0.589473684211	0.626315789474	0.589473684211	0.484649122807	0.516959064327	0.516959064327	0.456140350877	0.346749226006	0.37564499484	0.491228070175	0.556725146199	0.556725146199	0.556725146199	0.484649122807	0.484649122807	0.556725146199	0.626315789474	0.626315789474	0.671052631579	0.671052631579	0.671052631579	0.589473684211	0.631578947368	0.631578947368	0.589473684211	0.552631578947	0.552631578947	0.521929824561	0.59649122807	0.633771929825	0.757894736842	0.8	0.8	0.8	0.710526315789	0.626315789474	0.626315789474
0.715789473684	0.673684210526	0.715789473684	0.760526315789	0.760526315789	0.676023391813	0.676023391813	0.676023391813	0.676023391813	0.636257309942	0.676023391813	0.676023391813	0.636257309942	0.559210526316	0.521929824561	0.487134502924	0.521929824561	0.592105263158	0.592105263158	0.631578947368	0.673684210526	0.673684210526	0.592105263158	0.592105263158	0.552631578947	0.589473684211	0.626315789474	0.589473684211	0.589473684211	0.589473684211	0.631578947368	0.631578947368	0.671052631579	0.631578947368	0.521929824561	0.487134502924	0.521929824561	0.487134502924	0.452339181287	0.452339181287	0.552631578947
0.671052631579	0.631578947368	0.559210526316	0.559210526316	0.673684210526	0.760526315789	0.760526315789	0.673684210526	0.673684210526	0.715789473684	0.760526315789	0.715789473684	0.760526315789	0.760526315789	0.760526315789	0.760526315789	0.805263157895	0.805263157895	0.805263157895	0.760526315789	0.760526315789	0.715789473684	0.671052631579	0.589473684211	0.589473684211	0.671052631579	0.671052631579	0.671052631579	0.59649122807	0.556725146199	0.59649122807	0.59649122807	0.521929824561	0.59649122807	0.715789473684	0.757894736842	0.757894736842	0.715789473684	0.671052631579	0.631578947368	0.559210526316
0.671052631579	0.715789473684	0.715789473684	0.715789473684	0.757894736842	0.715789473684	0.636257309942	0.636257309942	0.59649122807	0.59649122807	0.633771929825	0.633771929825	0.671052631579	0.710526315789	0.671052631579	0.715789473684	0.671052631579	0.710526315789	0.671052631579	0.631578947368	0.673684210526	0.631578947368	0.631578947368	0.671052631579	0.631578947368	0.631578947368	0.673684210526	0.715789473684	0.715789473684	0.715789473684	0.636257309942	0.559210526316	0.458479532164	0.425730994152	0.342105263158	0.254282765738	0.300515995872	0.348813209494	0.348813209494	0.37564499484	0.37564499484
0.420029239766	0.487134502924	0.521929824561	0.487134502924	0.515789473684	0.592105263158	0.592105263158	0.552631578947	0.552631578947	0.631578947368	0.631578947368	0.552631578947	0.515789473684	0.592105263158	0.592105263158	0.631578947368	0.673684210526	0.631578947368	0.715789473684	0.760526315789	0.715789473684	0.757894736842	0.805263157895	0.757894736842	0.805263157895	0.805263157895	0.805263157895	0.718274853801	0.636257309942	0.636257309942	0.636257309942	0.636257309942	0.561403508772	0.462332301342	0.433436532508	0.37564499484	0.300515995872	0.221362229102	0.193691950464	0.144623323013	0.156675266598
0.673684210526	0.559210526316	0.559210526316	0.521929824561	0.556725146199	0.521929824561	0.425730994152	0.348813209494	0.264125386997	0.168727210182	0.0735197002778	0.0451652725868	0.0646684584765	0.0700574966829	0.0646684584765	0.10526684358	0.141589267286	0.207527089783	0.300515995872	0.399122807018	0.491228070175	0.526315789474	0.491228070175	0.458479532164	0.458479532164	0.521929824561	0.556725146199	0.521929824561	0.521929824561	0.556725146199	0.59649122807	0.671052631579	0.710526315789	0.710526315789	0.710526315789	0.710526315789	0.626315789474	0.671052631579	0.626315789474	0.443107769424	0.443107769424
0.589473684211	0.631578947368	0.631578947368	0.589473684211	0.513157894737	0.547368421053	0.513157894737	0.547368421053	0.513157894737	0.589473684211	0.589473684211	0.552631578947	0.552631578947	0.515789473684	0.478947368421	0.478947368421	0.420029239766	0.487134502924	0.487134502924	0.521929824561	0.556725146199	0.59649122807	0.556725146199	0.59649122807	0.676023391813	0.676023391813	0.676023391813	0.676023391813	0.633771929825	0.633771929825	0.676023391813	0.757894736842	0.757894736842	0.676023391813	0.676023391813	0.718274853801	0.718274853801	0.676023391813	0.718274853801	0.676023391813	0.718274853801
0.671052631579	0.671052631579	0.59649122807	0.462332301342	0.355553405573	0.355553405573	0.462332301342	0.521929824561	0.552631578947	0.589473684211	0.671052631579	0.715789473684	0.671052631579	0.589473684211	0.589473684211	0.589473684211	0.589473684211	0.589473684211	0.589473684211	0.626315789474	0.626315789474	0.626315789474	0.589473684211	0.521929824561	0.425730994152	0.348813209494	0.400687994496	0.400687994496	0.348813209494	0.297213622291	0.297213622291	0.297213622291	0.321981424149	0.321981424149	0.348813209494	0.348813209494	0.348813209494	0.37564499484	0.37564499484	0.425730994152	0.452339181287
0.626315789474	0.556725146199	0.59649122807	0.636257309942	0.636257309942	0.636257309942	0.636257309942	0.676023391813	0.718274853801	0.676023391813	0.676023391813	0.760526315789	0.805263157895	0.852631578947	0.805263157895	0.852631578947	0.852631578947	0.852631578947	0.852631578947	0.852631578947	0.805263157895	0.715789473684	0.676023391813	0.676023391813	0.636257309942	0.636257309942	0.559210526316	0.59649122807	0.59649122807	0.556725146199	0.671052631579	0.710526315789	0.710526315789	0.626315789474	0.556725146199	0.484649122807	0.521929824561	0.631578947368	0.671052631579	0.671052631579	0.631578947368
0.671052631579	0.671052631579	0.671052631579	0.671052631579	0.671052631579	0.715789473684	0.757894736842	0.805263157895	0.805263157895	0.760526315789	0.760526315789	0.760526315789	0.760526315789	0.715789473684	0.715789473684	0.805263157895	0.852631578947	0.852631578947	0.805263157895	0.9	0.95	0.9	0.9	0.85	0.85	0.805263157895	0.718274853801	0.563605091159	0.408160797214	0.269806214884	0.269806214884	0.250534342392	0.380950077399	0.528379772962	0.676023391813	0.805263157895	0.9	0.9	0.805263157895	0.760526315789	0.715789473684
0.805263157895	0.760526315789	0.760526315789	0.852631578947	0.852631578947	0.852631578947	0.9	0.9	0.9	0.95	0.9	0.85	0.85	0.8	0.757894736842	0.676023391813	0.59649122807	0.556725146199	0.556725146199	0.633771929825	0.633771929825	0.633771929825	0.591520467836	0.556725146199	0.491228070175	0.526315789474	0.491228070175	0.425730994152	0.425730994152	0.458479532164	0.559210526316	0.631578947368	0.631578947368	0.671052631579	0.715789473684	0.760526315789	0.715789473684	0.715789473684	0.757894736842	0.757894736842	0.757894736842
0.581578947368	0.547368421053	0.484649122807	0.425730994152	0.321981424149	0.223490712074	0.168727210182	0.106144067276	0.136846896653	0.160605038434	0.269806214884	0.408160797214	0.528379772962	0.59649122807	0.631578947368	0.59649122807	0.495356037152	0.462332301342	0.462332301342	0.462332301342	0.462332301342	0.59649122807	0.671052631579	0.710526315789	0.671052631579	0.59649122807	0.556725146199	0.556725146199	0.556725146199	0.521929824561	0.452339181287	0.452339181287	0.521929824561	0.521929824561	0.521929824561	0.589473684211	0.589473684211	0.589473684211	0.513157894737	0.513157894737	0.513157894737
0.852631578947	0.9	0.9	0.9	0.9	0.9	0.805263157895	0.805263157895	0.805263157895	0.757894736842	0.710526315789	0.671052631579	0.626315789474	0.671052631579	0.715789473684	0.715789473684	0.715789473684	0.676023391813	0.636257309942	0.526315789474	0.526315789474	0.561403508772	0.636257309942	0.636257309942	0.676023391813	0.760526315789	0.805263157895	0.852631578947	0.805263157895	0.757894736842	0.671052631579	0.715789473684	0.715789473684	0.673684210526	0.631578947368	0.631578947368	0.671052631579	0.671052631579	0.715789473684	0.671052631579	0.589473684211
0.269806214884	0.289078087375	0.308349959867	0.289078087375	0.269806214884	0.269806214884	0.289078087375	0.289078087375	0.269806214884	0.250534342392	0.250534342392	0.380950077399	0.528379772962	0.636257309942	0.673684210526	0.673684210526	0.59649122807	0.59649122807	0.59649122807	0.521929824561	0.559210526316	0.521929824561	0.521929824561	0.631578947368	0.673684210526	0.673684210526	0.631578947368	0.673684210526	0.673684210526	0.673684210526	0.592105263158	0.592105263158	0.631578947368	0.592105263158	0.592105263158	0.631578947368	0.631578947368	0.631578947368	0.631578947368	0.589473684211	0.589473684211
0.8	0.75	0.75	0.8	0.8	0.710526315789	0.633771929825	0.633771929825	0.556725146199	0.556725146199	0.521929824561	0.521929824561	0.521929824561	0.556725146199	0.521929824561	0.521929824561	0.589473684211	0.671052631579	0.671052631579	0.626315789474	0.626315789474	0.589473684211	0.631578947368	0.589473684211	0.589473684211	0.589473684211	0.589473684211	0.671052631579	0.757894736842	0.757894736842	0.671052631579	0.631578947368	0.589473684211	0.589473684211	0.589473684211	0.513157894737	0.547368421053	0.589473684211	0.547368421053	0.589473684211	0.589473684211
0.710526315789	0.710526315789	0.710526315789	0.710526315789	0.710526315789	0.710526315789	0.671052631579	0.671052631579	0.671052631579	0.715789473684	0.671052631579	0.671052631579	0.671052631579	0.671052631579	0.671052631579	0.626315789474	0.710526315789	0.8	0.8	0.757894736842	0.676023391813	0.718274853801	0.676023391813	0.715789473684	0.676023391813	0.676023391813	0.633771929825	0.633771929825	0.59649122807	0.556725146199	0.484649122807	0.452339181287	0.452339181287	0.552631578947	0.589473684211	0.552631578947	0.552631578947	0.552631578947	0.592105263158	0.552631578947	0.513157894737
0.718274853801	0.852631578947	0.9	0.9	0.9	0.852631578947	0.805263157895	0.805263157895	0.757894736842	0.671052631579	0.671052631579	0.631578947368	0.589473684211	0.589473684211	0.552631578947	0.478947368421	0.552631578947	0.592105263158	0.673684210526	0.715789473684	0.760526315789	0.760526315789	0.760526315789	0.805263157895	0.805263157895	0.85	0.85	0.85	0.85	0.85	0.8	0.710526315789	0.671052631579	0.59649122807	0.559210526316	0.491228070175	0.491228070175	0.491228070175	0.559210526316	0.636257309942	0.636257309942
0.85	0.805263157895	0.9	0.9	0.9	0.852631578947	0.718274853801	0.676023391813	0.561403508772	0.491228070175	0.458479532164	0.395321637427	0.342105263158	0.254282765738	0.254282765738	0.321981424149	0.37564499484	0.37564499484	0.37564499484	0.348813209494	0.458479532164	0.521929824561	0.521929824561	0.458479532164	0.521929824561	0.59649122807	0.636257309942	0.636257309942	0.676023391813	0.760526315789	0.760526315789	0.852631578947	0.852631578947	0.805263157895	0.676023391813	0.59649122807	0.561403508772	0.59649122807	0.561403508772	0.491228070175	0.458479532164
0.626315789474	0.671052631579	0.626315789474	0.671052631579	0.710526315789	0.757894736842	0.8	0.85	0.85	0.85	0.8	0.75	0.710526315789	0.633771929825	0.493154454764	0.528379772962	0.528379772962	0.493154454764	0.462332301342	0.59649122807	0.715789473684	0.757894736842	0.715789473684	0.631578947368	0.631578947368	0.631578947368	0.592105263158	0.515789473684	0.515789473684	0.552631578947	0.552631578947	0.487134502924	0.458479532164	0.458479532164	0.425730994152	0.299415204678	0.299415204678	0.299415204678	0.278028404344	0.240601503759	0.177594312579
0.760526315789	0.715789473684	0.631578947368	0.552631578947	0.552631578947	0.592105263158	0.592105263158	0.592105263158	0.592105263158	0.673684210526	0.715789473684	0.715789473684	0.757894736842	0.757894736842	0.805263157895	0.805263157895	0.852631578947	0.805263157895	0.760526315789	0.673684210526	0.559210526316	0.559210526316	0.521929824561	0.559210526316	0.521929824561	0.452339181287	0.425730994152	0.348813209494	0.348813209494	0.37564499484	0.404540763674	0.37564499484	0.400687994496	0.37564499484	0.37564499484	0.491228070175	0.59649122807	0.676023391813	0.676023391813	0.676023391813	0.636257309942
0.305211558308	0.348813209494	0.348813209494	0.348813209494	0.321981424149	0.300515995872	0.239809081527	0.221362229102	0.154602191754	0.177594312579	0.19027962062	0.177594312579	0.140547447049	0.131763231608	0.15608875129	0.15608875129	0.182441397612	0.282991486068	0.306574109907	0.330156733746	0.306574109907	0.306574109907	0.261222910217	0.306574109907	0.330156733746	0.330156733746	0.400687994496	0.521929824561	0.631578947368	0.673684210526	0.673684210526	0.631578947368	0.592105263158	0.521929824561	0.521929824561	0.559210526316	0.673684210526	0.760526315789	0.852631578947	0.9	0.9
0.59649122807	0.521929824561	0.425730994152	0.484649122807	0.484649122807	0.521929824561	0.484649122807	0.484649122807	0.452339181287	0.364912280702	0.342105263158	0.277399380805	0.243808049536	0.184066047472	0.184066047472	0.184066047472	0.184066047472	0.184066047472	0.21474372205	0.21474372205	0.250534342392	0.269806214884	0.250534342392	0.353739357585	0.457929136567	0.591520467836	0.663157894737	0.75	0.75	0.75	0.75	0.8	0.75	0.75	0.710526315789	0.591520467836	0.493154454764	0.380950077399	0.355553405573	0.330156733746	0.306574109907
0.591520467836	0.663157894737	0.75	0.75	0.7	0.75	0.75	0.75	0.7	0.7	0.7	0.75	0.75	0.75	0.710526315789	0.757894736842	0.757894736842	0.710526315789	0.757894736842	0.757894736842	0.757894736842	0.715789473684	0.636257309942	0.636257309942	0.676023391813	0.718274853801	0.676023391813	0.715789473684	0.805263157895	0.805263157895	0.805263157895	0.715789473684	0.715789473684	0.760526315789	0.805263157895	0.805263157895	0.805263157895	0.805263157895	0.715789473684	0.715789473684	0.715789473684
0.321981424149	0.321981424149	0.400687994496	0.431510147919	0.431510147919	0.431510147919	0.431510147919	0.495356037152	0.528379772962	0.495356037152	0.462332301342	0.462332301342	0.462332301342	0.556725146199	0.626315789474	0.626315789474	0.671052631579	0.715789473684	0.671052631579	0.631578947368	0.631578947368	0.671052631579	0.671052631579	0.710526315789	0.757894736842	0.757894736842	0.757894736842	0.757894736842	0.757894736842	0.805263157895	0.852631578947	0.9	0.852631578947	0.805263157895	0.852631578947	0.805263157895	0.715789473684	0.715789473684	0.636257309942	0.495356037152	0.462332301342
0.676023391813	0.633771929825	0.676023391813	0.757894736842	0.8	0.8	0.757894736842	0.633771929825	0.591520467836	0.556725146199	0.484649122807	0.340852130326	0.363575605681	0.393873572821	0.393873572821	0.393873572821	0.36925647452	0.340852130326	0.340852130326	0.384962406015	0.581578947368	0.626315789474	0.626315789474	0.626315789474	0.663157894737	0.626315789474	0.663157894737	0.626315789474	0.556725146199	0.521929824561	0.521929824561	0.521929824561	0.521929824561	0.521929824561	0.521929824561	0.521929824561	0.458479532164	0.491228070175	0.491228070175	0.523976608187	0.59649122807
0.715789473684	0.757894736842	0.715789473684	0.715789473684	0.673684210526	0.636257309942	0.636257309942	0.59649122807	0.636257309942	0.59649122807	0.636257309942	0.636257309942	0.676023391813	0.676023391813	0.718274853801	0.718274853801	0.718274853801	0.805263157895	0.805263157895	0.805263157895	0.757894736842	0.757894736842	0.757894736842	0.671052631579	0.631578947368	0.715789473684	0.760526315789	0.760526315789	0.673684210526	0.631578947368	0.631578947368	0.589473684211	0.671052631579	0.671052631579	0.710526315789	0.671052631579	0.556725146199	0.591520467836	0.633771929825	0.633771929825	0.633771929825
0.715789473684	0.636257309942	0.636257309942	0.715789473684	0.805263157895	0.852631578947	0.852631578947	0.805263157895	0.805263157895	0.760526315789	0.715789473684	0.631578947368	0.631578947368	0.592105263158	0.592105263158	0.631578947368	0.592105263158	0.487134502924	0.372067423461	0.372067423461	0.400687994496	0.462332301342	0.462332301342	0.493154454764	0.493154454764	0.429308565531	0.462332301342	0.462332301342	0.400687994496	0.484649122807	0.513157894737	0.547368421053	0.547368421053	0.589473684211	0.547368421053	0.547368421053	0.589473684211	0.626315789474	0.626315789474	0.663157894737	0.626315789474
0.469172932331	0.443107769424	0.417042606516	0.384962406015	0.360902255639	0.318128654971	0.340852130326	0.393873572821	0.393873572821	0.36925647452	0.340852130326	0.340852130326	0.318128654971	0.278028404344	0.278028404344	0.318128654971	0.36925647452	0.393873572821	0.36925647452	0.36925647452	0.393873572821	0.393873572821	0.36925647452	0.299415204678	0.299415204678	0.456140350877	0.491228070175	0.59649122807	0.676023391813	0.718274853801	0.718274853801	0.718274853801	0.676023391813	0.805263157895	0.85	0.85	0.8	0.8	0.8	0.8	0.710526315789
0.715789473684	0.760526315789	0.715789473684	0.715789473684	0.715789473684	0.757894736842	0.757894736842	0.671052631579	0.671052631579	0.589473684211	0.589473684211	0.671052631579	0.671052631579	0.715789473684	0.715789473684	0.671052631579	0.631578947368	0.631578947368	0.631578947368	0.673684210526	0.673684210526	0.760526315789	0.760526315789	0.852631578947	0.852631578947	0.805263157895	0.715789473684	0.715789473684	0.760526315789	0.760526315789	0.805263157895	0.852631578947	0.9	0.852631578947	0.760526315789	0.760526315789	0.760526315789	0.805263157895	0.760526315789	0.676023391813	0.59649122807
0.757894736842	0.757894736842	0.757894736842	0.715789473684	0.59649122807	0.59649122807	0.59649122807	0.59649122807	0.59649122807	0.556725146199	0.521929824561	0.487134502924	0.458479532164	0.458479532164	0.521929824561	0.556725146199	0.59649122807	0.556725146199	0.671052631579	0.710526315789	0.710526315789	0.710526315789	0.663157894737	0.663157894737	0.591520467836	0.556725146199	0.556725146199	0.556725146199	0.484649122807	0.484649122807	0.521929824561	0.556725146199	0.633771929825	0.710526315789	0.75	0.8	0.75	0.710526315789	0.633771929825	0.633771929825	0.676023391813
0.626315789474	0.626315789474	0.626315789474	0.589473684211	0.484649122807	0.484649122807	0.521929824561	0.559210526316	0.521929824561	0.589473684211	0.589473684211	0.589473684211	0.626315789474	0.626315789474	0.556725146199	0.462332301342	0.355553405573	0.330156733746	0.330156733746	0.355553405573	0.462332301342	0.556725146199	0.626315789474	0.626315789474	0.556725146199	0.556725146199	0.484649122807	0.39298245614	0.364912280702	0.425730994152	0.425730994152	0.458479532164	0.526315789474	0.526315789474	0.526315789474	0.559210526316	0.59649122807	0.633771929825	0.59649122807	0.59649122807	0.528379772962
0.556725146199	0.521929824561	0.521929824561	0.521929824561	0.521929824561	0.59649122807	0.636257309942	0.59649122807	0.636257309942	0.59649122807	0.715789473684	0.805263157895	0.85	0.9	0.9	0.85	0.85	0.8	0.8	0.75	0.75	0.75	0.75	0.75	0.8	0.8	0.710526315789	0.626315789474	0.671052631579	0.757894736842	0.757894736842	0.710526315789	0.710526315789	0.757894736842	0.8	0.757894736842	0.757894736842	0.757894736842	0.757894736842	0.757894736842	0.757894736842
0.805263157895	0.760526315789	0.676023391813	0.528379772962	0.495356037152	0.462332301342	0.556725146199	0.589473684211	0.626315789474	0.626315789474	0.626315789474	0.710526315789	0.710526315789	0.757894736842	0.710526315789	0.671052631579	0.671052631579	0.589473684211	0.589473684211	0.671052631579	0.715789473684	0.671052631579	0.671052631579	0.710526315789	0.710526315789	0.626315789474	0.671052631579	0.710526315789	0.671052631579	0.633771929825	0.528379772962	0.528379772962	0.528379772962	0.633771929825	0.757894736842	0.85	0.85	0.85	0.757894736842	0.710526315789	0.710526315789
0.631578947368	0.671052631579	0.671052631579	0.631578947368	0.631578947368	0.631578947368	0.631578947368	0.552631578947	0.592105263158	0.592105263158	0.552631578947	0.515789473684	0.552631578947	0.552631578947	0.521929824561	0.431510147919	0.431510147919	0.400687994496	0.429308565531	0.400687994496	0.348813209494	0.348813209494	0.372067423461	0.431510147919	0.495356037152	0.528379772962	0.528379772962	0.563605091159	0.563605091159	0.495356037152	0.462332301342	0.37564499484	0.348813209494	0.37564499484	0.491228070175	0.59649122807	0.636257309942	0.673684210526	0.715789473684	0.673684210526	0.715789473684
0.59649122807	0.556725146199	0.633771929825	0.633771929825	0.676023391813	0.718274853801	0.718274853801	0.718274853801	0.636257309942	0.636257309942	0.676023391813	0.676023391813	0.718274853801	0.718274853801	0.718274853801	0.676023391813	0.676023391813	0.633771929825	0.710526315789	0.75	0.8	0.75	0.75	0.75	0.75	0.8	0.8	0.757894736842	0.757894736842	0.671052631579	0.671052631579	0.710526315789	0.710526315789	0.710526315789	0.710526315789	0.757894736842	0.757894736842	0.757894736842	0.757894736842	0.757894736842	0.671052631579
0.9	0.805263157895	0.757894736842	0.710526315789	0.671052631579	0.631578947368	0.631578947368	0.673684210526	0.673684210526	0.715789473684	0.715789473684	0.760526315789	0.715789473684	0.673684210526	0.715789473684	0.673684210526	0.673684210526	0.631578947368	0.673684210526	0.673684210526	0.673684210526	0.715789473684	0.673684210526	0.631578947368	0.631578947368	0.673684210526	0.715789473684	0.715789473684	0.757894736842	0.757894736842	0.8	0.8	0.8	0.757894736842	0.671052631579	0.631578947368	0.521929824561	0.400687994496	0.372067423461	0.297213622291	0.177594312579
0.626315789474	0.547368421053	0.484649122807	0.400687994496	0.429308565531	0.400687994496	0.429308565531	0.400687994496	0.429308565531	0.429308565531	0.462332301342	0.462332301342	0.495356037152	0.495356037152	0.462332301342	0.431510147919	0.462332301342	0.559210526316	0.631578947368	0.671052631579	0.631578947368	0.521929824561	0.521929824561	0.559210526316	0.59649122807	0.59649122807	0.559210526316	0.559210526316	0.592105263158	0.631578947368	0.592105263158	0.552631578947	0.592105263158	0.631578947368	0.631578947368	0.592105263158	0.552631578947	0.513157894737	0.552631578947	0.552631578947	0.589473684211
0.671052631579	0.671052631579	0.59649122807	0.495356037152	0.495356037152	0.431510147919	0.431510147919	0.372067423461	0.400687994496	0.400687994496	0.431510147919	0.400687994496	0.462332301342	0.462332301342	0.495356037152	0.495356037152	0.495356037152	0.636257309942	0.715789473684	0.757894736842	0.715789473684	0.715789473684	0.715789473684	0.631578947368	0.631578947368	0.631578947368	0.631578947368	0.715789473684	0.715789473684	0.631578947368	0.521929824561	0.484649122807	0.452339181287	0.395321637427	0.336842105263	0.336842105263	0.395321637427	0.452339181287	0.452339181287	0.425730994152	0.521929824561
0.671052631579	0.671052631579	0.671052631579	0.671052631579	0.59649122807	0.636257309942	0.636257309942	0.636257309942	0.636257309942	0.636257309942	0.676023391813	0.636257309942	0.526315789474	0.458479532164	0.521929824561	0.556725146199	0.556725146199	0.521929824561	0.521929824561	0.556725146199	0.626315789474	0.663157894737	0.710526315789	0.710526315789	0.710526315789	0.757894736842	0.805263157895	0.805263157895	0.805263157895	0.805263157895	0.805263157895	0.805263157895	0.757894736842	0.757894736842	0.671052631579	0.710526315789	0.757894736842	0.757894736842	0.805263157895	0.757894736842	0.715789473684
0.513157894737	0.552631578947	0.589473684211	0.631578947368	0.671052631579	0.671052631579	0.589473684211	0.552631578947	0.592105263158	0.552631578947	0.589473684211	0.552631578947	0.513157894737	0.336842105263	0.360902255639	0.360902255639	0.547368421053	0.589473684211	0.547368421053	0.626315789474	0.671052631579	0.671052631579	0.631578947368	0.631578947368	0.673684210526	0.673684210526	0.673684210526	0.673684210526	0.673684210526	0.760526315789	0.805263157895	0.85	0.805263157895	0.760526315789	0.760526315789	0.805263157895	0.852631578947	0.805263157895	0.757894736842	0.671052631579	0.556725146199
0.168727210182	0.168727210182	0.1982249742	0.1982249742	0.21474372205	0.21474372205	0.306574109907	0.372067423461	0.487134502924	0.552631578947	0.631578947368	0.671052631579	0.631578947368	0.631578947368	0.631578947368	0.671052631579	0.631578947368	0.631578947368	0.671052631579	0.710526315789	0.757894736842	0.757894736842	0.8	0.757894736842	0.633771929825	0.633771929825	0.59649122807	0.59649122807	0.521929824561	0.559210526316	0.521929824561	0.452339181287	0.395321637427	0.452339181287	0.521929824561	0.589473684211	0.589473684211	0.589473684211	0.671052631579	0.715789473684	0.671052631579
0.633771929825	0.633771929825	0.633771929825	0.633771929825	0.59649122807	0.559210526316	0.521929824561	0.521929824561	0.521929824561	0.552631578947	0.631578947368	0.673684210526	0.715789473684	0.715789473684	0.715789473684	0.671052631579	0.631578947368	0.589473684211	0.589473684211	0.626315789474	0.671052631579	0.710526315789	0.75	0.710526315789	0.633771929825	0.710526315789	0.710526315789	0.710526315789	0.710526315789	0.671052631579	0.671052631579	0.671052631579	0.671052631579	0.757894736842	0.805263157895	0.9	0.9	0.9	0.805263157895	0.676023391813	0.633771929825
0.805263157895	0.715789473684	0.671052631579	0.631578947368	0.559210526316	0.462332301342	0.330156733746	0.163614264419	0.151927531246	0.151927531246	0.128554064901	0.107128387417	0.107128387417	0.107128387417	0.128554064901	0.139266903643	0.128554064901	0.128554064901	0.168727210182	0.264125386997	0.348813209494	0.395321637427	0.395321637427	0.420029239766	0.487134502924	0.592105263158	0.673684210526	0.673684210526	0.631578947368	0.715789473684	0.715789473684	0.757894736842	0.805263157895	0.852631578947	0.805263157895	0.760526315789	0.805263157895	0.760526315789	0.760526315789	0.760526315789	0.673684210526
0.9	0.9	0.852631578947	0.852631578947	0.805263157895	0.805263157895	0.805263157895	0.760526315789	0.760526315789	0.715789473684	0.673684210526	0.559210526316	0.521929824561	0.521929824561	0.452339181287	0.387719298246	0.452339181287	0.452339181287	0.452339181287	0.395321637427	0.372067423461	0.431510147919	0.462332301342	0.462332301342	0.400687994496	0.37564499484	0.303405572755	0.303405572755	0.28173374613	0.260061919505	0.218524251806	0.23309253526	0.297213622291	0.321981424149	0.297213622291	0.297213622291	0.321981424149	0.37564499484	0.491228070175	0.59649122807	0.636257309942
0.284442724458	0.330156733746	0.380950077399	0.495356037152	0.59649122807	0.671052631579	0.757894736842	0.757894736842	0.757894736842	0.715789473684	0.59649122807	0.59649122807	0.59649122807	0.636257309942	0.59649122807	0.556725146199	0.521929824561	0.521929824561	0.521929824561	0.559210526316	0.636257309942	0.636257309942	0.59649122807	0.559210526316	0.458479532164	0.559210526316	0.673684210526	0.715789473684	0.715789473684	0.757894736842	0.757894736842	0.757894736842	0.757894736842	0.805263157895	0.85	0.85	0.8	0.710526315789	0.633771929825	0.493154454764	0.493154454764
0.805263157895	0.85	0.85	0.9	0.95	0.95	0.95	0.95	0.9	0.852631578947	0.852631578947	0.852631578947	0.852631578947	0.805263157895	0.805263157895	0.715789473684	0.715789473684	0.715789473684	0.671052631579	0.710526315789	0.75	0.75	0.75	0.7	0.663157894737	0.626315789474	0.589473684211	0.513157894737	0.473684210526	0.473684210526	0.473684210526	0.547368421053	0.581578947368	0.581578947368	0.547368421053	0.516959064327	0.556725146199	0.591520467836	0.591520467836	0.556725146199	0.59649122807
0.710526315789	0.633771929825	0.59649122807	0.59649122807	0.671052631579	0.671052631579	0.715789473684	0.757894736842	0.757894736842	0.757894736842	0.757894736842	0.757894736842	0.805263157895	0.805263157895	0.757894736842	0.85	0.9	0.85	0.85	0.9	0.9	0.85	0.85	0.805263157895	0.757894736842	0.671052631579	0.626315789474	0.626315789474	0.671052631579	0.671052631579	0.631578947368	0.631578947368	0.671052631579	0.715789473684	0.715789473684	0.715789473684	0.671052631579	0.671052631579	0.757894736842	0.757894736842	0.805263157895
0.9	0.852631578947	0.718274853801	0.636257309942	0.59649122807	0.59649122807	0.59649122807	0.59649122807	0.59649122807	0.526315789474	0.491228070175	0.458479532164	0.370614035088	0.370614035088	0.399122807018	0.370614035088	0.370614035088	0.425730994152	0.425730994152	0.370614035088	0.277399380805	0.277399380805	0.277399380805	0.348813209494	0.404540763674	0.404540763674	0.462332301342	0.493154454764	0.493154454764	0.528379772962	0.528379772962	0.633771929825	0.710526315789	0.710526315789	0.710526315789	0.671052631579	0.710526315789	0.671052631579	0.631578947368	0.559210526316	0.559210526316
0.631578947368	0.715789473684	0.757894736842	0.805263157895	0.757894736842	0.757894736842	0.8	0.8	0.85	0.85	0.805263157895	0.718274853801	0.760526315789	0.760526315789	0.760526315789	0.760526315789	0.760526315789	0.718274853801	0.718274853801	0.676023391813	0.676023391813	0.676023391813	0.676023391813	0.760526315789	0.805263157895	0.760526315789	0.760526315789	0.805263157895	0.805263157895	0.805263157895	0.805263157895	0.715789473684	0.671052631579	0.671052631579	0.710526315789	0.671052631579	0.626315789474	0.671052631579	0.757894736842	0.757894736842	0.715789473684
0.805263157895	0.715789473684	0.631578947368	0.715789473684	0.715789473684	0.631578947368	0.715789473684	0.760526315789	0.715789473684	0.715789473684	0.715789473684	0.715789473684	0.671052631579	0.631578947368	0.559210526316	0.559210526316	0.673684210526	0.715789473684	0.715789473684	0.805263157895	0.805263157895	0.852631578947	0.852631578947	0.805263157895	0.760526315789	0.760526315789	0.715789473684	0.760526315789	0.760526315789	0.673684210526	0.631578947368	0.552631578947	0.589473684211	0.626315789474	0.626315789474	0.547368421053	0.473684210526	0.473684210526	0.513157894737	0.589473684211	0.626315789474
0.805263157895	0.805263157895	0.805263157895	0.757894736842	0.757894736842	0.757894736842	0.710526315789	0.710526315789	0.757894736842	0.757894736842	0.671052631579	0.710526315789	0.710526315789	0.671052631579	0.589473684211	0.521929824561	0.462332301342	0.431510147919	0.462332301342	0.431510147919	0.400687994496	0.484649122807	0.513157894737	0.513157894737	0.452339181287	0.487134502924	0.452339181287	0.452339181287	0.521929824561	0.521929824561	0.552631578947	0.521929824561	0.431510147919	0.306574109907	0.282991486068	0.372067423461	0.420029239766	0.444736842105	0.420029239766	0.452339181287	0.452339181287
0.516959064327	0.547368421053	0.516959064327	0.484649122807	0.425730994152	0.348813209494	0.264125386997	0.168727210182	0.168727210182	0.168727210182	0.140606008485	0.0809081527348	0.0741658066735	0.0741658066735	0.0898979474831	0.0973894431067	0.119784756008	0.23309253526	0.315789473684	0.395321637427	0.458479532164	0.526315789474	0.561403508772	0.59649122807	0.561403508772	0.526315789474	0.559210526316	0.59649122807	0.715789473684	0.757894736842	0.715789473684	0.673684210526	0.715789473684	0.715789473684	0.715789473684	0.631578947368	0.559210526316	0.521929824561	0.484649122807	0.521929824561	0.484649122807
0.710526315789	0.671052631579	0.626315789474	0.671052631579	0.715789473684	0.715789473684	0.671052631579	0.671052631579	0.671052631579	0.715789473684	0.760526315789	0.805263157895	0.805263157895	0.715789473684	0.59649122807	0.59649122807	0.633771929825	0.59649122807	0.59649122807	0.59649122807	0.631578947368	0.671052631579	0.757894736842	0.757894736842	0.8	0.757894736842	0.757894736842	0.710526315789	0.710526315789	0.671052631579	0.715789473684	0.715789473684	0.715789473684	0.715789473684	0.760526315789	0.760526315789	0.715789473684	0.671052631579	0.671052631579	0.671052631579	0.626315789474
0.757894736842	0.757894736842	0.671052631579	0.556725146199	0.556725146199	0.59649122807	0.59649122807	0.521929824561	0.559210526316	0.559210526316	0.59649122807	0.633771929825	0.59649122807	0.491228070175	0.404540763674	0.462332301342	0.528379772962	0.528379772962	0.528379772962	0.493154454764	0.493154454764	0.462332301342	0.462332301342	0.431510147919	0.431510147919	0.400687994496	0.400687994496	0.452339181287	0.513157894737	0.513157894737	0.484649122807	0.456140350877	0.37564499484	0.429308565531	0.429308565531	0.37564499484	0.346749226006	0.242174062607	0.224875915278	0.369865841073	0.429308565531
0.757894736842	0.710526315789	0.75	0.710526315789	0.626315789474	0.671052631579	0.626315789474	0.547368421053	0.589473684211	0.589473684211	0.631578947368	0.671052631579	0.631578947368	0.589473684211	0.513157894737	0.452339181287	0.372067423461	0.372067423461	0.321981424149	0.321981424149	0.321981424149	0.395321637427	0.420029239766	0.420029239766	0.487134502924	0.487134502924	0.487134502924	0.521929824561	0.487134502924	0.592105263158	0.673684210526	0.760526315789	0.760526315789	0.760526315789	0.715789473684	0.805263157895	0.805263157895	0.85	0.85	0.8	0.757894736842
0.715789473684	0.715789473684	0.760526315789	0.852631578947	0.9	0.95	0.95	0.9	0.9	0.9	0.9	0.95	0.9	0.852631578947	0.760526315789	0.636257309942	0.495356037152	0.563605091159	0.598830409357	0.598830409357	0.598830409357	0.563605091159	0.528379772962	0.433436532508	0.37564499484	0.348813209494	0.348813209494	0.458479532164	0.521929824561	0.59649122807	0.636257309942	0.636257309942	0.59649122807	0.636257309942	0.59649122807	0.631578947368	0.715789473684	0.760526315789	0.805263157895	0.760526315789	0.805263157895
0.673684210526	0.715789473684	0.760526315789	0.715789473684	0.631578947368	0.559210526316	0.521929824561	0.552631578947	0.521929824561	0.521929824561	0.521929824561	0.521929824561	0.59649122807	0.636257309942	0.718274853801	0.718274853801	0.636257309942	0.636257309942	0.676023391813	0.718274853801	0.676023391813	0.715789473684	0.715789473684	0.633771929825	0.59649122807	0.715789473684	0.805263157895	0.85	0.85	0.85	0.757894736842	0.715789473684	0.673684210526	0.673684210526	0.636257309942	0.636257309942	0.636257309942	0.676023391813	0.676023391813	0.718274853801	0.676023391813
0.521929824561	0.556725146199	0.521929824561	0.491228070175	0.458479532164	0.491228070175	0.561403508772	0.561403508772	0.59649122807	0.59649122807	0.676023391813	0.715789473684	0.802777777778	0.9	0.95	0.9	0.95	0.95	0.9	0.85	0.805263157895	0.805263157895	0.757894736842	0.671052631579	0.589473684211	0.521929824561	0.521929824561	0.559210526316	0.559210526316	0.559210526316	0.559210526316	0.59649122807	0.59649122807	0.559210526316	0.59649122807	0.559210526316	0.521929824561	0.521929824561	0.491228070175	0.491228070175	0.521929824561
0.59649122807	0.671052631579	0.710526315789	0.671052631579	0.59649122807	0.462332301342	0.380950077399	0.408160797214	0.408160797214	0.380950077399	0.380950077399	0.355553405573	0.355553405573	0.330156733746	0.355553405573	0.355553405573	0.306574109907	0.261222910217	0.343446852425	0.387719298246	0.478947368421	0.513157894737	0.478947368421	0.410526315789	0.387719298246	0.317027863777	0.219499806502	0.10488093873	0.10488093873	0.10488093873	0.128998968008	0.137598899209	0.15725588481	0.167739610464	0.202964928662	0.221416285813	0.343446852425	0.400687994496	0.462332301342	0.556725146199	0.589473684211
0.676023391813	0.718274853801	0.676023391813	0.757894736842	0.85	0.85	0.85	0.85	0.85	0.85	0.85	0.85	0.8	0.8	0.85	0.85	0.85	0.805263157895	0.718274853801	0.676023391813	0.676023391813	0.636257309942	0.676023391813	0.676023391813	0.59649122807	0.526315789474	0.433436532508	0.404540763674	0.348813209494	0.370614035088	0.425730994152	0.425730994152	0.425730994152	0.458479532164	0.425730994152	0.364912280702	0.452339181287	0.521929824561	0.556725146199	0.633771929825	0.633771929825
0.760526315789	0.852631578947	0.852631578947	0.805263157895	0.676023391813	0.636257309942	0.636257309942	0.676023391813	0.718274853801	0.760526315789	0.852631578947	0.9	0.9	0.852631578947	0.805263157895	0.852631578947	0.805263157895	0.805263157895	0.805263157895	0.805263157895	0.805263157895	0.805263157895	0.715789473684	0.59649122807	0.559210526316	0.458479532164	0.559210526316	0.636257309942	0.636257309942	0.676023391813	0.676023391813	0.676023391813	0.718274853801	0.676023391813	0.636257309942	0.636257309942	0.59649122807	0.59649122807	0.671052631579	0.671052631579	0.59649122807
0.805263157895	0.85	0.85	0.9	0.9	0.85	0.805263157895	0.805263157895	0.760526315789	0.715789473684	0.715789473684	0.805263157895	0.805263157895	0.715789473684	0.631578947368	0.589473684211	0.552631578947	0.552631578947	0.552631578947	0.592105263158	0.631578947368	0.631578947368	0.592105263158	0.592105263158	0.552631578947	0.589473684211	0.552631578947	0.589473684211	0.626315789474	0.663157894737	0.75	0.75	0.8	0.8	0.8	0.75	0.8	0.85	0.85	0.757894736842	0.805263157895
0.521929824561	0.589473684211	0.589473684211	0.552631578947	0.521929824561	0.521929824561	0.521929824561	0.458479532164	0.425730994152	0.299415204678	0.254859370649	0.200501253133	0.161449375072	0.141898864809	0.15479876161	0.141898864809	0.161449375072	0.200501253133	0.254859370649	0.417543859649	0.484649122807	0.516959064327	0.547368421053	0.547368421053	0.484649122807	0.429308565531	0.462332301342	0.495356037152	0.59649122807	0.671052631579	0.710526315789	0.671052631579	0.59649122807	0.462332301342	0.330156733746	0.232198142415	0.251547987616	0.251547987616	0.355553405573	0.380950077399	0.380950077399
0.484649122807	0.556725146199	0.556725146199	0.556725146199	0.556725146199	0.556725146199	0.516959064327	0.547368421053	0.547368421053	0.547368421053	0.547368421053	0.547368421053	0.513157894737	0.552631578947	0.552631578947	0.552631578947	0.552631578947	0.589473684211	0.589473684211	0.631578947368	0.589473684211	0.513157894737	0.513157894737	0.478947368421	0.478947368421	0.478947368421	0.552631578947	0.589473684211	0.589473684211	0.521929824561	0.462332301342	0.431510147919	0.37564499484	0.300515995872	0.211351909185	0.226448474126	0.348813209494	0.37564499484	0.348813209494	0.425730994152	0.452339181287
0.760526315789	0.760526315789	0.715789473684	0.631578947368	0.552631578947	0.521929824561	0.487134502924	0.425730994152	0.342105263158	0.342105263158	0.395321637427	0.425730994152	0.395321637427	0.395321637427	0.425730994152	0.458479532164	0.458479532164	0.324366471735	0.34753550543	0.324366471735	0.521929824561	0.59649122807	0.59649122807	0.59649122807	0.715789473684	0.757894736842	0.805263157895	0.852631578947	0.852631578947	0.805263157895	0.715789473684	0.715789473684	0.715789473684	0.715789473684	0.673684210526	0.631578947368	0.631578947368	0.715789473684	0.715789473684	0.671052631579	0.626315789474
0.452339181287	0.478947368421	0.552631578947	0.631578947368	0.715789473684	0.715789473684	0.715789473684	0.715789473684	0.715789473684	0.673684210526	0.59649122807	0.59649122807	0.59649122807	0.59649122807	0.633771929825	0.633771929825	0.633771929825	0.676023391813	0.633771929825	0.715789473684	0.715789473684	0.633771929825	0.59649122807	0.521929824561	0.631578947368	0.673684210526	0.673684210526	0.673684210526	0.631578947368	0.631578947368	0.673684210526	0.715789473684	0.715789473684	0.631578947368	0.589473684211	0.671052631579	0.671052631579	0.671052631579	0.757894736842	0.8	0.8
0.37564499484	0.425730994152	0.521929824561	0.556725146199	0.59649122807	0.636257309942	0.676023391813	0.715789473684	0.715789473684	0.715789473684	0.676023391813	0.760526315789	0.805263157895	0.805263157895	0.715789473684	0.760526315789	0.805263157895	0.805263157895	0.757894736842	0.85	0.85	0.805263157895	0.676023391813	0.676023391813	0.676023391813	0.718274853801	0.718274853801	0.760526315789	0.718274853801	0.718274853801	0.676023391813	0.633771929825	0.633771929825	0.633771929825	0.671052631579	0.710526315789	0.710526315789	0.710526315789	0.710526315789	0.710526315789	0.710526315789
0.561403508772	0.561403508772	0.636257309942	0.676023391813	0.676023391813	0.676023391813	0.633771929825	0.633771929825	0.676023391813	0.718274853801	0.805263157895	0.85	0.9	0.85	0.757894736842	0.710526315789	0.671052631579	0.59649122807	0.462332301342	0.462332301342	0.400687994496	0.245319180304	0.400687994496	0.462332301342	0.462332301342	0.429308565531	0.400687994496	0.348813209494	0.458479532164	0.521929824561	0.59649122807	0.59649122807	0.633771929825	0.757894736842	0.85	0.85	0.85	0.85	0.805263157895	0.757894736842	0.710526315789
0.59649122807	0.556725146199	0.589473684211	0.671052631579	0.757894736842	0.757894736842	0.671052631579	0.59649122807	0.462332301342	0.355553405573	0.232639032221	0.232639032221	0.21474372205	0.168727210182	0.182787811031	0.168727210182	0.140606008485	0.129790161679	0.14899380805	0.14899380805	0.207527089783	0.264125386997	0.286135835913	0.348813209494	0.370614035088	0.425730994152	0.452339181287	0.521929824561	0.521929824561	0.487134502924	0.487134502924	0.487134502924	0.559210526316	0.559210526316	0.487134502924	0.425730994152	0.37564499484	0.37564499484	0.37564499484	0.323632610939	0.275472996216
0.589473684211	0.547368421053	0.626315789474	0.626315789474	0.626315789474	0.626315789474	0.663157894737	0.626315789474	0.671052631579	0.671052631579	0.671052631579	0.626315789474	0.671052631579	0.671052631579	0.671052631579	0.626315789474	0.663157894737	0.710526315789	0.8	0.85	0.8	0.757894736842	0.757894736842	0.715789473684	0.636257309942	0.676023391813	0.676023391813	0.636257309942	0.636257309942	0.636257309942	0.559210526316	0.559210526316	0.59649122807	0.636257309942	0.59649122807	0.59649122807	0.631578947368	0.715789473684	0.760526315789	0.715789473684	0.631578947368
0.75	0.8	0.85	0.85	0.85	0.85	0.757894736842	0.633771929825	0.493154454764	0.528379772962	0.563605091159	0.563605091159	0.563605091159	0.528379772962	0.563605091159	0.563605091159	0.563605091159	0.495356037152	0.495356037152	0.528379772962	0.528379772962	0.495356037152	0.559210526316	0.673684210526	0.715789473684	0.715789473684	0.715789473684	0.760526315789	0.760526315789	0.805263157895	0.760526315789	0.718274853801	0.676023391813	0.760526315789	0.805263157895	0.805263157895	0.715789473684	0.715789473684	0.760526315789	0.715789473684	0.715789473684
0.715789473684	0.760526315789	0.715789473684	0.631578947368	0.521929824561	0.484649122807	0.484649122807	0.556725146199	0.59649122807	0.59649122807	0.636257309942	0.676023391813	0.676023391813	0.715789473684	0.676023391813	0.676023391813	0.59649122807	0.671052631579	0.671052631579	0.671052631579	0.671052631579	0.589473684211	0.556725146199	0.462332301342	0.462332301342	0.495356037152	0.462332301342	0.462332301342	0.431510147919	0.431510147919	0.431510147919	0.400687994496	0.343446852425	0.343446852425	0.321981424149	0.321981424149	0.39298245614	0.417543859649	0.447368421053	0.417543859649	0.484649122807
0.526315789474	0.636257309942	0.676023391813	0.676023391813	0.676023391813	0.676023391813	0.633771929825	0.556725146199	0.521929824561	0.59649122807	0.636257309942	0.676023391813	0.636257309942	0.673684210526	0.760526315789	0.760526315789	0.760526315789	0.760526315789	0.852631578947	0.852631578947	0.805263157895	0.85	0.85	0.757894736842	0.676023391813	0.676023391813	0.59649122807	0.636257309942	0.636257309942	0.636257309942	0.59649122807	0.59649122807	0.636257309942	0.636257309942	0.760526315789	0.805263157895	0.760526315789	0.760526315789	0.760526315789	0.760526315789	0.760526315789
0.715789473684	0.715789473684	0.715789473684	0.760526315789	0.715789473684	0.757894736842	0.757894736842	0.85	0.9	0.9	0.85	0.805263157895	0.757894736842	0.671052631579	0.59649122807	0.528379772962	0.528379772962	0.462332301342	0.462332301342	0.462332301342	0.462332301342	0.431510147919	0.431510147919	0.462332301342	0.462332301342	0.431510147919	0.462332301342	0.462332301342	0.429308565531	0.516959064327	0.547368421053	0.626315789474	0.671052631579	0.671052631579	0.671052631579	0.671052631579	0.671052631579	0.589473684211	0.556725146199	0.556725146199	0.491228070175
0.516959064327	0.484649122807	0.452339181287	0.417543859649	0.417543859649	0.484649122807	0.589473684211	0.671052631579	0.710526315789	0.671052631579	0.59649122807	0.556725146199	0.521929824561	0.425730994152	0.425730994152	0.425730994152	0.452339181287	0.484649122807	0.484649122807	0.452339181287	0.425730994152	0.37564499484	0.462332301342	0.528379772962	0.528379772962	0.495356037152	0.431510147919	0.400687994496	0.484649122807	0.513157894737	0.513157894737	0.513157894737	0.547368421053	0.547368421053	0.473684210526	0.417543859649	0.369865841073	0.321981424149	0.238390092879	0.165118679051	0.196766425869
0.171292201091	0.201238390093	0.201238390093	0.284442724458	0.402476780186	0.491228070175	0.521929824561	0.491228070175	0.491228070175	0.521929824561	0.491228070175	0.402476780186	0.37564499484	0.348813209494	0.400687994496	0.429308565531	0.400687994496	0.400687994496	0.400687994496	0.343446852425	0.297213622291	0.348813209494	0.348813209494	0.37564499484	0.348813209494	0.425730994152	0.521929824561	0.556725146199	0.589473684211	0.556725146199	0.521929824561	0.559210526316	0.59649122807	0.559210526316	0.559210526316	0.673684210526	0.715789473684	0.715789473684	0.757894736842	0.757894736842	0.757894736842
0.521929824561	0.556725146199	0.59649122807	0.671052631579	0.757894736842	0.85	0.85	0.757894736842	0.710526315789	0.710526315789	0.710526315789	0.710526315789	0.710526315789	0.710526315789	0.710526315789	0.710526315789	0.75	0.710526315789	0.710526315789	0.757894736842	0.85	0.85	0.805263157895	0.805263157895	0.805263157895	0.757894736842	0.710526315789	0.626315789474	0.626315789474	0.589473684211	0.626315789474	0.671052631579	0.671052631579	0.715789473684	0.757894736842	0.757894736842	0.757894736842	0.805263157895	0.805263157895	0.805263157895	0.757894736842
0.552631578947	0.631578947368	0.671052631579	0.715789473684	0.757894736842	0.715789473684	0.715789473684	0.631578947368	0.671052631579	0.671052631579	0.710526315789	0.710526315789	0.710526315789	0.710526315789	0.671052631579	0.631578947368	0.631578947368	0.631578947368	0.671052631579	0.671052631579	0.715789473684	0.715789473684	0.715789473684	0.757894736842	0.805263157895	0.805263157895	0.805263157895	0.760526315789	0.760526315789	0.805263157895	0.760526315789	0.636257309942	0.59649122807	0.59649122807	0.673684210526	0.673684210526	0.673684210526	0.592105263158	0.487134502924	0.487134502924	0.521929824561
0.552631578947	0.631578947368	0.631578947368	0.671052631579	0.671052631579	0.710526315789	0.710526315789	0.663157894737	0.663157894737	0.626315789474	0.671052631579	0.671052631579	0.626315789474	0.626315789474	0.671052631579	0.715789473684	0.757894736842	0.715789473684	0.715789473684	0.715789473684	0.673684210526	0.673684210526	0.673684210526	0.715789473684	0.757894736842	0.757894736842	0.757894736842	0.757894736842	0.757894736842	0.757894736842	0.715789473684	0.59649122807	0.521929824561	0.425730994152	0.425730994152	0.299415204678	0.278028404344	0.278028404344	0.452339181287	0.521929824561	0.559210526316
0.715789473684	0.715789473684	0.715789473684	0.673684210526	0.673684210526	0.715789473684	0.715789473684	0.671052631579	0.626315789474	0.417042606516	0.417042606516	0.390977443609	0.344639376218	0.344639376218	0.36925647452	0.344639376218	0.278028404344	0.395321637427	0.458479532164	0.559210526316	0.59649122807	0.59649122807	0.526315789474	0.433436532508	0.330156733746	0.330156733746	0.433436532508	0.526315789474	0.59649122807	0.676023391813	0.805263157895	0.85	0.85	0.85	0.85	0.85	0.85	0.85	0.757894736842	0.633771929825	0.633771929825
0.671052631579	0.715789473684	0.715789473684	0.757894736842	0.757894736842	0.757894736842	0.757894736842	0.715789473684	0.715789473684	0.671052631579	0.671052631579	0.631578947368	0.631578947368	0.631578947368	0.715789473684	0.757894736842	0.805263157895	0.805263157895	0.85	0.805263157895	0.757894736842	0.805263157895	0.757894736842	0.757894736842	0.710526315789	0.710526315789	0.671052631579	0.59649122807	0.671052631579	0.757894736842	0.757894736842	0.8	0.8	0.75	0.8	0.8	0.8	0.75	0.710526315789	0.710526315789	0.671052631579
0.676023391813	0.718274853801	0.718274853801	0.676023391813	0.676023391813	0.760526315789	0.805263157895	0.760526315789	0.715789473684	0.715789473684	0.715789473684	0.715789473684	0.671052631579	0.710526315789	0.671052631579	0.59649122807	0.59649122807	0.59649122807	0.59649122807	0.59649122807	0.633771929825	0.59649122807	0.556725146199	0.484649122807	0.521929824561	0.631578947368	0.671052631579	0.671052631579	0.631578947368	0.715789473684	0.757894736842	0.757894736842	0.715789473684	0.715789473684	0.757894736842	0.757894736842	0.715789473684	0.636257309942	0.495356037152	0.431510147919	0.431510147919
0.589473684211	0.631578947368	0.715789473684	0.715789473684	0.760526315789	0.760526315789	0.852631578947	0.852631578947	0.805263157895	0.715789473684	0.757894736842	0.715789473684	0.671052631579	0.626315789474	0.626315789474	0.547368421053	0.581578947368	0.581578947368	0.581578947368	0.626315789474	0.671052631579	0.626315789474	0.589473684211	0.484649122807	0.521929824561	0.521929824561	0.484649122807	0.318128654971	0.318128654971	0.278028404344	0.278028404344	0.318128654971	0.513157894737	0.589473684211	0.626315789474	0.663157894737	0.626315789474	0.556725146199	0.429308565531	0.462332301342	0.495356037152
0.261222910217	0.306574109907	0.330156733746	0.330156733746	0.282991486068	0.282991486068	0.400687994496	0.484649122807	0.513157894737	0.547368421053	0.513157894737	0.417543859649	0.369865841073	0.321981424149	0.348813209494	0.348813209494	0.404540763674	0.495356037152	0.563605091159	0.563605091159	0.495356037152	0.526315789474	0.59649122807	0.676023391813	0.805263157895	0.9	0.9	0.85	0.85	0.85	0.85	0.805263157895	0.718274853801	0.718274853801	0.718274853801	0.636257309942	0.59649122807	0.59649122807	0.673684210526	0.673684210526	0.715789473684
0.59649122807	0.636257309942	0.636257309942	0.636257309942	0.718274853801	0.805263157895	0.805263157895	0.852631578947	0.852631578947	0.805263157895	0.715789473684	0.59649122807	0.59649122807	0.59649122807	0.715789473684	0.757894736842	0.757894736842	0.757894736842	0.757894736842	0.757894736842	0.757894736842	0.757894736842	0.8	0.8	0.8	0.8	0.75	0.75	0.663157894737	0.710526315789	0.663157894737	0.626315789474	0.556725146199	0.462332301342	0.495356037152	0.495356037152	0.462332301342	0.559210526316	0.631578947368	0.631578947368	0.673684210526
0.636257309942	0.59649122807	0.521929824561	0.521929824561	0.521929824561	0.484649122807	0.417543859649	0.254859370649	0.224875915278	0.28180254558	0.301931298835	0.28180254558	0.245319180304	0.28180254558	0.301931298835	0.28180254558	0.28180254558	0.245319180304	0.181630546956	0.147574819401	0.135276917785	0.111799105607	0.111799105607	0.111799105607	0.141898864809	0.182441397612	0.239867642964	0.270788081314	0.28671679198	0.28671679198	0.249958228906	0.235254803676	0.221416285813	0.182441397612	0.138442839124	0.138442839124	0.117841226159	0.101006765279	0.110189198486	0.144623323013	0.199404884761
0.556725146199	0.556725146199	0.633771929825	0.633771929825	0.591520467836	0.556725146199	0.626315789474	0.710526315789	0.757894736842	0.8	0.85	0.85	0.85	0.9	0.85	0.8	0.8	0.8	0.8	0.8	0.85	0.9	0.9	0.85	0.9	0.9	0.9	0.85	0.805263157895	0.805263157895	0.85	0.805263157895	0.852631578947	0.805263157895	0.852631578947	0.852631578947	0.805263157895	0.805263157895	0.9	0.9	0.85
0.556725146199	0.556725146199	0.556725146199	0.591520467836	0.633771929825	0.633771929825	0.633771929825	0.633771929825	0.633771929825	0.633771929825	0.59649122807	0.491228070175	0.556725146199	0.591520467836	0.591520467836	0.633771929825	0.633771929825	0.591520467836	0.591520467836	0.591520467836	0.556725146199	0.456140350877	0.37564499484	0.37564499484	0.37564499484	0.37564499484	0.462332301342	0.528379772962	0.528379772962	0.495356037152	0.433436532508	0.328689370485	0.352167182663	0.328689370485	0.232542139663	0.214654282766	0.228964568283	0.228964568283	0.201238390093	0.218008255934	0.251547987616
0.395321637427	0.348813209494	0.37564499484	0.458479532164	0.487134502924	0.552631578947	0.552631578947	0.487134502924	0.521929824561	0.487134502924	0.487134502924	0.521929824561	0.521929824561	0.521929824561	0.556725146199	0.521929824561	0.458479532164	0.458479532164	0.491228070175	0.521929824561	0.491228070175	0.556725146199	0.591520467836	0.591520467836	0.516959064327	0.456140350877	0.425730994152	0.342105263158	0.342105263158	0.39298245614	0.456140350877	0.456140350877	0.39298245614	0.254859370649	0.270788081314	0.417543859649	0.513157894737	0.547368421053	0.589473684211	0.671052631579	0.710526315789
0.715789473684	0.631578947368	0.671052631579	0.715789473684	0.715789473684	0.671052631579	0.589473684211	0.521929824561	0.425730994152	0.37564499484	0.404540763674	0.404540763674	0.526315789474	0.59649122807	0.633771929825	0.59649122807	0.526315789474	0.59649122807	0.633771929825	0.59649122807	0.59649122807	0.59649122807	0.633771929825	0.633771929825	0.633771929825	0.591520467836	0.591520467836	0.591520467836	0.556725146199	0.491228070175	0.526315789474	0.59649122807	0.676023391813	0.676023391813	0.633771929825	0.59649122807	0.671052631579	0.710526315789	0.671052631579	0.633771929825	0.633771929825
0.757894736842	0.715789473684	0.59649122807	0.521929824561	0.491228070175	0.404540763674	0.458479532164	0.521929824561	0.521929824561	0.559210526316	0.559210526316	0.631578947368	0.671052631579	0.631578947368	0.631578947368	0.631578947368	0.715789473684	0.760526315789	0.760526315789	0.715789473684	0.631578947368	0.552631578947	0.521929824561	0.552631578947	0.521929824561	0.59649122807	0.59649122807	0.521929824561	0.559210526316	0.559210526316	0.559210526316	0.559210526316	0.487134502924	0.458479532164	0.431510147919	0.462332301342	0.462332301342	0.462332301342	0.429308565531	0.429308565531	0.429308565531
0.671052631579	0.710526315789	0.671052631579	0.626315789474	0.626315789474	0.626315789474	0.589473684211	0.626315789474	0.663157894737	0.626315789474	0.556725146199	0.556725146199	0.633771929825	0.633771929825	0.591520467836	0.626315789474	0.626315789474	0.626315789474	0.626315789474	0.626315789474	0.589473684211	0.484649122807	0.400687994496	0.321981424149	0.260061919505	0.305211558308	0.305211558308	0.305211558308	0.305211558308	0.37564499484	0.400687994496	0.429308565531	0.400687994496	0.452339181287	0.478947368421	0.552631578947	0.552631578947	0.478947368421	0.513157894737	0.552631578947	0.589473684211
0.633771929825	0.671052631579	0.671052631579	0.710526315789	0.671052631579	0.715789473684	0.715789473684	0.715789473684	0.715789473684	0.715789473684	0.757894736842	0.757894736842	0.757894736842	0.671052631579	0.757894736842	0.805263157895	0.757894736842	0.757894736842	0.805263157895	0.805263157895	0.805263157895	0.805263157895	0.805263157895	0.805263157895	0.757894736842	0.805263157895	0.805263157895	0.715789473684	0.673684210526	0.559210526316	0.458479532164	0.37564499484	0.402476780186	0.491228070175	0.521929824561	0.521929824561	0.462332301342	0.493154454764	0.462332301342	0.431510147919	0.400687994496
0.431510147919	0.431510147919	0.462332301342	0.462332301342	0.462332301342	0.59649122807	0.671052631579	0.671052631579	0.715789473684	0.715789473684	0.757894736842	0.757894736842	0.671052631579	0.589473684211	0.631578947368	0.589473684211	0.589473684211	0.671052631579	0.671052631579	0.589473684211	0.521929824561	0.556725146199	0.521929824561	0.556725146199	0.59649122807	0.556725146199	0.521929824561	0.521929824561	0.59649122807	0.636257309942	0.676023391813	0.636257309942	0.636257309942	0.59649122807	0.636257309942	0.715789473684	0.805263157895	0.805263157895	0.805263157895	0.805263157895	0.805263157895
0.626315789474	0.626315789474	0.626315789474	0.547368421053	0.547368421053	0.589473684211	0.547368421053	0.626315789474	0.663157894737	0.663157894737	0.626315789474	0.626315789474	0.626315789474	0.710526315789	0.757894736842	0.710526315789	0.757894736842	0.757894736842	0.757894736842	0.8	0.757894736842	0.671052631579	0.556725146199	0.462332301342	0.355553405573	0.380950077399	0.355553405573	0.355553405573	0.355553405573	0.408160797214	0.435371517028	0.435371517028	0.380950077399	0.355553405573	0.330156733746	0.264125386997	0.209832946336	0.28173374613	0.37564499484	0.462332301342	0.559210526316
0.676023391813	0.676023391813	0.676023391813	0.676023391813	0.676023391813	0.676023391813	0.718274853801	0.718274853801	0.718274853801	0.760526315789	0.852631578947	0.9	0.852631578947	0.9	0.852631578947	0.852631578947	0.852631578947	0.852631578947	0.9	0.9	0.852631578947	0.95	0.95	0.9	0.9	0.852631578947	0.760526315789	0.718274853801	0.718274853801	0.718274853801	0.718274853801	0.636257309942	0.673684210526	0.715789473684	0.760526315789	0.805263157895	0.805263157895	0.805263157895	0.805263157895	0.805263157895	0.757894736842
0.757894736842	0.715789473684	0.636257309942	0.495356037152	0.408160797214	0.408160797214	0.408160797214	0.408160797214	0.380950077399	0.408160797214	0.408160797214	0.435371517028	0.435371517028	0.408160797214	0.435371517028	0.408160797214	0.380950077399	0.433436532508	0.561403508772	0.676023391813	0.760526315789	0.760526315789	0.718274853801	0.636257309942	0.673684210526	0.760526315789	0.760526315789	0.760526315789	0.760526315789	0.805263157895	0.760526315789	0.715789473684	0.671052631579	0.715789473684	0.671052631579	0.757894736842	0.805263157895	0.852631578947	0.852631578947	0.805263157895	0.760526315789
0.715789473684	0.671052631579	0.626315789474	0.547368421053	0.484649122807	0.452339181287	0.387719298246	0.420029239766	0.487134502924	0.521929824561	0.521929824561	0.452339181287	0.425730994152	0.458479532164	0.425730994152	0.425730994152	0.521929824561	0.556725146199	0.556725146199	0.589473684211	0.556725146199	0.59649122807	0.676023391813	0.676023391813	0.718274853801	0.718274853801	0.718274853801	0.718274853801	0.676023391813	0.676023391813	0.676023391813	0.676023391813	0.676023391813	0.715789473684	0.805263157895	0.805263157895	0.805263157895	0.757894736842	0.710526315789	0.757894736842	0.805263157895
0.452339181287	0.521929824561	0.559210526316	0.59649122807	0.636257309942	0.676023391813	0.718274853801	0.676023391813	0.633771929825	0.59649122807	0.636257309942	0.59649122807	0.559210526316	0.59649122807	0.59649122807	0.59649122807	0.715789473684	0.760526315789	0.760526315789	0.760526315789	0.805263157895	0.805263157895	0.805263157895	0.715789473684	0.673684210526	0.631578947368	0.589473684211	0.589473684211	0.552631578947	0.552631578947	0.631578947368	0.631578947368	0.671052631579	0.715789473684	0.715789473684	0.715789473684	0.673684210526	0.636257309942	0.636257309942	0.636257309942	0.718274853801
0.37564499484	0.346749226006	0.321981424149	0.321981424149	0.28173374613	0.211300309598	0.184066047472	0.1982249742	0.232639032221	0.250534342392	0.268429652563	0.268429652563	0.289078087375	0.308349959867	0.289078087375	0.308349959867	0.289078087375	0.289078087375	0.408160797214	0.495356037152	0.559210526316	0.592105263158	0.559210526316	0.521929824561	0.59649122807	0.59649122807	0.59649122807	0.521929824561	0.425730994152	0.425730994152	0.458479532164	0.425730994152	0.491228070175	0.491228070175	0.559210526316	0.559210526316	0.491228070175	0.559210526316	0.559210526316	0.631578947368	0.715789473684
0.626315789474	0.626315789474	0.589473684211	0.552631578947	0.521929824561	0.631578947368	0.671052631579	0.671052631579	0.671052631579	0.710526315789	0.710526315789	0.710526315789	0.671052631579	0.589473684211	0.36925647452	0.36925647452	0.36925647452	0.344639376218	0.344639376218	0.36925647452	0.36925647452	0.393873572821	0.556725146199	0.671052631579	0.757894736842	0.8	0.85	0.9	0.9	0.9	0.9	0.9	0.852631578947	0.805263157895	0.715789473684	0.760526315789	0.805263157895	0.760526315789	0.673684210526	0.715789473684	0.715789473684
0.380950077399	0.380950077399	0.353739357585	0.380950077399	0.353739357585	0.493154454764	0.591520467836	0.626315789474	0.710526315789	0.710526315789	0.710526315789	0.757894736842	0.757894736842	0.805263157895	0.85	0.85	0.85	0.85	0.85	0.9	0.9	0.852631578947	0.805263157895	0.760526315789	0.673684210526	0.631578947368	0.631578947368	0.552631578947	0.552631578947	0.552631578947	0.631578947368	0.631578947368	0.552631578947	0.552631578947	0.478947368421	0.452339181287	0.372067423461	0.343446852425	0.317027863777	0.317027863777	0.372067423461
0.556725146199	0.556725146199	0.59649122807	0.59649122807	0.559210526316	0.559210526316	0.559210526316	0.59649122807	0.59649122807	0.556725146199	0.556725146199	0.591520467836	0.556725146199	0.556725146199	0.484649122807	0.589473684211	0.671052631579	0.710526315789	0.710526315789	0.671052631579	0.715789473684	0.760526315789	0.805263157895	0.805263157895	0.757894736842	0.757894736842	0.715789473684	0.676023391813	0.718274853801	0.718274853801	0.676023391813	0.633771929825	0.676023391813	0.757894736842	0.8	0.757894736842	0.710526315789	0.757894736842	0.757894736842	0.757894736842	0.805263157895
0.676023391813	0.715789473684	0.715789473684	0.673684210526	0.59649122807	0.559210526316	0.559210526316	0.59649122807	0.673684210526	0.673684210526	0.673684210526	0.592105263158	0.592105263158	0.673684210526	0.673684210526	0.592105263158	0.559210526316	0.559210526316	0.487134502924	0.487134502924	0.521929824561	0.559210526316	0.521929824561	0.521929824561	0.452339181287	0.452339181287	0.400687994496	0.400687994496	0.429308565531	0.400687994496	0.462332301342	0.556725146199	0.671052631579	0.757894736842	0.757894736842	0.757894736842	0.715789473684	0.715789473684	0.715789473684	0.715789473684	0.715789473684
0.715789473684	0.671052631579	0.671052631579	0.671052631579	0.671052631579	0.631578947368	0.521929824561	0.462332301342	0.495356037152	0.563605091159	0.563605091159	0.676023391813	0.757894736842	0.757894736842	0.805263157895	0.757894736842	0.710526315789	0.671052631579	0.631578947368	0.521929824561	0.400687994496	0.400687994496	0.484649122807	0.513157894737	0.513157894737	0.484649122807	0.452339181287	0.387719298246	0.452339181287	0.487134502924	0.487134502924	0.559210526316	0.636257309942	0.636257309942	0.59649122807	0.633771929825	0.59649122807	0.59649122807	0.636257309942	0.59649122807	0.671052631579
0.442105263158	0.442105263158	0.442105263158	0.442105263158	0.442105263158	0.417543859649	0.343446852425	0.290608875129	0.18451357151	0.290608875129	0.317027863777	0.387719298246	0.410526315789	0.410526315789	0.410526315789	0.357894736842	0.357894736842	0.420029239766	0.420029239766	0.357894736842	0.420029239766	0.487134502924	0.521929824561	0.59649122807	0.673684210526	0.760526315789	0.760526315789	0.805263157895	0.760526315789	0.715789473684	0.715789473684	0.715789473684	0.673684210526	0.59649122807	0.491228070175	0.491228070175	0.458479532164	0.395321637427	0.395321637427	0.452339181287	0.452339181287
0.59649122807	0.636257309942	0.59649122807	0.556725146199	0.671052631579	0.757894736842	0.805263157895	0.757894736842	0.757894736842	0.710526315789	0.626315789474	0.626315789474	0.626315789474	0.626315789474	0.589473684211	0.589473684211	0.626315789474	0.589473684211	0.671052631579	0.671052631579	0.631578947368	0.559210526316	0.59649122807	0.559210526316	0.521929824561	0.521929824561	0.552631578947	0.521929824561	0.462332301342	0.495356037152	0.495356037152	0.462332301342	0.400687994496	0.425730994152	0.452339181287	0.521929824561	0.521929824561	0.452339181287	0.364912280702	0.278028404344	0.318128654971
0.718274853801	0.718274853801	0.760526315789	0.718274853801	0.718274853801	0.805263157895	0.805263157895	0.805263157895	0.805263157895	0.805263157895	0.805263157895	0.715789473684	0.715789473684	0.805263157895	0.9	0.9	0.85	0.757894736842	0.676023391813	0.563605091159	0.435371517028	0.563605091159	0.636257309942	0.715789473684	0.715789473684	0.715789473684	0.760526315789	0.760526315789	0.715789473684	0.671052631579	0.671052631579	0.757894736842	0.757894736842	0.715789473684	0.671052631579	0.715789473684	0.757894736842	0.85	0.85	0.85	0.805263157895
0.671052631579	0.715789473684	0.671052631579	0.631578947368	0.589473684211	0.671052631579	0.671052631579	0.671052631579	0.633771929825	0.676023391813	0.676023391813	0.633771929825	0.671052631579	0.671052631579	0.59649122807	0.556725146199	0.521929824561	0.556725146199	0.626315789474	0.663157894737	0.710526315789	0.710526315789	0.710526315789	0.710526315789	0.710526315789	0.671052631579	0.626315789474	0.626315789474	0.671052631579	0.626315789474	0.626315789474	0.547368421053	0.513157894737	0.513157894737	0.513157894737	0.513157894737	0.513157894737	0.513157894737	0.513157894737	0.513157894737	0.452339181287
0.636257309942	0.59649122807	0.633771929825	0.633771929825	0.59649122807	0.556725146199	0.521929824561	0.484649122807	0.556725146199	0.556725146199	0.589473684211	0.626315789474	0.589473684211	0.631578947368	0.589473684211	0.552631578947	0.552631578947	0.487134502924	0.452339181287	0.521929824561	0.521929824561	0.521929824561	0.521929824561	0.59649122807	0.633771929825	0.59649122807	0.556725146199	0.589473684211	0.589473684211	0.631578947368	0.673684210526	0.673684210526	0.673684210526	0.592105263158	0.487134502924	0.592105263158	0.673684210526	0.715789473684	0.673684210526	0.631578947368	0.556725146199
0.715789473684	0.715789473684	0.715789473684	0.715789473684	0.757894736842	0.805263157895	0.757894736842	0.710526315789	0.671052631579	0.710526315789	0.671052631579	0.59649122807	0.59649122807	0.636257309942	0.636257309942	0.676023391813	0.636257309942	0.636257309942	0.636257309942	0.636257309942	0.559210526316	0.526315789474	0.561403508772	0.526315789474	0.491228070175	0.59649122807	0.636257309942	0.59649122807	0.559210526316	0.636257309942	0.676023391813	0.636257309942	0.715789473684	0.757894736842	0.757894736842	0.671052631579	0.589473684211	0.631578947368	0.715789473684	0.760526315789	0.805263157895
0.559210526316	0.487134502924	0.458479532164	0.491228070175	0.556725146199	0.556725146199	0.589473684211	0.556725146199	0.521929824561	0.521929824561	0.521929824561	0.521929824561	0.559210526316	0.636257309942	0.636257309942	0.559210526316	0.559210526316	0.59649122807	0.59649122807	0.556725146199	0.633771929825	0.633771929825	0.757894736842	0.85	0.9	0.85	0.85	0.9	0.9	0.9	0.85	0.85	0.805263157895	0.805263157895	0.715789473684	0.715789473684	0.671052631579	0.671052631579	0.671052631579	0.589473684211	0.589473684211
0.552631578947	0.552631578947	0.515789473684	0.444736842105	0.410526315789	0.410526315789	0.387719298246	0.317027863777	0.219499806502	0.128998968008	0.15203449801	0.239454334365	0.282991486068	0.30476006192	0.30476006192	0.282991486068	0.243808049536	0.243808049536	0.243808049536	0.297213622291	0.315789473684	0.315789473684	0.395321637427	0.425730994152	0.458479532164	0.521929824561	0.556725146199	0.671052631579	0.710526315789	0.757894736842	0.757894736842	0.757894736842	0.757894736842	0.757894736842	0.757894736842	0.676023391813	0.528379772962	0.493154454764	0.528379772962	0.528379772962	0.528379772962
0.718274853801	0.718274853801	0.718274853801	0.718274853801	0.718274853801	0.718274853801	0.676023391813	0.636257309942	0.559210526316	0.559210526316	0.559210526316	0.559210526316	0.59649122807	0.559210526316	0.559210526316	0.631578947368	0.631578947368	0.592105263158	0.673684210526	0.673684210526	0.592105263158	0.559210526316	0.491228070175	0.402476780186	0.462332301342	0.462332301342	0.402476780186	0.402476780186	0.462332301342	0.491228070175	0.462332301342	0.493154454764	0.528379772962	0.528379772962	0.495356037152	0.559210526316	0.592105263158	0.673684210526	0.673684210526	0.673684210526	0.673684210526
0.760526315789	0.673684210526	0.715789473684	0.760526315789	0.760526315789	0.760526315789	0.805263157895	0.852631578947	0.805263157895	0.757894736842	0.715789473684	0.636257309942	0.676023391813	0.718274853801	0.718274853801	0.718274853801	0.805263157895	0.9	0.9	0.85	0.757894736842	0.757894736842	0.757894736842	0.710526315789	0.663157894737	0.626315789474	0.547368421053	0.626315789474	0.626315789474	0.626315789474	0.589473684211	0.484649122807	0.556725146199	0.556725146199	0.556725146199	0.484649122807	0.521929824561	0.59649122807	0.59649122807	0.633771929825	0.676023391813
0.559210526316	0.559210526316	0.636257309942	0.676023391813	0.760526315789	0.760526315789	0.760526315789	0.715789473684	0.673684210526	0.715789473684	0.715789473684	0.715789473684	0.671052631579	0.710526315789	0.671052631579	0.671052631579	0.671052631579	0.710526315789	0.710526315789	0.671052631579	0.59649122807	0.59649122807	0.526315789474	0.404540763674	0.37564499484	0.404540763674	0.404540763674	0.37564499484	0.404540763674	0.433436532508	0.433436532508	0.433436532508	0.495356037152	0.495356037152	0.495356037152	0.495356037152	0.495356037152	0.59649122807	0.671052631579	0.757894736842	0.757894736842
0.663157894737	0.626315789474	0.626315789474	0.589473684211	0.521929824561	0.452339181287	0.452339181287	0.521929824561	0.521929824561	0.521929824561	0.559210526316	0.521929824561	0.559210526316	0.59649122807	0.636257309942	0.636257309942	0.636257309942	0.676023391813	0.757894736842	0.85	0.85	0.8	0.8	0.757894736842	0.633771929825	0.493154454764	0.380950077399	0.330156733746	0.286135835913	0.30814628483	0.30814628483	0.433436532508	0.526315789474	0.59649122807	0.633771929825	0.633771929825	0.633771929825	0.633771929825	0.633771929825	0.633771929825	0.556725146199
0.513157894737	0.452339181287	0.400687994496	0.462332301342	0.462332301342	0.462332301342	0.462332301342	0.429308565531	0.429308565531	0.400687994496	0.400687994496	0.400687994496	0.400687994496	0.400687994496	0.431510147919	0.462332301342	0.521929824561	0.589473684211	0.671052631579	0.715789473684	0.671052631579	0.626315789474	0.626315789474	0.589473684211	0.513157894737	0.513157894737	0.513157894737	0.513157894737	0.513157894737	0.484649122807	0.521929824561	0.556725146199	0.556725146199	0.59649122807	0.59649122807	0.631578947368	0.671052631579	0.671052631579	0.631578947368	0.589473684211	0.513157894737
0.452339181287	0.487134502924	0.487134502924	0.487134502924	0.452339181287	0.484649122807	0.516959064327	0.556725146199	0.59649122807	0.671052631579	0.710526315789	0.710526315789	0.710526315789	0.75	0.75	0.75	0.7	0.7	0.7	0.663157894737	0.549269005848	0.457929136567	0.353739357585	0.30476006192	0.282991486068	0.321981424149	0.425730994152	0.484649122807	0.484649122807	0.521929824561	0.484649122807	0.521929824561	0.521929824561	0.487134502924	0.420029239766	0.364912280702	0.343446852425	0.372067423461	0.372067423461	0.400687994496	0.400687994496
0.404540763674	0.491228070175	0.521929824561	0.59649122807	0.636257309942	0.760526315789	0.805263157895	0.805263157895	0.85	0.805263157895	0.805263157895	0.805263157895	0.757894736842	0.710526315789	0.671052631579	0.671052631579	0.631578947368	0.521929824561	0.521929824561	0.559210526316	0.59649122807	0.676023391813	0.760526315789	0.760526315789	0.805263157895	0.852631578947	0.805263157895	0.676023391813	0.59649122807	0.559210526316	0.559210526316	0.487134502924	0.487134502924	0.592105263158	0.673684210526	0.673684210526	0.673684210526	0.673684210526	0.673684210526	0.673684210526	0.631578947368
0.8	0.8	0.757894736842	0.710526315789	0.710526315789	0.710526315789	0.757894736842	0.805263157895	0.757894736842	0.757894736842	0.757894736842	0.8	0.757894736842	0.633771929825	0.591520467836	0.516959064327	0.591520467836	0.591520467836	0.591520467836	0.633771929825	0.710526315789	0.710526315789	0.710526315789	0.671052631579	0.715789473684	0.715789473684	0.671052631579	0.715789473684	0.757894736842	0.757894736842	0.757894736842	0.671052631579	0.671052631579	0.757894736842	0.757894736842	0.757894736842	0.671052631579	0.631578947368	0.552631578947	0.589473684211	0.589473684211
0.556725146199	0.516959064327	0.626315789474	0.710526315789	0.757894736842	0.757894736842	0.757894736842	0.715789473684	0.673684210526	0.631578947368	0.589473684211	0.552631578947	0.521929824561	0.559210526316	0.559210526316	0.559210526316	0.559210526316	0.487134502924	0.521929824561	0.631578947368	0.671052631579	0.757894736842	0.805263157895	0.805263157895	0.757894736842	0.710526315789	0.710526315789	0.671052631579	0.671052631579	0.757894736842	0.757894736842	0.757894736842	0.805263157895	0.85	0.9	0.95	0.9	0.85	0.85	0.85	0.85
0.805263157895	0.805263157895	0.760526315789	0.636257309942	0.528379772962	0.563605091159	0.563605091159	0.495356037152	0.528379772962	0.528379772962	0.59649122807	0.59649122807	0.528379772962	0.493154454764	0.462332301342	0.431510147919	0.462332301342	0.495356037152	0.462332301342	0.521929824561	0.552631578947	0.631578947368	0.631578947368	0.631578947368	0.589473684211	0.631578947368	0.671052631579	0.715789473684	0.715789473684	0.715789473684	0.673684210526	0.559210526316	0.559210526316	0.673684210526	0.760526315789	0.760526315789	0.760526315789	0.676023391813	0.760526315789	0.852631578947	0.9
0.636257309942	0.636257309942	0.715789473684	0.757894736842	0.805263157895	0.757894736842	0.757894736842	0.710526315789	0.671052631579	0.589473684211	0.626315789474	0.589473684211	0.671052631579	0.757894736842	0.757894736842	0.715789473684	0.631578947368	0.59649122807	0.633771929825	0.59649122807	0.491228070175	0.404540763674	0.404540763674	0.37564499484	0.37564499484	0.37564499484	0.425730994152	0.425730994152	0.491228070175	0.556725146199	0.633771929825	0.676023391813	0.676023391813	0.633771929825	0.676023391813	0.676023391813	0.805263157895	0.85	0.9	0.9	0.85
0.380950077399	0.528379772962	0.676023391813	0.757894736842	0.757894736842	0.676023391813	0.718274853801	0.676023391813	0.757894736842	0.85	0.9	0.9	0.852631578947	0.9	0.9	0.9	0.9	0.805263157895	0.805263157895	0.805263157895	0.805263157895	0.715789473684	0.59649122807	0.59649122807	0.633771929825	0.59649122807	0.556725146199	0.556725146199	0.59649122807	0.556725146199	0.556725146199	0.516959064327	0.393873572821	0.393873572821	0.417042606516	0.417042606516	0.390977443609	0.552631578947	0.592105263158	0.592105263158	0.673684210526
0.760526315789	0.715789473684	0.631578947368	0.671052631579	0.631578947368	0.521929824561	0.458479532164	0.559210526316	0.636257309942	0.718274853801	0.718274853801	0.760526315789	0.760526315789	0.718274853801	0.636257309942	0.526315789474	0.526315789474	0.491228070175	0.491228070175	0.491228070175	0.556725146199	0.633771929825	0.633771929825	0.591520467836	0.556725146199	0.556725146199	0.493154454764	0.380950077399	0.380950077399	0.380950077399	0.380950077399	0.528379772962	0.633771929825	0.710526315789	0.75	0.75	0.710526315789	0.710526315789	0.710526315789	0.626315789474	0.556725146199
0.380950077399	0.435371517028	0.435371517028	0.380950077399	0.380950077399	0.330156733746	0.306574109907	0.282991486068	0.372067423461	0.420029239766	0.515789473684	0.592105263158	0.631578947368	0.592105263158	0.552631578947	0.552631578947	0.589473684211	0.626315789474	0.589473684211	0.484649122807	0.417543859649	0.452339181287	0.521929824561	0.589473684211	0.589473684211	0.589473684211	0.589473684211	0.521929824561	0.452339181287	0.452339181287	0.452339181287	0.395321637427	0.364912280702	0.254859370649	0.270788081314	0.270788081314	0.235254803676	0.221416285813	0.221416285813	0.207577767949	0.166494668043
0.85	0.85	0.9	0.85	0.805263157895	0.805263157895	0.852631578947	0.805263157895	0.852631578947	0.9	0.9	0.852631578947	0.852631578947	0.805263157895	0.715789473684	0.673684210526	0.673684210526	0.673684210526	0.631578947368	0.631578947368	0.631578947368	0.631578947368	0.589473684211	0.552631578947	0.552631578947	0.478947368421	0.515789473684	0.552631578947	0.592105263158	0.631578947368	0.671052631579	0.715789473684	0.671052631579	0.715789473684	0.715789473684	0.671052631579	0.589473684211	0.626315789474	0.626315789474	0.626315789474	0.626315789474
0.19604566973	0.19604566973	0.183792815372	0.202172096909	0.315789473684	0.395321637427	0.425730994152	0.425730994152	0.452339181287	0.425730994152	0.395321637427	0.420029239766	0.452339181287	0.452339181287	0.484649122807	0.547368421053	0.547368421053	0.516959064327	0.516959064327	0.516959064327	0.516959064327	0.549269005848	0.516959064327	0.516959064327	0.516959064327	0.516959064327	0.484649122807	0.484649122807	0.484649122807	0.425730994152	0.425730994152	0.456140350877	0.556725146199	0.591520467836	0.556725146199	0.491228070175	0.425730994152	0.370614035088	0.315789473684	0.315789473684	0.395321637427
0.710526315789	0.757894736842	0.757894736842	0.805263157895	0.852631578947	0.805263157895	0.805263157895	0.805263157895	0.760526315789	0.636257309942	0.636257309942	0.676023391813	0.676023391813	0.718274853801	0.718274853801	0.636257309942	0.718274853801	0.718274853801	0.636257309942	0.526315789474	0.495356037152	0.528379772962	0.676023391813	0.805263157895	0.85	0.805263157895	0.718274853801	0.852631578947	0.95	0.95	0.95	0.9	0.852631578947	0.805263157895	0.715789473684	0.760526315789	0.805263157895	0.760526315789	0.715789473684	0.671052631579	0.715789473684
0.360902255639	0.360902255639	0.360902255639	0.360902255639	0.547368421053	0.626315789474	0.626315789474	0.626315789474	0.626315789474	0.626315789474	0.556725146199	0.484649122807	0.452339181287	0.452339181287	0.452339181287	0.521929824561	0.556725146199	0.59649122807	0.59649122807	0.631578947368	0.59649122807	0.495356037152	0.380950077399	0.380950077399	0.380950077399	0.355553405573	0.355553405573	0.380950077399	0.355553405573	0.431510147919	0.521929824561	0.589473684211	0.671052631579	0.671052631579	0.626315789474	0.417042606516	0.417042606516	0.417042606516	0.443107769424	0.443107769424	0.417042606516
0.671052631579	0.671052631579	0.710526315789	0.710526315789	0.626315789474	0.671052631579	0.671052631579	0.671052631579	0.710526315789	0.671052631579	0.626315789474	0.663157894737	0.710526315789	0.710526315789	0.663157894737	0.663157894737	0.710526315789	0.710526315789	0.757894736842	0.757894736842	0.805263157895	0.9	0.9	0.9	0.85	0.8	0.757894736842	0.805263157895	0.852631578947	0.805263157895	0.805263157895	0.757894736842	0.671052631579	0.59649122807	0.556725146199	0.516959064327	0.626315789474	0.710526315789	0.710526315789	0.710526315789	0.633771929825
0.462332301342	0.462332301342	0.462332301342	0.59649122807	0.671052631579	0.757894736842	0.805263157895	0.805263157895	0.85	0.85	0.9	0.9	0.9	0.9	0.852631578947	0.718274853801	0.636257309942	0.561403508772	0.462332301342	0.433436532508	0.526315789474	0.59649122807	0.633771929825	0.676023391813	0.633771929825	0.633771929825	0.633771929825	0.633771929825	0.59649122807	0.59649122807	0.671052631579	0.671052631579	0.671052631579	0.715789473684	0.760526315789	0.805263157895	0.805263157895	0.805263157895	0.85	0.85	0.85
0.760526315789	0.760526315789	0.715789473684	0.673684210526	0.631578947368	0.589473684211	0.631578947368	0.715789473684	0.805263157895	0.805263157895	0.760526315789	0.715789473684	0.631578947368	0.559210526316	0.521929824561	0.452339181287	0.420029239766	0.515789473684	0.592105263158	0.631578947368	0.592105263158	0.552631578947	0.515789473684	0.478947368421	0.552631578947	0.592105263158	0.592105263158	0.592105263158	0.592105263158	0.631578947368	0.631578947368	0.631578947368	0.592105263158	0.631578947368	0.673684210526	0.673684210526	0.760526315789	0.760526315789	0.673684210526	0.631578947368	0.671052631579
0.9	0.852631578947	0.760526315789	0.634055727554	0.598830409357	0.528379772962	0.528379772962	0.561403508772	0.528379772962	0.495356037152	0.495356037152	0.462332301342	0.462332301342	0.495356037152	0.528379772962	0.495356037152	0.59649122807	0.631578947368	0.631578947368	0.559210526316	0.487134502924	0.458479532164	0.458479532164	0.425730994152	0.425730994152	0.425730994152	0.458479532164	0.491228070175	0.526315789474	0.491228070175	0.59649122807	0.636257309942	0.59649122807	0.673684210526	0.673684210526	0.673684210526	0.631578947368	0.552631578947	0.592105263158	0.673684210526	0.673684210526
0.561403508772	0.561403508772	0.526315789474	0.526315789474	0.526315789474	0.491228070175	0.458479532164	0.458479532164	0.431510147919	0.495356037152	0.528379772962	0.528379772962	0.561403508772	0.676023391813	0.715789473684	0.715789473684	0.633771929825	0.676023391813	0.676023391813	0.636257309942	0.59649122807	0.559210526316	0.487134502924	0.487134502924	0.521929824561	0.559210526316	0.521929824561	0.452339181287	0.364912280702	0.278028404344	0.395321637427	0.487134502924	0.552631578947	0.552631578947	0.487134502924	0.431510147919	0.355553405573	0.380950077399	0.380950077399	0.380950077399	0.528379772962
0.330156733746	0.282991486068	0.261222910217	0.223490712074	0.16140995872	0.0804953560372	0.0590299277606	0.120519435845	0.168727210182	0.21474372205	0.232639032221	0.232639032221	0.232639032221	0.306574109907	0.431510147919	0.559210526316	0.631578947368	0.715789473684	0.715789473684	0.631578947368	0.59649122807	0.559210526316	0.458479532164	0.348813209494	0.286135835913	0.330156733746	0.353739357585	0.380950077399	0.353739357585	0.330156733746	0.355553405573	0.380950077399	0.355553405573	0.355553405573	0.355553405573	0.355553405573	0.462332301342	0.556725146199	0.671052631579	0.710526315789	0.710526315789
0.671052631579	0.631578947368	0.715789473684	0.715789473684	0.757894736842	0.757894736842	0.757894736842	0.710526315789	0.710526315789	0.671052631579	0.671052631579	0.589473684211	0.589473684211	0.589473684211	0.589473684211	0.589473684211	0.626315789474	0.626315789474	0.626315789474	0.671052631579	0.671052631579	0.626315789474	0.710526315789	0.710526315789	0.626315789474	0.671052631579	0.671052631579	0.671052631579	0.671052631579	0.631578947368	0.589473684211	0.589473684211	0.589473684211	0.552631578947	0.513157894737	0.478947368421	0.452339181287	0.452339181287	0.452339181287	0.452339181287	0.521929824561
0.631578947368	0.552631578947	0.552631578947	0.552631578947	0.552631578947	0.513157894737	0.589473684211	0.631578947368	0.631578947368	0.592105263158	0.592105263158	0.673684210526	0.715789473684	0.673684210526	0.673684210526	0.673684210526	0.760526315789	0.760526315789	0.805263157895	0.852631578947	0.852631578947	0.760526315789	0.805263157895	0.805263157895	0.805263157895	0.805263157895	0.715789473684	0.671052631579	0.626315789474	0.626315789474	0.547368421053	0.547368421053	0.547368421053	0.384962406015	0.360902255639	0.360902255639	0.318128654971	0.261673792324	0.226448474126	0.198142414861	0.147574819401
0.59649122807	0.59649122807	0.676023391813	0.676023391813	0.59649122807	0.59649122807	0.528379772962	0.528379772962	0.563605091159	0.563605091159	0.528379772962	0.495356037152	0.462332301342	0.59649122807	0.673684210526	0.673684210526	0.59649122807	0.676023391813	0.715789473684	0.676023391813	0.718274853801	0.676023391813	0.676023391813	0.718274853801	0.718274853801	0.636257309942	0.561403508772	0.561403508772	0.59649122807	0.676023391813	0.718274853801	0.718274853801	0.718274853801	0.718274853801	0.636257309942	0.59649122807	0.631578947368	0.59649122807	0.715789473684	0.805263157895	0.805263157895
0.528379772962	0.408160797214	0.563605091159	0.718274853801	0.805263157895	0.805263157895	0.852631578947	0.852631578947	0.805263157895	0.715789473684	0.671052631579	0.631578947368	0.521929824561	0.559210526316	0.521929824561	0.487134502924	0.425730994152	0.395321637427	0.458479532164	0.491228070175	0.458479532164	0.425730994152	0.521929824561	0.59649122807	0.59649122807	0.715789473684	0.757894736842	0.757894736842	0.85	0.85	0.85	0.757894736842	0.715789473684	0.715789473684	0.715789473684	0.671052631579	0.757894736842	0.757894736842	0.757894736842	0.757894736842	0.715789473684
0.671052631579	0.715789473684	0.715789473684	0.715789473684	0.673684210526	0.559210526316	0.559210526316	0.673684210526	0.760526315789	0.760526315789	0.760526315789	0.676023391813	0.760526315789	0.852631578947	0.9	0.852631578947	0.805263157895	0.805263157895	0.805263157895	0.805263157895	0.852631578947	0.805263157895	0.805263157895	0.805263157895	0.85	0.9	0.9	0.9	0.9	0.9	0.9	0.9	0.9	0.85	0.757894736842	0.757894736842	0.715789473684	0.673684210526	0.559210526316	0.631578947368	0.715789473684
0.631578947368	0.671052631579	0.671052631579	0.671052631579	0.671052631579	0.671052631579	0.671052631579	0.631578947368	0.552631578947	0.552631578947	0.552631578947	0.515789473684	0.452339181287	0.420029239766	0.420029239766	0.478947368421	0.478947368421	0.478947368421	0.452339181287	0.372067423461	0.431510147919	0.462332301342	0.431510147919	0.400687994496	0.343446852425	0.343446852425	0.290608875129	0.328070175439	0.410526315789	0.478947368421	0.478947368421	0.478947368421	0.452339181287	0.487134502924	0.521929824561	0.552631578947	0.552631578947	0.552631578947	0.589473684211	0.589473684211	0.589473684211
0.9	0.852631578947	0.805263157895	0.715789473684	0.673684210526	0.673684210526	0.715789473684	0.715789473684	0.715789473684	0.715789473684	0.757894736842	0.757894736842	0.757894736842	0.757894736842	0.676023391813	0.633771929825	0.591520467836	0.633771929825	0.676023391813	0.718274853801	0.676023391813	0.633771929825	0.633771929825	0.671052631579	0.671052631579	0.671052631579	0.626315789474	0.671052631579	0.671052631579	0.671052631579	0.631578947368	0.715789473684	0.805263157895	0.805263157895	0.715789473684	0.59649122807	0.636257309942	0.636257309942	0.636257309942	0.676023391813	0.676023391813
0.59649122807	0.636257309942	0.59649122807	0.559210526316	0.559210526316	0.559210526316	0.559210526316	0.59649122807	0.671052631579	0.671052631579	0.671052631579	0.589473684211	0.671052631579	0.715789473684	0.757894736842	0.757894736842	0.757894736842	0.671052631579	0.626315789474	0.589473684211	0.631578947368	0.631578947368	0.671052631579	0.631578947368	0.671052631579	0.671052631579	0.59649122807	0.559210526316	0.559210526316	0.559210526316	0.636257309942	0.636257309942	0.636257309942	0.676023391813	0.636257309942	0.636257309942	0.676023391813	0.636257309942	0.561403508772	0.561403508772	0.526315789474
0.589473684211	0.521929824561	0.559210526316	0.559210526316	0.559210526316	0.559210526316	0.673684210526	0.715789473684	0.715789473684	0.805263157895	0.805263157895	0.805263157895	0.805263157895	0.852631578947	0.805263157895	0.9	0.9	0.805263157895	0.85	0.805263157895	0.805263157895	0.760526315789	0.805263157895	0.760526315789	0.805263157895	0.760526315789	0.673684210526	0.559210526316	0.431510147919	0.431510147919	0.400687994496	0.343446852425	0.221416285813	0.387719298246	0.478947368421	0.552631578947	0.589473684211	0.589473684211	0.589473684211	0.589473684211	0.589473684211
0.663157894737	0.626315789474	0.626315789474	0.626315789474	0.626315789474	0.671052631579	0.671052631579	0.671052631579	0.631578947368	0.592105263158	0.631578947368	0.715789473684	0.715789473684	0.671052631579	0.710526315789	0.671052631579	0.626315789474	0.671052631579	0.671052631579	0.671052631579	0.631578947368	0.673684210526	0.715789473684	0.715789473684	0.715789473684	0.671052631579	0.671052631579	0.671052631579	0.715789473684	0.760526315789	0.805263157895	0.760526315789	0.805263157895	0.760526315789	0.673684210526	0.59649122807	0.528379772962	0.528379772962	0.59649122807	0.673684210526	0.760526315789
0.760526315789	0.715789473684	0.671052631579	0.715789473684	0.715789473684	0.760526315789	0.760526315789	0.805263157895	0.760526315789	0.760526315789	0.805263157895	0.805263157895	0.805263157895	0.805263157895	0.805263157895	0.9	0.9	0.805263157895	0.676023391813	0.636257309942	0.636257309942	0.636257309942	0.59649122807	0.521929824561	0.425730994152	0.37564499484	0.404540763674	0.404540763674	0.348813209494	0.348813209494	0.348813209494	0.37564499484	0.37564499484	0.348813209494	0.297213622291	0.321981424149	0.400687994496	0.431510147919	0.431510147919	0.487134502924	0.487134502924
0.673684210526	0.715789473684	0.715789473684	0.631578947368	0.671052631579	0.671052631579	0.671052631579	0.631578947368	0.715789473684	0.757894736842	0.757894736842	0.757894736842	0.757894736842	0.715789473684	0.715789473684	0.715789473684	0.805263157895	0.852631578947	0.852631578947	0.852631578947	0.852631578947	0.805263157895	0.760526315789	0.715789473684	0.715789473684	0.757894736842	0.715789473684	0.631578947368	0.631578947368	0.715789473684	0.715789473684	0.757894736842	0.805263157895	0.805263157895	0.757894736842	0.671052631579	0.589473684211	0.521929824561	0.462332301342	0.380950077399	0.380950077399
0.760526315789	0.760526315789	0.760526315789	0.805263157895	0.760526315789	0.715789473684	0.715789473684	0.715789473684	0.715789473684	0.715789473684	0.760526315789	0.805263157895	0.760526315789	0.760526315789	0.715789473684	0.59649122807	0.59649122807	0.636257309942	0.636257309942	0.559210526316	0.491228070175	0.458479532164	0.458479532164	0.526315789474	0.526315789474	0.491228070175	0.521929824561	0.556725146199	0.521929824561	0.521929824561	0.589473684211	0.589473684211	0.552631578947	0.552631578947	0.552631578947	0.631578947368	0.631578947368	0.671052631579	0.671052631579	0.671052631579	0.671052631579
0.671052631579	0.671052631579	0.631578947368	0.589473684211	0.589473684211	0.589473684211	0.521929824561	0.487134502924	0.487134502924	0.487134502924	0.452339181287	0.417543859649	0.452339181287	0.513157894737	0.547368421053	0.513157894737	0.417543859649	0.417543859649	0.484649122807	0.516959064327	0.484649122807	0.452339181287	0.487134502924	0.521929824561	0.521929824561	0.589473684211	0.671052631579	0.671052631579	0.589473684211	0.589473684211	0.547368421053	0.626315789474	0.671052631579	0.671052631579	0.710526315789	0.671052631579	0.59649122807	0.495356037152	0.495356037152	0.495356037152	0.526315789474
0.671052631579	0.671052631579	0.710526315789	0.757894736842	0.757894736842	0.757894736842	0.671052631579	0.631578947368	0.521929824561	0.521929824561	0.556725146199	0.556725146199	0.484649122807	0.452339181287	0.364912280702	0.395321637427	0.425730994152	0.452339181287	0.484649122807	0.521929824561	0.521929824561	0.556725146199	0.626315789474	0.710526315789	0.710526315789	0.671052631579	0.671052631579	0.589473684211	0.484649122807	0.400687994496	0.400687994496	0.462332301342	0.528379772962	0.528379772962	0.495356037152	0.495356037152	0.495356037152	0.495356037152	0.462332301342	0.462332301342	0.495356037152
0.552631578947	0.631578947368	0.673684210526	0.631578947368	0.631578947368	0.631578947368	0.671052631579	0.715789473684	0.760526315789	0.805263157895	0.805263157895	0.718274853801	0.636257309942	0.676023391813	0.676023391813	0.636257309942	0.559210526316	0.559210526316	0.521929824561	0.484649122807	0.556725146199	0.556725146199	0.516959064327	0.626315789474	0.663157894737	0.663157894737	0.663157894737	0.591520467836	0.591520467836	0.591520467836	0.556725146199	0.556725146199	0.521929824561	0.484649122807	0.521929824561	0.521929824561	0.452339181287	0.484649122807	0.556725146199	0.671052631579	0.710526315789
0.673684210526	0.673684210526	0.631578947368	0.592105263158	0.631578947368	0.631578947368	0.631578947368	0.631578947368	0.631578947368	0.589473684211	0.589473684211	0.671052631579	0.715789473684	0.671052631579	0.671052631579	0.59649122807	0.462332301342	0.330156733746	0.353739357585	0.353739357585	0.330156733746	0.330156733746	0.330156733746	0.355553405573	0.380950077399	0.406346749226	0.561403508772	0.676023391813	0.805263157895	0.852631578947	0.805263157895	0.676023391813	0.676023391813	0.715789473684	0.760526315789	0.760526315789	0.760526315789	0.715789473684	0.715789473684	0.715789473684	0.715789473684
0.671052631579	0.715789473684	0.760526315789	0.715789473684	0.760526315789	0.715789473684	0.715789473684	0.715789473684	0.760526315789	0.805263157895	0.852631578947	0.852631578947	0.805263157895	0.805263157895	0.852631578947	0.805263157895	0.757894736842	0.715789473684	0.760526315789	0.715789473684	0.631578947368	0.631578947368	0.592105263158	0.552631578947	0.515789473684	0.552631578947	0.592105263158	0.673684210526	0.715789473684	0.715789473684	0.631578947368	0.589473684211	0.589473684211	0.521929824561	0.431510147919	0.306574109907	0.330156733746	0.306574109907	0.355553405573	0.380950077399	0.355553405573
0.115793527937	0.199404884761	0.286135835913	0.37564499484	0.491228070175	0.556725146199	0.591520467836	0.556725146199	0.556725146199	0.556725146199	0.556725146199	0.671052631579	0.710526315789	0.710526315789	0.663157894737	0.443107769424	0.393873572821	0.327092240405	0.493154454764	0.528379772962	0.563605091159	0.563605091159	0.563605091159	0.563605091159	0.528379772962	0.495356037152	0.495356037152	0.433436532508	0.352167182663	0.246517027864	0.228908668731	0.30814628483	0.380950077399	0.408160797214	0.380950077399	0.408160797214	0.435371517028	0.408160797214	0.355553405573	0.355553405573	0.355553405573
0.636257309942	0.59649122807	0.556725146199	0.59649122807	0.556725146199	0.589473684211	0.556725146199	0.521929824561	0.559210526316	0.59649122807	0.636257309942	0.59649122807	0.559210526316	0.458479532164	0.491228070175	0.556725146199	0.591520467836	0.633771929825	0.633771929825	0.633771929825	0.59649122807	0.59649122807	0.633771929825	0.59649122807	0.526315789474	0.559210526316	0.526315789474	0.491228070175	0.399122807018	0.370614035088	0.370614035088	0.370614035088	0.425730994152	0.456140350877	0.456140350877	0.421052631579	0.447368421053	0.447368421053	0.417543859649	0.513157894737	0.589473684211
0.487134502924	0.487134502924	0.487134502924	0.487134502924	0.425730994152	0.395321637427	0.336842105263	0.235254803676	0.278028404344	0.318128654971	0.36925647452	0.521929824561	0.559210526316	0.59649122807	0.59649122807	0.59649122807	0.556725146199	0.671052631579	0.710526315789	0.671052631579	0.631578947368	0.671052631579	0.710526315789	0.671052631579	0.59649122807	0.521929824561	0.521929824561	0.452339181287	0.395321637427	0.348813209494	0.321981424149	0.321981424149	0.321981424149	0.425730994152	0.521929824561	0.59649122807	0.59649122807	0.521929824561	0.59649122807	0.636257309942	0.715789473684
0.85	0.757894736842	0.805263157895	0.757894736842	0.715789473684	0.715789473684	0.631578947368	0.631578947368	0.589473684211	0.631578947368	0.631578947368	0.631578947368	0.671052631579	0.631578947368	0.715789473684	0.715789473684	0.671052631579	0.631578947368	0.631578947368	0.715789473684	0.757894736842	0.715789473684	0.757894736842	0.715789473684	0.715789473684	0.715789473684	0.760526315789	0.852631578947	0.852631578947	0.805263157895	0.715789473684	0.715789473684	0.715789473684	0.760526315789	0.805263157895	0.805263157895	0.805263157895	0.757894736842	0.85	0.85	0.9
0.631578947368	0.631578947368	0.552631578947	0.452339181287	0.343446852425	0.372067423461	0.452339181287	0.478947368421	0.478947368421	0.478947368421	0.452339181287	0.372067423461	0.431510147919	0.462332301342	0.462332301342	0.431510147919	0.495356037152	0.528379772962	0.528379772962	0.462332301342	0.37564499484	0.400687994496	0.462332301342	0.59649122807	0.673684210526	0.715789473684	0.715789473684	0.715789473684	0.760526315789	0.805263157895	0.852631578947	0.95	0.95	0.852631578947	0.760526315789	0.802777777778	0.802777777778	0.760526315789	0.718274853801	0.805263157895	0.805263157895
0.429308565531	0.556725146199	0.626315789474	0.663157894737	0.626315789474	0.663157894737	0.626315789474	0.516959064327	0.301931298835	0.28180254558	0.305286091045	0.36925647452	0.417042606516	0.417042606516	0.417042606516	0.417042606516	0.360902255639	0.547368421053	0.626315789474	0.710526315789	0.710526315789	0.663157894737	0.663157894737	0.626315789474	0.671052631579	0.710526315789	0.710526315789	0.671052631579	0.671052631579	0.671052631579	0.589473684211	0.513157894737	0.513157894737	0.552631578947	0.592105263158	0.592105263158	0.592105263158	0.631578947368	0.592105263158	0.559210526316	0.59649122807
0.59649122807	0.59649122807	0.59649122807	0.521929824561	0.458479532164	0.425730994152	0.395321637427	0.487134502924	0.559210526316	0.559210526316	0.521929824561	0.521929824561	0.559210526316	0.521929824561	0.452339181287	0.425730994152	0.484649122807	0.516959064327	0.484649122807	0.484649122807	0.484649122807	0.425730994152	0.37564499484	0.404540763674	0.433436532508	0.433436532508	0.404540763674	0.404540763674	0.431510147919	0.431510147919	0.37564499484	0.28173374613	0.28173374613	0.28173374613	0.305211558308	0.28173374613	0.300515995872	0.348813209494	0.348813209494	0.37564499484	0.402476780186
0.852631578947	0.805263157895	0.805263157895	0.805263157895	0.760526315789	0.715789473684	0.673684210526	0.559210526316	0.521929824561	0.484649122807	0.589473684211	0.626315789474	0.710526315789	0.710526315789	0.710526315789	0.710526315789	0.757894736842	0.805263157895	0.757894736842	0.757894736842	0.671052631579	0.671052631579	0.671052631579	0.671052631579	0.589473684211	0.631578947368	0.671052631579	0.671052631579	0.671052631579	0.710526315789	0.671052631579	0.59649122807	0.59649122807	0.631578947368	0.715789473684	0.715789473684	0.715789473684	0.715789473684	0.673684210526	0.715789473684	0.715789473684
0.805263157895	0.805263157895	0.805263157895	0.715789473684	0.760526315789	0.805263157895	0.805263157895	0.805263157895	0.757894736842	0.757894736842	0.757894736842	0.710526315789	0.757894736842	0.710526315789	0.671052631579	0.59649122807	0.59649122807	0.633771929825	0.59649122807	0.491228070175	0.37564499484	0.404540763674	0.491228070175	0.59649122807	0.671052631579	0.710526315789	0.710526315789	0.671052631579	0.59649122807	0.636257309942	0.59649122807	0.556725146199	0.484649122807	0.456140350877	0.491228070175	0.456140350877	0.484649122807	0.513157894737	0.484649122807	0.484649122807	0.452339181287
0.715789473684	0.715789473684	0.805263157895	0.805263157895	0.760526315789	0.676023391813	0.598830409357	0.598830409357	0.563605091159	0.563605091159	0.563605091159	0.563605091159	0.528379772962	0.528379772962	0.495356037152	0.495356037152	0.495356037152	0.462332301342	0.431510147919	0.37564499484	0.458479532164	0.559210526316	0.636257309942	0.636257309942	0.676023391813	0.718274853801	0.718274853801	0.718274853801	0.718274853801	0.718274853801	0.676023391813	0.636257309942	0.559210526316	0.521929824561	0.589473684211	0.626315789474	0.663157894737	0.626315789474	0.556725146199	0.462332301342	0.330156733746
0.260061919505	0.28173374613	0.260061919505	0.166494668043	0.177594312579	0.177594312579	0.166494668043	0.166494668043	0.198142414861	0.198142414861	0.214654282766	0.232542139663	0.232542139663	0.286205710354	0.327092240405	0.327092240405	0.327092240405	0.34753550543	0.327092240405	0.327092240405	0.327092240405	0.327092240405	0.327092240405	0.393873572821	0.417042606516	0.393873572821	0.556725146199	0.59649122807	0.556725146199	0.59649122807	0.59649122807	0.59649122807	0.521929824561	0.452339181287	0.452339181287	0.425730994152	0.37564499484	0.348813209494	0.321981424149	0.207577767949	0.207577767949
0.852631578947	0.852631578947	0.805263157895	0.676023391813	0.528379772962	0.380950077399	0.355553405573	0.380950077399	0.380950077399	0.408160797214	0.435371517028	0.435371517028	0.435371517028	0.408160797214	0.435371517028	0.408160797214	0.408160797214	0.380950077399	0.528379772962	0.636257309942	0.673684210526	0.715789473684	0.673684210526	0.631578947368	0.552631578947	0.487134502924	0.487134502924	0.521929824561	0.487134502924	0.487134502924	0.559210526316	0.636257309942	0.715789473684	0.715789473684	0.636257309942	0.526315789474	0.491228070175	0.458479532164	0.487134502924	0.521929824561	0.552631578947
0.443107769424	0.417042606516	0.393873572821	0.393873572821	0.626315789474	0.710526315789	0.710526315789	0.757894736842	0.757894736842	0.710526315789	0.710526315789	0.710526315789	0.671052631579	0.59649122807	0.528379772962	0.408160797214	0.355553405573	0.355553405573	0.330156733746	0.355553405573	0.355553405573	0.462332301342	0.59649122807	0.671052631579	0.757894736842	0.757894736842	0.671052631579	0.556725146199	0.493154454764	0.462332301342	0.462332301342	0.429308565531	0.462332301342	0.556725146199	0.626315789474	0.710526315789	0.757894736842	0.805263157895	0.85	0.85	0.85
0.757894736842	0.757894736842	0.805263157895	0.757894736842	0.715789473684	0.760526315789	0.805263157895	0.760526315789	0.805263157895	0.805263157895	0.805263157895	0.757894736842	0.757894736842	0.805263157895	0.85	0.85	0.85	0.8	0.710526315789	0.591520467836	0.591520467836	0.633771929825	0.633771929825	0.59649122807	0.59649122807	0.59649122807	0.528379772962	0.528379772962	0.528379772962	0.495356037152	0.404540763674	0.37564499484	0.321981424149	0.297213622291	0.272445820433	0.272445820433	0.297213622291	0.364912280702	0.452339181287	0.521929824561	0.631578947368
0.563605091159	0.563605091159	0.528379772962	0.495356037152	0.462332301342	0.37564499484	0.404540763674	0.404540763674	0.404540763674	0.491228070175	0.521929824561	0.491228070175	0.462332301342	0.462332301342	0.404540763674	0.305211558308	0.28173374613	0.260061919505	0.218524251806	0.127770406408	0.23309253526	0.297213622291	0.321981424149	0.37564499484	0.37564499484	0.404540763674	0.491228070175	0.59649122807	0.633771929825	0.633771929825	0.710526315789	0.710526315789	0.671052631579	0.626315789474	0.671052631579	0.671052631579	0.589473684211	0.631578947368	0.715789473684	0.760526315789	0.715789473684
0.715789473684	0.673684210526	0.631578947368	0.631578947368	0.715789473684	0.715789473684	0.673684210526	0.673684210526	0.760526315789	0.760526315789	0.805263157895	0.805263157895	0.757894736842	0.710526315789	0.671052631579	0.671052631579	0.710526315789	0.671052631579	0.671052631579	0.59649122807	0.528379772962	0.528379772962	0.563605091159	0.563605091159	0.563605091159	0.528379772962	0.495356037152	0.462332301342	0.462332301342	0.431510147919	0.431510147919	0.559210526316	0.631578947368	0.715789473684	0.757894736842	0.805263157895	0.757894736842	0.671052631579	0.633771929825	0.671052631579	0.633771929825
0.452339181287	0.487134502924	0.487134502924	0.521929824561	0.589473684211	0.589473684211	0.521929824561	0.556725146199	0.521929824561	0.521929824561	0.521929824561	0.458479532164	0.404540763674	0.404540763674	0.404540763674	0.404540763674	0.348813209494	0.370614035088	0.395321637427	0.370614035088	0.425730994152	0.425730994152	0.452339181287	0.425730994152	0.395321637427	0.364912280702	0.387719298246	0.364912280702	0.425730994152	0.425730994152	0.364912280702	0.235254803676	0.235254803676	0.270788081314	0.270788081314	0.28671679198	0.442105263158	0.513157894737	0.589473684211	0.631578947368	0.631578947368
0.626315789474	0.626315789474	0.626315789474	0.589473684211	0.484649122807	0.521929824561	0.484649122807	0.521929824561	0.521929824561	0.521929824561	0.556725146199	0.591520467836	0.591520467836	0.591520467836	0.633771929825	0.633771929825	0.591520467836	0.663157894737	0.75	0.75	0.8	0.75	0.8	0.8	0.8	0.75	0.710526315789	0.671052631579	0.59649122807	0.559210526316	0.491228070175	0.491228070175	0.458479532164	0.487134502924	0.458479532164	0.487134502924	0.521929824561	0.589473684211	0.589473684211	0.589473684211	0.631578947368
0.355553405573	0.355553405573	0.30814628483	0.30814628483	0.30814628483	0.330156733746	0.433436532508	0.526315789474	0.559210526316	0.526315789474	0.526315789474	0.59649122807	0.633771929825	0.633771929825	0.59649122807	0.491228070175	0.324366471735	0.521929824561	0.59649122807	0.59649122807	0.59649122807	0.559210526316	0.559210526316	0.59649122807	0.59649122807	0.636257309942	0.676023391813	0.676023391813	0.676023391813	0.676023391813	0.676023391813	0.633771929825	0.676023391813	0.676023391813	0.718274853801	0.718274853801	0.676023391813	0.718274853801	0.676023391813	0.757894736842	0.757894736842
0.484649122807	0.521929824561	0.484649122807	0.484649122807	0.521929824561	0.484649122807	0.521929824561	0.521929824561	0.487134502924	0.487134502924	0.521929824561	0.59649122807	0.671052631579	0.757894736842	0.85	0.85	0.805263157895	0.805263157895	0.805263157895	0.757894736842	0.715789473684	0.636257309942	0.561403508772	0.433436532508	0.433436532508	0.462332301342	0.433436532508	0.433436532508	0.433436532508	0.526315789474	0.59649122807	0.59649122807	0.636257309942	0.636257309942	0.760526315789	0.805263157895	0.760526315789	0.676023391813	0.676023391813	0.676023391813	0.760526315789
0.671052631579	0.715789473684	0.715789473684	0.631578947368	0.521929824561	0.521929824561	0.59649122807	0.715789473684	0.757894736842	0.715789473684	0.805263157895	0.852631578947	0.805263157895	0.805263157895	0.718274853801	0.676023391813	0.633771929825	0.710526315789	0.75	0.75	0.710526315789	0.710526315789	0.710526315789	0.710526315789	0.626315789474	0.393873572821	0.327092240405	0.28180254558	0.245319180304	0.181630546956	0.122979016168	0.08347666552	0.177550954592	0.260061919505	0.348813209494	0.431510147919	0.462332301342	0.431510147919	0.462332301342	0.495356037152	0.636257309942
0.408160797214	0.435371517028	0.563605091159	0.676023391813	0.757894736842	0.8	0.85	0.8	0.8	0.710526315789	0.633771929825	0.493154454764	0.493154454764	0.528379772962	0.528379772962	0.528379772962	0.528379772962	0.563605091159	0.563605091159	0.563605091159	0.563605091159	0.528379772962	0.528379772962	0.462332301342	0.37564499484	0.491228070175	0.556725146199	0.626315789474	0.663157894737	0.626315789474	0.626315789474	0.626315789474	0.626315789474	0.589473684211	0.556725146199	0.556725146199	0.484649122807	0.484649122807	0.556725146199	0.556725146199	0.521929824561
0.760526315789	0.805263157895	0.760526315789	0.760526315789	0.760526315789	0.715789473684	0.671052631579	0.671052631579	0.710526315789	0.671052631579	0.671052631579	0.626315789474	0.626315789474	0.626315789474	0.710526315789	0.757894736842	0.757894736842	0.710526315789	0.626315789474	0.556725146199	0.591520467836	0.556725146199	0.671052631579	0.710526315789	0.710526315789	0.626315789474	0.626315789474	0.589473684211	0.521929824561	0.559210526316	0.559210526316	0.521929824561	0.452339181287	0.395321637427	0.364912280702	0.308771929825	0.19604566973	0.328070175439	0.387719298246	0.452339181287	0.484649122807
0.16140995872	0.16140995872	0.177550954592	0.238390092879	0.321981424149	0.369865841073	0.447368421053	0.547368421053	0.626315789474	0.626315789474	0.626315789474	0.626315789474	0.626315789474	0.663157894737	0.626315789474	0.626315789474	0.556725146199	0.462332301342	0.330156733746	0.232639032221	0.232639032221	0.250534342392	0.269806214884	0.289078087375	0.269806214884	0.380950077399	0.528379772962	0.633771929825	0.710526315789	0.8	0.8	0.8	0.8	0.8	0.710526315789	0.633771929825	0.591520467836	0.633771929825	0.633771929825	0.59649122807	0.59649122807
0.760526315789	0.676023391813	0.636257309942	0.636257309942	0.636257309942	0.636257309942	0.676023391813	0.676023391813	0.636257309942	0.526315789474	0.495356037152	0.563605091159	0.563605091159	0.676023391813	0.757894736842	0.85	0.85	0.85	0.85	0.9	0.9	0.805263157895	0.718274853801	0.563605091159	0.528379772962	0.528379772962	0.528379772962	0.563605091159	0.528379772962	0.493154454764	0.462332301342	0.462332301342	0.493154454764	0.528379772962	0.528379772962	0.495356037152	0.526315789474	0.59649122807	0.671052631579	0.757894736842	0.757894736842
0.631578947368	0.631578947368	0.552631578947	0.552631578947	0.552631578947	0.589473684211	0.631578947368	0.671052631579	0.631578947368	0.631578947368	0.589473684211	0.552631578947	0.452339181287	0.400687994496	0.348813209494	0.348813209494	0.306574109907	0.306574109907	0.330156733746	0.353739357585	0.380950077399	0.495356037152	0.59649122807	0.715789473684	0.757894736842	0.805263157895	0.805263157895	0.805263157895	0.852631578947	0.805263157895	0.760526315789	0.760526315789	0.715789473684	0.59649122807	0.462332301342	0.37564499484	0.348813209494	0.348813209494	0.37564499484	0.37564499484	0.37564499484
0.59649122807	0.561403508772	0.561403508772	0.636257309942	0.676023391813	0.718274853801	0.676023391813	0.633771929825	0.556725146199	0.59649122807	0.556725146199	0.556725146199	0.556725146199	0.556725146199	0.633771929825	0.633771929825	0.633771929825	0.676023391813	0.676023391813	0.676023391813	0.676023391813	0.676023391813	0.676023391813	0.636257309942	0.559210526316	0.458479532164	0.491228070175	0.458479532164	0.458479532164	0.521929824561	0.59649122807	0.59649122807	0.556725146199	0.484649122807	0.484649122807	0.484649122807	0.521929824561	0.521929824561	0.556725146199	0.556725146199	0.589473684211
0.636257309942	0.676023391813	0.636257309942	0.636257309942	0.563605091159	0.563605091159	0.563605091159	0.563605091159	0.528379772962	0.633771929825	0.710526315789	0.75	0.710526315789	0.633771929825	0.633771929825	0.591520467836	0.556725146199	0.591520467836	0.710526315789	0.75	0.710526315789	0.710526315789	0.710526315789	0.8	0.85	0.85	0.85	0.8	0.710526315789	0.633771929825	0.676023391813	0.676023391813	0.676023391813	0.633771929825	0.676023391813	0.633771929825	0.676023391813	0.676023391813	0.636257309942	0.526315789474	0.404540763674
0.626315789474	0.589473684211	0.556725146199	0.556725146199	0.59649122807	0.59649122807	0.59649122807	0.636257309942	0.59649122807	0.521929824561	0.425730994152	0.299415204678	0.425730994152	0.458479532164	0.559210526316	0.636257309942	0.760526315789	0.805263157895	0.805263157895	0.715789473684	0.715789473684	0.715789473684	0.636257309942	0.636257309942	0.636257309942	0.676023391813	0.718274853801	0.718274853801	0.676023391813	0.636257309942	0.676023391813	0.676023391813	0.676023391813	0.59649122807	0.559210526316	0.487134502924	0.487134502924	0.592105263158	0.673684210526	0.673684210526	0.673684210526
0.37564499484	0.28173374613	0.28173374613	0.303405572755	0.28173374613	0.28173374613	0.321981424149	0.400687994496	0.462332301342	0.462332301342	0.400687994496	0.462332301342	0.559210526316	0.592105263158	0.559210526316	0.462332301342	0.431510147919	0.462332301342	0.462332301342	0.429308565531	0.429308565531	0.37564499484	0.37564499484	0.37564499484	0.37564499484	0.346749226006	0.369865841073	0.417543859649	0.442105263158	0.417543859649	0.452339181287	0.452339181287	0.484649122807	0.452339181287	0.395321637427	0.487134502924	0.521929824561	0.552631578947	0.589473684211	0.589473684211	0.589473684211
0.491228070175	0.556725146199	0.591520467836	0.633771929825	0.676023391813	0.757894736842	0.8	0.8	0.8	0.8	0.8	0.8	0.757894736842	0.715789473684	0.715789473684	0.631578947368	0.552631578947	0.589473684211	0.589473684211	0.589473684211	0.626315789474	0.626315789474	0.626315789474	0.626315789474	0.589473684211	0.671052631579	0.715789473684	0.757894736842	0.757894736842	0.757894736842	0.757894736842	0.757894736842	0.715789473684	0.715789473684	0.715789473684	0.715789473684	0.757894736842	0.805263157895	0.805263157895	0.805263157895	0.9
0.757894736842	0.805263157895	0.805263157895	0.9	0.9	0.9	0.9	0.85	0.805263157895	0.805263157895	0.852631578947	0.805263157895	0.85	0.85	0.85	0.8	0.710526315789	0.757894736842	0.805263157895	0.805263157895	0.852631578947	0.852631578947	0.805263157895	0.805263157895	0.805263157895	0.805263157895	0.85	0.9	0.85	0.85	0.85	0.85	0.9	0.9	0.852631578947	0.852631578947	0.95	0.95	0.9	0.9	0.805263157895
0.636257309942	0.760526315789	0.805263157895	0.760526315789	0.676023391813	0.676023391813	0.760526315789	0.805263157895	0.805263157895	0.757894736842	0.8	0.8	0.8	0.8	0.757894736842	0.676023391813	0.718274853801	0.760526315789	0.760526315789	0.676023391813	0.676023391813	0.633771929825	0.633771929825	0.715789473684	0.715789473684	0.715789473684	0.673684210526	0.673684210526	0.715789473684	0.715789473684	0.631578947368	0.715789473684	0.715789473684	0.760526315789	0.805263157895	0.805263157895	0.852631578947	0.95	0.95	0.9	0.852631578947
0.348813209494	0.321981424149	0.37564499484	0.404540763674	0.526315789474	0.59649122807	0.59649122807	0.559210526316	0.458479532164	0.37564499484	0.431510147919	0.495356037152	0.528379772962	0.495356037152	0.495356037152	0.495356037152	0.431510147919	0.487134502924	0.487134502924	0.431510147919	0.330156733746	0.330156733746	0.330156733746	0.355553405573	0.380950077399	0.380950077399	0.380950077399	0.406346749226	0.406346749226	0.406346749226	0.352167182663	0.352167182663	0.330156733746	0.433436532508	0.491228070175	0.491228070175	0.433436532508	0.433436532508	0.404540763674	0.348813209494	0.348813209494
0.757894736842	0.757894736842	0.671052631579	0.671052631579	0.631578947368	0.631578947368	0.673684210526	0.631578947368	0.631578947368	0.673684210526	0.673684210526	0.673684210526	0.715789473684	0.673684210526	0.631578947368	0.631578947368	0.671052631579	0.631578947368	0.589473684211	0.513157894737	0.513157894737	0.552631578947	0.589473684211	0.589473684211	0.589473684211	0.521929824561	0.552631578947	0.631578947368	0.631578947368	0.631578947368	0.559210526316	0.458479532164	0.348813209494	0.348813209494	0.37564499484	0.37564499484	0.404540763674	0.37564499484	0.323632610939	0.399122807018	0.425730994152
0.429308565531	0.462332301342	0.429308565531	0.516959064327	0.626315789474	0.663157894737	0.626315789474	0.547368421053	0.340852130326	0.28180254558	0.239867642964	0.343446852425	0.372067423461	0.431510147919	0.431510147919	0.462332301342	0.462332301342	0.521929824561	0.521929824561	0.556725146199	0.556725146199	0.556725146199	0.591520467836	0.591520467836	0.556725146199	0.59649122807	0.715789473684	0.757894736842	0.757894736842	0.710526315789	0.757894736842	0.757894736842	0.710526315789	0.671052631579	0.59649122807	0.59649122807	0.559210526316	0.559210526316	0.559210526316	0.673684210526	0.760526315789
0.135276917785	0.260061919505	0.348813209494	0.431510147919	0.495356037152	0.563605091159	0.563605091159	0.528379772962	0.528379772962	0.676023391813	0.805263157895	0.852631578947	0.805263157895	0.760526315789	0.760526315789	0.673684210526	0.673684210526	0.715789473684	0.805263157895	0.805263157895	0.715789473684	0.671052631579	0.671052631579	0.757894736842	0.805263157895	0.85	0.805263157895	0.805263157895	0.805263157895	0.757894736842	0.805263157895	0.805263157895	0.757894736842	0.757894736842	0.757894736842	0.671052631579	0.715789473684	0.671052631579	0.589473684211	0.589473684211	0.589473684211
0.715789473684	0.715789473684	0.760526315789	0.760526315789	0.805263157895	0.805263157895	0.715789473684	0.715789473684	0.671052631579	0.710526315789	0.710526315789	0.757894736842	0.85	0.85	0.8	0.8	0.757894736842	0.8	0.757894736842	0.715789473684	0.715789473684	0.760526315789	0.805263157895	0.760526315789	0.805263157895	0.760526315789	0.676023391813	0.636257309942	0.676023391813	0.636257309942	0.636257309942	0.59649122807	0.59649122807	0.676023391813	0.715789473684	0.676023391813	0.676023391813	0.676023391813	0.676023391813	0.59649122807	0.59649122807
0.757894736842	0.710526315789	0.75	0.75	0.75	0.75	0.8	0.8	0.8	0.75	0.8	0.85	0.9	0.9	0.9	0.9	0.9	0.9	0.9	0.852631578947	0.718274853801	0.636257309942	0.715789473684	0.757894736842	0.715789473684	0.715789473684	0.757894736842	0.757894736842	0.805263157895	0.757894736842	0.715789473684	0.715789473684	0.673684210526	0.673684210526	0.673684210526	0.673684210526	0.592105263158	0.559210526316	0.491228070175	0.491228070175	0.458479532164
0.528379772962	0.636257309942	0.760526315789	0.805263157895	0.805263157895	0.805263157895	0.852631578947	0.805263157895	0.805263157895	0.805263157895	0.805263157895	0.757894736842	0.8	0.85	0.9	0.9	0.852631578947	0.760526315789	0.760526315789	0.715789473684	0.671052631579	0.671052631579	0.631578947368	0.673684210526	0.715789473684	0.673684210526	0.559210526316	0.521929824561	0.521929824561	0.556725146199	0.556725146199	0.556725146199	0.59649122807	0.59649122807	0.676023391813	0.718274853801	0.760526315789	0.718274853801	0.852631578947	0.9	0.9
0.671052631579	0.671052631579	0.626315789474	0.671052631579	0.671052631579	0.631578947368	0.59649122807	0.636257309942	0.715789473684	0.805263157895	0.85	0.85	0.85	0.757894736842	0.671052631579	0.671052631579	0.589473684211	0.521929824561	0.521929824561	0.521929824561	0.484649122807	0.484649122807	0.521929824561	0.484649122807	0.452339181287	0.452339181287	0.452339181287	0.552631578947	0.589473684211	0.589473684211	0.556725146199	0.521929824561	0.458479532164	0.491228070175	0.526315789474	0.559210526316	0.636257309942	0.636257309942	0.636257309942	0.59649122807	0.521929824561
0.113519091847	0.103199174407	0.127770406408	0.161449375072	0.172981473291	0.161449375072	0.177594312579	0.211351909185	0.300515995872	0.37564499484	0.404540763674	0.404540763674	0.37564499484	0.300515995872	0.370614035088	0.395321637427	0.452339181287	0.452339181287	0.395321637427	0.425730994152	0.452339181287	0.513157894737	0.589473684211	0.626315789474	0.589473684211	0.671052631579	0.715789473684	0.715789473684	0.715789473684	0.631578947368	0.559210526316	0.431510147919	0.431510147919	0.495356037152	0.495356037152	0.431510147919	0.348813209494	0.28173374613	0.238390092879	0.238390092879	0.28173374613
0.589473684211	0.589473684211	0.589473684211	0.626315789474	0.671052631579	0.715789473684	0.671052631579	0.671052631579	0.671052631579	0.671052631579	0.715789473684	0.671052631579	0.757894736842	0.757894736842	0.757894736842	0.85	0.85	0.85	0.757894736842	0.633771929825	0.633771929825	0.633771929825	0.556725146199	0.556725146199	0.589473684211	0.556725146199	0.626315789474	0.710526315789	0.710526315789	0.757894736842	0.757894736842	0.715789473684	0.671052631579	0.631578947368	0.552631578947	0.513157894737	0.513157894737	0.513157894737	0.589473684211	0.589473684211	0.626315789474
0.671052631579	0.59649122807	0.59649122807	0.59649122807	0.631578947368	0.671052631579	0.631578947368	0.715789473684	0.760526315789	0.760526315789	0.715789473684	0.671052631579	0.631578947368	0.59649122807	0.559210526316	0.559210526316	0.559210526316	0.521929824561	0.521929824561	0.589473684211	0.589473684211	0.631578947368	0.671052631579	0.715789473684	0.715789473684	0.760526315789	0.805263157895	0.760526315789	0.805263157895	0.760526315789	0.760526315789	0.760526315789	0.760526315789	0.852631578947	0.852631578947	0.760526315789	0.760526315789	0.805263157895	0.760526315789	0.673684210526	0.760526315789
0.757894736842	0.715789473684	0.715789473684	0.636257309942	0.495356037152	0.495356037152	0.462332301342	0.462332301342	0.521929824561	0.521929824561	0.521929824561	0.521929824561	0.589473684211	0.589473684211	0.589473684211	0.626315789474	0.589473684211	0.484649122807	0.513157894737	0.547368421053	0.547368421053	0.547368421053	0.626315789474	0.663157894737	0.663157894737	0.615789473684	0.663157894737	0.663157894737	0.615789473684	0.663157894737	0.663157894737	0.663157894737	0.626315789474	0.626315789474	0.626315789474	0.671052631579	0.710526315789	0.710526315789	0.671052631579	0.671052631579	0.671052631579
0.484649122807	0.484649122807	0.547368421053	0.581578947368	0.663157894737	0.663157894737	0.663157894737	0.710526315789	0.710526315789	0.757894736842	0.757894736842	0.671052631579	0.671052631579	0.671052631579	0.631578947368	0.673684210526	0.760526315789	0.805263157895	0.805263157895	0.805263157895	0.805263157895	0.805263157895	0.715789473684	0.59649122807	0.521929824561	0.458479532164	0.559210526316	0.59649122807	0.59649122807	0.59649122807	0.59649122807	0.526315789474	0.458479532164	0.399122807018	0.370614035088	0.315789473684	0.270175438596	0.254282765738	0.207527089783	0.207527089783	0.172939241486
0.633771929825	0.633771929825	0.633771929825	0.591520467836	0.591520467836	0.556725146199	0.484649122807	0.547368421053	0.581578947368	0.547368421053	0.589473684211	0.589473684211	0.626315789474	0.589473684211	0.547368421053	0.589473684211	0.626315789474	0.671052631579	0.671052631579	0.626315789474	0.626315789474	0.626315789474	0.589473684211	0.626315789474	0.710526315789	0.757894736842	0.757894736842	0.757894736842	0.805263157895	0.805263157895	0.805263157895	0.760526315789	0.673684210526	0.673684210526	0.673684210526	0.673684210526	0.673684210526	0.715789473684	0.715789473684	0.715789473684	0.760526315789
0.559210526316	0.631578947368	0.631578947368	0.559210526316	0.521929824561	0.521929824561	0.559210526316	0.631578947368	0.631578947368	0.671052631579	0.631578947368	0.671052631579	0.631578947368	0.589473684211	0.631578947368	0.631578947368	0.592105263158	0.592105263158	0.631578947368	0.673684210526	0.631578947368	0.631578947368	0.673684210526	0.673684210526	0.59649122807	0.521929824561	0.521929824561	0.521929824561	0.631578947368	0.673684210526	0.715789473684	0.673684210526	0.760526315789	0.760526315789	0.715789473684	0.673684210526	0.715789473684	0.715789473684	0.636257309942	0.495356037152	0.355553405573
0.757894736842	0.671052631579	0.626315789474	0.581578947368	0.581578947368	0.663157894737	0.710526315789	0.757894736842	0.757894736842	0.757894736842	0.671052631579	0.631578947368	0.552631578947	0.592105263158	0.631578947368	0.631578947368	0.552631578947	0.589473684211	0.631578947368	0.671052631579	0.671052631579	0.626315789474	0.547368421053	0.547368421053	0.547368421053	0.589473684211	0.547368421053	0.360902255639	0.360902255639	0.340852130326	0.301931298835	0.429308565531	0.429308565531	0.396284829721	0.369865841073	0.321981424149	0.321981424149	0.369865841073	0.429308565531	0.462332301342	0.462332301342
0.190233165635	0.243808049536	0.264125386997	0.243808049536	0.243808049536	0.286135835913	0.30814628483	0.404540763674	0.526315789474	0.59649122807	0.676023391813	0.676023391813	0.676023391813	0.633771929825	0.633771929825	0.676023391813	0.676023391813	0.676023391813	0.633771929825	0.710526315789	0.8	0.8	0.710526315789	0.671052631579	0.671052631579	0.671052631579	0.671052631579	0.631578947368	0.631578947368	0.589473684211	0.626315789474	0.589473684211	0.589473684211	0.589473684211	0.589473684211	0.671052631579	0.671052631579	0.626315789474	0.671052631579	0.757894736842	0.757894736842
0.484649122807	0.513157894737	0.589473684211	0.589473684211	0.547368421053	0.589473684211	0.589473684211	0.631578947368	0.631578947368	0.671052631579	0.757894736842	0.805263157895	0.85	0.85	0.805263157895	0.718274853801	0.805263157895	0.805263157895	0.805263157895	0.805263157895	0.760526315789	0.760526315789	0.715789473684	0.631578947368	0.552631578947	0.513157894737	0.513157894737	0.513157894737	0.513157894737	0.589473684211	0.631578947368	0.589473684211	0.589473684211	0.671052631579	0.710526315789	0.671052631579	0.631578947368	0.631578947368	0.631578947368	0.589473684211	0.671052631579
0.757894736842	0.805263157895	0.805263157895	0.805263157895	0.85	0.85	0.8	0.8	0.710526315789	0.710526315789	0.757894736842	0.757894736842	0.757894736842	0.757894736842	0.715789473684	0.59649122807	0.495356037152	0.462332301342	0.431510147919	0.348813209494	0.348813209494	0.395321637427	0.487134502924	0.559210526316	0.559210526316	0.559210526316	0.521929824561	0.559210526316	0.521929824561	0.521929824561	0.487134502924	0.592105263158	0.673684210526	0.673684210526	0.592105263158	0.673684210526	0.715789473684	0.760526315789	0.715789473684	0.757894736842	0.757894736842
0.484649122807	0.556725146199	0.556725146199	0.556725146199	0.556725146199	0.556725146199	0.556725146199	0.59649122807	0.636257309942	0.636257309942	0.676023391813	0.715789473684	0.676023391813	0.563605091159	0.563605091159	0.495356037152	0.431510147919	0.400687994496	0.400687994496	0.372067423461	0.452339181287	0.552631578947	0.589473684211	0.589473684211	0.521929824561	0.452339181287	0.425730994152	0.348813209494	0.348813209494	0.425730994152	0.484649122807	0.516959064327	0.484649122807	0.456140350877	0.37564499484	0.404540763674	0.495356037152	0.563605091159	0.598830409357	0.634055727554	0.669281045752
0.671052631579	0.671052631579	0.710526315789	0.671052631579	0.59649122807	0.462332301342	0.404540763674	0.348813209494	0.300515995872	0.221362229102	0.300515995872	0.348813209494	0.37564499484	0.37564499484	0.404540763674	0.404540763674	0.37564499484	0.321981424149	0.277399380805	0.321981424149	0.321981424149	0.348813209494	0.321981424149	0.364912280702	0.417543859649	0.484649122807	0.521929824561	0.589473684211	0.626315789474	0.589473684211	0.552631578947	0.515789473684	0.515789473684	0.552631578947	0.589473684211	0.589473684211	0.589473684211	0.513157894737	0.547368421053	0.547368421053	0.547368421053
0.671052631579	0.671052631579	0.626315789474	0.589473684211	0.556725146199	0.556725146199	0.556725146199	0.626315789474	0.626315789474	0.589473684211	0.484649122807	0.516959064327	0.556725146199	0.556725146199	0.484649122807	0.484649122807	0.484649122807	0.484649122807	0.452339181287	0.513157894737	0.589473684211	0.631578947368	0.589473684211	0.589473684211	0.589473684211	0.589473684211	0.589473684211	0.589473684211	0.552631578947	0.521929824561	0.487134502924	0.487134502924	0.487134502924	0.487134502924	0.521929824561	0.521929824561	0.59649122807	0.59649122807	0.59649122807	0.559210526316	0.636257309942
0.718274853801	0.718274853801	0.636257309942	0.760526315789	0.805263157895	0.805263157895	0.805263157895	0.805263157895	0.757894736842	0.715789473684	0.636257309942	0.528379772962	0.563605091159	0.528379772962	0.561403508772	0.676023391813	0.718274853801	0.718274853801	0.676023391813	0.561403508772	0.433436532508	0.433436532508	0.404540763674	0.458479532164	0.521929824561	0.521929824561	0.559210526316	0.559210526316	0.59649122807	0.673684210526	0.673684210526	0.673684210526	0.715789473684	0.715789473684	0.715789473684	0.715789473684	0.715789473684	0.715789473684	0.631578947368	0.552631578947	0.631578947368
0.261222910217	0.306574109907	0.330156733746	0.380950077399	0.380950077399	0.435371517028	0.435371517028	0.435371517028	0.435371517028	0.435371517028	0.563605091159	0.636257309942	0.636257309942	0.676023391813	0.715789473684	0.676023391813	0.718274853801	0.718274853801	0.718274853801	0.718274853801	0.718274853801	0.676023391813	0.59649122807	0.556725146199	0.521929824561	0.521929824561	0.559210526316	0.559210526316	0.521929824561	0.484649122807	0.484649122807	0.513157894737	0.484649122807	0.425730994152	0.458479532164	0.521929824561	0.556725146199	0.521929824561	0.425730994152	0.364912280702	0.395321637427
0.715789473684	0.715789473684	0.757894736842	0.757894736842	0.805263157895	0.805263157895	0.715789473684	0.760526315789	0.760526315789	0.760526315789	0.805263157895	0.760526315789	0.760526315789	0.715789473684	0.757894736842	0.715789473684	0.757894736842	0.757894736842	0.805263157895	0.805263157895	0.805263157895	0.718274853801	0.636257309942	0.59649122807	0.59649122807	0.521929824561	0.521929824561	0.631578947368	0.715789473684	0.715789473684	0.715789473684	0.715789473684	0.673684210526	0.636257309942	0.59649122807	0.59649122807	0.59649122807	0.59649122807	0.59649122807	0.559210526316	0.559210526316
0.636257309942	0.559210526316	0.592105263158	0.631578947368	0.631578947368	0.631578947368	0.631578947368	0.715789473684	0.760526315789	0.760526315789	0.673684210526	0.592105263158	0.559210526316	0.559210526316	0.487134502924	0.395321637427	0.364912280702	0.364912280702	0.336842105263	0.364912280702	0.336842105263	0.364912280702	0.364912280702	0.315789473684	0.395321637427	0.425730994152	0.452339181287	0.521929824561	0.521929824561	0.559210526316	0.559210526316	0.631578947368	0.671052631579	0.631578947368	0.631578947368	0.715789473684	0.715789473684	0.715789473684	0.631578947368	0.631578947368	0.671052631579
0.369865841073	0.369865841073	0.400687994496	0.429308565531	0.556725146199	0.626315789474	0.626315789474	0.589473684211	0.521929824561	0.400687994496	0.372067423461	0.297213622291	0.395321637427	0.452339181287	0.452339181287	0.395321637427	0.395321637427	0.487134502924	0.559210526316	0.559210526316	0.636257309942	0.636257309942	0.676023391813	0.715789473684	0.676023391813	0.718274853801	0.676023391813	0.59649122807	0.462332301342	0.528379772962	0.528379772962	0.528379772962	0.563605091159	0.563605091159	0.495356037152	0.495356037152	0.528379772962	0.495356037152	0.495356037152	0.433436532508	0.404540763674
0.671052631579	0.671052631579	0.589473684211	0.589473684211	0.589473684211	0.626315789474	0.589473684211	0.552631578947	0.552631578947	0.552631578947	0.589473684211	0.631578947368	0.631578947368	0.589473684211	0.552631578947	0.631578947368	0.671052631579	0.631578947368	0.521929824561	0.431510147919	0.431510147919	0.462332301342	0.431510147919	0.431510147919	0.462332301342	0.462332301342	0.493154454764	0.462332301342	0.462332301342	0.462332301342	0.400687994496	0.521929824561	0.589473684211	0.589473684211	0.631578947368	0.631578947368	0.631578947368	0.631578947368	0.559210526316	0.431510147919	0.431510147919
0.30814628483	0.404540763674	0.491228070175	0.521929824561	0.556725146199	0.521929824561	0.552631578947	0.631578947368	0.631578947368	0.589473684211	0.589473684211	0.671052631579	0.710526315789	0.710526315789	0.710526315789	0.710526315789	0.757894736842	0.757894736842	0.671052631579	0.715789473684	0.715789473684	0.757894736842	0.805263157895	0.85	0.85	0.85	0.8	0.8	0.757894736842	0.805263157895	0.852631578947	0.852631578947	0.805263157895	0.85	0.85	0.85	0.805263157895	0.852631578947	0.805263157895	0.852631578947	0.852631578947
0.805263157895	0.760526315789	0.760526315789	0.805263157895	0.852631578947	0.9	0.852631578947	0.760526315789	0.805263157895	0.760526315789	0.852631578947	0.852631578947	0.805263157895	0.805263157895	0.757894736842	0.757894736842	0.710526315789	0.671052631579	0.59649122807	0.495356037152	0.408160797214	0.408160797214	0.408160797214	0.380950077399	0.380950077399	0.380950077399	0.353739357585	0.353739357585	0.493154454764	0.633771929825	0.757894736842	0.8	0.757894736842	0.633771929825	0.633771929825	0.633771929825	0.633771929825	0.633771929825	0.676023391813	0.676023391813	0.59649122807
0.59649122807	0.59649122807	0.559210526316	0.559210526316	0.631578947368	0.671052631579	0.671052631579	0.589473684211	0.521929824561	0.521929824561	0.521929824561	0.59649122807	0.59649122807	0.671052631579	0.757894736842	0.805263157895	0.805263157895	0.805263157895	0.805263157895	0.805263157895	0.760526315789	0.760526315789	0.715789473684	0.715789473684	0.715789473684	0.673684210526	0.673684210526	0.592105263158	0.592105263158	0.552631578947	0.552631578947	0.592105263158	0.631578947368	0.631578947368	0.631578947368	0.631578947368	0.589473684211	0.589473684211	0.521929824561	0.521929824561	0.521929824561
0.715789473684	0.715789473684	0.757894736842	0.715789473684	0.59649122807	0.495356037152	0.495356037152	0.462332301342	0.429308565531	0.429308565531	0.457929136567	0.429308565531	0.456140350877	0.516959064327	0.516959064327	0.516959064327	0.556725146199	0.556725146199	0.59649122807	0.633771929825	0.633771929825	0.671052631579	0.710526315789	0.671052631579	0.671052631579	0.671052631579	0.631578947368	0.673684210526	0.715789473684	0.760526315789	0.715789473684	0.760526315789	0.715789473684	0.631578947368	0.671052631579	0.671052631579	0.671052631579	0.631578947368	0.631578947368	0.631578947368	0.552631578947
0.671052631579	0.671052631579	0.631578947368	0.592105263158	0.559210526316	0.462332301342	0.462332301342	0.462332301342	0.431510147919	0.495356037152	0.495356037152	0.528379772962	0.528379772962	0.563605091159	0.528379772962	0.493154454764	0.429308565531	0.400687994496	0.372067423461	0.420029239766	0.515789473684	0.592105263158	0.631578947368	0.631578947368	0.592105263158	0.592105263158	0.521929824561	0.462332301342	0.462332301342	0.59649122807	0.673684210526	0.715789473684	0.673684210526	0.559210526316	0.559210526316	0.559210526316	0.495356037152	0.495356037152	0.59649122807	0.631578947368	0.715789473684
0.478947368421	0.513157894737	0.513157894737	0.552631578947	0.589473684211	0.552631578947	0.452339181287	0.318128654971	0.484649122807	0.589473684211	0.626315789474	0.626315789474	0.556725146199	0.59649122807	0.556725146199	0.556725146199	0.556725146199	0.484649122807	0.484649122807	0.521929824561	0.559210526316	0.521929824561	0.487134502924	0.487134502924	0.521929824561	0.592105263158	0.631578947368	0.671052631579	0.757894736842	0.757894736842	0.671052631579	0.556725146199	0.633771929825	0.676023391813	0.676023391813	0.633771929825	0.757894736842	0.85	0.85	0.805263157895	0.760526315789
0.425730994152	0.521929824561	0.59649122807	0.671052631579	0.757894736842	0.757894736842	0.715789473684	0.715789473684	0.715789473684	0.715789473684	0.757894736842	0.805263157895	0.805263157895	0.9	0.9	0.9	0.85	0.805263157895	0.760526315789	0.673684210526	0.631578947368	0.552631578947	0.592105263158	0.552631578947	0.552631578947	0.631578947368	0.673684210526	0.715789473684	0.673684210526	0.673684210526	0.673684210526	0.631578947368	0.589473684211	0.671052631579	0.757894736842	0.85	0.85	0.85	0.85	0.85	0.9
0.757894736842	0.757894736842	0.757894736842	0.757894736842	0.671052631579	0.59649122807	0.636257309942	0.59649122807	0.559210526316	0.491228070175	0.491228070175	0.59649122807	0.673684210526	0.760526315789	0.805263157895	0.760526315789	0.715789473684	0.673684210526	0.592105263158	0.552631578947	0.592105263158	0.631578947368	0.631578947368	0.631578947368	0.631578947368	0.559210526316	0.431510147919	0.495356037152	0.59649122807	0.715789473684	0.757894736842	0.715789473684	0.715789473684	0.715789473684	0.636257309942	0.559210526316	0.491228070175	0.491228070175	0.458479532164	0.458479532164	0.521929824561
0.521929824561	0.462332301342	0.556725146199	0.626315789474	0.710526315789	0.757894736842	0.757894736842	0.710526315789	0.671052631579	0.671052631579	0.671052631579	0.757894736842	0.8	0.757894736842	0.671052631579	0.715789473684	0.715789473684	0.760526315789	0.715789473684	0.673684210526	0.715789473684	0.673684210526	0.715789473684	0.715789473684	0.715789473684	0.715789473684	0.805263157895	0.85	0.805263157895	0.805263157895	0.805263157895	0.760526315789	0.760526315789	0.760526315789	0.760526315789	0.805263157895	0.805263157895	0.852631578947	0.9	0.9	0.805263157895
0.757894736842	0.710526315789	0.710526315789	0.75	0.710526315789	0.591520467836	0.393873572821	0.34753550543	0.286205710354	0.264189886481	0.245319180304	0.28180254558	0.301931298835	0.28180254558	0.224875915278	0.181630546956	0.260061919505	0.28173374613	0.260061919505	0.218524251806	0.260061919505	0.28173374613	0.348813209494	0.431510147919	0.495356037152	0.495356037152	0.528379772962	0.59649122807	0.715789473684	0.757894736842	0.757894736842	0.715789473684	0.715789473684	0.757894736842	0.715789473684	0.673684210526	0.673684210526	0.631578947368	0.589473684211	0.589473684211	0.521929824561
0.360902255639	0.336842105263	0.360902255639	0.360902255639	0.318128654971	0.299415204678	0.36925647452	0.393873572821	0.36925647452	0.344639376218	0.30119743804	0.278028404344	0.299415204678	0.299415204678	0.299415204678	0.254859370649	0.254859370649	0.235254803676	0.202172096909	0.183792815372	0.19604566973	0.19604566973	0.328070175439	0.387719298246	0.387719298246	0.410526315789	0.478947368421	0.513157894737	0.552631578947	0.592105263158	0.592105263158	0.631578947368	0.631578947368	0.631578947368	0.559210526316	0.431510147919	0.400687994496	0.431510147919	0.462332301342	0.495356037152	0.495356037152
0.676023391813	0.718274853801	0.676023391813	0.718274853801	0.805263157895	0.805263157895	0.718274853801	0.718274853801	0.636257309942	0.636257309942	0.636257309942	0.59649122807	0.59649122807	0.59649122807	0.676023391813	0.676023391813	0.718274853801	0.760526315789	0.805263157895	0.805263157895	0.715789473684	0.59649122807	0.59649122807	0.59649122807	0.633771929825	0.676023391813	0.633771929825	0.59649122807	0.59649122807	0.521929824561	0.452339181287	0.425730994152	0.425730994152	0.364912280702	0.308771929825	0.183792815372	0.183792815372	0.183792815372	0.183792815372	0.220551378446	0.238930659983
0.852631578947	0.852631578947	0.805263157895	0.9	0.9	0.9	0.9	0.852631578947	0.852631578947	0.805263157895	0.805263157895	0.805263157895	0.805263157895	0.805263157895	0.805263157895	0.757894736842	0.715789473684	0.671052631579	0.671052631579	0.671052631579	0.631578947368	0.59649122807	0.59649122807	0.559210526316	0.59649122807	0.636257309942	0.676023391813	0.676023391813	0.59649122807	0.491228070175	0.526315789474	0.526315789474	0.491228070175	0.458479532164	0.370614035088	0.370614035088	0.458479532164	0.521929824561	0.521929824561	0.589473684211	0.626315789474
0.852631578947	0.852631578947	0.9	0.9	0.805263157895	0.805263157895	0.760526315789	0.715789473684	0.631578947368	0.552631578947	0.631578947368	0.673684210526	0.715789473684	0.673684210526	0.673684210526	0.673684210526	0.715789473684	0.673684210526	0.673684210526	0.631578947368	0.671052631579	0.631578947368	0.59649122807	0.495356037152	0.495356037152	0.528379772962	0.563605091159	0.528379772962	0.598830409357	0.598830409357	0.563605091159	0.563605091159	0.676023391813	0.757894736842	0.8	0.8	0.8	0.75	0.75	0.8	0.8
0.715789473684	0.631578947368	0.631578947368	0.631578947368	0.631578947368	0.589473684211	0.513157894737	0.513157894737	0.552631578947	0.552631578947	0.552631578947	0.589473684211	0.552631578947	0.521929824561	0.487134502924	0.487134502924	0.521929824561	0.487134502924	0.458479532164	0.491228070175	0.458479532164	0.521929824561	0.59649122807	0.636257309942	0.636257309942	0.59649122807	0.636257309942	0.715789473684	0.757894736842	0.715789473684	0.805263157895	0.85	0.9	0.9	0.9	0.852631578947	0.718274853801	0.563605091159	0.528379772962	0.495356037152	0.526315789474
0.626315789474	0.671052631579	0.671052631579	0.715789473684	0.805263157895	0.805263157895	0.757894736842	0.757894736842	0.757894736842	0.757894736842	0.757894736842	0.805263157895	0.85	0.85	0.757894736842	0.805263157895	0.757894736842	0.757894736842	0.676023391813	0.636257309942	0.636257309942	0.559210526316	0.59649122807	0.59649122807	0.521929824561	0.521929824561	0.452339181287	0.395321637427	0.487134502924	0.521929824561	0.559210526316	0.521929824561	0.59649122807	0.59649122807	0.556725146199	0.626315789474	0.710526315789	0.757894736842	0.757894736842	0.805263157895	0.85
0.715789473684	0.760526315789	0.760526315789	0.760526315789	0.715789473684	0.715789473684	0.715789473684	0.757894736842	0.757894736842	0.757894736842	0.757894736842	0.757894736842	0.757894736842	0.715789473684	0.671052631579	0.710526315789	0.671052631579	0.715789473684	0.715789473684	0.671052631579	0.671052631579	0.59649122807	0.59649122807	0.59649122807	0.59649122807	0.559210526316	0.559210526316	0.521929824561	0.59649122807	0.633771929825	0.633771929825	0.633771929825	0.59649122807	0.491228070175	0.404540763674	0.404540763674	0.404540763674	0.495356037152	0.528379772962	0.495356037152	0.528379772962
0.633771929825	0.633771929825	0.556725146199	0.556725146199	0.626315789474	0.663157894737	0.663157894737	0.615789473684	0.615789473684	0.663157894737	0.710526315789	0.710526315789	0.757894736842	0.805263157895	0.757894736842	0.757894736842	0.805263157895	0.757894736842	0.757894736842	0.805263157895	0.85	0.85	0.85	0.85	0.85	0.85	0.757894736842	0.710526315789	0.671052631579	0.671052631579	0.671052631579	0.671052631579	0.715789473684	0.715789473684	0.671052631579	0.671052631579	0.671052631579	0.589473684211	0.589473684211	0.589473684211	0.547368421053
0.521929824561	0.559210526316	0.559210526316	0.631578947368	0.631578947368	0.671052631579	0.715789473684	0.715789473684	0.671052631579	0.626315789474	0.626315789474	0.626315789474	0.626315789474	0.547368421053	0.340852130326	0.318128654971	0.278028404344	0.207577767949	0.207577767949	0.245319180304	0.245319180304	0.207577767949	0.19027962062	0.25664160401	0.295405179616	0.318128654971	0.318128654971	0.318128654971	0.318128654971	0.318128654971	0.28180254558	0.215612560814	0.215612560814	0.215612560814	0.261673792324	0.318128654971	0.336842105263	0.336842105263	0.318128654971	0.295405179616	0.318128654971
0.556725146199	0.556725146199	0.556725146199	0.556725146199	0.59649122807	0.59649122807	0.59649122807	0.636257309942	0.636257309942	0.715789473684	0.757894736842	0.757894736842	0.671052631579	0.671052631579	0.589473684211	0.589473684211	0.589473684211	0.671052631579	0.671052631579	0.631578947368	0.631578947368	0.631578947368	0.631578947368	0.673684210526	0.673684210526	0.631578947368	0.673684210526	0.631578947368	0.631578947368	0.631578947368	0.631578947368	0.671052631579	0.710526315789	0.671052631579	0.633771929825	0.633771929825	0.757894736842	0.8	0.757894736842	0.633771929825	0.633771929825
0.85	0.85	0.9	0.9	0.9	0.9	0.805263157895	0.805263157895	0.715789473684	0.715789473684	0.715789473684	0.631578947368	0.715789473684	0.715789473684	0.673684210526	0.715789473684	0.715789473684	0.636257309942	0.59649122807	0.676023391813	0.676023391813	0.633771929825	0.676023391813	0.676023391813	0.633771929825	0.633771929825	0.556725146199	0.516959064327	0.484649122807	0.39298245614	0.321981424149	0.343446852425	0.400687994496	0.521929824561	0.589473684211	0.589473684211	0.589473684211	0.552631578947	0.487134502924	0.458479532164	0.491228070175
0.515789473684	0.487134502924	0.400687994496	0.400687994496	0.372067423461	0.317027863777	0.317027863777	0.272445820433	0.198658410733	0.16140995872	0.238390092879	0.321981424149	0.400687994496	0.431510147919	0.431510147919	0.431510147919	0.521929824561	0.631578947368	0.671052631579	0.671052631579	0.671052631579	0.715789473684	0.715789473684	0.631578947368	0.631578947368	0.673684210526	0.631578947368	0.589473684211	0.589473684211	0.521929824561	0.452339181287	0.417543859649	0.484649122807	0.521929824561	0.556725146199	0.556725146199	0.591520467836	0.710526315789	0.75	0.710526315789	0.633771929825
0.452339181287	0.521929824561	0.589473684211	0.626315789474	0.589473684211	0.589473684211	0.589473684211	0.589473684211	0.547368421053	0.589473684211	0.626315789474	0.589473684211	0.484649122807	0.425730994152	0.425730994152	0.425730994152	0.425730994152	0.484649122807	0.556725146199	0.59649122807	0.59649122807	0.59649122807	0.521929824561	0.589473684211	0.589473684211	0.589473684211	0.626315789474	0.589473684211	0.521929824561	0.452339181287	0.552631578947	0.631578947368	0.631578947368	0.631578947368	0.592105263158	0.673684210526	0.673684210526	0.631578947368	0.673684210526	0.673684210526	0.673684210526
0.715789473684	0.715789473684	0.760526315789	0.715789473684	0.715789473684	0.673684210526	0.673684210526	0.715789473684	0.757894736842	0.805263157895	0.805263157895	0.805263157895	0.757894736842	0.710526315789	0.75	0.710526315789	0.757894736842	0.757894736842	0.805263157895	0.757894736842	0.715789473684	0.715789473684	0.715789473684	0.671052631579	0.671052631579	0.631578947368	0.559210526316	0.431510147919	0.372067423461	0.400687994496	0.400687994496	0.521929824561	0.592105263158	0.673684210526	0.715789473684	0.673684210526	0.59649122807	0.462332301342	0.330156733746	0.462332301342	0.59649122807
0.59649122807	0.491228070175	0.425730994152	0.260651629073	0.211351909185	0.168656936459	0.129736104968	0.0908152734778	0.0851393188854	0.0928792569659	0.0928792569659	0.113519091847	0.123839009288	0.113519091847	0.122979016168	0.147574819401	0.209832946336	0.284442724458	0.37564499484	0.425730994152	0.425730994152	0.37564499484	0.458479532164	0.487134502924	0.552631578947	0.631578947368	0.671052631579	0.631578947368	0.673684210526	0.760526315789	0.805263157895	0.760526315789	0.636257309942	0.676023391813	0.676023391813	0.676023391813	0.676023391813	0.715789473684	0.760526315789	0.805263157895	0.805263157895
0.249958228906	0.229128376497	0.208298524088	0.249958228906	0.28671679198	0.308771929825	0.28671679198	0.270788081314	0.249958228906	0.215650236703	0.15725588481	0.137598899209	0.111799105607	0.0928792569659	0.0790579389651	0.114139899381	0.173374613003	0.221362229102	0.238390092879	0.28173374613	0.348813209494	0.400687994496	0.400687994496	0.372067423461	0.395321637427	0.452339181287	0.452339181287	0.484649122807	0.452339181287	0.484649122807	0.484649122807	0.452339181287	0.452339181287	0.452339181287	0.395321637427	0.395321637427	0.395321637427	0.395321637427	0.395321637427	0.395321637427	0.395321637427
0.673684210526	0.631578947368	0.631578947368	0.671052631579	0.710526315789	0.710526315789	0.8	0.85	0.8	0.757894736842	0.676023391813	0.718274853801	0.718274853801	0.718274853801	0.676023391813	0.676023391813	0.676023391813	0.715789473684	0.805263157895	0.852631578947	0.852631578947	0.805263157895	0.805263157895	0.9	0.95	0.9	0.805263157895	0.676023391813	0.676023391813	0.718274853801	0.676023391813	0.633771929825	0.676023391813	0.757894736842	0.8	0.85	0.9	0.9	0.9	0.85	0.85
0.671052631579	0.589473684211	0.631578947368	0.671052631579	0.715789473684	0.760526315789	0.715789473684	0.673684210526	0.592105263158	0.552631578947	0.589473684211	0.552631578947	0.552631578947	0.631578947368	0.631578947368	0.631578947368	0.671052631579	0.757894736842	0.757894736842	0.85	0.9	0.95	0.9	0.9	0.85	0.85	0.805263157895	0.805263157895	0.852631578947	0.852631578947	0.805263157895	0.757894736842	0.710526315789	0.663157894737	0.443107769424	0.417042606516	0.443107769424	0.417042606516	0.36925647452	0.36925647452	0.390977443609
0.521929824561	0.521929824561	0.458479532164	0.458479532164	0.458479532164	0.491228070175	0.491228070175	0.491228070175	0.456140350877	0.425730994152	0.370614035088	0.458479532164	0.491228070175	0.526315789474	0.491228070175	0.556725146199	0.556725146199	0.521929824561	0.521929824561	0.589473684211	0.589473684211	0.552631578947	0.452339181287	0.420029239766	0.487134502924	0.521929824561	0.487134502924	0.521929824561	0.552631578947	0.552631578947	0.592105263158	0.592105263158	0.631578947368	0.631578947368	0.673684210526	0.715789473684	0.715789473684	0.715789473684	0.671052631579	0.631578947368	0.671052631579
0.581578947368	0.581578947368	0.626315789474	0.626315789474	0.671052631579	0.710526315789	0.710526315789	0.710526315789	0.710526315789	0.75	0.75	0.75	0.75	0.710526315789	0.626315789474	0.581578947368	0.626315789474	0.626315789474	0.671052631579	0.710526315789	0.671052631579	0.626315789474	0.589473684211	0.552631578947	0.552631578947	0.552631578947	0.631578947368	0.673684210526	0.715789473684	0.715789473684	0.673684210526	0.715789473684	0.805263157895	0.85	0.85	0.757894736842	0.757894736842	0.757894736842	0.710526315789	0.671052631579	0.631578947368
0.673684210526	0.673684210526	0.715789473684	0.760526315789	0.715789473684	0.715789473684	0.631578947368	0.59649122807	0.59649122807	0.521929824561	0.521929824561	0.456140350877	0.425730994152	0.395321637427	0.395321637427	0.487134502924	0.559210526316	0.631578947368	0.631578947368	0.592105263158	0.521929824561	0.400687994496	0.321981424149	0.28173374613	0.28173374613	0.28173374613	0.28173374613	0.305211558308	0.28173374613	0.321981424149	0.321981424149	0.28173374613	0.303405572755	0.28173374613	0.181630546956	0.166494668043	0.218524251806	0.297213622291	0.372067423461	0.400687994496	0.372067423461
0.515789473684	0.552631578947	0.592105263158	0.552631578947	0.552631578947	0.552631578947	0.487134502924	0.487134502924	0.452339181287	0.452339181287	0.484649122807	0.521929824561	0.521929824561	0.552631578947	0.521929824561	0.556725146199	0.521929824561	0.484649122807	0.318128654971	0.295405179616	0.295405179616	0.318128654971	0.295405179616	0.295405179616	0.420029239766	0.452339181287	0.487134502924	0.552631578947	0.631578947368	0.715789473684	0.715789473684	0.715789473684	0.715789473684	0.805263157895	0.85	0.85	0.85	0.805263157895	0.805263157895	0.757894736842	0.715789473684
0.636257309942	0.676023391813	0.636257309942	0.636257309942	0.559210526316	0.458479532164	0.37564499484	0.37564499484	0.404540763674	0.495356037152	0.528379772962	0.528379772962	0.528379772962	0.462332301342	0.495356037152	0.462332301342	0.495356037152	0.528379772962	0.563605091159	0.598830409357	0.563605091159	0.676023391813	0.805263157895	0.85	0.85	0.85	0.805263157895	0.718274853801	0.563605091159	0.528379772962	0.528379772962	0.528379772962	0.528379772962	0.495356037152	0.462332301342	0.462332301342	0.59649122807	0.671052631579	0.710526315789	0.8	0.8
0.420029239766	0.444736842105	0.420029239766	0.364912280702	0.272445820433	0.141898864809	0.107128387417	0.06616773025	0.0328474709722	0.0177164983052	0.00818222843875	0.00273947414814	0.0118130923084	0.0313914204346	0.0700574966829	0.13509244926	0.21474372205	0.284442724458	0.37564499484	0.458479532164	0.559210526316	0.59649122807	0.559210526316	0.559210526316	0.59649122807	0.559210526316	0.458479532164	0.458479532164	0.324366471735	0.36925647452	0.393873572821	0.36925647452	0.318128654971	0.299415204678	0.245319180304	0.226448474126	0.297213622291	0.348813209494	0.37564499484	0.404540763674	0.37564499484
0.59649122807	0.631578947368	0.715789473684	0.715789473684	0.671052631579	0.626315789474	0.626315789474	0.663157894737	0.710526315789	0.710526315789	0.710526315789	0.626315789474	0.710526315789	0.710526315789	0.671052631579	0.671052631579	0.671052631579	0.671052631579	0.59649122807	0.59649122807	0.556725146199	0.556725146199	0.556725146199	0.556725146199	0.591520467836	0.556725146199	0.456140350877	0.491228070175	0.526315789474	0.491228070175	0.458479532164	0.458479532164	0.458479532164	0.491228070175	0.458479532164	0.425730994152	0.425730994152	0.425730994152	0.521929824561	0.59649122807	0.671052631579
0.221362229102	0.207527089783	0.264125386997	0.30814628483	0.380950077399	0.408160797214	0.380950077399	0.330156733746	0.246517027864	0.167866357069	0.167866357069	0.228908668731	0.30814628483	0.355553405573	0.408160797214	0.408160797214	0.408160797214	0.408160797214	0.408160797214	0.408160797214	0.408160797214	0.380950077399	0.493154454764	0.633771929825	0.757894736842	0.8	0.8	0.8	0.710526315789	0.710526315789	0.710526315789	0.710526315789	0.671052631579	0.671052631579	0.631578947368	0.673684210526	0.715789473684	0.715789473684	0.760526315789	0.760526315789	0.760526315789
0.589473684211	0.589473684211	0.631578947368	0.631578947368	0.589473684211	0.631578947368	0.631578947368	0.592105263158	0.592105263158	0.631578947368	0.671052631579	0.715789473684	0.757894736842	0.85	0.9	0.9	0.9	0.85	0.85	0.8	0.8	0.8	0.8	0.8	0.757894736842	0.757894736842	0.757894736842	0.805263157895	0.805263157895	0.760526315789	0.715789473684	0.805263157895	0.805263157895	0.805263157895	0.760526315789	0.760526315789	0.760526315789	0.760526315789	0.760526315789	0.715789473684	0.671052631579
0.306574109907	0.306574109907	0.330156733746	0.355553405573	0.380950077399	0.406346749226	0.380950077399	0.495356037152	0.559210526316	0.559210526316	0.559210526316	0.559210526316	0.559210526316	0.559210526316	0.59649122807	0.559210526316	0.458479532164	0.404540763674	0.462332301342	0.528379772962	0.528379772962	0.528379772962	0.563605091159	0.528379772962	0.528379772962	0.633771929825	0.671052631579	0.633771929825	0.676023391813	0.676023391813	0.718274853801	0.676023391813	0.59649122807	0.676023391813	0.676023391813	0.636257309942	0.636257309942	0.563605091159	0.528379772962	0.528379772962	0.528379772962
0.760526315789	0.760526315789	0.760526315789	0.805263157895	0.805263157895	0.760526315789	0.852631578947	0.852631578947	0.805263157895	0.805263157895	0.805263157895	0.760526315789	0.760526315789	0.715789473684	0.671052631579	0.671052631579	0.589473684211	0.547368421053	0.547368421053	0.626315789474	0.626315789474	0.589473684211	0.521929824561	0.559210526316	0.521929824561	0.559210526316	0.59649122807	0.59649122807	0.556725146199	0.36925647452	0.393873572821	0.36925647452	0.484649122807	0.484649122807	0.556725146199	0.556725146199	0.521929824561	0.589473684211	0.626315789474	0.671052631579	0.671052631579
0.757894736842	0.757894736842	0.8	0.757894736842	0.757894736842	0.710526315789	0.710526315789	0.757894736842	0.8	0.8	0.8	0.757894736842	0.757894736842	0.757894736842	0.8	0.757894736842	0.633771929825	0.710526315789	0.75	0.710526315789	0.626315789474	0.556725146199	0.556725146199	0.521929824561	0.556725146199	0.626315789474	0.663157894737	0.663157894737	0.663157894737	0.710526315789	0.710526315789	0.75	0.75	0.710526315789	0.757894736842	0.805263157895	0.805263157895	0.805263157895	0.805263157895	0.805263157895	0.805263157895
0.372067423461	0.420029239766	0.420029239766	0.487134502924	0.487134502924	0.420029239766	0.420029239766	0.295405179616	0.318128654971	0.295405179616	0.452339181287	0.487134502924	0.521929824561	0.556725146199	0.633771929825	0.633771929825	0.671052631579	0.757894736842	0.805263157895	0.805263157895	0.805263157895	0.760526315789	0.636257309942	0.636257309942	0.559210526316	0.59649122807	0.59649122807	0.715789473684	0.760526315789	0.760526315789	0.715789473684	0.715789473684	0.636257309942	0.636257309942	0.59649122807	0.636257309942	0.59649122807	0.636257309942	0.59649122807	0.521929824561	0.521929824561
0.636257309942	0.676023391813	0.676023391813	0.715789473684	0.676023391813	0.636257309942	0.559210526316	0.559210526316	0.636257309942	0.676023391813	0.757894736842	0.85	0.9	0.9	0.9	0.9	0.9	0.85	0.8	0.757894736842	0.671052631579	0.715789473684	0.671052631579	0.715789473684	0.715789473684	0.757894736842	0.757894736842	0.671052631579	0.671052631579	0.757894736842	0.757894736842	0.757894736842	0.757894736842	0.757894736842	0.671052631579	0.671052631579	0.715789473684	0.671052631579	0.631578947368	0.631578947368	0.631578947368
0.330156733746	0.353739357585	0.330156733746	0.306574109907	0.264125386997	0.264125386997	0.348813209494	0.458479532164	0.521929824561	0.552631578947	0.631578947368	0.631578947368	0.631578947368	0.671052631579	0.710526315789	0.75	0.710526315789	0.710526315789	0.710526315789	0.633771929825	0.493154454764	0.591520467836	0.663157894737	0.7	0.7	0.75	0.7	0.75	0.8	0.8	0.757894736842	0.710526315789	0.710526315789	0.757894736842	0.757894736842	0.757894736842	0.710526315789	0.710526315789	0.757894736842	0.757894736842	0.757894736842
0.760526315789	0.760526315789	0.715789473684	0.715789473684	0.715789473684	0.673684210526	0.592105263158	0.487134502924	0.420029239766	0.420029239766	0.452339181287	0.452339181287	0.395321637427	0.348813209494	0.348813209494	0.37564499484	0.404540763674	0.404540763674	0.433436532508	0.404540763674	0.433436532508	0.526315789474	0.59649122807	0.633771929825	0.59649122807	0.671052631579	0.710526315789	0.710526315789	0.710526315789	0.710526315789	0.626315789474	0.626315789474	0.626315789474	0.556725146199	0.556725146199	0.521929824561	0.484649122807	0.452339181287	0.387719298246	0.328070175439	0.328070175439
0.673684210526	0.715789473684	0.673684210526	0.636257309942	0.676023391813	0.636257309942	0.559210526316	0.526315789474	0.526315789474	0.526315789474	0.491228070175	0.425730994152	0.260651629073	0.260651629073	0.278028404344	0.260651629073	0.370614035088	0.458479532164	0.521929824561	0.59649122807	0.636257309942	0.636257309942	0.676023391813	0.636257309942	0.636257309942	0.559210526316	0.559210526316	0.521929824561	0.521929824561	0.521929824561	0.631578947368	0.715789473684	0.805263157895	0.805263157895	0.760526315789	0.805263157895	0.852631578947	0.852631578947	0.9	0.9	0.9
0.757894736842	0.715789473684	0.636257309942	0.528379772962	0.380950077399	0.250534342392	0.172959272159	0.0987663729459	0.0457210225404	0.0178986247098	0.0164070726506	0.0178986247098	0.0178986247098	0.0136370473979	0.0348350647926	0.069875529159	0.172959272159	0.289078087375	0.435371517028	0.563605091159	0.676023391813	0.757894736842	0.8	0.8	0.8	0.8	0.85	0.85	0.757894736842	0.757894736842	0.757894736842	0.805263157895	0.852631578947	0.852631578947	0.852631578947	0.852631578947	0.760526315789	0.718274853801	0.718274853801	0.676023391813	0.715789473684
0.671052631579	0.671052631579	0.715789473684	0.671052631579	0.626315789474	0.626315789474	0.626315789474	0.626315789474	0.663157894737	0.710526315789	0.757894736842	0.8	0.757894736842	0.710526315789	0.710526315789	0.710526315789	0.671052631579	0.59649122807	0.559210526316	0.521929824561	0.59649122807	0.59649122807	0.631578947368	0.59649122807	0.59649122807	0.631578947368	0.59649122807	0.495356037152	0.408160797214	0.435371517028	0.408160797214	0.408160797214	0.528379772962	0.633771929825	0.671052631579	0.757894736842	0.757894736842	0.710526315789	0.710526315789	0.671052631579	0.589473684211
0.852631578947	0.805263157895	0.715789473684	0.561403508772	0.491228070175	0.462332301342	0.462332301342	0.462332301342	0.462332301342	0.528379772962	0.563605091159	0.563605091159	0.528379772962	0.462332301342	0.431510147919	0.372067423461	0.395321637427	0.487134502924	0.521929824561	0.559210526316	0.521929824561	0.521929824561	0.59649122807	0.636257309942	0.676023391813	0.676023391813	0.676023391813	0.636257309942	0.715789473684	0.757894736842	0.805263157895	0.805263157895	0.85	0.805263157895	0.676023391813	0.718274853801	0.676023391813	0.676023391813	0.633771929825	0.59649122807	0.556725146199
0.710526315789	0.757894736842	0.805263157895	0.805263157895	0.715789473684	0.760526315789	0.715789473684	0.671052631579	0.631578947368	0.671052631579	0.631578947368	0.671052631579	0.715789473684	0.757894736842	0.805263157895	0.757894736842	0.757894736842	0.757894736842	0.757894736842	0.757894736842	0.757894736842	0.757894736842	0.757894736842	0.757894736842	0.757894736842	0.757894736842	0.671052631579	0.671052631579	0.626315789474	0.671052631579	0.626315789474	0.626315789474	0.671052631579	0.671052631579	0.671052631579	0.710526315789	0.757894736842	0.805263157895	0.852631578947	0.9	0.9
0.715789473684	0.715789473684	0.671052631579	0.671052631579	0.710526315789	0.671052631579	0.671052631579	0.631578947368	0.671052631579	0.715789473684	0.715789473684	0.757894736842	0.715789473684	0.715789473684	0.715789473684	0.636257309942	0.636257309942	0.636257309942	0.59649122807	0.59649122807	0.636257309942	0.636257309942	0.59649122807	0.59649122807	0.559210526316	0.521929824561	0.556725146199	0.521929824561	0.631578947368	0.671052631579	0.715789473684	0.805263157895	0.805263157895	0.760526315789	0.715789473684	0.671052631579	0.715789473684	0.715789473684	0.631578947368	0.589473684211	0.589473684211
0.757894736842	0.710526315789	0.710526315789	0.710526315789	0.633771929825	0.633771929825	0.633771929825	0.676023391813	0.676023391813	0.59649122807	0.521929824561	0.589473684211	0.626315789474	0.626315789474	0.626315789474	0.547368421053	0.589473684211	0.547368421053	0.384962406015	0.547368421053	0.626315789474	0.663157894737	0.710526315789	0.75	0.710526315789	0.710526315789	0.757894736842	0.757894736842	0.85	0.85	0.757894736842	0.757894736842	0.710526315789	0.671052631579	0.556725146199	0.59649122807	0.556725146199	0.59649122807	0.59649122807	0.59649122807	0.559210526316
0.526315789474	0.526315789474	0.561403508772	0.561403508772	0.526315789474	0.526315789474	0.636257309942	0.718274853801	0.805263157895	0.85	0.9	0.9	0.95	0.9	0.85	0.85	0.805263157895	0.676023391813	0.636257309942	0.59649122807	0.673684210526	0.673684210526	0.59649122807	0.556725146199	0.556725146199	0.59649122807	0.556725146199	0.456140350877	0.456140350877	0.456140350877	0.456140350877	0.425730994152	0.364912280702	0.364912280702	0.395321637427	0.425730994152	0.425730994152	0.364912280702	0.342105263158	0.321981424149	0.343446852425
0.671052631579	0.671052631579	0.671052631579	0.626315789474	0.663157894737	0.710526315789	0.663157894737	0.663157894737	0.7	0.75	0.75	0.710526315789	0.633771929825	0.591520467836	0.516959064327	0.484649122807	0.425730994152	0.458479532164	0.526315789474	0.526315789474	0.526315789474	0.491228070175	0.59649122807	0.676023391813	0.715789473684	0.715789473684	0.676023391813	0.676023391813	0.805263157895	0.9	1.0	1.0	0.947368421053	0.9	0.9	0.852631578947	0.9	0.852631578947	0.852631578947	0.760526315789	0.805263157895
0.85	0.85	0.805263157895	0.757894736842	0.710526315789	0.671052631579	0.671052631579	0.715789473684	0.760526315789	0.760526315789	0.715789473684	0.631578947368	0.521929824561	0.521929824561	0.559210526316	0.631578947368	0.631578947368	0.631578947368	0.673684210526	0.673684210526	0.715789473684	0.715789473684	0.760526315789	0.715789473684	0.631578947368	0.592105263158	0.673684210526	0.760526315789	0.760526315789	0.760526315789	0.805263157895	0.760526315789	0.760526315789	0.673684210526	0.59649122807	0.523976608187	0.491228070175	0.491228070175	0.458479532164	0.521929824561	0.59649122807
0.343446852425	0.369865841073	0.484649122807	0.589473684211	0.626315789474	0.626315789474	0.626315789474	0.556725146199	0.556725146199	0.589473684211	0.589473684211	0.521929824561	0.431510147919	0.462332301342	0.431510147919	0.458479532164	0.487134502924	0.559210526316	0.59649122807	0.559210526316	0.487134502924	0.425730994152	0.321981424149	0.170278637771	0.185758513932	0.170278637771	0.170278637771	0.15608875129	0.15608875129	0.131763231608	0.140547447049	0.131763231608	0.107128387417	0.107128387417	0.091824332072	0.091824332072	0.091824332072	0.08347666552	0.111799105607	0.127770406408	0.127770406408
0.8	0.8	0.8	0.757894736842	0.715789473684	0.715789473684	0.715789473684	0.760526315789	0.805263157895	0.760526315789	0.760526315789	0.805263157895	0.760526315789	0.760526315789	0.760526315789	0.715789473684	0.59649122807	0.559210526316	0.487134502924	0.395321637427	0.297213622291	0.348813209494	0.37564499484	0.404540763674	0.404540763674	0.495356037152	0.528379772962	0.495356037152	0.433436532508	0.462332301342	0.433436532508	0.433436532508	0.433436532508	0.37564499484	0.491228070175	0.59649122807	0.676023391813	0.760526315789	0.852631578947	0.852631578947	0.9
0.715789473684	0.760526315789	0.805263157895	0.805263157895	0.805263157895	0.760526315789	0.805263157895	0.760526315789	0.760526315789	0.673684210526	0.559210526316	0.559210526316	0.487134502924	0.592105263158	0.673684210526	0.760526315789	0.760526315789	0.673684210526	0.559210526316	0.431510147919	0.431510147919	0.462332301342	0.431510147919	0.348813209494	0.348813209494	0.37564499484	0.402476780186	0.491228070175	0.521929824561	0.559210526316	0.521929824561	0.559210526316	0.59649122807	0.59649122807	0.559210526316	0.592105263158	0.592105263158	0.631578947368	0.592105263158	0.631578947368	0.592105263158
0.484649122807	0.556725146199	0.556725146199	0.556725146199	0.556725146199	0.556725146199	0.484649122807	0.425730994152	0.348813209494	0.348813209494	0.370614035088	0.458479532164	0.491228070175	0.491228070175	0.491228070175	0.425730994152	0.370614035088	0.425730994152	0.521929824561	0.59649122807	0.59649122807	0.59649122807	0.636257309942	0.636257309942	0.59649122807	0.59649122807	0.633771929825	0.671052631579	0.757894736842	0.757894736842	0.715789473684	0.715789473684	0.631578947368	0.559210526316	0.559210526316	0.59649122807	0.59649122807	0.559210526316	0.487134502924	0.458479532164	0.526315789474
0.589473684211	0.589473684211	0.631578947368	0.673684210526	0.631578947368	0.592105263158	0.631578947368	0.673684210526	0.673684210526	0.715789473684	0.715789473684	0.671052631579	0.631578947368	0.59649122807	0.495356037152	0.495356037152	0.495356037152	0.495356037152	0.495356037152	0.433436532508	0.433436532508	0.561403508772	0.636257309942	0.676023391813	0.718274853801	0.676023391813	0.718274853801	0.718274853801	0.676023391813	0.59649122807	0.636257309942	0.676023391813	0.676023391813	0.59649122807	0.673684210526	0.715789473684	0.760526315789	0.805263157895	0.760526315789	0.715789473684	0.760526315789
0.9	0.95	0.9	0.852631578947	0.718274853801	0.598830409357	0.598830409357	0.563605091159	0.598830409357	0.563605091159	0.563605091159	0.598830409357	0.598830409357	0.563605091159	0.528379772962	0.433436532508	0.526315789474	0.559210526316	0.59649122807	0.636257309942	0.676023391813	0.760526315789	0.760526315789	0.760526315789	0.715789473684	0.673684210526	0.673684210526	0.715789473684	0.673684210526	0.715789473684	0.715789473684	0.671052631579	0.631578947368	0.521929824561	0.452339181287	0.395321637427	0.315789473684	0.342105263158	0.370614035088	0.370614035088	0.399122807018
0.626315789474	0.589473684211	0.484649122807	0.400687994496	0.348813209494	0.348813209494	0.431510147919	0.495356037152	0.563605091159	0.563605091159	0.563605091159	0.718274853801	0.852631578947	0.9	0.9	0.85	0.85	0.8	0.75	0.75	0.663157894737	0.443107769424	0.393873572821	0.418490671122	0.393873572821	0.393873572821	0.36925647452	0.36925647452	0.556725146199	0.59649122807	0.671052631579	0.671052631579	0.59649122807	0.495356037152	0.380950077399	0.380950077399	0.330156733746	0.330156733746	0.380950077399	0.380950077399	0.380950077399
0.757894736842	0.85	0.85	0.85	0.85	0.8	0.757894736842	0.710526315789	0.710526315789	0.757894736842	0.757894736842	0.671052631579	0.59649122807	0.495356037152	0.355553405573	0.355553405573	0.306574109907	0.306574109907	0.355553405573	0.355553405573	0.306574109907	0.400687994496	0.452339181287	0.513157894737	0.513157894737	0.452339181287	0.343446852425	0.261222910217	0.261222910217	0.239454334365	0.261222910217	0.282991486068	0.330156733746	0.330156733746	0.355553405573	0.355553405573	0.380950077399	0.380950077399	0.493154454764	0.633771929825	0.757894736842
0.526315789474	0.458479532164	0.458479532164	0.425730994152	0.491228070175	0.556725146199	0.556725146199	0.589473684211	0.671052631579	0.671052631579	0.715789473684	0.715789473684	0.715789473684	0.631578947368	0.589473684211	0.547368421053	0.626315789474	0.663157894737	0.626315789474	0.547368421053	0.384962406015	0.360902255639	0.547368421053	0.589473684211	0.589473684211	0.631578947368	0.673684210526	0.715789473684	0.673684210526	0.59649122807	0.462332301342	0.353739357585	0.2312624699	0.159654712762	0.0987663729459	0.0987663729459	0.159654712762	0.2312624699	0.353739357585	0.462332301342	0.521929824561
0.59649122807	0.59649122807	0.671052631579	0.671052631579	0.671052631579	0.671052631579	0.757894736842	0.757894736842	0.715789473684	0.631578947368	0.589473684211	0.589473684211	0.626315789474	0.710526315789	0.710526315789	0.710526315789	0.710526315789	0.710526315789	0.75	0.710526315789	0.710526315789	0.757894736842	0.757894736842	0.805263157895	0.805263157895	0.805263157895	0.852631578947	0.805263157895	0.760526315789	0.715789473684	0.715789473684	0.805263157895	0.805263157895	0.805263157895	0.85	0.805263157895	0.852631578947	0.9	0.852631578947	0.805263157895	0.760526315789
0.521929824561	0.458479532164	0.348813209494	0.370614035088	0.425730994152	0.456140350877	0.425730994152	0.425730994152	0.458479532164	0.559210526316	0.59649122807	0.559210526316	0.458479532164	0.348813209494	0.243808049536	0.184066047472	0.199404884761	0.232639032221	0.232639032221	0.232639032221	0.330156733746	0.462332301342	0.556725146199	0.626315789474	0.626315789474	0.556725146199	0.556725146199	0.556725146199	0.484649122807	0.417543859649	0.39298245614	0.321981424149	0.277399380805	0.277399380805	0.277399380805	0.300515995872	0.37564499484	0.404540763674	0.404540763674	0.37564499484	0.462332301342
0.491228070175	0.59649122807	0.633771929825	0.59649122807	0.59649122807	0.556725146199	0.521929824561	0.458479532164	0.521929824561	0.556725146199	0.59649122807	0.59649122807	0.633771929825	0.676023391813	0.676023391813	0.676023391813	0.715789473684	0.805263157895	0.852631578947	0.805263157895	0.805263157895	0.805263157895	0.760526315789	0.760526315789	0.805263157895	0.805263157895	0.805263157895	0.715789473684	0.59649122807	0.59649122807	0.715789473684	0.805263157895	0.85	0.85	0.85	0.85	0.805263157895	0.718274853801	0.563605091159	0.408160797214	0.289078087375
0.556725146199	0.671052631579	0.757894736842	0.757894736842	0.715789473684	0.59649122807	0.521929824561	0.521929824561	0.452339181287	0.521929824561	0.521929824561	0.487134502924	0.425730994152	0.425730994152	0.487134502924	0.521929824561	0.552631578947	0.589473684211	0.589473684211	0.671052631579	0.671052631579	0.671052631579	0.671052631579	0.710526315789	0.671052631579	0.671052631579	0.757894736842	0.85	0.85	0.805263157895	0.85	0.805263157895	0.805263157895	0.852631578947	0.805263157895	0.805263157895	0.85	0.805263157895	0.718274853801	0.718274853801	0.718274853801
0.408160797214	0.380950077399	0.30814628483	0.264125386997	0.170278637771	0.15608875129	0.204866486068	0.297213622291	0.395321637427	0.452339181287	0.452339181287	0.395321637427	0.297213622291	0.15608875129	0.185758513932	0.185758513932	0.286135835913	0.404540763674	0.491228070175	0.521929824561	0.521929824561	0.491228070175	0.458479532164	0.458479532164	0.458479532164	0.491228070175	0.458479532164	0.370614035088	0.300515995872	0.264125386997	0.264125386997	0.348813209494	0.395321637427	0.487134502924	0.559210526316	0.59649122807	0.559210526316	0.521929824561	0.631578947368	0.671052631579	0.710526315789
0.715789473684	0.757894736842	0.757894736842	0.676023391813	0.676023391813	0.676023391813	0.676023391813	0.633771929825	0.633771929825	0.676023391813	0.676023391813	0.633771929825	0.676023391813	0.633771929825	0.556725146199	0.556725146199	0.59649122807	0.556725146199	0.626315789474	0.663157894737	0.626315789474	0.626315789474	0.663157894737	0.626315789474	0.556725146199	0.462332301342	0.495356037152	0.528379772962	0.495356037152	0.433436532508	0.352167182663	0.328689370485	0.37564499484	0.431510147919	0.462332301342	0.462332301342	0.400687994496	0.462332301342	0.495356037152	0.59649122807	0.631578947368
0.757894736842	0.715789473684	0.715789473684	0.715789473684	0.636257309942	0.495356037152	0.355553405573	0.330156733746	0.380950077399	0.380950077399	0.380950077399	0.380950077399	0.380950077399	0.408160797214	0.435371517028	0.462582236842	0.462582236842	0.435371517028	0.435371517028	0.563605091159	0.636257309942	0.636257309942	0.563605091159	0.563605091159	0.598830409357	0.563605091159	0.528379772962	0.561403508772	0.598830409357	0.561403508772	0.561403508772	0.528379772962	0.462332301342	0.462332301342	0.431510147919	0.431510147919	0.487134502924	0.552631578947	0.631578947368	0.671052631579	0.715789473684
0.676023391813	0.676023391813	0.715789473684	0.715789473684	0.757894736842	0.757894736842	0.805263157895	0.757894736842	0.757894736842	0.757894736842	0.757894736842	0.757894736842	0.757894736842	0.757894736842	0.671052631579	0.710526315789	0.757894736842	0.757894736842	0.805263157895	0.805263157895	0.852631578947	0.805263157895	0.805263157895	0.760526315789	0.760526315789	0.760526315789	0.760526315789	0.715789473684	0.715789473684	0.760526315789	0.760526315789	0.760526315789	0.805263157895	0.760526315789	0.715789473684	0.805263157895	0.85	0.805263157895	0.676023391813	0.633771929825	0.633771929825
0.760526315789	0.760526315789	0.805263157895	0.805263157895	0.715789473684	0.757894736842	0.757894736842	0.715789473684	0.671052631579	0.589473684211	0.556725146199	0.521929824561	0.458479532164	0.521929824561	0.556725146199	0.521929824561	0.425730994152	0.278028404344	0.318128654971	0.340852130326	0.340852130326	0.340852130326	0.340852130326	0.299415204678	0.278028404344	0.425730994152	0.521929824561	0.556725146199	0.556725146199	0.59649122807	0.636257309942	0.636257309942	0.673684210526	0.636257309942	0.636257309942	0.59649122807	0.559210526316	0.559210526316	0.559210526316	0.521929824561	0.487134502924
0.484649122807	0.521929824561	0.521929824561	0.559210526316	0.59649122807	0.559210526316	0.487134502924	0.487134502924	0.559210526316	0.59649122807	0.59649122807	0.559210526316	0.631578947368	0.631578947368	0.673684210526	0.760526315789	0.760526315789	0.760526315789	0.760526315789	0.760526315789	0.760526315789	0.760526315789	0.805263157895	0.85	0.805263157895	0.805263157895	0.85	0.9	0.9	0.85	0.9	0.85	0.85	0.85	0.8	0.8	0.8	0.710526315789	0.671052631579	0.589473684211	0.589473684211
0.59649122807	0.636257309942	0.636257309942	0.636257309942	0.636257309942	0.715789473684	0.757894736842	0.757894736842	0.8	0.757894736842	0.633771929825	0.528379772962	0.493154454764	0.633771929825	0.710526315789	0.710526315789	0.757894736842	0.710526315789	0.663157894737	0.710526315789	0.757894736842	0.757894736842	0.757894736842	0.676023391813	0.676023391813	0.805263157895	0.85	0.805263157895	0.805263157895	0.805263157895	0.805263157895	0.715789473684	0.715789473684	0.671052631579	0.757894736842	0.757894736842	0.757894736842	0.757894736842	0.757894736842	0.676023391813	0.633771929825
0.673684210526	0.715789473684	0.715789473684	0.673684210526	0.715789473684	0.715789473684	0.673684210526	0.673684210526	0.673684210526	0.636257309942	0.636257309942	0.636257309942	0.59649122807	0.556725146199	0.556725146199	0.59649122807	0.636257309942	0.59649122807	0.636257309942	0.636257309942	0.636257309942	0.676023391813	0.805263157895	0.852631578947	0.852631578947	0.95	1.0	0.95	0.95	1.0	1.0	0.95	0.9	0.760526315789	0.718274853801	0.760526315789	0.760526315789	0.760526315789	0.760526315789	0.852631578947	0.852631578947
0.559210526316	0.521929824561	0.589473684211	0.589473684211	0.521929824561	0.521929824561	0.484649122807	0.521929824561	0.556725146199	0.556725146199	0.484649122807	0.521929824561	0.631578947368	0.671052631579	0.710526315789	0.710526315789	0.710526315789	0.663157894737	0.663157894737	0.663157894737	0.710526315789	0.757894736842	0.8	0.8	0.757894736842	0.671052631579	0.59649122807	0.556725146199	0.556725146199	0.633771929825	0.633771929825	0.59649122807	0.556725146199	0.589473684211	0.626315789474	0.671052631579	0.715789473684	0.757894736842	0.757894736842	0.805263157895	0.852631578947
0.805263157895	0.85	0.85	0.8	0.85	0.8	0.757894736842	0.676023391813	0.633771929825	0.633771929825	0.633771929825	0.556725146199	0.556725146199	0.556725146199	0.556725146199	0.591520467836	0.633771929825	0.633771929825	0.676023391813	0.676023391813	0.676023391813	0.636257309942	0.715789473684	0.805263157895	0.805263157895	0.805263157895	0.757894736842	0.715789473684	0.757894736842	0.715789473684	0.715789473684	0.757894736842	0.715789473684	0.671052631579	0.626315789474	0.626315789474	0.547368421053	0.340852130326	0.340852130326	0.484649122807	0.521929824561
0.364912280702	0.312781954887	0.410526315789	0.410526315789	0.442105263158	0.513157894737	0.589473684211	0.631578947368	0.589473684211	0.631578947368	0.715789473684	0.805263157895	0.805263157895	0.85	0.805263157895	0.718274853801	0.718274853801	0.718274853801	0.718274853801	0.760526315789	0.852631578947	0.852631578947	0.852631578947	0.805263157895	0.852631578947	0.852631578947	0.805263157895	0.852631578947	0.852631578947	0.852631578947	0.852631578947	0.805263157895	0.757894736842	0.8	0.757894736842	0.671052631579	0.556725146199	0.556725146199	0.59649122807	0.556725146199	0.521929824561
0.757894736842	0.757894736842	0.757894736842	0.757894736842	0.757894736842	0.757894736842	0.671052631579	0.710526315789	0.757894736842	0.710526315789	0.710526315789	0.710526315789	0.671052631579	0.589473684211	0.547368421053	0.360902255639	0.318128654971	0.484649122807	0.521929824561	0.521929824561	0.556725146199	0.556725146199	0.633771929825	0.676023391813	0.676023391813	0.676023391813	0.676023391813	0.633771929825	0.633771929825	0.633771929825	0.633771929825	0.556725146199	0.556725146199	0.591520467836	0.633771929825	0.633771929825	0.633771929825	0.676023391813	0.676023391813	0.676023391813	0.718274853801
0.671052631579	0.59649122807	0.495356037152	0.355553405573	0.250534342392	0.232639032221	0.250534342392	0.250534342392	0.232639032221	0.232639032221	0.1982249742	0.126905935864	0.117841226159	0.117841226159	0.117841226159	0.117841226159	0.15608875129	0.177594312579	0.240601503759	0.278028404344	0.425730994152	0.458479532164	0.425730994152	0.458479532164	0.458479532164	0.521929824561	0.631578947368	0.715789473684	0.760526315789	0.805263157895	0.760526315789	0.805263157895	0.760526315789	0.805263157895	0.852631578947	0.852631578947	0.95	0.95	0.9	0.9	0.85
0.760526315789	0.718274853801	0.760526315789	0.802777777778	0.9	0.9	0.802777777778	0.634055727554	0.634055727554	0.561403508772	0.462332301342	0.352167182663	0.352167182663	0.328689370485	0.404540763674	0.462332301342	0.556725146199	0.626315789474	0.663157894737	0.663157894737	0.626315789474	0.516959064327	0.516959064327	0.556725146199	0.591520467836	0.633771929825	0.633771929825	0.633771929825	0.633771929825	0.671052631579	0.671052631579	0.59649122807	0.462332301342	0.404540763674	0.348813209494	0.348813209494	0.37564499484	0.37564499484	0.37564499484	0.321981424149	0.321981424149
0.547368421053	0.589473684211	0.589473684211	0.626315789474	0.626315789474	0.547368421053	0.626315789474	0.663157894737	0.626315789474	0.626315789474	0.547368421053	0.360902255639	0.318128654971	0.340852130326	0.484649122807	0.521929824561	0.521929824561	0.452339181287	0.521929824561	0.521929824561	0.556725146199	0.671052631579	0.710526315789	0.671052631579	0.59649122807	0.462332301342	0.429308565531	0.462332301342	0.493154454764	0.493154454764	0.556725146199	0.556725146199	0.556725146199	0.633771929825	0.676023391813	0.633771929825	0.676023391813	0.676023391813	0.59649122807	0.526315789474	0.59649122807
0.757894736842	0.715789473684	0.671052631579	0.631578947368	0.59649122807	0.528379772962	0.495356037152	0.495356037152	0.495356037152	0.495356037152	0.495356037152	0.495356037152	0.495356037152	0.462332301342	0.462332301342	0.431510147919	0.372067423461	0.400687994496	0.400687994496	0.521929824561	0.592105263158	0.673684210526	0.715789473684	0.673684210526	0.715789473684	0.715789473684	0.715789473684	0.715789473684	0.671052631579	0.671052631579	0.671052631579	0.671052631579	0.710526315789	0.710526315789	0.710526315789	0.663157894737	0.663157894737	0.710526315789	0.710526315789	0.75	0.75
0.9	0.9	0.9	0.805263157895	0.676023391813	0.676023391813	0.718274853801	0.805263157895	0.85	0.805263157895	0.85	0.9	0.9	0.85	0.805263157895	0.676023391813	0.636257309942	0.636257309942	0.718274853801	0.718274853801	0.636257309942	0.561403508772	0.462332301342	0.462332301342	0.561403508772	0.636257309942	0.636257309942	0.561403508772	0.462332301342	0.330156733746	0.30814628483	0.30814628483	0.30814628483	0.355553405573	0.408160797214	0.408160797214	0.380950077399	0.355553405573	0.306574109907	0.264125386997	0.264125386997
0.336842105263	0.336842105263	0.364912280702	0.364912280702	0.364912280702	0.364912280702	0.425730994152	0.425730994152	0.425730994152	0.458479532164	0.559210526316	0.636257309942	0.676023391813	0.715789473684	0.715789473684	0.757894736842	0.805263157895	0.805263157895	0.852631578947	0.852631578947	0.852631578947	0.852631578947	0.852631578947	0.852631578947	0.852631578947	0.852631578947	0.9	0.852631578947	0.805263157895	0.760526315789	0.715789473684	0.671052631579	0.671052631579	0.671052631579	0.631578947368	0.589473684211	0.552631578947	0.552631578947	0.552631578947	0.478947368421	0.478947368421
0.589473684211	0.589473684211	0.626315789474	0.671052631579	0.671052631579	0.710526315789	0.671052631579	0.671052631579	0.626315789474	0.626315789474	0.671052631579	0.757894736842	0.805263157895	0.805263157895	0.852631578947	0.805263157895	0.852631578947	0.805263157895	0.760526315789	0.715789473684	0.671052631579	0.671052631579	0.631578947368	0.631578947368	0.631578947368	0.592105263158	0.552631578947	0.552631578947	0.592105263158	0.631578947368	0.673684210526	0.631578947368	0.631578947368	0.715789473684	0.715789473684	0.673684210526	0.673684210526	0.592105263158	0.631578947368	0.671052631579	0.671052631579
0.710526315789	0.710526315789	0.710526315789	0.710526315789	0.757894736842	0.757894736842	0.715789473684	0.673684210526	0.631578947368	0.631578947368	0.715789473684	0.760526315789	0.715789473684	0.631578947368	0.559210526316	0.521929824561	0.521929824561	0.589473684211	0.626315789474	0.671052631579	0.757894736842	0.757894736842	0.757894736842	0.671052631579	0.715789473684	0.757894736842	0.805263157895	0.805263157895	0.805263157895	0.805263157895	0.805263157895	0.805263157895	0.852631578947	0.9	0.852631578947	0.805263157895	0.805263157895	0.805263157895	0.760526315789	0.676023391813	0.676023391813
0.805263157895	0.805263157895	0.715789473684	0.671052631579	0.631578947368	0.559210526316	0.462332301342	0.330156733746	0.163614264419	0.151927531246	0.151927531246	0.128554064901	0.107128387417	0.107128387417	0.107128387417	0.128554064901	0.139266903643	0.128554064901	0.128554064901	0.168727210182	0.264125386997	0.348813209494	0.395321637427	0.395321637427	0.420029239766	0.487134502924	0.592105263158	0.673684210526	0.673684210526	0.631578947368	0.715789473684	0.715789473684	0.757894736842	0.805263157895	0.852631578947	0.805263157895	0.760526315789	0.805263157895	0.760526315789	0.760526315789	0.760526315789
0.85	0.85	0.9	0.9	0.9	0.852631578947	0.852631578947	0.805263157895	0.852631578947	0.852631578947	0.9	0.9	0.9	0.9	0.85	0.757894736842	0.671052631579	0.710526315789	0.757894736842	0.757894736842	0.757894736842	0.757894736842	0.671052631579	0.59649122807	0.556725146199	0.393873572821	0.36925647452	0.324366471735	0.260651629073	0.211351909185	0.245319180304	0.37564499484	0.462332301342	0.493154454764	0.556725146199	0.589473684211	0.589473684211	0.589473684211	0.589473684211	0.626315789474	0.626315789474
0.671052631579	0.671052631579	0.715789473684	0.671052631579	0.671052631579	0.671052631579	0.757894736842	0.757894736842	0.8	0.8	0.710526315789	0.757894736842	0.757894736842	0.710526315789	0.710526315789	0.633771929825	0.528379772962	0.495356037152	0.526315789474	0.495356037152	0.408160797214	0.289078087375	0.172959272159	0.160605038434	0.160605038434	0.269806214884	0.380950077399	0.462332301342	0.521929824561	0.552631578947	0.521929824561	0.521929824561	0.521929824561	0.589473684211	0.626315789474	0.589473684211	0.589473684211	0.589473684211	0.631578947368	0.673684210526	0.715789473684
0.238390092879	0.16140995872	0.122979016168	0.111799105607	0.111799105607	0.177550954592	0.243808049536	0.282991486068	0.282991486068	0.264125386997	0.286135835913	0.286135835913	0.286135835913	0.286135835913	0.348813209494	0.370614035088	0.348813209494	0.286135835913	0.286135835913	0.286135835913	0.348813209494	0.425730994152	0.452339181287	0.484649122807	0.513157894737	0.513157894737	0.552631578947	0.589473684211	0.589473684211	0.552631578947	0.552631578947	0.552631578947	0.552631578947	0.521929824561	0.552631578947	0.552631578947	0.589473684211	0.552631578947	0.552631578947	0.589473684211	0.589473684211
0.521929824561	0.559210526316	0.559210526316	0.631578947368	0.671052631579	0.757894736842	0.757894736842	0.757894736842	0.710526315789	0.757894736842	0.710526315789	0.710526315789	0.671052631579	0.631578947368	0.673684210526	0.673684210526	0.715789473684	0.715789473684	0.671052631579	0.710526315789	0.671052631579	0.626315789474	0.589473684211	0.671052631579	0.671052631579	0.626315789474	0.710526315789	0.710526315789	0.710526315789	0.710526315789	0.671052631579	0.671052631579	0.671052631579	0.715789473684	0.715789473684	0.715789473684	0.631578947368	0.671052631579	0.631578947368	0.559210526316	0.559210526316
0.631578947368	0.671052631579	0.631578947368	0.521929824561	0.559210526316	0.636257309942	0.636257309942	0.59649122807	0.631578947368	0.631578947368	0.59649122807	0.59649122807	0.59649122807	0.636257309942	0.676023391813	0.636257309942	0.636257309942	0.760526315789	0.852631578947	0.852631578947	0.852631578947	0.805263157895	0.757894736842	0.710526315789	0.671052631579	0.59649122807	0.521929824561	0.59649122807	0.636257309942	0.636257309942	0.715789473684	0.757894736842	0.805263157895	0.757894736842	0.715789473684	0.671052631579	0.671052631579	0.671052631579	0.631578947368	0.631578947368	0.589473684211
0.671052631579	0.671052631579	0.671052631579	0.671052631579	0.710526315789	0.710526315789	0.757894736842	0.805263157895	0.85	0.85	0.85	0.757894736842	0.757894736842	0.757894736842	0.757894736842	0.805263157895	0.757894736842	0.715789473684	0.673684210526	0.673684210526	0.715789473684	0.715789473684	0.715789473684	0.673684210526	0.715789473684	0.673684210526	0.631578947368	0.673684210526	0.673684210526	0.592105263158	0.592105263158	0.559210526316	0.59649122807	0.59649122807	0.559210526316	0.521929824561	0.559210526316	0.59649122807	0.559210526316	0.559210526316	0.559210526316
0.805263157895	0.85	0.9	0.85	0.757894736842	0.805263157895	0.805263157895	0.805263157895	0.805263157895	0.805263157895	0.805263157895	0.805263157895	0.757894736842	0.671052631579	0.631578947368	0.521929824561	0.452339181287	0.452339181287	0.425730994152	0.425730994152	0.364912280702	0.387719298246	0.417543859649	0.452339181287	0.417543859649	0.417543859649	0.442105263158	0.473684210526	0.513157894737	0.513157894737	0.513157894737	0.513157894737	0.513157894737	0.513157894737	0.452339181287	0.452339181287	0.452339181287	0.487134502924	0.521929824561	0.487134502924	0.487134502924
0.452339181287	0.487134502924	0.487134502924	0.487134502924	0.487134502924	0.431510147919	0.400687994496	0.425730994152	0.487134502924	0.487134502924	0.521929824561	0.559210526316	0.59649122807	0.676023391813	0.676023391813	0.633771929825	0.556725146199	0.491228070175	0.456140350877	0.484649122807	0.589473684211	0.671052631579	0.671052631579	0.671052631579	0.715789473684	0.760526315789	0.805263157895	0.760526315789	0.760526315789	0.715789473684	0.673684210526	0.673684210526	0.592105263158	0.552631578947	0.515789473684	0.515789473684	0.552631578947	0.552631578947	0.487134502924	0.559210526316	0.59649122807
0.589473684211	0.671052631579	0.715789473684	0.715789473684	0.757894736842	0.757894736842	0.757894736842	0.757894736842	0.805263157895	0.805263157895	0.805263157895	0.757894736842	0.710526315789	0.75	0.710526315789	0.663157894737	0.443107769424	0.443107769424	0.626315789474	0.671052631579	0.671052631579	0.671052631579	0.671052631579	0.589473684211	0.589473684211	0.626315789474	0.589473684211	0.589473684211	0.589473684211	0.626315789474	0.626315789474	0.626315789474	0.626315789474	0.581578947368	0.581578947368	0.581578947368	0.547368421053	0.473684210526	0.547368421053	0.589473684211	0.589473684211
0.297213622291	0.348813209494	0.348813209494	0.321981424149	0.321981424149	0.348813209494	0.321981424149	0.395321637427	0.420029239766	0.452339181287	0.484649122807	0.484649122807	0.484649122807	0.484649122807	0.521929824561	0.589473684211	0.626315789474	0.589473684211	0.589473684211	0.552631578947	0.521929824561	0.458479532164	0.458479532164	0.526315789474	0.59649122807	0.59649122807	0.559210526316	0.458479532164	0.37564499484	0.284442724458	0.182787811031	0.131475748194	0.209832946336	0.303405572755	0.37564499484	0.462332301342	0.495356037152	0.495356037152	0.559210526316	0.673684210526	0.715789473684
0.487134502924	0.487134502924	0.487134502924	0.487134502924	0.521929824561	0.559210526316	0.59649122807	0.59649122807	0.59649122807	0.59649122807	0.636257309942	0.636257309942	0.636257309942	0.59649122807	0.59649122807	0.59649122807	0.559210526316	0.559210526316	0.592105263158	0.673684210526	0.760526315789	0.760526315789	0.760526315789	0.760526315789	0.805263157895	0.760526315789	0.715789473684	0.676023391813	0.676023391813	0.676023391813	0.636257309942	0.59649122807	0.521929824561	0.521929824561	0.589473684211	0.671052631579	0.715789473684	0.671052631579	0.631578947368	0.521929824561	0.521929824561
0.431510147919	0.400687994496	0.521929824561	0.589473684211	0.671052631579	0.671052631579	0.671052631579	0.671052631579	0.671052631579	0.59649122807	0.633771929825	0.633771929825	0.556725146199	0.556725146199	0.484649122807	0.513157894737	0.589473684211	0.631578947368	0.589473684211	0.513157894737	0.452339181287	0.420029239766	0.336842105263	0.420029239766	0.487134502924	0.487134502924	0.487134502924	0.487134502924	0.487134502924	0.458479532164	0.458479532164	0.487134502924	0.521929824561	0.556725146199	0.59649122807	0.633771929825	0.59649122807	0.521929824561	0.521929824561	0.556725146199	0.59649122807
0.521929824561	0.521929824561	0.559210526316	0.559210526316	0.59649122807	0.633771929825	0.59649122807	0.59649122807	0.671052631579	0.710526315789	0.757894736842	0.710526315789	0.671052631579	0.671052631579	0.671052631579	0.631578947368	0.521929824561	0.559210526316	0.559210526316	0.673684210526	0.760526315789	0.852631578947	0.852631578947	0.852631578947	0.760526315789	0.676023391813	0.636257309942	0.676023391813	0.760526315789	0.852631578947	0.9	0.95	0.95	0.9	0.85	0.85	0.757894736842	0.710526315789	0.710526315789	0.710526315789	0.710526315789
0.673684210526	0.673684210526	0.715789473684	0.673684210526	0.59649122807	0.559210526316	0.636257309942	0.715789473684	0.715789473684	0.757894736842	0.715789473684	0.715789473684	0.673684210526	0.631578947368	0.589473684211	0.589473684211	0.547368421053	0.589473684211	0.626315789474	0.626315789474	0.626315789474	0.626315789474	0.626315789474	0.663157894737	0.626315789474	0.516959064327	0.301931298835	0.264189886481	0.264189886481	0.37564499484	0.462332301342	0.493154454764	0.462332301342	0.462332301342	0.462332301342	0.431510147919	0.37564499484	0.491228070175	0.559210526316	0.559210526316	0.559210526316
0.431510147919	0.462332301342	0.495356037152	0.528379772962	0.528379772962	0.598830409357	0.718274853801	0.805263157895	0.805263157895	0.805263157895	0.85	0.85	0.85	0.8	0.8	0.8	0.8	0.85	0.85	0.85	0.85	0.805263157895	0.676023391813	0.563605091159	0.495356037152	0.526315789474	0.636257309942	0.676023391813	0.636257309942	0.559210526316	0.521929824561	0.631578947368	0.673684210526	0.715789473684	0.715789473684	0.715789473684	0.760526315789	0.715789473684	0.757894736842	0.757894736842	0.676023391813
0.592105263158	0.631578947368	0.673684210526	0.673684210526	0.715789473684	0.673684210526	0.559210526316	0.431510147919	0.431510147919	0.37564499484	0.348813209494	0.404540763674	0.404540763674	0.37564499484	0.348813209494	0.37564499484	0.348813209494	0.431510147919	0.495356037152	0.495356037152	0.431510147919	0.458479532164	0.559210526316	0.59649122807	0.59649122807	0.59649122807	0.556725146199	0.589473684211	0.671052631579	0.671052631579	0.589473684211	0.521929824561	0.521929824561	0.487134502924	0.559210526316	0.59649122807	0.559210526316	0.521929824561	0.631578947368	0.671052631579	0.710526315789
0.673684210526	0.715789473684	0.760526315789	0.805263157895	0.760526315789	0.715789473684	0.631578947368	0.671052631579	0.715789473684	0.671052631579	0.626315789474	0.626315789474	0.626315789474	0.671052631579	0.626315789474	0.626315789474	0.626315789474	0.626315789474	0.663157894737	0.663157894737	0.663157894737	0.663157894737	0.663157894737	0.663157894737	0.626315789474	0.556725146199	0.556725146199	0.556725146199	0.516959064327	0.393873572821	0.393873572821	0.393873572821	0.36925647452	0.324366471735	0.299415204678	0.278028404344	0.278028404344	0.261673792324	0.318128654971	0.360902255639	0.547368421053
0.591520467836	0.591520467836	0.516959064327	0.456140350877	0.37564499484	0.404540763674	0.495356037152	0.528379772962	0.495356037152	0.404540763674	0.462332301342	0.462332301342	0.59649122807	0.715789473684	0.757894736842	0.757894736842	0.715789473684	0.715789473684	0.671052631579	0.626315789474	0.626315789474	0.556725146199	0.521929824561	0.484649122807	0.447368421053	0.417543859649	0.417543859649	0.417543859649	0.484649122807	0.516959064327	0.516959064327	0.516959064327	0.556725146199	0.626315789474	0.710526315789	0.8	0.8	0.85	0.85	0.805263157895	0.757894736842
0.676023391813	0.676023391813	0.636257309942	0.636257309942	0.636257309942	0.636257309942	0.561403508772	0.561403508772	0.676023391813	0.718274853801	0.718274853801	0.676023391813	0.760526315789	0.760526315789	0.760526315789	0.760526315789	0.715789473684	0.671052631579	0.671052631579	0.671052631579	0.589473684211	0.556725146199	0.591520467836	0.633771929825	0.633771929825	0.591520467836	0.556725146199	0.556725146199	0.516959064327	0.516959064327	0.556725146199	0.59649122807	0.59649122807	0.559210526316	0.458479532164	0.30119743804	0.344639376218	0.36925647452	0.521929824561	0.631578947368	0.671052631579
0.631578947368	0.59649122807	0.59649122807	0.59649122807	0.556725146199	0.484649122807	0.340852130326	0.36925647452	0.36925647452	0.344639376218	0.278028404344	0.278028404344	0.278028404344	0.245319180304	0.201238390093	0.201238390093	0.201238390093	0.201238390093	0.232198142415	0.232198142415	0.232198142415	0.353739357585	0.380950077399	0.353739357585	0.429308565531	0.516959064327	0.626315789474	0.663157894737	0.663157894737	0.710526315789	0.663157894737	0.626315789474	0.589473684211	0.547368421053	0.547368421053	0.589473684211	0.547368421053	0.513157894737	0.552631578947	0.589473684211	0.589473684211
0.211902304782	0.254282765738	0.277399380805	0.321981424149	0.364912280702	0.364912280702	0.364912280702	0.364912280702	0.39298245614	0.364912280702	0.364912280702	0.364912280702	0.364912280702	0.364912280702	0.364912280702	0.364912280702	0.364912280702	0.364912280702	0.364912280702	0.425730994152	0.458479532164	0.458479532164	0.458479532164	0.487134502924	0.487134502924	0.487134502924	0.487134502924	0.487134502924	0.487134502924	0.487134502924	0.487134502924	0.487134502924	0.592105263158	0.631578947368	0.631578947368	0.631578947368	0.631578947368	0.631578947368	0.631578947368	0.631578947368	0.631578947368
0.478947368421	0.478947368421	0.552631578947	0.631578947368	0.673684210526	0.715789473684	0.715789473684	0.636257309942	0.636257309942	0.636257309942	0.559210526316	0.636257309942	0.715789473684	0.757894736842	0.757894736842	0.757894736842	0.757894736842	0.757894736842	0.757894736842	0.757894736842	0.757894736842	0.710526315789	0.710526315789	0.626315789474	0.626315789474	0.626315789474	0.589473684211	0.484649122807	0.521929824561	0.556725146199	0.556725146199	0.556725146199	0.491228070175	0.404540763674	0.37564499484	0.264189886481	0.224875915278	0.369865841073	0.429308565531	0.429308565531	0.400687994496
0.85	0.757894736842	0.757894736842	0.715789473684	0.715789473684	0.671052631579	0.757894736842	0.757894736842	0.757894736842	0.710526315789	0.710526315789	0.671052631579	0.631578947368	0.59649122807	0.495356037152	0.495356037152	0.462332301342	0.431510147919	0.37564499484	0.303405572755	0.209832946336	0.28173374613	0.37564499484	0.462332301342	0.528379772962	0.636257309942	0.673684210526	0.715789473684	0.715789473684	0.673684210526	0.760526315789	0.760526315789	0.760526315789	0.715789473684	0.715789473684	0.715789473684	0.715789473684	0.757894736842	0.805263157895	0.852631578947	0.805263157895
0.671052631579	0.710526315789	0.75	0.75	0.75	0.75	0.75	0.710526315789	0.710526315789	0.663157894737	0.710526315789	0.663157894737	0.626315789474	0.671052631579	0.710526315789	0.671052631579	0.757894736842	0.757894736842	0.715789473684	0.715789473684	0.631578947368	0.631578947368	0.552631578947	0.552631578947	0.589473684211	0.552631578947	0.478947368421	0.295405179616	0.387719298246	0.387719298246	0.452339181287	0.484649122807	0.589473684211	0.671052631579	0.715789473684	0.760526315789	0.715789473684	0.715789473684	0.671052631579	0.671052631579	0.671052631579
0.291617933723	0.291617933723	0.254859370649	0.278028404344	0.254859370649	0.213868003342	0.19604566973	0.249958228906	0.387719298246	0.420029239766	0.452339181287	0.484649122807	0.484649122807	0.521929824561	0.589473684211	0.671052631579	0.715789473684	0.715789473684	0.715789473684	0.715789473684	0.676023391813	0.676023391813	0.636257309942	0.559210526316	0.521929824561	0.521929824561	0.556725146199	0.59649122807	0.556725146199	0.516959064327	0.516959064327	0.556725146199	0.59649122807	0.556725146199	0.626315789474	0.663157894737	0.663157894737	0.7	0.663157894737	0.626315789474	0.626315789474
0.59649122807	0.59649122807	0.636257309942	0.636257309942	0.636257309942	0.59649122807	0.636257309942	0.676023391813	0.676023391813	0.633771929825	0.59649122807	0.521929824561	0.521929824561	0.487134502924	0.452339181287	0.552631578947	0.631578947368	0.631578947368	0.552631578947	0.513157894737	0.589473684211	0.626315789474	0.589473684211	0.631578947368	0.631578947368	0.631578947368	0.671052631579	0.671052631579	0.631578947368	0.589473684211	0.631578947368	0.631578947368	0.552631578947	0.552631578947	0.631578947368	0.631578947368	0.589473684211	0.552631578947	0.521929824561	0.521929824561	0.521929824561
0.355553405573	0.380950077399	0.408160797214	0.408160797214	0.380950077399	0.462332301342	0.491228070175	0.556725146199	0.556725146199	0.556725146199	0.521929824561	0.521929824561	0.59649122807	0.633771929825	0.59649122807	0.521929824561	0.59649122807	0.59649122807	0.521929824561	0.484649122807	0.484649122807	0.513157894737	0.547368421053	0.589473684211	0.589473684211	0.547368421053	0.513157894737	0.589473684211	0.589473684211	0.589473684211	0.589473684211	0.589473684211	0.589473684211	0.589473684211	0.626315789474	0.626315789474	0.626315789474	0.589473684211	0.631578947368	0.589473684211	0.671052631579
0.663157894737	0.7	0.663157894737	0.663157894737	0.626315789474	0.626315789474	0.626315789474	0.671052631579	0.671052631579	0.631578947368	0.631578947368	0.631578947368	0.671052631579	0.671052631579	0.671052631579	0.631578947368	0.521929824561	0.462332301342	0.59649122807	0.671052631579	0.710526315789	0.671052631579	0.671052631579	0.626315789474	0.671052631579	0.710526315789	0.671052631579	0.757894736842	0.757894736842	0.710526315789	0.626315789474	0.556725146199	0.626315789474	0.626315789474	0.626315789474	0.547368421053	0.589473684211	0.589473684211	0.547368421053	0.547368421053	0.513157894737
0.400687994496	0.400687994496	0.431510147919	0.400687994496	0.429308565531	0.462332301342	0.462332301342	0.556725146199	0.671052631579	0.710526315789	0.671052631579	0.631578947368	0.521929824561	0.59649122807	0.636257309942	0.636257309942	0.636257309942	0.59649122807	0.636257309942	0.636257309942	0.559210526316	0.559210526316	0.487134502924	0.395321637427	0.348813209494	0.264125386997	0.264125386997	0.306574109907	0.355553405573	0.355553405573	0.306574109907	0.261222910217	0.372067423461	0.452339181287	0.552631578947	0.631578947368	0.673684210526	0.673684210526	0.673684210526	0.673684210526	0.636257309942
0.526315789474	0.59649122807	0.59649122807	0.526315789474	0.559210526316	0.636257309942	0.636257309942	0.636257309942	0.636257309942	0.636257309942	0.636257309942	0.636257309942	0.561403508772	0.561403508772	0.526315789474	0.526315789474	0.526315789474	0.491228070175	0.59649122807	0.633771929825	0.59649122807	0.59649122807	0.559210526316	0.559210526316	0.559210526316	0.559210526316	0.559210526316	0.673684210526	0.715789473684	0.673684210526	0.631578947368	0.631578947368	0.673684210526	0.715789473684	0.715789473684	0.715789473684	0.715789473684	0.715789473684	0.631578947368	0.671052631579	0.671052631579
0.671052631579	0.715789473684	0.671052631579	0.715789473684	0.715789473684	0.671052631579	0.671052631579	0.671052631579	0.671052631579	0.710526315789	0.710526315789	0.710526315789	0.710526315789	0.710526315789	0.671052631579	0.671052631579	0.671052631579	0.631578947368	0.521929824561	0.462332301342	0.355553405573	0.232639032221	0.250534342392	0.250534342392	0.232639032221	0.232639032221	0.21474372205	0.168727210182	0.131475748194	0.131475748194	0.131475748194	0.120519435845	0.177550954592	0.260061919505	0.321981424149	0.369865841073	0.484649122807	0.547368421053	0.626315789474	0.626315789474	0.626315789474
0.757894736842	0.757894736842	0.805263157895	0.805263157895	0.852631578947	0.852631578947	0.805263157895	0.676023391813	0.561403508772	0.561403508772	0.561403508772	0.561403508772	0.526315789474	0.559210526316	0.526315789474	0.526315789474	0.526315789474	0.491228070175	0.491228070175	0.491228070175	0.491228070175	0.458479532164	0.425730994152	0.395321637427	0.425730994152	0.458479532164	0.458479532164	0.395321637427	0.395321637427	0.458479532164	0.521929824561	0.59649122807	0.59649122807	0.521929824561	0.458479532164	0.491228070175	0.491228070175	0.526315789474	0.59649122807	0.671052631579	0.671052631579
0.715789473684	0.715789473684	0.715789473684	0.673684210526	0.715789473684	0.715789473684	0.715789473684	0.673684210526	0.673684210526	0.631578947368	0.552631578947	0.589473684211	0.552631578947	0.589473684211	0.589473684211	0.552631578947	0.589473684211	0.552631578947	0.552631578947	0.515789473684	0.515789473684	0.515789473684	0.515789473684	0.515789473684	0.515789473684	0.592105263158	0.631578947368	0.592105263158	0.559210526316	0.491228070175	0.559210526316	0.59649122807	0.633771929825	0.59649122807	0.59649122807	0.59649122807	0.715789473684	0.757894736842	0.757894736842	0.710526315789	0.710526315789
0.9	0.805263157895	0.760526315789	0.760526315789	0.760526315789	0.673684210526	0.592105263158	0.552631578947	0.513157894737	0.336842105263	0.336842105263	0.336842105263	0.318128654971	0.484649122807	0.521929824561	0.521929824561	0.556725146199	0.626315789474	0.626315789474	0.589473684211	0.631578947368	0.631578947368	0.671052631579	0.710526315789	0.671052631579	0.633771929825	0.528379772962	0.528379772962	0.495356037152	0.526315789474	0.495356037152	0.495356037152	0.433436532508	0.404540763674	0.404540763674	0.433436532508	0.404540763674	0.404540763674	0.433436532508	0.561403508772	0.636257309942
0.760526315789	0.760526315789	0.805263157895	0.760526315789	0.636257309942	0.636257309942	0.559210526316	0.559210526316	0.59649122807	0.636257309942	0.59649122807	0.559210526316	0.559210526316	0.559210526316	0.559210526316	0.487134502924	0.395321637427	0.395321637427	0.425730994152	0.458479532164	0.521929824561	0.521929824561	0.491228070175	0.404540763674	0.348813209494	0.277399380805	0.254282765738	0.23309253526	0.315789473684	0.364912280702	0.39298245614	0.447368421053	0.447368421053	0.484649122807	0.484649122807	0.447368421053	0.484649122807	0.556725146199	0.626315789474	0.626315789474	0.626315789474
0.636257309942	0.676023391813	0.636257309942	0.636257309942	0.636257309942	0.676023391813	0.636257309942	0.59649122807	0.521929824561	0.521929824561	0.631578947368	0.673684210526	0.673684210526	0.715789473684	0.760526315789	0.760526315789	0.852631578947	0.852631578947	0.852631578947	0.760526315789	0.636257309942	0.495356037152	0.433436532508	0.328689370485	0.328689370485	0.433436532508	0.495356037152	0.528379772962	0.563605091159	0.676023391813	0.757894736842	0.85	0.85	0.8	0.8	0.8	0.75	0.710526315789	0.591520467836	0.457929136567	0.493154454764
0.805263157895	0.757894736842	0.715789473684	0.671052631579	0.631578947368	0.59649122807	0.636257309942	0.59649122807	0.59649122807	0.676023391813	0.718274853801	0.718274853801	0.636257309942	0.561403508772	0.526315789474	0.561403508772	0.676023391813	0.718274853801	0.760526315789	0.760526315789	0.715789473684	0.715789473684	0.676023391813	0.760526315789	0.805263157895	0.852631578947	0.805263157895	0.715789473684	0.671052631579	0.757894736842	0.805263157895	0.805263157895	0.757894736842	0.710526315789	0.710526315789	0.710526315789	0.75	0.710526315789	0.626315789474	0.626315789474	0.671052631579
0.521929824561	0.559210526316	0.559210526316	0.521929824561	0.487134502924	0.420029239766	0.478947368421	0.513157894737	0.513157894737	0.513157894737	0.589473684211	0.589473684211	0.552631578947	0.552631578947	0.521929824561	0.521929824561	0.521929824561	0.484649122807	0.556725146199	0.633771929825	0.676023391813	0.676023391813	0.633771929825	0.710526315789	0.710526315789	0.710526315789	0.710526315789	0.710526315789	0.710526315789	0.626315789474	0.417042606516	0.390977443609	0.318128654971	0.318128654971	0.318128654971	0.318128654971	0.295405179616	0.278028404344	0.278028404344	0.278028404344	0.318128654971
0.591520467836	0.591520467836	0.591520467836	0.591520467836	0.633771929825	0.633771929825	0.59649122807	0.491228070175	0.491228070175	0.491228070175	0.556725146199	0.633771929825	0.676023391813	0.676023391813	0.59649122807	0.526315789474	0.491228070175	0.521929824561	0.556725146199	0.521929824561	0.458479532164	0.526315789474	0.526315789474	0.526315789474	0.636257309942	0.718274853801	0.760526315789	0.852631578947	0.852631578947	0.852631578947	0.852631578947	0.852631578947	0.805263157895	0.805263157895	0.805263157895	0.9	0.9	0.9	0.9	0.9	0.85
0.343446852425	0.372067423461	0.452339181287	0.478947368421	0.552631578947	0.552631578947	0.513157894737	0.589473684211	0.631578947368	0.631578947368	0.631578947368	0.671052631579	0.715789473684	0.757894736842	0.715789473684	0.59649122807	0.495356037152	0.495356037152	0.495356037152	0.528379772962	0.495356037152	0.495356037152	0.495356037152	0.495356037152	0.559210526316	0.631578947368	0.715789473684	0.760526315789	0.715789473684	0.671052631579	0.671052631579	0.710526315789	0.8	0.85	0.85	0.8	0.8	0.757894736842	0.805263157895	0.805263157895	0.852631578947
0.484649122807	0.456140350877	0.37564499484	0.37564499484	0.321981424149	0.400687994496	0.462332301342	0.495356037152	0.528379772962	0.528379772962	0.495356037152	0.404540763674	0.404540763674	0.404540763674	0.404540763674	0.404540763674	0.526315789474	0.59649122807	0.633771929825	0.59649122807	0.59649122807	0.633771929825	0.59649122807	0.526315789474	0.404540763674	0.433436532508	0.404540763674	0.431510147919	0.404540763674	0.433436532508	0.433436532508	0.404540763674	0.404540763674	0.404540763674	0.433436532508	0.526315789474	0.59649122807	0.631578947368	0.715789473684	0.760526315789	0.760526315789
0.757894736842	0.757894736842	0.710526315789	0.626315789474	0.626315789474	0.710526315789	0.757894736842	0.757894736842	0.805263157895	0.805263157895	0.757894736842	0.671052631579	0.715789473684	0.715789473684	0.715789473684	0.715789473684	0.631578947368	0.589473684211	0.513157894737	0.318128654971	0.318128654971	0.340852130326	0.340852130326	0.340852130326	0.318128654971	0.318128654971	0.452339181287	0.452339181287	0.452339181287	0.452339181287	0.521929824561	0.559210526316	0.673684210526	0.715789473684	0.715789473684	0.631578947368	0.631578947368	0.671052631579	0.671052631579	0.710526315789	0.671052631579
0.442105263158	0.478947368421	0.513157894737	0.478947368421	0.478947368421	0.478947368421	0.478947368421	0.515789473684	0.478947368421	0.513157894737	0.513157894737	0.513157894737	0.547368421053	0.626315789474	0.671052631579	0.710526315789	0.710526315789	0.671052631579	0.59649122807	0.59649122807	0.521929824561	0.59649122807	0.59649122807	0.59649122807	0.59649122807	0.59649122807	0.559210526316	0.559210526316	0.559210526316	0.521929824561	0.521929824561	0.631578947368	0.671052631579	0.710526315789	0.671052631579	0.671052631579	0.710526315789	0.671052631579	0.59649122807	0.556725146199	0.484649122807
0.631578947368	0.631578947368	0.671052631579	0.671052631579	0.671052631579	0.757894736842	0.757894736842	0.710526315789	0.710526315789	0.671052631579	0.59649122807	0.462332301342	0.528379772962	0.528379772962	0.528379772962	0.493154454764	0.591520467836	0.626315789474	0.591520467836	0.493154454764	0.429308565531	0.429308565531	0.493154454764	0.528379772962	0.528379772962	0.495356037152	0.433436532508	0.404540763674	0.431510147919	0.404540763674	0.37564499484	0.37564499484	0.37564499484	0.458479532164	0.559210526316	0.59649122807	0.631578947368	0.671052631579	0.631578947368	0.559210526316	0.431510147919
0.561403508772	0.491228070175	0.399122807018	0.425730994152	0.399122807018	0.399122807018	0.342105263158	0.342105263158	0.300515995872	0.275472996216	0.254282765738	0.272445820433	0.289473684211	0.289473684211	0.342105263158	0.425730994152	0.491228070175	0.491228070175	0.425730994152	0.491228070175	0.491228070175	0.526315789474	0.561403508772	0.526315789474	0.526315789474	0.59649122807	0.633771929825	0.676023391813	0.757894736842	0.8	0.8	0.757894736842	0.710526315789	0.710526315789	0.710526315789	0.626315789474	0.556725146199	0.556725146199	0.591520467836	0.556725146199	0.521929824561
0.491228070175	0.59649122807	0.676023391813	0.676023391813	0.676023391813	0.676023391813	0.805263157895	0.85	0.9	0.85	0.85	0.85	0.85	0.805263157895	0.805263157895	0.805263157895	0.757894736842	0.710526315789	0.710526315789	0.671052631579	0.59649122807	0.521929824561	0.521929824561	0.521929824561	0.521929824561	0.484649122807	0.521929824561	0.631578947368	0.671052631579	0.671052631579	0.671052631579	0.671052631579	0.710526315789	0.710526315789	0.633771929825	0.671052631579	0.633771929825	0.676023391813	0.676023391813	0.676023391813	0.676023391813
0.589473684211	0.513157894737	0.452339181287	0.364912280702	0.364912280702	0.336842105263	0.420029239766	0.452339181287	0.420029239766	0.336842105263	0.336842105263	0.395321637427	0.425730994152	0.425730994152	0.425730994152	0.484649122807	0.556725146199	0.626315789474	0.626315789474	0.589473684211	0.556725146199	0.556725146199	0.484649122807	0.425730994152	0.400687994496	0.462332301342	0.495356037152	0.528379772962	0.495356037152	0.495356037152	0.528379772962	0.59649122807	0.715789473684	0.757894736842	0.805263157895	0.805263157895	0.757894736842	0.757894736842	0.676023391813	0.563605091159	0.408160797214
0.757894736842	0.8	0.8	0.8	0.8	0.710526315789	0.626315789474	0.626315789474	0.626315789474	0.626315789474	0.626315789474	0.626315789474	0.589473684211	0.513157894737	0.552631578947	0.592105263158	0.673684210526	0.715789473684	0.715789473684	0.757894736842	0.85	0.85	0.85	0.757894736842	0.676023391813	0.563605091159	0.598830409357	0.598830409357	0.634055727554	0.598830409357	0.528379772962	0.462332301342	0.462332301342	0.462332301342	0.462332301342	0.431510147919	0.400687994496	0.400687994496	0.431510147919	0.521929824561	0.589473684211
[truncated: 5,102 more rows]
