# Supplementary material for: Reversible gene silencing through frameshift indels and frameshift scars provide adaptive plasticity for Mycobacterium tuberculosis
Source: Nat Commun. 2021 Aug 4;12:4702. doi: 10.1038/s41467-021-25055-y (PMC8339072; doi:10.1038/s41467-021-25055-y)
Supplement: Supplementary file 6 — Supplementary Data 3 [file 41467_2021_25055_MOESM6_ESM.csv]

-20	-19	-18	-17	-16	-15	-14	-13	-12	-11	-10	-9	-8	-7	-6	-5	-4	-3	-2	-1	0	1	2	3	4	5	6	7	8	9	10	11	12	13	14	15	16	17	18	19	20
0.969735285399	0.969735285399	0.969735285399	0.969735285399	0.984512786822	0.984512786822	0.989344285226	0.976760475564	0.976760475564	0.976760475564	0.976760475564	0.976760475564	0.976760475564	0.966119096051	0.966119096051	0.969735285399	0.978702905713	0.969735285399	0.944051035096	0.944051035096	0.905349666421	0.908562284879	0.88695597565	0.925657344325	0.922444725867	0.922444725867	0.912725699656	0.912725699656	0.923367079169	0.923367079169	0.902053725694	0.896243844584	0.896243844584	0.923367079169	0.955154166335	0.966119096051	0.966119096051	0.95301865541	0.942053725694	0.95301865541	0.942053725694
0.951341594628	0.969735285399	0.966119096051	0.966119096051	0.969735285399	0.966119096051	0.966119096051	0.976760475564	0.989344285226	0.976760475564	0.970950594455	0.978702905713	0.970950594455	0.978702905713	0.956634844758	0.95301865541	0.944051035096	0.925657344325	0.925657344325	0.88695597565	0.880853138787	0.855168888484	0.855168888484	0.846439344671	0.855168888484	0.830266638528	0.821537094714	0.821537094714	0.821537094714	0.830266638528	0.880853138787	0.890657638701	0.896760475564	0.922444725867	0.944051035096	0.944051035096	0.95301865541	0.95301865541	0.95301865541	0.970950594455	0.978702905713
0.982839027623	0.982839027623	0.982839027623	0.978702905713	0.982839027623	0.978702905713	0.978702905713	0.960770966668	0.960770966668	0.960770966668	0.95301865541	0.95301865541	0.95301865541	0.95301865541	0.95301865541	0.93722222729	0.914317286735	0.914317286735	0.921146094541	0.867346975823	0.867346975823	0.870559594282	0.854763166162	0.905349666421	0.905349666421	0.908562284879	0.905349666421	0.905349666421	0.88695597565	0.88695597565	0.908562284879	0.944051035096	0.944051035096	0.95301865541	0.966119096051	0.966119096051	0.966119096051	0.944512786822	0.951341594628	0.951341594628	0.951341594628
0.95301865541	0.942053725694	0.942053725694	0.942053725694	0.942053725694	0.942053725694	0.95301865541	0.944051035096	0.966119096051	0.951341594628	0.951341594628	0.966119096051	0.966119096051	0.93722222729	0.93722222729	0.93722222729	0.944512786822	0.955154166335	0.93646751981	0.960964047444	0.960964047444	0.955154166335	0.942053725694	0.95301865541	0.921146094541	0.914317286735	0.89563064021	0.93722222729	0.966119096051	0.970950594455	0.989344285226	0.993480407136	0.984512786822	0.993480407136	0.989344285226	0.970950594455	0.970950594455	0.970950594455	0.95301865541	0.944051035096	0.944051035096
0.942053725694	0.914317286735	0.914317286735	0.871483097734	0.87831190554	0.87831190554	0.87831190554	0.87831190554	0.925282216452	0.914317286735	0.921146094541	0.921146094541	0.914317286735	0.914317286735	0.921146094541	0.921146094541	0.921146094541	0.921146094541	0.921146094541	0.921146094541	0.921146094541	0.921146094541	0.914317286735	0.921146094541	0.908562284879	0.925657344325	0.922444725867	0.922444725867	0.922444725867	0.890657638701	0.912725699656	0.944512786822	0.951341594628	0.944512786822	0.955154166335	0.955154166335	0.955154166335	0.955154166335	0.955154166335	0.976760475564	0.970950594455
0.970950594455	0.95301865541	0.95301865541	0.978702905713	0.969735285399	0.951341594628	0.925657344325	0.944051035096	0.944051035096	0.944051035096	0.969735285399	0.951341594628	0.944512786822	0.944512786822	0.912725699656	0.912725699656	0.930657638701	0.93646751981	0.902053725694	0.909344285226	0.879813768171	0.879813768171	0.909344285226	0.872523208639	0.872523208639	0.902053725694	0.872523208639	0.872523208639	0.872523208639	0.872523208639	0.872523208639	0.849618268084	0.879148785139	0.923367079169	0.955154166335	0.955154166335	0.955154166335	0.93646751981	0.93646751981	0.955154166335	0.942053725694
0.95301865541	0.966119096051	0.969735285399	0.969735285399	0.969735285399	0.969735285399	0.978702905713	0.966119096051	0.970950594455	0.970950594455	0.942053725694	0.95301865541	0.95301865541	0.921146094541	0.928898405799	0.928898405799	0.928898405799	0.956634844758	0.960770966668	0.928898405799	0.960770966668	0.956634844758	0.95301865541	0.960770966668	0.978702905713	0.978702905713	0.978702905713	0.969735285399	0.966119096051	0.966119096051	0.969735285399	0.969735285399	0.969735285399	0.984512786822	0.984512786822	0.989344285226	0.989344285226	0.976760475564	0.966119096051	0.969735285399	0.969735285399
0.966119096051	0.966119096051	0.966119096051	0.944512786822	0.930657638701	0.930657638701	0.93646751981	0.909344285226	0.879813768171	0.872523208639	0.872523208639	0.823675907222	0.849618268084	0.849618268084	0.849618268084	0.849618268084	0.849618268084	0.849618268084	0.849618268084	0.810575466581	0.810575466581	0.831686329039	0.76774127758	0.744567666075	0.76774127758	0.831686329039	0.846439344671	0.810950594455	0.855168888484	0.88695597565	0.880853138787	0.880853138787	0.905349666421	0.89563064021	0.914317286735	0.914317286735	0.914317286735	0.925282216452	0.928898405799	0.928898405799	0.960770966668
0.976760475564	0.989344285226	0.970950594455	0.970950594455	0.970950594455	0.978702905713	0.978702905713	0.966119096051	0.969735285399	0.978702905713	0.978702905713	0.978702905713	0.978702905713	0.956634844758	0.960770966668	0.960770966668	0.928898405799	0.881928094887	0.881928094887	0.87831190554	0.881928094887	0.87831190554	0.87831190554	0.925282216452	0.95301865541	0.95301865541	0.95301865541	0.960770966668	0.960770966668	0.960770966668	0.982839027623	0.993480407136	0.989344285226	0.984512786822	0.984512786822	0.984512786822	0.969735285399	0.969735285399	0.984512786822	0.966119096051	0.978702905713
0.955154166335	0.955154166335	0.955154166335	0.976760475564	0.960964047444	0.960964047444	0.960964047444	0.93646751981	0.93646751981	0.955154166335	0.93722222729	0.905349666421	0.905349666421	0.905349666421	0.921146094541	0.921146094541	0.921146094541	0.905349666421	0.908562284879	0.870559594282	0.867346975823	0.921146094541	0.914317286735	0.89563064021	0.89563064021	0.905349666421	0.880853138787	0.880853138787	0.905349666421	0.905349666421	0.905349666421	0.89563064021	0.879148785139	0.900462138614	0.914317286735	0.900462138614	0.879148785139	0.879148785139	0.879148785139	0.868507405626	0.849618268084
0.902053725694	0.872523208639	0.896243844584	0.859422767998	0.87831190554	0.912725699656	0.912725699656	0.922444725867	0.922444725867	0.944512786822	0.930657638701	0.930657638701	0.930657638701	0.955154166335	0.955154166335	0.955154166335	0.944512786822	0.922444725867	0.922444725867	0.922444725867	0.925657344325	0.951341594628	0.966119096051	0.966119096051	0.966119096051	0.966119096051	0.944512786822	0.955154166335	0.955154166335	0.966119096051	0.93722222729	0.923367079169	0.93722222729	0.93722222729	0.93722222729	0.93722222729	0.93722222729	0.95301865541	0.978702905713	0.978702905713	0.982839027623
0.944051035096	0.956634844758	0.978702905713	0.978702905713	0.969735285399	0.944051035096	0.93722222729	0.95301865541	0.956634844758	0.956634844758	0.960770966668	0.960770966668	0.960770966668	0.956634844758	0.978702905713	0.970950594455	0.966119096051	0.969735285399	0.969735285399	0.966119096051	0.966119096051	0.966119096051	0.944512786822	0.922444725867	0.922444725867	0.922444725867	0.922444725867	0.912725699656	0.912725699656	0.944512786822	0.944512786822	0.922444725867	0.922444725867	0.922444725867	0.880853138787	0.855168888484	0.88695597565	0.880853138787	0.880853138787	0.88695597565	0.88695597565
0.921146094541	0.921146094541	0.921146094541	0.921146094541	0.921146094541	0.908562284879	0.905349666421	0.89563064021	0.89563064021	0.93722222729	0.93722222729	0.922444725867	0.88695597565	0.880853138787	0.880853138787	0.868507405626	0.89563064021	0.900462138614	0.900462138614	0.900462138614	0.900462138614	0.914317286735	0.914317286735	0.89563064021	0.879148785139	0.879148785139	0.900462138614	0.942053725694	0.970950594455	0.966119096051	0.944051035096	0.944051035096	0.944051035096	0.93722222729	0.95301865541	0.95301865541	0.95301865541	0.95301865541	0.95301865541	0.956634844758	0.95301865541
0.867346975823	0.914317286735	0.905349666421	0.905349666421	0.88695597565	0.880853138787	0.868507405626	0.849618268084	0.868507405626	0.868507405626	0.849618268084	0.849618268084	0.868507405626	0.868507405626	0.846439344671	0.846439344671	0.831686329039	0.831686329039	0.831686329039	0.87831190554	0.846439344671	0.855168888484	0.810950594455	0.846439344671	0.810950594455	0.799813768171	0.810950594455	0.81646751981	0.858059106889	0.896760475564	0.896760475564	0.890657638701	0.890657638701	0.890657638701	0.890657638701	0.896760475564	0.922444725867	0.912725699656	0.912725699656	0.896243844584	0.859422767998
0.978702905713	0.966119096051	0.944051035096	0.944051035096	0.922444725867	0.922444725867	0.93722222729	0.966119096051	0.966119096051	0.955154166335	0.955154166335	0.955154166335	0.93722222729	0.93722222729	0.912725699656	0.87831190554	0.87831190554	0.87831190554	0.87831190554	0.912725699656	0.880853138787	0.846439344671	0.87831190554	0.890657638701	0.896760475564	0.896760475564	0.890657638701	0.890657638701	0.880853138787	0.88695597565	0.88695597565	0.88695597565	0.925657344325	0.951341594628	0.951341594628	0.969735285399	0.966119096051	0.969735285399	0.984512786822	0.976760475564	0.966119096051
0.879148785139	0.89563064021	0.868507405626	0.880853138787	0.912725699656	0.922444725867	0.912725699656	0.87831190554	0.890657638701	0.890657638701	0.896760475564	0.896760475564	0.855168888484	0.810950594455	0.799813768171	0.782839027623	0.831686329039	0.846439344671	0.846439344671	0.810950594455	0.810950594455	0.81646751981	0.855168888484	0.855168888484	0.846439344671	0.795852844411	0.795852844411	0.855168888484	0.896760475564	0.922444725867	0.922444725867	0.944512786822	0.966119096051	0.969735285399	0.969735285399	0.969735285399	0.966119096051	0.966119096051	0.969735285399	0.966119096051	0.966119096051
0.912725699656	0.912725699656	0.912725699656	0.922444725867	0.912725699656	0.923367079169	0.923367079169	0.93722222729	0.912725699656	0.912725699656	0.93722222729	0.923367079169	0.942053725694	0.942053725694	0.942053725694	0.93722222729	0.923367079169	0.955154166335	0.955154166335	0.923367079169	0.93722222729	0.942053725694	0.95301865541	0.978702905713	0.978702905713	0.978702905713	0.969735285399	0.969735285399	0.944051035096	0.944051035096	0.944051035096	0.956634844758	0.956634844758	0.960770966668	0.982839027623	0.978702905713	0.993480407136	0.984512786822	0.976760475564	0.976760475564	0.970950594455
0.912725699656	0.912725699656	0.944512786822	0.944512786822	0.951341594628	0.944051035096	0.95301865541	0.956634844758	0.960770966668	0.956634844758	0.95301865541	0.944051035096	0.925657344325	0.922444725867	0.922444725867	0.88695597565	0.88695597565	0.88695597565	0.922444725867	0.922444725867	0.944051035096	0.95301865541	0.95301865541	0.95301865541	0.956634844758	0.95301865541	0.95301865541	0.95301865541	0.95301865541	0.95301865541	0.978702905713	0.978702905713	0.970950594455	0.970950594455	0.970950594455	0.955154166335	0.976760475564	0.976760475564	0.970950594455	0.970950594455	0.970950594455
0.914317286735	0.914317286735	0.921146094541	0.928898405799	0.928898405799	0.921146094541	0.914317286735	0.914317286735	0.89563064021	0.905349666421	0.905349666421	0.905349666421	0.914317286735	0.93722222729	0.944051035096	0.956634844758	0.960770966668	0.956634844758	0.956634844758	0.944051035096	0.944051035096	0.93722222729	0.95301865541	0.960770966668	0.960770966668	0.982839027623	0.982839027623	0.978702905713	0.970950594455	0.970950594455	0.970950594455	0.970950594455	0.95301865541	0.95301865541	0.921146094541	0.908562284879	0.908562284879	0.944051035096	0.93722222729	0.912725699656	0.912725699656
0.914317286735	0.95301865541	0.95301865541	0.944051035096	0.944051035096	0.944051035096	0.944051035096	0.944051035096	0.925657344325	0.951341594628	0.951341594628	0.969735285399	0.978702905713	0.993480407136	0.993480407136	0.984512786822	0.984512786822	0.989344285226	0.978702905713	0.993480407136	0.99831190554	0.993480407136	0.984512786822	0.993480407136	0.993480407136	0.993480407136	0.993480407136	0.993480407136	0.993480407136	0.99831190554	0.993480407136	0.993480407136	0.989344285226	0.984512786822	0.969735285399	0.966119096051	0.969735285399	0.969735285399	0.944051035096	0.944051035096	0.951341594628
0.921146094541	0.925282216452	0.925282216452	0.928898405799	0.925282216452	0.928898405799	0.928898405799	0.928898405799	0.928898405799	0.960770966668	0.978702905713	0.993480407136	0.989344285226	0.993480407136	0.993480407136	0.993480407136	0.993480407136	0.989344285226	0.989344285226	0.976760475564	0.989344285226	0.993480407136	0.978702905713	0.982839027623	0.982839027623	0.982839027623	0.960770966668	0.960770966668	0.960770966668	0.95301865541	0.970950594455	0.955154166335	0.955154166335	0.966119096051	0.93722222729	0.93722222729	0.93722222729	0.89563064021	0.905349666421	0.880853138787	0.880853138787
0.922444725867	0.890657638701	0.896760475564	0.925657344325	0.925657344325	0.922444725867	0.922444725867	0.922444725867	0.922444725867	0.951341594628	0.966119096051	0.969735285399	0.966119096051	0.966119096051	0.966119096051	0.966119096051	0.93722222729	0.93722222729	0.944512786822	0.912725699656	0.922444725867	0.922444725867	0.912725699656	0.922444725867	0.896760475564	0.925657344325	0.925657344325	0.951341594628	0.951341594628	0.944512786822	0.922444725867	0.880853138787	0.880853138787	0.88695597565	0.908562284879	0.905349666421	0.93722222729	0.944051035096	0.944051035096	0.925657344325	0.925657344325
0.956634844758	0.956634844758	0.95301865541	0.978702905713	0.966119096051	0.951341594628	0.944051035096	0.956634844758	0.95301865541	0.95301865541	0.956634844758	0.944051035096	0.944051035096	0.93722222729	0.95301865541	0.944051035096	0.944051035096	0.95301865541	0.95301865541	0.95301865541	0.914317286735	0.914317286735	0.914317286735	0.914317286735	0.914317286735	0.95301865541	0.942053725694	0.942053725694	0.923367079169	0.923367079169	0.923367079169	0.896243844584	0.896243844584	0.930657638701	0.930657638701	0.909344285226	0.902053725694	0.902053725694	0.902053725694	0.909344285226	0.93646751981
0.95301865541	0.925282216452	0.925282216452	0.925282216452	0.95301865541	0.944051035096	0.956634844758	0.956634844758	0.960770966668	0.960770966668	0.960770966668	0.956634844758	0.95301865541	0.942053725694	0.942053725694	0.923367079169	0.902053725694	0.923367079169	0.923367079169	0.896243844584	0.879148785139	0.879148785139	0.879148785139	0.849618268084	0.810575466581	0.785673216625	0.791483097734	0.817425458595	0.817425458595	0.836314596137	0.821537094714	0.846439344671	0.846439344671	0.880853138787	0.880853138787	0.88695597565	0.925657344325	0.922444725867	0.890657638701	0.855168888484	0.846439344671
0.922444725867	0.922444725867	0.944051035096	0.944051035096	0.944051035096	0.908562284879	0.944051035096	0.944051035096	0.944051035096	0.944051035096	0.925657344325	0.908562284879	0.921146094541	0.928898405799	0.928898405799	0.928898405799	0.928898405799	0.960770966668	0.960770966668	0.95301865541	0.966119096051	0.970950594455	0.978702905713	0.966119096051	0.984512786822	0.984512786822	0.984512786822	0.984512786822	0.993480407136	0.993480407136	0.989344285226	0.99831190554	0.993480407136	0.978702905713	0.956634844758	0.969735285399	0.969735285399	0.969735285399	0.978702905713	0.984512786822	0.984512786822
0.942053725694	0.942053725694	0.95301865541	0.95301865541	0.95301865541	0.95301865541	0.956634844758	0.95301865541	0.95301865541	0.95301865541	0.95301865541	0.95301865541	0.95301865541	0.956634844758	0.95301865541	0.95301865541	0.914317286735	0.921146094541	0.944051035096	0.969735285399	0.966119096051	0.944512786822	0.930657638701	0.930657638701	0.923367079169	0.89563064021	0.879148785139	0.879148785139	0.855428149193	0.879148785139	0.896243844584	0.896243844584	0.912725699656	0.93722222729	0.93722222729	0.955154166335	0.923367079169	0.923367079169	0.942053725694	0.93722222729	0.944512786822
0.944051035096	0.956634844758	0.956634844758	0.978702905713	0.978702905713	0.978702905713	0.978702905713	0.984512786822	0.984512786822	0.989344285226	0.989344285226	0.984512786822	0.984512786822	0.984512786822	0.989344285226	0.970950594455	0.95301865541	0.960770966668	0.956634844758	0.960770966668	0.95301865541	0.95301865541	0.95301865541	0.93722222729	0.914317286735	0.914317286735	0.900462138614	0.923367079169	0.89563064021	0.89563064021	0.89563064021	0.89563064021	0.879148785139	0.879148785139	0.849618268084	0.868507405626	0.831686329039	0.859422767998	0.859422767998	0.859422767998	0.872523208639
0.955154166335	0.955154166335	0.955154166335	0.976760475564	0.989344285226	0.970950594455	0.95301865541	0.93722222729	0.93722222729	0.944512786822	0.912725699656	0.922444725867	0.88695597565	0.925657344325	0.925657344325	0.896760475564	0.925657344325	0.922444725867	0.912725699656	0.93722222729	0.923367079169	0.902053725694	0.902053725694	0.93646751981	0.902053725694	0.902053725694	0.896243844584	0.923367079169	0.896243844584	0.896243844584	0.896243844584	0.896243844584	0.923367079169	0.942053725694	0.923367079169	0.942053725694	0.95301865541	0.95301865541	0.95301865541	0.960770966668	0.95301865541
0.989344285226	0.976760475564	0.976760475564	0.976760475564	0.970950594455	0.976760475564	0.984512786822	0.976760475564	0.955154166335	0.93722222729	0.923367079169	0.89563064021	0.905349666421	0.908562284879	0.908562284879	0.921146094541	0.921146094541	0.921146094541	0.914317286735	0.921146094541	0.921146094541	0.905349666421	0.908562284879	0.905349666421	0.905349666421	0.88695597565	0.833156856932	0.854763166162	0.854763166162	0.867346975823	0.87831190554	0.87831190554	0.87831190554	0.87831190554	0.87831190554	0.87831190554	0.870559594282	0.908562284879	0.88695597565	0.88695597565	0.88695597565
0.912725699656	0.922444725867	0.912725699656	0.912725699656	0.896243844584	0.896243844584	0.923367079169	0.89563064021	0.880853138787	0.905349666421	0.905349666421	0.88695597565	0.88695597565	0.908562284879	0.944051035096	0.944051035096	0.944051035096	0.93722222729	0.944051035096	0.921146094541	0.914317286735	0.921146094541	0.928898405799	0.928898405799	0.928898405799	0.960770966668	0.956634844758	0.95301865541	0.960770966668	0.960770966668	0.960770966668	0.960770966668	0.960770966668	0.960770966668	0.95301865541	0.921146094541	0.921146094541	0.921146094541	0.95301865541	0.956634844758	0.956634844758
0.921146094541	0.944051035096	0.944051035096	0.922444725867	0.912725699656	0.912725699656	0.912725699656	0.890657638701	0.922444725867	0.880853138787	0.868507405626	0.868507405626	0.868507405626	0.912725699656	0.923367079169	0.93722222729	0.93722222729	0.93722222729	0.944051035096	0.944051035096	0.944051035096	0.925657344325	0.896760475564	0.896760475564	0.896760475564	0.890657638701	0.890657638701	0.890657638701	0.922444725867	0.890657638701	0.890657638701	0.912725699656	0.912725699656	0.896243844584	0.87831190554	0.831686329039	0.846439344671	0.810950594455	0.799813768171	0.810950594455	0.81646751981
0.951341594628	0.951341594628	0.951341594628	0.966119096051	0.984512786822	0.984512786822	0.984512786822	0.984512786822	0.978702905713	0.978702905713	0.982839027623	0.960770966668	0.95301865541	0.95301865541	0.95301865541	0.942053725694	0.95301865541	0.914317286735	0.900462138614	0.900462138614	0.879148785139	0.855428149193	0.879148785139	0.896243844584	0.896243844584	0.849618268084	0.896243844584	0.896243844584	0.896243844584	0.896243844584	0.896243844584	0.849618268084	0.868507405626	0.880853138787	0.880853138787	0.905349666421	0.944051035096	0.944051035096	0.969735285399	0.969735285399	0.966119096051
0.944512786822	0.93722222729	0.923367079169	0.93722222729	0.905349666421	0.944051035096	0.93722222729	0.923367079169	0.942053725694	0.95301865541	0.95301865541	0.95301865541	0.970950594455	0.976760475564	0.976760475564	0.970950594455	0.978702905713	0.978702905713	0.978702905713	0.993480407136	0.989344285226	0.99831190554	0.989344285226	0.976760475564	0.976760475564	0.989344285226	0.984512786822	0.976760475564	0.976760475564	0.970950594455	0.989344285226	0.976760475564	0.955154166335	0.93646751981	0.93646751981	0.93646751981	0.93646751981	0.923367079169	0.89563064021	0.89563064021	0.89563064021
0.978702905713	0.966119096051	0.978702905713	0.978702905713	0.984512786822	0.969735285399	0.978702905713	0.970950594455	0.970950594455	0.976760475564	0.960964047444	0.93646751981	0.955154166335	0.955154166335	0.966119096051	0.969735285399	0.969735285399	0.951341594628	0.966119096051	0.944512786822	0.966119096051	0.970950594455	0.966119096051	0.93722222729	0.912725699656	0.912725699656	0.896243844584	0.879148785139	0.902053725694	0.909344285226	0.909344285226	0.896243844584	0.868507405626	0.912725699656	0.944512786822	0.951341594628	0.951341594628	0.944512786822	0.966119096051	0.966119096051	0.969735285399
0.95301865541	0.95301865541	0.942053725694	0.955154166335	0.960964047444	0.976760475564	0.966119096051	0.966119096051	0.969735285399	0.944051035096	0.95301865541	0.956634844758	0.956634844758	0.978702905713	0.978702905713	0.978702905713	0.95301865541	0.960770966668	0.925282216452	0.95301865541	0.960770966668	0.960770966668	0.982839027623	0.978702905713	0.989344285226	0.984512786822	0.984512786822	0.993480407136	0.978702905713	0.978702905713	0.970950594455	0.95301865541	0.95301865541	0.944051035096	0.944051035096	0.944051035096	0.905349666421	0.880853138787	0.848660329298	0.821537094714	0.868507405626
0.951341594628	0.944051035096	0.944051035096	0.925657344325	0.922444725867	0.925657344325	0.925657344325	0.951341594628	0.951341594628	0.951341594628	0.966119096051	0.966119096051	0.966119096051	0.978702905713	0.978702905713	0.982839027623	0.960770966668	0.925282216452	0.925282216452	0.925282216452	0.928898405799	0.928898405799	0.928898405799	0.928898405799	0.928898405799	0.928898405799	0.928898405799	0.925282216452	0.87831190554	0.87831190554	0.87831190554	0.881928094887	0.87831190554	0.87831190554	0.87831190554	0.921146094541	0.914317286735	0.914317286735	0.914317286735	0.905349666421	0.914317286735
0.95301865541	0.93722222729	0.944051035096	0.922444725867	0.944051035096	0.969735285399	0.951341594628	0.951341594628	0.951341594628	0.969735285399	0.969735285399	0.984512786822	0.993480407136	0.982839027623	0.982839027623	0.978702905713	0.978702905713	0.956634844758	0.956634844758	0.956634844758	0.960770966668	0.960770966668	0.978702905713	0.993480407136	0.984512786822	0.984512786822	0.976760475564	0.976760475564	0.976760475564	0.976760475564	0.970950594455	0.970950594455	0.970950594455	0.970950594455	0.966119096051	0.966119096051	0.93722222729	0.944051035096	0.944051035096	0.944051035096	0.944051035096
0.890657638701	0.87831190554	0.912725699656	0.912725699656	0.923367079169	0.942053725694	0.942053725694	0.942053725694	0.95301865541	0.956634844758	0.960770966668	0.978702905713	0.978702905713	0.970950594455	0.970950594455	0.95301865541	0.956634844758	0.956634844758	0.978702905713	0.969735285399	0.984512786822	0.984512786822	0.984512786822	0.978702905713	0.978702905713	0.960770966668	0.925282216452	0.921146094541	0.921146094541	0.944051035096	0.944051035096	0.905349666421	0.914317286735	0.914317286735	0.89563064021	0.900462138614	0.942053725694	0.95301865541	0.956634844758	0.960770966668	0.95301865541
0.880853138787	0.905349666421	0.908562284879	0.921146094541	0.867346975823	0.857627949613	0.857627949613	0.900462138614	0.914317286735	0.89563064021	0.923367079169	0.902053725694	0.896243844584	0.896243844584	0.859422767998	0.87831190554	0.859422767998	0.859422767998	0.896243844584	0.849618268084	0.849618268084	0.896243844584	0.902053725694	0.93646751981	0.930657638701	0.955154166335	0.955154166335	0.976760475564	0.960964047444	0.93646751981	0.955154166335	0.944512786822	0.944512786822	0.922444725867	0.925657344325	0.922444725867	0.88695597565	0.905349666421	0.89563064021	0.868507405626	0.879148785139
0.989344285226	0.989344285226	0.989344285226	0.989344285226	0.978702905713	0.966119096051	0.978702905713	0.989344285226	0.993480407136	0.978702905713	0.989344285226	0.976760475564	0.976760475564	0.976760475564	0.976760475564	0.966119096051	0.969735285399	0.969735285399	0.978702905713	0.978702905713	0.978702905713	0.989344285226	0.978702905713	0.970950594455	0.970950594455	0.966119096051	0.966119096051	0.966119096051	0.966119096051	0.944512786822	0.966119096051	0.944512786822	0.966119096051	0.969735285399	0.969735285399	0.969735285399	0.969735285399	0.984512786822	0.984512786822	0.969735285399	0.984512786822
0.956634844758	0.95301865541	0.956634844758	0.95301865541	0.966119096051	0.969735285399	0.951341594628	0.951341594628	0.951341594628	0.951341594628	0.966119096051	0.969735285399	0.969735285399	0.951341594628	0.951341594628	0.925657344325	0.88695597565	0.908562284879	0.854763166162	0.848660329298	0.905349666421	0.880853138787	0.880853138787	0.912725699656	0.896243844584	0.859422767998	0.87831190554	0.87831190554	0.912725699656	0.896243844584	0.923367079169	0.879148785139	0.902053725694	0.909344285226	0.93646751981	0.923367079169	0.955154166335	0.923367079169	0.896243844584	0.923367079169	0.923367079169
0.914317286735	0.914317286735	0.914317286735	0.921146094541	0.925282216452	0.921146094541	0.908562284879	0.908562284879	0.925657344325	0.925657344325	0.922444725867	0.925657344325	0.922444725867	0.944512786822	0.966119096051	0.93722222729	0.922444725867	0.922444725867	0.944512786822	0.951341594628	0.951341594628	0.922444725867	0.912725699656	0.923367079169	0.923367079169	0.93722222729	0.95301865541	0.95301865541	0.970950594455	0.966119096051	0.969735285399	0.978702905713	0.993480407136	0.989344285226	0.984512786822	0.978702905713	0.978702905713	0.978702905713	0.978702905713	0.982839027623	0.982839027623
0.912725699656	0.922444725867	0.922444725867	0.922444725867	0.951341594628	0.925657344325	0.944051035096	0.944051035096	0.922444725867	0.951341594628	0.969735285399	0.969735285399	0.966119096051	0.966119096051	0.978702905713	0.989344285226	0.993480407136	0.989344285226	0.993480407136	0.989344285226	0.993480407136	0.978702905713	0.978702905713	0.989344285226	0.978702905713	0.989344285226	0.989344285226	0.989344285226	0.989344285226	0.993480407136	0.993480407136	0.984512786822	0.984512786822	0.993480407136	0.993480407136	0.984512786822	0.969735285399	0.966119096051	0.966119096051	0.966119096051	0.955154166335
0.890657638701	0.912725699656	0.880853138787	0.880853138787	0.88695597565	0.905349666421	0.908562284879	0.908562284879	0.908562284879	0.925657344325	0.951341594628	0.951341594628	0.944512786822	0.930657638701	0.930657638701	0.923367079169	0.923367079169	0.923367079169	0.923367079169	0.942053725694	0.923367079169	0.902053725694	0.902053725694	0.923367079169	0.923367079169	0.923367079169	0.923367079169	0.955154166335	0.955154166335	0.966119096051	0.955154166335	0.955154166335	0.966119096051	0.969735285399	0.966119096051	0.984512786822	0.966119096051	0.955154166335	0.966119096051	0.93722222729	0.95301865541
0.960770966668	0.982839027623	0.978702905713	0.966119096051	0.970950594455	0.978702905713	0.993480407136	0.993480407136	0.993480407136	0.993480407136	0.993480407136	0.99831190554	0.99831190554	0.993480407136	0.993480407136	0.989344285226	0.989344285226	0.984512786822	0.989344285226	0.993480407136	0.984512786822	0.978702905713	0.978702905713	0.978702905713	0.966119096051	0.944051035096	0.956634844758	0.978702905713	0.969735285399	0.966119096051	0.966119096051	0.966119096051	0.978702905713	0.978702905713	0.978702905713	0.978702905713	0.978702905713	0.984512786822	0.993480407136	0.984512786822	0.984512786822
0.978702905713	0.978702905713	0.970950594455	0.970950594455	0.978702905713	0.984512786822	0.989344285226	0.989344285226	0.989344285226	0.976760475564	0.976760475564	0.984512786822	0.969735285399	0.951341594628	0.951341594628	0.966119096051	0.966119096051	0.969735285399	0.969735285399	0.951341594628	0.922444725867	0.925657344325	0.951341594628	0.951341594628	0.969735285399	0.944051035096	0.925657344325	0.922444725867	0.944051035096	0.944051035096	0.956634844758	0.944051035096	0.944051035096	0.93722222729	0.93722222729	0.95301865541	0.921146094541	0.944051035096	0.93722222729	0.923367079169	0.955154166335
0.921146094541	0.95301865541	0.942053725694	0.942053725694	0.942053725694	0.942053725694	0.970950594455	0.978702905713	0.966119096051	0.951341594628	0.922444725867	0.912725699656	0.912725699656	0.912725699656	0.912725699656	0.896243844584	0.912725699656	0.922444725867	0.922444725867	0.88695597565	0.922444725867	0.912725699656	0.87831190554	0.890657638701	0.87831190554	0.87831190554	0.87831190554	0.87831190554	0.87831190554	0.87831190554	0.859422767998	0.896243844584	0.923367079169	0.93722222729	0.93722222729	0.914317286735	0.925282216452	0.95301865541	0.93722222729	0.942053725694	0.942053725694
0.914317286735	0.914317286735	0.921146094541	0.905349666421	0.908562284879	0.921146094541	0.921146094541	0.921146094541	0.956634844758	0.956634844758	0.944051035096	0.944051035096	0.944051035096	0.905349666421	0.905349666421	0.908562284879	0.905349666421	0.905349666421	0.922444725867	0.922444725867	0.890657638701	0.912725699656	0.923367079169	0.923367079169	0.902053725694	0.923367079169	0.896243844584	0.930657638701	0.955154166335	0.93722222729	0.966119096051	0.970950594455	0.970950594455	0.978702905713	0.993480407136	0.993480407136	0.989344285226	0.993480407136	0.993480407136	0.978702905713	0.978702905713
0.960770966668	0.95301865541	0.925282216452	0.925282216452	0.925282216452	0.928898405799	0.925282216452	0.914317286735	0.867346975823	0.870559594282	0.921146094541	0.921146094541	0.928898405799	0.928898405799	0.928898405799	0.928898405799	0.928898405799	0.928898405799	0.928898405799	0.960770966668	0.960770966668	0.960770966668	0.960770966668	0.960770966668	0.978702905713	0.982839027623	0.993480407136	0.993480407136	0.993480407136	0.993480407136	0.993480407136	0.984512786822	0.993480407136	0.989344285226	0.976760475564	0.966119096051	0.970950594455	0.976760475564	0.955154166335	0.970950594455	0.966119096051
0.978702905713	0.984512786822	0.969735285399	0.984512786822	0.969735285399	0.951341594628	0.951341594628	0.951341594628	0.951341594628	0.951341594628	0.969735285399	0.969735285399	0.984512786822	0.969735285399	0.969735285399	0.951341594628	0.951341594628	0.944051035096	0.966119096051	0.944512786822	0.944512786822	0.966119096051	0.966119096051	0.966119096051	0.93722222729	0.942053725694	0.942053725694	0.955154166335	0.955154166335	0.955154166335	0.93722222729	0.93722222729	0.95301865541	0.970950594455	0.989344285226	0.978702905713	0.982839027623	0.978702905713	0.970950594455	0.978702905713	0.978702905713
0.976760475564	0.976760475564	0.970950594455	0.970950594455	0.955154166335	0.944512786822	0.951341594628	0.922444725867	0.925657344325	0.951341594628	0.922444725867	0.922444725867	0.896760475564	0.896760475564	0.925657344325	0.925657344325	0.925657344325	0.944051035096	0.944051035096	0.908562284879	0.908562284879	0.908562284879	0.921146094541	0.921146094541	0.921146094541	0.921146094541	0.921146094541	0.914317286735	0.95301865541	0.95301865541	0.925282216452	0.925282216452	0.925282216452	0.925282216452	0.914317286735	0.914317286735	0.925282216452	0.925282216452	0.914317286735	0.925282216452	0.914317286735
0.993480407136	0.984512786822	0.993480407136	0.989344285226	0.989344285226	0.99831190554	0.993480407136	0.978702905713	0.978702905713	0.989344285226	0.989344285226	0.989344285226	0.978702905713	0.960770966668	0.956634844758	0.95301865541	0.925282216452	0.928898405799	0.925282216452	0.95301865541	0.914317286735	0.914317286735	0.925282216452	0.921146094541	0.928898405799	0.925282216452	0.925282216452	0.914317286735	0.93722222729	0.93722222729	0.923367079169	0.923367079169	0.923367079169	0.93722222729	0.922444725867	0.890657638701	0.912725699656	0.912725699656	0.912725699656	0.93722222729	0.93722222729
0.955154166335	0.955154166335	0.955154166335	0.944512786822	0.930657638701	0.896243844584	0.859422767998	0.831686329039	0.831686329039	0.868507405626	0.89563064021	0.89563064021	0.879148785139	0.879148785139	0.900462138614	0.879148785139	0.879148785139	0.89563064021	0.879148785139	0.89563064021	0.905349666421	0.908562284879	0.908562284879	0.925657344325	0.922444725867	0.925657344325	0.944051035096	0.93722222729	0.93722222729	0.944051035096	0.951341594628	0.925657344325	0.951341594628	0.944512786822	0.955154166335	0.955154166335	0.93646751981	0.955154166335	0.970950594455	0.966119096051	0.978702905713
0.978702905713	0.989344285226	0.99831190554	0.989344285226	0.970950594455	0.955154166335	0.970950594455	0.970950594455	0.989344285226	0.989344285226	0.976760475564	0.966119096051	0.969735285399	0.951341594628	0.925657344325	0.922444725867	0.912725699656	0.944512786822	0.944512786822	0.93722222729	0.944051035096	0.95301865541	0.942053725694	0.942053725694	0.95301865541	0.956634844758	0.960770966668	0.960770966668	0.982839027623	0.960770966668	0.928898405799	0.925282216452	0.925282216452	0.914317286735	0.905349666421	0.89563064021	0.900462138614	0.879148785139	0.923367079169	0.955154166335	0.970950594455
0.978702905713	0.978702905713	0.993480407136	0.993480407136	0.993480407136	0.993480407136	0.99831190554	0.99831190554	0.99831190554	0.99831190554	0.989344285226	0.989344285226	0.989344285226	0.993480407136	0.993480407136	0.989344285226	0.989344285226	0.984512786822	0.969735285399	0.944051035096	0.95301865541	0.956634844758	0.960770966668	0.960770966668	0.960770966668	0.978702905713	0.978702905713	0.978702905713	0.978702905713	0.966119096051	0.976760475564	0.976760475564	0.989344285226	0.978702905713	0.969735285399	0.969735285399	0.966119096051	0.966119096051	0.951341594628	0.922444725867	0.922444725867
0.905349666421	0.905349666421	0.848660329298	0.848660329298	0.880853138787	0.880853138787	0.905349666421	0.922444725867	0.912725699656	0.912725699656	0.912725699656	0.922444725867	0.922444725867	0.922444725867	0.925657344325	0.922444725867	0.925657344325	0.922444725867	0.922444725867	0.944051035096	0.944051035096	0.95301865541	0.95301865541	0.95301865541	0.95301865541	0.921146094541	0.928898405799	0.921146094541	0.921146094541	0.956634844758	0.944051035096	0.93722222729	0.95301865541	0.978702905713	0.993480407136	0.989344285226	0.989344285226	0.993480407136	0.993480407136	0.993480407136	0.993480407136
0.956634844758	0.978702905713	0.982839027623	0.978702905713	0.989344285226	0.993480407136	0.993480407136	0.984512786822	0.966119096051	0.944512786822	0.955154166335	0.966119096051	0.966119096051	0.944051035096	0.944051035096	0.944051035096	0.944051035096	0.922444725867	0.922444725867	0.880853138787	0.880853138787	0.830266638528	0.801369769766	0.801369769766	0.795852844411	0.757151475737	0.81646751981	0.810950594455	0.810950594455	0.846439344671	0.846439344671	0.846439344671	0.890657638701	0.896760475564	0.925657344325	0.922444725867	0.912725699656	0.944512786822	0.955154166335	0.970950594455	0.955154166335
0.969735285399	0.978702905713	0.978702905713	0.982839027623	0.993480407136	0.993480407136	0.993480407136	0.993480407136	0.982839027623	0.960770966668	0.960770966668	0.928898405799	0.928898405799	0.928898405799	0.925282216452	0.921146094541	0.905349666421	0.921146094541	0.95301865541	0.966119096051	0.966119096051	0.970950594455	0.978702905713	0.989344285226	0.989344285226	0.989344285226	0.976760475564	0.989344285226	0.984512786822	0.984512786822	0.993480407136	0.993480407136	0.99831190554	0.99831190554	0.993480407136	0.989344285226	0.989344285226	0.989344285226	0.989344285226	0.989344285226	0.984512786822
0.921146094541	0.905349666421	0.88695597565	0.880853138787	0.880853138787	0.88695597565	0.88695597565	0.922444725867	0.922444725867	0.922444725867	0.944051035096	0.93722222729	0.912725699656	0.890657638701	0.922444725867	0.944051035096	0.925657344325	0.88695597565	0.925657344325	0.951341594628	0.951341594628	0.966119096051	0.978702905713	0.970950594455	0.970950594455	0.970950594455	0.955154166335	0.970950594455	0.970950594455	0.955154166335	0.970950594455	0.942053725694	0.95301865541	0.95301865541	0.970950594455	0.970950594455	0.95301865541	0.944051035096	0.956634844758	0.978702905713	0.970950594455
0.944051035096	0.922444725867	0.912725699656	0.922444725867	0.925657344325	0.896760475564	0.922444725867	0.944512786822	0.944512786822	0.922444725867	0.896760475564	0.925657344325	0.925657344325	0.88695597565	0.88695597565	0.88695597565	0.88695597565	0.88695597565	0.905349666421	0.944051035096	0.944051035096	0.956634844758	0.960770966668	0.95301865541	0.956634844758	0.95301865541	0.95301865541	0.956634844758	0.921146094541	0.925282216452	0.95301865541	0.966119096051	0.969735285399	0.984512786822	0.984512786822	0.993480407136	0.993480407136	0.993480407136	0.993480407136	0.99831190554	0.99831190554
0.955154166335	0.955154166335	0.966119096051	0.966119096051	0.969735285399	0.966119096051	0.966119096051	0.966119096051	0.966119096051	0.978702905713	0.978702905713	0.978702905713	0.970950594455	0.989344285226	0.989344285226	0.989344285226	0.99831190554	0.989344285226	0.989344285226	0.989344285226	0.978702905713	0.978702905713	0.970950594455	0.976760475564	0.970950594455	0.955154166335	0.955154166335	0.955154166335	0.930657638701	0.955154166335	0.944512786822	0.966119096051	0.978702905713	0.978702905713	0.956634844758	0.978702905713	0.960770966668	0.960770966668	0.95301865541	0.956634844758	0.944051035096
0.908562284879	0.944051035096	0.951341594628	0.951341594628	0.969735285399	0.966119096051	0.978702905713	0.978702905713	0.978702905713	0.978702905713	0.95301865541	0.944051035096	0.922444725867	0.944512786822	0.944512786822	0.951341594628	0.966119096051	0.978702905713	0.970950594455	0.976760475564	0.970950594455	0.989344285226	0.976760475564	0.976760475564	0.989344285226	0.976760475564	0.976760475564	0.966119096051	0.966119096051	0.984512786822	0.993480407136	0.993480407136	0.984512786822	0.989344285226	0.989344285226	0.989344285226	0.989344285226	0.989344285226	0.993480407136	0.993480407136	0.978702905713
0.923367079169	0.902053725694	0.902053725694	0.923367079169	0.923367079169	0.923367079169	0.896243844584	0.896243844584	0.868507405626	0.879148785139	0.879148785139	0.900462138614	0.923367079169	0.955154166335	0.942053725694	0.95301865541	0.95301865541	0.978702905713	0.969735285399	0.969735285399	0.969735285399	0.966119096051	0.970950594455	0.95301865541	0.95301865541	0.95301865541	0.925282216452	0.925282216452	0.921146094541	0.921146094541	0.928898405799	0.956634844758	0.978702905713	0.982839027623	0.978702905713	0.978702905713	0.978702905713	0.978702905713	0.989344285226	0.976760475564	0.976760475564
0.867346975823	0.87831190554	0.881928094887	0.928898405799	0.928898405799	0.960770966668	0.960770966668	0.960770966668	0.960770966668	0.95301865541	0.95301865541	0.960770966668	0.960770966668	0.95301865541	0.93722222729	0.93722222729	0.944051035096	0.95301865541	0.970950594455	0.966119096051	0.966119096051	0.955154166335	0.966119096051	0.969735285399	0.944051035096	0.95301865541	0.921146094541	0.956634844758	0.944051035096	0.956634844758	0.95301865541	0.944051035096	0.969735285399	0.966119096051	0.955154166335	0.955154166335	0.944512786822	0.944512786822	0.930657638701	0.912725699656	0.912725699656
0.969735285399	0.969735285399	0.978702905713	0.969735285399	0.969735285399	0.984512786822	0.984512786822	0.984512786822	0.966119096051	0.966119096051	0.966119096051	0.955154166335	0.923367079169	0.930657638701	0.923367079169	0.923367079169	0.923367079169	0.923367079169	0.955154166335	0.930657638701	0.944512786822	0.93722222729	0.955154166335	0.960964047444	0.960964047444	0.955154166335	0.955154166335	0.970950594455	0.976760475564	0.976760475564	0.989344285226	0.978702905713	0.993480407136	0.99831190554	0.99831190554	0.989344285226	0.984512786822	0.969735285399	0.969735285399	0.984512786822	0.966119096051
0.93722222729	0.93722222729	0.922444725867	0.912725699656	0.93722222729	0.966119096051	0.966119096051	0.970950594455	0.942053725694	0.970950594455	0.976760475564	0.989344285226	0.989344285226	0.993480407136	0.978702905713	0.978702905713	0.978702905713	0.969735285399	0.944051035096	0.905349666421	0.905349666421	0.93722222729	0.923367079169	0.879148785139	0.902053725694	0.923367079169	0.896243844584	0.87831190554	0.831686329039	0.810575466581	0.831686329039	0.831686329039	0.87831190554	0.859422767998	0.87831190554	0.87831190554	0.87831190554	0.896243844584	0.923367079169	0.923367079169	0.955154166335
0.944051035096	0.944051035096	0.944051035096	0.93722222729	0.914317286735	0.89563064021	0.89563064021	0.89563064021	0.905349666421	0.908562284879	0.854763166162	0.854763166162	0.848660329298	0.821537094714	0.795852844411	0.795852844411	0.855168888484	0.81646751981	0.810950594455	0.81646751981	0.81646751981	0.810950594455	0.810950594455	0.810950594455	0.810950594455	0.749227267911	0.784716018127	0.846439344671	0.846439344671	0.855168888484	0.88695597565	0.908562284879	0.944051035096	0.944051035096	0.93722222729	0.944051035096	0.944051035096	0.925657344325	0.925657344325	0.944051035096	0.944051035096
0.942053725694	0.942053725694	0.93722222729	0.944051035096	0.944051035096	0.944051035096	0.956634844758	0.956634844758	0.956634844758	0.95301865541	0.95301865541	0.95301865541	0.95301865541	0.960770966668	0.95301865541	0.95301865541	0.942053725694	0.93722222729	0.944051035096	0.956634844758	0.921146094541	0.905349666421	0.880853138787	0.88695597565	0.88695597565	0.908562284879	0.905349666421	0.880853138787	0.922444725867	0.944512786822	0.930657638701	0.912725699656	0.922444725867	0.922444725867	0.896760475564	0.890657638701	0.896760475564	0.922444725867	0.922444725867	0.922444725867	0.880853138787
0.966119096051	0.969735285399	0.969735285399	0.969735285399	0.978702905713	0.969735285399	0.978702905713	0.978702905713	0.966119096051	0.966119096051	0.969735285399	0.984512786822	0.984512786822	0.976760475564	0.976760475564	0.976760475564	0.989344285226	0.993480407136	0.978702905713	0.969735285399	0.984512786822	0.993480407136	0.989344285226	0.989344285226	0.984512786822	0.989344285226	0.984512786822	0.989344285226	0.99831190554	0.993480407136	0.989344285226	0.989344285226	0.989344285226	0.99831190554	0.99831190554	0.993480407136	0.984512786822	0.966119096051	0.984512786822	0.984512786822	0.984512786822
0.867346975823	0.867346975823	0.867346975823	0.921146094541	0.908562284879	0.944051035096	0.922444725867	0.951341594628	0.969735285399	0.969735285399	0.969735285399	0.984512786822	0.984512786822	0.993480407136	0.989344285226	0.989344285226	0.976760475564	0.984512786822	0.978702905713	0.989344285226	0.99831190554	0.99831190554	0.989344285226	0.989344285226	0.989344285226	0.99831190554	0.993480407136	0.99831190554	0.99831190554	0.993480407136	0.993480407136	0.993480407136	0.989344285226	0.976760475564	0.966119096051	0.969735285399	0.978702905713	0.970950594455	0.978702905713	0.978702905713	0.978702905713
0.923367079169	0.900462138614	0.89563064021	0.912725699656	0.868507405626	0.868507405626	0.868507405626	0.912725699656	0.896243844584	0.930657638701	0.93646751981	0.955154166335	0.93722222729	0.944051035096	0.944051035096	0.93722222729	0.95301865541	0.960770966668	0.928898405799	0.928898405799	0.87831190554	0.87831190554	0.867346975823	0.867346975823	0.914317286735	0.925282216452	0.925282216452	0.960770966668	0.960770966668	0.960770966668	0.960770966668	0.95301865541	0.942053725694	0.955154166335	0.930657638701	0.944512786822	0.944512786822	0.930657638701	0.93646751981	0.930657638701	0.955154166335
0.955154166335	0.955154166335	0.955154166335	0.923367079169	0.89563064021	0.89563064021	0.879148785139	0.923367079169	0.93646751981	0.955154166335	0.944512786822	0.944512786822	0.930657638701	0.930657638701	0.930657638701	0.930657638701	0.930657638701	0.923367079169	0.896243844584	0.896243844584	0.923367079169	0.923367079169	0.923367079169	0.923367079169	0.93722222729	0.923367079169	0.930657638701	0.944512786822	0.912725699656	0.880853138787	0.880853138787	0.89563064021	0.93722222729	0.944051035096	0.944051035096	0.944051035096	0.944051035096	0.944051035096	0.944051035096	0.944051035096	0.925657344325
0.978702905713	0.970950594455	0.95301865541	0.970950594455	0.970950594455	0.978702905713	0.960770966668	0.960770966668	0.95301865541	0.956634844758	0.960770966668	0.960770966668	0.960770966668	0.960770966668	0.95301865541	0.93722222729	0.922444725867	0.88695597565	0.880853138787	0.855168888484	0.858059106889	0.855168888484	0.855168888484	0.890657638701	0.855168888484	0.855168888484	0.890657638701	0.855168888484	0.890657638701	0.890657638701	0.922444725867	0.905349666421	0.905349666421	0.905349666421	0.905349666421	0.89563064021	0.89563064021	0.89563064021	0.914317286735	0.900462138614	0.900462138614
0.93722222729	0.912725699656	0.930657638701	0.955154166335	0.942053725694	0.95301865541	0.95301865541	0.95301865541	0.95301865541	0.978702905713	0.956634844758	0.944051035096	0.922444725867	0.944051035096	0.944051035096	0.95301865541	0.95301865541	0.960770966668	0.982839027623	0.978702905713	0.982839027623	0.982839027623	0.982839027623	0.960770966668	0.956634844758	0.944051035096	0.944051035096	0.922444725867	0.922444725867	0.944512786822	0.912725699656	0.890657638701	0.890657638701	0.890657638701	0.890657638701	0.922444725867	0.922444725867	0.896760475564	0.890657638701	0.846439344671	0.868507405626
0.848660329298	0.821537094714	0.784716018127	0.806784079083	0.806784079083	0.806784079083	0.817425458595	0.785673216625	0.785673216625	0.817425458595	0.841146094541	0.817425458595	0.791483097734	0.791483097734	0.791483097734	0.757668106716	0.791483097734	0.817425458595	0.817425458595	0.836314596137	0.806784079083	0.831686329039	0.846439344671	0.855168888484	0.846439344671	0.846439344671	0.880853138787	0.89563064021	0.905349666421	0.905349666421	0.905349666421	0.905349666421	0.905349666421	0.905349666421	0.908562284879	0.905349666421	0.914317286735	0.89563064021	0.880853138787	0.88695597565	0.88695597565
0.896760475564	0.896760475564	0.925657344325	0.88695597565	0.880853138787	0.89563064021	0.89563064021	0.89563064021	0.905349666421	0.93722222729	0.93722222729	0.966119096051	0.976760475564	0.970950594455	0.95301865541	0.95301865541	0.93722222729	0.95301865541	0.960770966668	0.960770966668	0.960770966668	0.960770966668	0.960770966668	0.928898405799	0.928898405799	0.928898405799	0.87831190554	0.87831190554	0.921146094541	0.928898405799	0.928898405799	0.921146094541	0.914317286735	0.900462138614	0.89563064021	0.868507405626	0.846439344671	0.87831190554	0.912725699656	0.912725699656	0.93722222729
0.923367079169	0.902053725694	0.93646751981	0.955154166335	0.944512786822	0.955154166335	0.942053725694	0.942053725694	0.923367079169	0.93722222729	0.93722222729	0.966119096051	0.966119096051	0.969735285399	0.969735285399	0.966119096051	0.966119096051	0.978702905713	0.989344285226	0.993480407136	0.984512786822	0.966119096051	0.966119096051	0.966119096051	0.970950594455	0.966119096051	0.95301865541	0.921146094541	0.928898405799	0.928898405799	0.928898405799	0.928898405799	0.928898405799	0.921146094541	0.925282216452	0.928898405799	0.925282216452	0.914317286735	0.857627949613	0.857627949613	0.857627949613
0.879148785139	0.849618268084	0.896243844584	0.930657638701	0.944512786822	0.966119096051	0.966119096051	0.970950594455	0.970950594455	0.942053725694	0.942053725694	0.95301865541	0.960770966668	0.960770966668	0.925282216452	0.928898405799	0.928898405799	0.928898405799	0.921146094541	0.905349666421	0.921146094541	0.870559594282	0.854763166162	0.867346975823	0.867346975823	0.921146094541	0.921146094541	0.921146094541	0.925282216452	0.928898405799	0.928898405799	0.921146094541	0.921146094541	0.914317286735	0.925282216452	0.960770966668	0.956634844758	0.956634844758	0.956634844758	0.960770966668	0.95301865541
0.978702905713	0.978702905713	0.978702905713	0.982839027623	0.978702905713	0.978702905713	0.960770966668	0.960770966668	0.960770966668	0.960770966668	0.960770966668	0.960770966668	0.960770966668	0.960770966668	0.95301865541	0.95301865541	0.95301865541	0.921146094541	0.925282216452	0.914317286735	0.914317286735	0.921146094541	0.905349666421	0.880853138787	0.880853138787	0.868507405626	0.846439344671	0.855168888484	0.846439344671	0.846439344671	0.846439344671	0.810950594455	0.81646751981	0.81646751981	0.855168888484	0.846439344671	0.831686329039	0.799813768171	0.735868716711	0.749227267911	0.735868716711
0.880853138787	0.880853138787	0.846439344671	0.890657638701	0.855168888484	0.846439344671	0.846439344671	0.831686329039	0.831686329039	0.846439344671	0.846439344671	0.846439344671	0.799813768171	0.782839027623	0.782839027623	0.782839027623	0.831686329039	0.831686329039	0.849618268084	0.872523208639	0.840770966668	0.840770966668	0.872523208639	0.902053725694	0.855428149193	0.823675907222	0.823675907222	0.849618268084	0.879148785139	0.879148785139	0.849618268084	0.823675907222	0.849618268084	0.849618268084	0.849618268084	0.879148785139	0.89563064021	0.900462138614	0.900462138614	0.900462138614	0.857627949613
0.966119096051	0.955154166335	0.944512786822	0.912725699656	0.922444725867	0.922444725867	0.880853138787	0.88695597565	0.905349666421	0.905349666421	0.905349666421	0.905349666421	0.944051035096	0.922444725867	0.925657344325	0.88695597565	0.88695597565	0.922444725867	0.944051035096	0.944051035096	0.944051035096	0.969735285399	0.969735285399	0.969735285399	0.978702905713	0.978702905713	0.978702905713	0.978702905713	0.966119096051	0.970950594455	0.966119096051	0.978702905713	0.970950594455	0.970950594455	0.978702905713	0.978702905713	0.970950594455	0.978702905713	0.95301865541	0.95301865541	0.95301865541
0.944512786822	0.966119096051	0.966119096051	0.951341594628	0.944051035096	0.944051035096	0.93722222729	0.93722222729	0.944051035096	0.93722222729	0.93722222729	0.923367079169	0.900462138614	0.857627949613	0.836314596137	0.836314596137	0.857627949613	0.857627949613	0.89563064021	0.900462138614	0.900462138614	0.900462138614	0.900462138614	0.879148785139	0.900462138614	0.900462138614	0.900462138614	0.900462138614	0.900462138614	0.879148785139	0.879148785139	0.900462138614	0.900462138614	0.879148785139	0.879148785139	0.879148785139	0.89563064021	0.900462138614	0.900462138614	0.900462138614	0.89563064021
0.858059106889	0.855168888484	0.846439344671	0.855168888484	0.858059106889	0.858059106889	0.858059106889	0.896760475564	0.922444725867	0.912725699656	0.922444725867	0.951341594628	0.966119096051	0.955154166335	0.923367079169	0.902053725694	0.923367079169	0.912725699656	0.944512786822	0.930657638701	0.955154166335	0.955154166335	0.960964047444	0.955154166335	0.955154166335	0.955154166335	0.960964047444	0.976760475564	0.970950594455	0.970950594455	0.978702905713	0.969735285399	0.944051035096	0.908562284879	0.921146094541	0.914317286735	0.914317286735	0.914317286735	0.905349666421	0.921146094541	0.925282216452
0.989344285226	0.989344285226	0.989344285226	0.989344285226	0.984512786822	0.969735285399	0.969735285399	0.951341594628	0.951341594628	0.944512786822	0.966119096051	0.93722222729	0.93722222729	0.93722222729	0.923367079169	0.902053725694	0.923367079169	0.923367079169	0.896243844584	0.896243844584	0.896243844584	0.923367079169	0.900462138614	0.89563064021	0.93722222729	0.922444725867	0.890657638701	0.890657638701	0.922444725867	0.905349666421	0.908562284879	0.908562284879	0.908562284879	0.908562284879	0.944051035096	0.969735285399	0.969735285399	0.969735285399	0.969735285399	0.969735285399	0.966119096051
0.896243844584	0.87831190554	0.912725699656	0.912725699656	0.912725699656	0.912725699656	0.912725699656	0.923367079169	0.89563064021	0.879148785139	0.89563064021	0.836314596137	0.817425458595	0.817425458595	0.849618268084	0.868507405626	0.880853138787	0.88695597565	0.88695597565	0.922444725867	0.896760475564	0.896760475564	0.890657638701	0.880853138787	0.88695597565	0.88695597565	0.88695597565	0.88695597565	0.854763166162	0.908562284879	0.921146094541	0.921146094541	0.925282216452	0.921146094541	0.905349666421	0.914317286735	0.925282216452	0.928898405799	0.928898405799	0.928898405799	0.921146094541
0.966119096051	0.966119096051	0.966119096051	0.966119096051	0.966119096051	0.93722222729	0.944051035096	0.969735285399	0.969735285399	0.951341594628	0.951341594628	0.944512786822	0.951341594628	0.966119096051	0.966119096051	0.966119096051	0.976760475564	0.989344285226	0.989344285226	0.99831190554	0.99831190554	0.993480407136	0.993480407136	0.993480407136	0.993480407136	0.993480407136	0.989344285226	0.993480407136	0.993480407136	0.99831190554	0.989344285226	0.989344285226	0.989344285226	0.99831190554	0.989344285226	0.989344285226	0.993480407136	0.99831190554	0.993480407136	0.993480407136	0.984512786822
0.944051035096	0.93722222729	0.944512786822	0.966119096051	0.976760475564	0.989344285226	0.993480407136	0.989344285226	0.984512786822	0.989344285226	0.993480407136	0.99831190554	0.99831190554	0.99831190554	0.993480407136	0.99831190554	0.99831190554	0.99831190554	0.99831190554	0.99831190554	0.99831190554	0.99831190554	0.993480407136	0.989344285226	0.989344285226	0.984512786822	0.976760475564	0.989344285226	0.993480407136	0.993480407136	0.978702905713	0.978702905713	0.970950594455	0.955154166335	0.966119096051	0.966119096051	0.970950594455	0.942053725694	0.900462138614	0.914317286735	0.914317286735
0.976760475564	0.989344285226	0.989344285226	0.989344285226	0.970950594455	0.966119096051	0.944512786822	0.944512786822	0.951341594628	0.966119096051	0.969735285399	0.978702905713	0.978702905713	0.956634844758	0.956634844758	0.95301865541	0.942053725694	0.970950594455	0.95301865541	0.966119096051	0.966119096051	0.93722222729	0.942053725694	0.942053725694	0.955154166335	0.966119096051	0.951341594628	0.969735285399	0.984512786822	0.966119096051	0.969735285399	0.944051035096	0.944051035096	0.944051035096	0.93722222729	0.93722222729	0.93722222729	0.942053725694	0.923367079169	0.93722222729	0.93722222729
0.956634844758	0.969735285399	0.966119096051	0.955154166335	0.955154166335	0.966119096051	0.955154166335	0.976760475564	0.976760475564	0.984512786822	0.989344285226	0.993480407136	0.989344285226	0.989344285226	0.978702905713	0.970950594455	0.976760475564	0.989344285226	0.984512786822	0.984512786822	0.969735285399	0.969735285399	0.978702905713	0.993480407136	0.99831190554	0.989344285226	0.989344285226	0.989344285226	0.993480407136	0.993480407136	0.993480407136	0.99831190554	0.993480407136	0.978702905713	0.984512786822	0.984512786822	0.984512786822	0.989344285226	0.993480407136	0.993480407136	0.982839027623
0.944051035096	0.905349666421	0.88695597565	0.88695597565	0.880853138787	0.89563064021	0.857627949613	0.841146094541	0.836314596137	0.817425458595	0.836314596137	0.841146094541	0.900462138614	0.923367079169	0.955154166335	0.955154166335	0.955154166335	0.966119096051	0.966119096051	0.966119096051	0.976760475564	0.989344285226	0.989344285226	0.989344285226	0.99831190554	0.99831190554	0.993480407136	0.978702905713	0.989344285226	0.989344285226	0.989344285226	0.989344285226	0.993480407136	0.984512786822	0.978702905713	0.95301865541	0.966119096051	0.944512786822	0.944512786822	0.966119096051	0.944051035096
0.944512786822	0.912725699656	0.896243844584	0.912725699656	0.912725699656	0.930657638701	0.930657638701	0.923367079169	0.902053725694	0.923367079169	0.930657638701	0.930657638701	0.930657638701	0.930657638701	0.930657638701	0.930657638701	0.93646751981	0.909344285226	0.930657638701	0.93646751981	0.902053725694	0.93646751981	0.955154166335	0.966119096051	0.93722222729	0.89563064021	0.923367079169	0.93722222729	0.923367079169	0.923367079169	0.93646751981	0.930657638701	0.955154166335	0.955154166335	0.970950594455	0.978702905713	0.95301865541	0.95301865541	0.95301865541	0.944051035096	0.908562284879
0.970950594455	0.970950594455	0.955154166335	0.955154166335	0.955154166335	0.955154166335	0.976760475564	0.966119096051	0.966119096051	0.966119096051	0.955154166335	0.955154166335	0.966119096051	0.976760475564	0.984512786822	0.984512786822	0.976760475564	0.976760475564	0.989344285226	0.989344285226	0.984512786822	0.966119096051	0.970950594455	0.989344285226	0.989344285226	0.989344285226	0.978702905713	0.984512786822	0.966119096051	0.976760475564	0.976760475564	0.984512786822	0.976760475564	0.960964047444	0.93646751981	0.930657638701	0.930657638701	0.955154166335	0.942053725694	0.900462138614	0.900462138614
0.944512786822	0.966119096051	0.966119096051	0.969735285399	0.951341594628	0.951341594628	0.951341594628	0.951341594628	0.925657344325	0.88695597565	0.908562284879	0.905349666421	0.944051035096	0.944051035096	0.944051035096	0.956634844758	0.944051035096	0.944051035096	0.944051035096	0.944051035096	0.905349666421	0.89563064021	0.880853138787	0.880853138787	0.89563064021	0.879148785139	0.879148785139	0.89563064021	0.880853138787	0.868507405626	0.89563064021	0.89563064021	0.914317286735	0.867346975823	0.914317286735	0.914317286735	0.905349666421	0.905349666421	0.908562284879	0.908562284879	0.921146094541
0.908562284879	0.944051035096	0.944051035096	0.944051035096	0.944051035096	0.944051035096	0.944051035096	0.956634844758	0.95301865541	0.966119096051	0.966119096051	0.978702905713	0.978702905713	0.978702905713	0.982839027623	0.978702905713	0.969735285399	0.944051035096	0.922444725867	0.951341594628	0.922444725867	0.944051035096	0.966119096051	0.944512786822	0.944512786822	0.944512786822	0.951341594628	0.969735285399	0.944051035096	0.956634844758	0.960770966668	0.978702905713	0.966119096051	0.955154166335	0.955154166335	0.955154166335	0.966119096051	0.966119096051	0.966119096051	0.969735285399	0.951341594628
0.966119096051	0.955154166335	0.976760475564	0.955154166335	0.970950594455	0.970950594455	0.955154166335	0.944512786822	0.944512786822	0.922444725867	0.912725699656	0.944512786822	0.966119096051	0.978702905713	0.95301865541	0.966119096051	0.976760475564	0.989344285226	0.989344285226	0.989344285226	0.970950594455	0.976760475564	0.984512786822	0.984512786822	0.993480407136	0.989344285226	0.993480407136	0.99831190554	0.993480407136	0.993480407136	0.982839027623	0.978702905713	0.993480407136	0.993480407136	0.993480407136	0.993480407136	0.993480407136	0.99831190554	0.993480407136	0.989344285226	0.993480407136
0.922444725867	0.922444725867	0.944051035096	0.95301865541	0.95301865541	0.966119096051	0.955154166335	0.923367079169	0.912725699656	0.912725699656	0.912725699656	0.930657638701	0.93646751981	0.955154166335	0.966119096051	0.951341594628	0.922444725867	0.912725699656	0.912725699656	0.922444725867	0.922444725867	0.951341594628	0.969735285399	0.944051035096	0.944051035096	0.93722222729	0.922444725867	0.951341594628	0.969735285399	0.969735285399	0.969735285399	0.969735285399	0.951341594628	0.922444725867	0.922444725867	0.951341594628	0.951341594628	0.969735285399	0.966119096051	0.969735285399	0.969735285399
0.969735285399	0.966119096051	0.966119096051	0.93722222729	0.93722222729	0.93722222729	0.93722222729	0.93722222729	0.922444725867	0.944512786822	0.944512786822	0.944512786822	0.930657638701	0.909344285226	0.909344285226	0.909344285226	0.879813768171	0.872523208639	0.872523208639	0.902053725694	0.902053725694	0.855428149193	0.855428149193	0.849618268084	0.879148785139	0.879148785139	0.868507405626	0.868507405626	0.868507405626	0.868507405626	0.806784079083	0.785673216625	0.806784079083	0.821537094714	0.848660329298	0.905349666421	0.921146094541	0.921146094541	0.905349666421	0.905349666421	0.921146094541
0.868507405626	0.868507405626	0.868507405626	0.896243844584	0.912725699656	0.923367079169	0.93722222729	0.944051035096	0.944051035096	0.95301865541	0.95301865541	0.95301865541	0.970950594455	0.989344285226	0.989344285226	0.993480407136	0.993480407136	0.993480407136	0.993480407136	0.993480407136	0.993480407136	0.993480407136	0.993480407136	0.989344285226	0.99831190554	0.993480407136	0.984512786822	0.978702905713	0.960770966668	0.956634844758	0.960770966668	0.960770966668	0.960770966668	0.956634844758	0.944051035096	0.925657344325	0.925657344325	0.944051035096	0.969735285399	0.969735285399	0.966119096051
0.984512786822	0.966119096051	0.969735285399	0.966119096051	0.966119096051	0.966119096051	0.966119096051	0.951341594628	0.944512786822	0.951341594628	0.969735285399	0.966119096051	0.944051035096	0.944051035096	0.956634844758	0.956634844758	0.95301865541	0.93722222729	0.912725699656	0.912725699656	0.912725699656	0.912725699656	0.922444725867	0.944512786822	0.944512786822	0.922444725867	0.944512786822	0.966119096051	0.976760475564	0.976760475564	0.976760475564	0.955154166335	0.976760475564	0.960964047444	0.960964047444	0.93646751981	0.955154166335	0.976760475564	0.989344285226	0.989344285226	0.984512786822
0.944051035096	0.944051035096	0.95301865541	0.956634844758	0.978702905713	0.978702905713	0.978702905713	0.982839027623	0.982839027623	0.978702905713	0.970950594455	0.970950594455	0.970950594455	0.978702905713	0.978702905713	0.978702905713	0.960770966668	0.960770966668	0.960770966668	0.960770966668	0.960770966668	0.960770966668	0.960770966668	0.956634844758	0.95301865541	0.95301865541	0.93722222729	0.912725699656	0.93722222729	0.95301865541	0.944051035096	0.951341594628	0.966119096051	0.966119096051	0.955154166335	0.966119096051	0.966119096051	0.966119096051	0.951341594628	0.951341594628	0.944051035096
0.93722222729	0.93722222729	0.944051035096	0.93722222729	0.944512786822	0.951341594628	0.969735285399	0.978702905713	0.978702905713	0.993480407136	0.978702905713	0.978702905713	0.966119096051	0.978702905713	0.978702905713	0.978702905713	0.982839027623	0.960770966668	0.95301865541	0.914317286735	0.95301865541	0.960770966668	0.95301865541	0.970950594455	0.978702905713	0.978702905713	0.978702905713	0.966119096051	0.966119096051	0.976760475564	0.970950594455	0.970950594455	0.966119096051	0.966119096051	0.969735285399	0.969735285399	0.951341594628	0.966119096051	0.955154166335	0.955154166335	0.930657638701
0.95301865541	0.95301865541	0.95301865541	0.944051035096	0.925657344325	0.925657344325	0.925657344325	0.951341594628	0.951341594628	0.925657344325	0.922444725867	0.922444725867	0.925657344325	0.922444725867	0.93722222729	0.922444725867	0.922444725867	0.880853138787	0.922444725867	0.925657344325	0.896760475564	0.890657638701	0.896760475564	0.922444725867	0.944051035096	0.944051035096	0.944051035096	0.944051035096	0.908562284879	0.88695597565	0.88695597565	0.88695597565	0.88695597565	0.88695597565	0.880853138787	0.830266638528	0.830266638528	0.830266638528	0.848660329298	0.821537094714	0.880853138787
0.978702905713	0.966119096051	0.966119096051	0.955154166335	0.923367079169	0.942053725694	0.942053725694	0.900462138614	0.900462138614	0.879148785139	0.900462138614	0.900462138614	0.89563064021	0.93722222729	0.93722222729	0.89563064021	0.93722222729	0.942053725694	0.942053725694	0.942053725694	0.93722222729	0.912725699656	0.912725699656	0.87831190554	0.912725699656	0.912725699656	0.912725699656	0.930657638701	0.930657638701	0.930657638701	0.955154166335	0.944512786822	0.944512786822	0.922444725867	0.890657638701	0.890657638701	0.922444725867	0.890657638701	0.890657638701	0.922444725867	0.922444725867
0.99831190554	0.99831190554	0.993480407136	0.989344285226	0.984512786822	0.989344285226	0.989344285226	0.978702905713	0.978702905713	0.970950594455	0.970950594455	0.955154166335	0.955154166335	0.93646751981	0.930657638701	0.896243844584	0.909344285226	0.909344285226	0.872523208639	0.855428149193	0.879148785139	0.868507405626	0.87831190554	0.87831190554	0.912725699656	0.896243844584	0.859422767998	0.896243844584	0.902053725694	0.93646751981	0.960964047444	0.93646751981	0.955154166335	0.976760475564	0.976760475564	0.966119096051	0.984512786822	0.989344285226	0.99831190554	0.99831190554	0.99831190554
0.978702905713	0.978702905713	0.970950594455	0.989344285226	0.978702905713	0.982839027623	0.993480407136	0.989344285226	0.989344285226	0.984512786822	0.984512786822	0.993480407136	0.993480407136	0.984512786822	0.993480407136	0.984512786822	0.969735285399	0.951341594628	0.925657344325	0.922444725867	0.944512786822	0.912725699656	0.912725699656	0.89563064021	0.93722222729	0.93722222729	0.922444725867	0.951341594628	0.925657344325	0.925657344325	0.925657344325	0.951341594628	0.951341594628	0.944512786822	0.944512786822	0.912725699656	0.944512786822	0.930657638701	0.944512786822	0.930657638701	0.930657638701
0.854763166162	0.848660329298	0.848660329298	0.857627949613	0.848660329298	0.867346975823	0.867346975823	0.867346975823	0.921146094541	0.921146094541	0.956634844758	0.95301865541	0.960770966668	0.95301865541	0.95301865541	0.95301865541	0.942053725694	0.95301865541	0.944051035096	0.922444725867	0.925657344325	0.922444725867	0.922444725867	0.925657344325	0.896760475564	0.890657638701	0.855168888484	0.855168888484	0.855168888484	0.810950594455	0.846439344671	0.821537094714	0.821537094714	0.795852844411	0.855168888484	0.855168888484	0.880853138787	0.922444725867	0.922444725867	0.922444725867	0.925657344325
0.880853138787	0.855168888484	0.846439344671	0.890657638701	0.912725699656	0.912725699656	0.896243844584	0.923367079169	0.923367079169	0.93722222729	0.942053725694	0.942053725694	0.93722222729	0.944051035096	0.925657344325	0.944051035096	0.944051035096	0.969735285399	0.984512786822	0.993480407136	0.989344285226	0.989344285226	0.993480407136	0.989344285226	0.989344285226	0.989344285226	0.989344285226	0.976760475564	0.976760475564	0.976760475564	0.989344285226	0.970950594455	0.955154166335	0.955154166335	0.970950594455	0.978702905713	0.978702905713	0.978702905713	0.969735285399	0.951341594628	0.922444725867
0.858059106889	0.858059106889	0.858059106889	0.896760475564	0.896760475564	0.896760475564	0.88695597565	0.880853138787	0.880853138787	0.830266638528	0.830266638528	0.88695597565	0.880853138787	0.880853138787	0.912725699656	0.912725699656	0.912725699656	0.912725699656	0.896243844584	0.896243844584	0.912725699656	0.912725699656	0.912725699656	0.896243844584	0.896243844584	0.896243844584	0.896243844584	0.879148785139	0.89563064021	0.923367079169	0.923367079169	0.879148785139	0.879148785139	0.879148785139	0.923367079169	0.912725699656	0.922444725867	0.922444725867	0.912725699656	0.922444725867	0.922444725867
0.966119096051	0.970950594455	0.955154166335	0.923367079169	0.942053725694	0.95301865541	0.95301865541	0.921146094541	0.921146094541	0.905349666421	0.908562284879	0.905349666421	0.905349666421	0.905349666421	0.880853138787	0.830266638528	0.848660329298	0.905349666421	0.908562284879	0.908562284879	0.908562284879	0.88695597565	0.858059106889	0.858059106889	0.896760475564	0.896760475564	0.896760475564	0.896760475564	0.896760475564	0.922444725867	0.944051035096	0.966119096051	0.970950594455	0.989344285226	0.978702905713	0.970950594455	0.970950594455	0.970950594455	0.955154166335	0.966119096051	0.966119096051
0.955154166335	0.955154166335	0.944512786822	0.966119096051	0.969735285399	0.944051035096	0.944051035096	0.956634844758	0.956634844758	0.95301865541	0.93722222729	0.942053725694	0.914317286735	0.857627949613	0.857627949613	0.857627949613	0.857627949613	0.871483097734	0.867346975823	0.867346975823	0.921146094541	0.908562284879	0.944051035096	0.956634844758	0.978702905713	0.978702905713	0.982839027623	0.982839027623	0.978702905713	0.982839027623	0.978702905713	0.978702905713	0.978702905713	0.982839027623	0.982839027623	0.982839027623	0.978702905713	0.978702905713	0.978702905713	0.969735285399	0.969735285399
0.909344285226	0.879813768171	0.909344285226	0.93646751981	0.93646751981	0.93646751981	0.955154166335	0.944512786822	0.944512786822	0.944512786822	0.93722222729	0.93722222729	0.944051035096	0.944051035096	0.944051035096	0.969735285399	0.984512786822	0.984512786822	0.984512786822	0.969735285399	0.956634844758	0.95301865541	0.95301865541	0.960770966668	0.925282216452	0.925282216452	0.95301865541	0.956634844758	0.956634844758	0.956634844758	0.978702905713	0.960770966668	0.960770966668	0.978702905713	0.984512786822	0.969735285399	0.966119096051	0.976760475564	0.976760475564	0.976760475564	0.984512786822
0.966119096051	0.970950594455	0.955154166335	0.970950594455	0.989344285226	0.978702905713	0.978702905713	0.982839027623	0.978702905713	0.978702905713	0.993480407136	0.989344285226	0.989344285226	0.989344285226	0.976760475564	0.976760475564	0.955154166335	0.966119096051	0.969735285399	0.984512786822	0.966119096051	0.93722222729	0.95301865541	0.914317286735	0.921146094541	0.944051035096	0.944051035096	0.925657344325	0.922444725867	0.925657344325	0.925657344325	0.925657344325	0.925657344325	0.925657344325	0.88695597565	0.905349666421	0.905349666421	0.89563064021	0.914317286735	0.921146094541	0.905349666421
0.978702905713	0.978702905713	0.978702905713	0.978702905713	0.978702905713	0.956634844758	0.956634844758	0.95301865541	0.95301865541	0.942053725694	0.93722222729	0.93722222729	0.912725699656	0.896243844584	0.896243844584	0.912725699656	0.880853138787	0.868507405626	0.831686329039	0.846439344671	0.799813768171	0.735868716711	0.716831227117	0.716831227117	0.735868716711	0.735868716711	0.716831227117	0.648898405799	0.669860916205	0.669860916205	0.669860916205	0.648898405799	0.716831227117	0.735868716711	0.749227267911	0.749227267911	0.735868716711	0.782839027623	0.831686329039	0.868507405626	0.868507405626
0.925657344325	0.925657344325	0.922444725867	0.951341594628	0.951341594628	0.944512786822	0.93722222729	0.95301865541	0.970950594455	0.978702905713	0.993480407136	0.993480407136	0.99831190554	0.99831190554	0.993480407136	0.993480407136	0.99831190554	0.989344285226	0.993480407136	0.993480407136	0.99831190554	0.993480407136	0.99831190554	0.989344285226	0.993480407136	0.993480407136	0.978702905713	0.978702905713	0.989344285226	0.989344285226	0.993480407136	0.993480407136	0.99831190554	0.989344285226	0.993480407136	0.978702905713	0.982839027623	0.982839027623	0.978702905713	0.978702905713	0.978702905713
0.944051035096	0.944051035096	0.921146094541	0.921146094541	0.921146094541	0.956634844758	0.978702905713	0.978702905713	0.978702905713	0.984512786822	0.984512786822	0.989344285226	0.993480407136	0.993480407136	0.993480407136	0.993480407136	0.984512786822	0.993480407136	0.989344285226	0.978702905713	0.982839027623	0.993480407136	0.993480407136	0.993480407136	0.989344285226	0.993480407136	0.982839027623	0.982839027623	0.978702905713	0.978702905713	0.95301865541	0.95301865541	0.960770966668	0.978702905713	0.989344285226	0.989344285226	0.993480407136	0.99831190554	0.993480407136	0.984512786822	0.966119096051
0.928898405799	0.928898405799	0.921146094541	0.956634844758	0.95301865541	0.93722222729	0.955154166335	0.93722222729	0.95301865541	0.942053725694	0.942053725694	0.923367079169	0.923367079169	0.923367079169	0.942053725694	0.923367079169	0.923367079169	0.955154166335	0.955154166335	0.955154166335	0.970950594455	0.970950594455	0.955154166335	0.966119096051	0.93722222729	0.95301865541	0.95301865541	0.925282216452	0.914317286735	0.914317286735	0.95301865541	0.95301865541	0.960770966668	0.95301865541	0.960770966668	0.960770966668	0.960770966668	0.95301865541	0.914317286735	0.914317286735	0.89563064021
0.944051035096	0.93722222729	0.944051035096	0.951341594628	0.969735285399	0.966119096051	0.969735285399	0.956634844758	0.944051035096	0.944051035096	0.95301865541	0.95301865541	0.942053725694	0.942053725694	0.93722222729	0.95301865541	0.95301865541	0.956634844758	0.95301865541	0.921146094541	0.921146094541	0.921146094541	0.921146094541	0.956634844758	0.944051035096	0.925657344325	0.925657344325	0.922444725867	0.896760475564	0.925657344325	0.88695597565	0.88695597565	0.88695597565	0.88695597565	0.905349666421	0.908562284879	0.88695597565	0.905349666421	0.89563064021	0.905349666421	0.89563064021
0.854763166162	0.867346975823	0.914317286735	0.914317286735	0.921146094541	0.928898405799	0.925282216452	0.928898405799	0.928898405799	0.928898405799	0.956634844758	0.944051035096	0.95301865541	0.960770966668	0.978702905713	0.969735285399	0.951341594628	0.951341594628	0.966119096051	0.955154166335	0.955154166335	0.955154166335	0.93646751981	0.923367079169	0.942053725694	0.942053725694	0.923367079169	0.93722222729	0.922444725867	0.922444725867	0.912725699656	0.89563064021	0.89563064021	0.89563064021	0.879148785139	0.841146094541	0.841146094541	0.841146094541	0.857627949613	0.841146094541	0.841146094541
0.978702905713	0.978702905713	0.960770966668	0.960770966668	0.978702905713	0.978702905713	0.956634844758	0.956634844758	0.944051035096	0.944051035096	0.93722222729	0.944051035096	0.93722222729	0.955154166335	0.966119096051	0.944512786822	0.944512786822	0.944512786822	0.966119096051	0.970950594455	0.95301865541	0.95301865541	0.95301865541	0.978702905713	0.978702905713	0.966119096051	0.95301865541	0.960770966668	0.978702905713	0.993480407136	0.989344285226	0.99831190554	0.989344285226	0.99831190554	0.993480407136	0.984512786822	0.984512786822	0.984512786822	0.984512786822	0.969735285399	0.956634844758
0.978702905713	0.993480407136	0.993480407136	0.993480407136	0.99831190554	0.99831190554	0.99831190554	0.993480407136	0.99831190554	0.99831190554	0.99831190554	0.993480407136	0.993480407136	0.993480407136	0.993480407136	0.989344285226	0.99831190554	0.99831190554	0.99831190554	0.99831190554	0.99831190554	0.99831190554	0.993480407136	0.993480407136	0.978702905713	0.95301865541	0.95301865541	0.921146094541	0.921146094541	0.921146094541	0.95301865541	0.942053725694	0.942053725694	0.95301865541	0.95301865541	0.93722222729	0.922444725867	0.922444725867	0.925657344325	0.908562284879	0.905349666421
0.905349666421	0.921146094541	0.921146094541	0.921146094541	0.921146094541	0.956634844758	0.978702905713	0.978702905713	0.978702905713	0.978702905713	0.984512786822	0.989344285226	0.989344285226	0.970950594455	0.978702905713	0.978702905713	0.978702905713	0.984512786822	0.993480407136	0.984512786822	0.993480407136	0.993480407136	0.978702905713	0.978702905713	0.966119096051	0.951341594628	0.969735285399	0.966119096051	0.951341594628	0.925657344325	0.951341594628	0.969735285399	0.969735285399	0.969735285399	0.969735285399	0.984512786822	0.984512786822	0.984512786822	0.984512786822	0.978702905713	0.978702905713
0.978702905713	0.969735285399	0.951341594628	0.944512786822	0.951341594628	0.922444725867	0.922444725867	0.944051035096	0.969735285399	0.944051035096	0.969735285399	0.969735285399	0.978702905713	0.978702905713	0.970950594455	0.955154166335	0.955154166335	0.970950594455	0.970950594455	0.978702905713	0.978702905713	0.969735285399	0.966119096051	0.966119096051	0.976760475564	0.976760475564	0.976760475564	0.955154166335	0.976760475564	0.955154166335	0.955154166335	0.942053725694	0.942053725694	0.95301865541	0.956634844758	0.944051035096	0.944051035096	0.944051035096	0.95301865541	0.95301865541	0.95301865541
0.993480407136	0.993480407136	0.99831190554	0.989344285226	0.976760475564	0.976760475564	0.976760475564	0.989344285226	0.978702905713	0.970950594455	0.966119096051	0.966119096051	0.955154166335	0.923367079169	0.923367079169	0.923367079169	0.942053725694	0.95301865541	0.960770966668	0.956634844758	0.95301865541	0.944051035096	0.966119096051	0.944051035096	0.944051035096	0.95301865541	0.93722222729	0.955154166335	0.976760475564	0.976760475564	0.976760475564	0.970950594455	0.955154166335	0.955154166335	0.93722222729	0.93722222729	0.955154166335	0.955154166335	0.923367079169	0.93722222729	0.93722222729
0.944051035096	0.956634844758	0.978702905713	0.969735285399	0.951341594628	0.922444725867	0.922444725867	0.951341594628	0.969735285399	0.966119096051	0.93722222729	0.89563064021	0.89563064021	0.879148785139	0.868507405626	0.868507405626	0.880853138787	0.868507405626	0.868507405626	0.868507405626	0.868507405626	0.912725699656	0.880853138787	0.890657638701	0.912725699656	0.922444725867	0.925657344325	0.944051035096	0.944051035096	0.908562284879	0.944051035096	0.944051035096	0.944051035096	0.944051035096	0.966119096051	0.969735285399	0.984512786822	0.984512786822	0.984512786822	0.984512786822	0.993480407136
0.984512786822	0.984512786822	0.989344285226	0.989344285226	0.989344285226	0.970950594455	0.970950594455	0.970950594455	0.978702905713	0.978702905713	0.978702905713	0.978702905713	0.978702905713	0.978702905713	0.978702905713	0.978702905713	0.978702905713	0.978702905713	0.966119096051	0.944051035096	0.922444725867	0.896760475564	0.922444725867	0.880853138787	0.890657638701	0.922444725867	0.922444725867	0.922444725867	0.93722222729	0.95301865541	0.970950594455	0.976760475564	0.984512786822	0.993480407136	0.993480407136	0.989344285226	0.984512786822	0.993480407136	0.99831190554	0.993480407136	0.993480407136
0.896760475564	0.890657638701	0.890657638701	0.912725699656	0.912725699656	0.890657638701	0.890657638701	0.896760475564	0.925657344325	0.951341594628	0.951341594628	0.951341594628	0.951341594628	0.951341594628	0.969735285399	0.984512786822	0.984512786822	0.969735285399	0.951341594628	0.944512786822	0.955154166335	0.976760475564	0.960964047444	0.955154166335	0.93646751981	0.93646751981	0.93646751981	0.93646751981	0.93646751981	0.909344285226	0.902053725694	0.902053725694	0.923367079169	0.955154166335	0.960964047444	0.93646751981	0.909344285226	0.909344285226	0.909344285226	0.93646751981	0.955154166335
0.993480407136	0.984512786822	0.966119096051	0.966119096051	0.966119096051	0.93722222729	0.93722222729	0.912725699656	0.89563064021	0.93722222729	0.923367079169	0.923367079169	0.955154166335	0.955154166335	0.955154166335	0.955154166335	0.970950594455	0.955154166335	0.955154166335	0.966119096051	0.978702905713	0.978702905713	0.982839027623	0.982839027623	0.982839027623	0.960770966668	0.95301865541	0.960770966668	0.960770966668	0.928898405799	0.928898405799	0.921146094541	0.925282216452	0.914317286735	0.914317286735	0.925282216452	0.925282216452	0.871483097734	0.857627949613	0.857627949613	0.857627949613
0.89563064021	0.879148785139	0.879148785139	0.841146094541	0.857627949613	0.848660329298	0.905349666421	0.905349666421	0.921146094541	0.95301865541	0.942053725694	0.95301865541	0.944051035096	0.944051035096	0.966119096051	0.978702905713	0.978702905713	0.978702905713	0.982839027623	0.978702905713	0.982839027623	0.982839027623	0.982839027623	0.978702905713	0.978702905713	0.978702905713	0.978702905713	0.960770966668	0.982839027623	0.978702905713	0.978702905713	0.978702905713	0.969735285399	0.969735285399	0.944051035096	0.951341594628	0.951341594628	0.969735285399	0.978702905713	0.993480407136	0.993480407136
0.978702905713	0.993480407136	0.993480407136	0.984512786822	0.966119096051	0.944051035096	0.944051035096	0.956634844758	0.978702905713	0.982839027623	0.982839027623	0.982839027623	0.982839027623	0.982839027623	0.978702905713	0.978702905713	0.978702905713	0.970950594455	0.970950594455	0.970950594455	0.95301865541	0.95301865541	0.966119096051	0.978702905713	0.978702905713	0.978702905713	0.978702905713	0.978702905713	0.969735285399	0.944051035096	0.925657344325	0.925657344325	0.922444725867	0.925657344325	0.925657344325	0.925657344325	0.951341594628	0.925657344325	0.925657344325	0.925657344325	0.944051035096
0.955154166335	0.970950594455	0.970950594455	0.970950594455	0.978702905713	0.978702905713	0.978702905713	0.982839027623	0.982839027623	0.978702905713	0.982839027623	0.978702905713	0.978702905713	0.978702905713	0.960770966668	0.978702905713	0.978702905713	0.970950594455	0.966119096051	0.966119096051	0.966119096051	0.978702905713	0.969735285399	0.944051035096	0.944051035096	0.944051035096	0.969735285399	0.951341594628	0.969735285399	0.944051035096	0.95301865541	0.978702905713	0.978702905713	0.978702905713	0.982839027623	0.993480407136	0.978702905713	0.970950594455	0.976760475564	0.989344285226	0.989344285226
0.984512786822	0.966119096051	0.969735285399	0.969735285399	0.966119096051	0.966119096051	0.966119096051	0.966119096051	0.966119096051	0.944512786822	0.951341594628	0.969735285399	0.978702905713	0.989344285226	0.99831190554	0.99831190554	0.99831190554	0.993480407136	0.989344285226	0.989344285226	0.970950594455	0.966119096051	0.944512786822	0.951341594628	0.951341594628	0.922444725867	0.922444725867	0.922444725867	0.912725699656	0.912725699656	0.87831190554	0.890657638701	0.890657638701	0.880853138787	0.89563064021	0.879148785139	0.89563064021	0.879148785139	0.900462138614	0.900462138614	0.900462138614
0.944051035096	0.944051035096	0.944051035096	0.93722222729	0.942053725694	0.95301865541	0.95301865541	0.914317286735	0.921146094541	0.921146094541	0.921146094541	0.928898405799	0.928898405799	0.928898405799	0.921146094541	0.905349666421	0.905349666421	0.88695597565	0.905349666421	0.944051035096	0.944051035096	0.956634844758	0.960770966668	0.960770966668	0.960770966668	0.95301865541	0.95301865541	0.914317286735	0.914317286735	0.921146094541	0.921146094541	0.921146094541	0.908562284879	0.908562284879	0.905349666421	0.89563064021	0.900462138614	0.914317286735	0.921146094541	0.944051035096	0.905349666421
0.956634844758	0.944051035096	0.925657344325	0.925657344325	0.925657344325	0.944051035096	0.905349666421	0.89563064021	0.89563064021	0.89563064021	0.905349666421	0.880853138787	0.846439344671	0.784716018127	0.795852844411	0.784716018127	0.806784079083	0.821537094714	0.806784079083	0.849618268084	0.849618268084	0.879148785139	0.879148785139	0.855428149193	0.855428149193	0.855428149193	0.823675907222	0.849618268084	0.879148785139	0.900462138614	0.900462138614	0.923367079169	0.923367079169	0.942053725694	0.95301865541	0.942053725694	0.95301865541	0.966119096051	0.970950594455	0.970950594455	0.942053725694
0.984512786822	0.989344285226	0.976760475564	0.966119096051	0.955154166335	0.955154166335	0.970950594455	0.955154166335	0.966119096051	0.955154166335	0.955154166335	0.976760475564	0.989344285226	0.970950594455	0.970950594455	0.989344285226	0.978702905713	0.978702905713	0.989344285226	0.989344285226	0.976760475564	0.955154166335	0.960964047444	0.976760475564	0.955154166335	0.955154166335	0.955154166335	0.960964047444	0.976760475564	0.960964047444	0.960964047444	0.955154166335	0.955154166335	0.93722222729	0.95301865541	0.95301865541	0.942053725694	0.914317286735	0.867346975823	0.848660329298	0.830266638528
0.989344285226	0.989344285226	0.993480407136	0.989344285226	0.993480407136	0.978702905713	0.966119096051	0.955154166335	0.955154166335	0.944512786822	0.944512786822	0.930657638701	0.896243844584	0.872523208639	0.909344285226	0.896243844584	0.930657638701	0.944512786822	0.930657638701	0.955154166335	0.923367079169	0.923367079169	0.923367079169	0.923367079169	0.942053725694	0.923367079169	0.942053725694	0.95301865541	0.956634844758	0.921146094541	0.914317286735	0.914317286735	0.925282216452	0.925282216452	0.928898405799	0.881928094887	0.881928094887	0.87831190554	0.87831190554	0.87831190554	0.870559594282
0.784716018127	0.784716018127	0.806784079083	0.821537094714	0.848660329298	0.867346975823	0.867346975823	0.857627949613	0.857627949613	0.857627949613	0.867346975823	0.871483097734	0.87831190554	0.928898405799	0.928898405799	0.925282216452	0.914317286735	0.914317286735	0.921146094541	0.956634844758	0.956634844758	0.956634844758	0.956634844758	0.944051035096	0.944051035096	0.922444725867	0.896760475564	0.896760475564	0.896760475564	0.896760475564	0.896760475564	0.896760475564	0.858059106889	0.801369769766	0.757151475737	0.757151475737	0.757151475737	0.757151475737	0.757151475737	0.749227267911	0.749227267911
0.922444725867	0.951341594628	0.922444725867	0.944051035096	0.966119096051	0.966119096051	0.966119096051	0.966119096051	0.955154166335	0.966119096051	0.978702905713	0.978702905713	0.969735285399	0.951341594628	0.951341594628	0.951341594628	0.944512786822	0.944512786822	0.912725699656	0.890657638701	0.896760475564	0.890657638701	0.846439344671	0.855168888484	0.810950594455	0.749227267911	0.749227267911	0.749227267911	0.757151475737	0.759778182687	0.757151475737	0.695428149193	0.695428149193	0.695428149193	0.695428149193	0.749227267911	0.749227267911	0.795852844411	0.795852844411	0.830266638528	0.821537094714
0.955154166335	0.966119096051	0.951341594628	0.922444725867	0.944051035096	0.969735285399	0.969735285399	0.969735285399	0.951341594628	0.922444725867	0.944512786822	0.944512786822	0.930657638701	0.930657638701	0.930657638701	0.930657638701	0.909344285226	0.909344285226	0.902053725694	0.93646751981	0.923367079169	0.912725699656	0.912725699656	0.930657638701	0.944512786822	0.922444725867	0.890657638701	0.912725699656	0.93722222729	0.944051035096	0.969735285399	0.969735285399	0.984512786822	0.989344285226	0.976760475564	0.976760475564	0.976760475564	0.976760475564	0.960964047444	0.960964047444	0.955154166335
0.970950594455	0.970950594455	0.978702905713	0.956634844758	0.944051035096	0.925657344325	0.925657344325	0.944051035096	0.944051035096	0.969735285399	0.966119096051	0.966119096051	0.944051035096	0.944051035096	0.944051035096	0.944051035096	0.944051035096	0.951341594628	0.951341594628	0.944051035096	0.944051035096	0.922444725867	0.912725699656	0.922444725867	0.944051035096	0.93722222729	0.95301865541	0.942053725694	0.923367079169	0.902053725694	0.879148785139	0.879148785139	0.900462138614	0.900462138614	0.914317286735	0.914317286735	0.921146094541	0.925282216452	0.87831190554	0.87831190554	0.867346975823
0.978702905713	0.978702905713	0.970950594455	0.970950594455	0.95301865541	0.95301865541	0.95301865541	0.956634844758	0.956634844758	0.944051035096	0.969735285399	0.966119096051	0.944512786822	0.912725699656	0.89563064021	0.905349666421	0.905349666421	0.89563064021	0.89563064021	0.880853138787	0.89563064021	0.836314596137	0.836314596137	0.848660329298	0.905349666421	0.914317286735	0.914317286735	0.921146094541	0.921146094541	0.956634844758	0.956634844758	0.956634844758	0.956634844758	0.978702905713	0.978702905713	0.989344285226	0.99831190554	0.99831190554	0.99831190554	0.99831190554	0.99831190554
0.944512786822	0.951341594628	0.951341594628	0.969735285399	0.969735285399	0.969735285399	0.966119096051	0.966119096051	0.969735285399	0.969735285399	0.969735285399	0.951341594628	0.951341594628	0.944512786822	0.912725699656	0.93722222729	0.93722222729	0.93722222729	0.923367079169	0.923367079169	0.93722222729	0.914317286735	0.914317286735	0.925282216452	0.925282216452	0.914317286735	0.921146094541	0.921146094541	0.944051035096	0.944051035096	0.95301865541	0.970950594455	0.970950594455	0.970950594455	0.966119096051	0.966119096051	0.966119096051	0.966119096051	0.978702905713	0.969735285399	0.984512786822
0.984512786822	0.989344285226	0.984512786822	0.984512786822	0.993480407136	0.993480407136	0.993480407136	0.99831190554	0.993480407136	0.993480407136	0.993480407136	0.978702905713	0.960770966668	0.960770966668	0.960770966668	0.95301865541	0.95301865541	0.956634844758	0.928898405799	0.928898405799	0.960770966668	0.960770966668	0.95301865541	0.93722222729	0.95301865541	0.95301865541	0.960770966668	0.960770966668	0.960770966668	0.960770966668	0.960770966668	0.928898405799	0.921146094541	0.921146094541	0.921146094541	0.921146094541	0.944051035096	0.966119096051	0.976760475564	0.989344285226	0.989344285226
0.978702905713	0.982839027623	0.978702905713	0.970950594455	0.95301865541	0.95301865541	0.95301865541	0.95301865541	0.956634844758	0.95301865541	0.95301865541	0.95301865541	0.956634844758	0.921146094541	0.944051035096	0.93722222729	0.93722222729	0.922444725867	0.922444725867	0.88695597565	0.855168888484	0.88695597565	0.908562284879	0.921146094541	0.925282216452	0.928898405799	0.921146094541	0.921146094541	0.956634844758	0.960770966668	0.960770966668	0.960770966668	0.956634844758	0.956634844758	0.956634844758	0.956634844758	0.956634844758	0.978702905713	0.978702905713	0.978702905713	0.989344285226
0.912725699656	0.944512786822	0.966119096051	0.955154166335	0.966119096051	0.969735285399	0.966119096051	0.966119096051	0.984512786822	0.989344285226	0.989344285226	0.989344285226	0.989344285226	0.989344285226	0.978702905713	0.978702905713	0.970950594455	0.966119096051	0.978702905713	0.993480407136	0.99831190554	0.993480407136	0.978702905713	0.984512786822	0.984512786822	0.984512786822	0.993480407136	0.993480407136	0.978702905713	0.969735285399	0.944051035096	0.944051035096	0.944051035096	0.956634844758	0.95301865541	0.956634844758	0.956634844758	0.956634844758	0.928898405799	0.928898405799	0.928898405799
0.989344285226	0.99831190554	0.99831190554	0.993480407136	0.989344285226	0.970950594455	0.955154166335	0.976760475564	0.960964047444	0.960964047444	0.976760475564	0.955154166335	0.923367079169	0.923367079169	0.955154166335	0.955154166335	0.93646751981	0.930657638701	0.955154166335	0.955154166335	0.976760475564	0.970950594455	0.976760475564	0.976760475564	0.970950594455	0.970950594455	0.989344285226	0.99831190554	0.99831190554	0.99831190554	0.99831190554	0.99831190554	0.99831190554	0.99831190554	0.989344285226	0.993480407136	0.993480407136	0.978702905713	0.978702905713	0.993480407136	0.99831190554
0.868507405626	0.849618268084	0.849618268084	0.896243844584	0.896243844584	0.896243844584	0.896243844584	0.87831190554	0.912725699656	0.912725699656	0.912725699656	0.93722222729	0.912725699656	0.912725699656	0.930657638701	0.93646751981	0.93646751981	0.960964047444	0.976760475564	0.976760475564	0.966119096051	0.969735285399	0.978702905713	0.984512786822	0.984512786822	0.978702905713	0.970950594455	0.970950594455	0.942053725694	0.955154166335	0.955154166335	0.955154166335	0.955154166335	0.955154166335	0.955154166335	0.970950594455	0.978702905713	0.984512786822	0.969735285399	0.966119096051	0.978702905713
0.858059106889	0.858059106889	0.858059106889	0.858059106889	0.801369769766	0.801369769766	0.801369769766	0.830266638528	0.830266638528	0.795852844411	0.784716018127	0.846439344671	0.890657638701	0.912725699656	0.912725699656	0.912725699656	0.912725699656	0.912725699656	0.93722222729	0.923367079169	0.942053725694	0.923367079169	0.955154166335	0.955154166335	0.930657638701	0.930657638701	0.930657638701	0.955154166335	0.955154166335	0.93722222729	0.944051035096	0.944051035096	0.966119096051	0.955154166335	0.955154166335	0.970950594455	0.955154166335	0.970950594455	0.970950594455	0.966119096051	0.984512786822
0.951341594628	0.969735285399	0.944051035096	0.925657344325	0.944051035096	0.951341594628	0.944512786822	0.966119096051	0.976760475564	0.976760475564	0.976760475564	0.970950594455	0.955154166335	0.955154166335	0.93646751981	0.955154166335	0.960964047444	0.955154166335	0.966119096051	0.966119096051	0.969735285399	0.969735285399	0.978702905713	0.969735285399	0.978702905713	0.978702905713	0.956634844758	0.960770966668	0.928898405799	0.925282216452	0.87831190554	0.87831190554	0.87831190554	0.881928094887	0.881928094887	0.928898405799	0.960770966668	0.960770966668	0.978702905713	0.969735285399	0.969735285399
0.830266638528	0.830266638528	0.830266638528	0.830266638528	0.830266638528	0.880853138787	0.855168888484	0.890657638701	0.880853138787	0.905349666421	0.905349666421	0.921146094541	0.956634844758	0.95301865541	0.956634844758	0.95301865541	0.956634844758	0.95301865541	0.914317286735	0.914317286735	0.914317286735	0.900462138614	0.914317286735	0.925282216452	0.95301865541	0.960770966668	0.95301865541	0.95301865541	0.944051035096	0.922444725867	0.890657638701	0.896760475564	0.855168888484	0.855168888484	0.846439344671	0.880853138787	0.88695597565	0.880853138787	0.905349666421	0.944051035096	0.93722222729
0.87831190554	0.831686329039	0.868507405626	0.868507405626	0.89563064021	0.848660329298	0.854763166162	0.854763166162	0.848660329298	0.857627949613	0.867346975823	0.857627949613	0.857627949613	0.867346975823	0.857627949613	0.857627949613	0.848660329298	0.848660329298	0.836314596137	0.879148785139	0.89563064021	0.905349666421	0.89563064021	0.880853138787	0.89563064021	0.868507405626	0.880853138787	0.880853138787	0.88695597565	0.88695597565	0.88695597565	0.880853138787	0.88695597565	0.908562284879	0.905349666421	0.908562284879	0.925657344325	0.951341594628	0.951341594628	0.944512786822	0.922444725867
0.95301865541	0.942053725694	0.95301865541	0.914317286735	0.89563064021	0.857627949613	0.857627949613	0.848660329298	0.848660329298	0.857627949613	0.871483097734	0.857627949613	0.900462138614	0.914317286735	0.914317286735	0.89563064021	0.89563064021	0.879148785139	0.89563064021	0.905349666421	0.944051035096	0.966119096051	0.969735285399	0.969735285399	0.978702905713	0.978702905713	0.978702905713	0.978702905713	0.95301865541	0.95301865541	0.956634844758	0.956634844758	0.978702905713	0.978702905713	0.982839027623	0.960770966668	0.956634844758	0.956634844758	0.956634844758	0.956634844758	0.960770966668
0.956634844758	0.95301865541	0.956634844758	0.956634844758	0.944051035096	0.944051035096	0.925657344325	0.925657344325	0.951341594628	0.951341594628	0.951341594628	0.951341594628	0.925657344325	0.944051035096	0.93722222729	0.95301865541	0.966119096051	0.944051035096	0.944051035096	0.944051035096	0.944051035096	0.944051035096	0.944051035096	0.95301865541	0.966119096051	0.966119096051	0.978702905713	0.978702905713	0.978702905713	0.969735285399	0.969735285399	0.969735285399	0.969735285399	0.978702905713	0.966119096051	0.955154166335	0.955154166335	0.944512786822	0.944512786822	0.966119096051	0.966119096051
0.955154166335	0.970950594455	0.976760475564	0.976760475564	0.984512786822	0.984512786822	0.989344285226	0.989344285226	0.984512786822	0.969735285399	0.944051035096	0.956634844758	0.956634844758	0.944051035096	0.944051035096	0.944051035096	0.944051035096	0.944051035096	0.93722222729	0.944051035096	0.951341594628	0.951341594628	0.951341594628	0.951341594628	0.951341594628	0.951341594628	0.951341594628	0.925657344325	0.922444725867	0.93722222729	0.923367079169	0.93722222729	0.89563064021	0.914317286735	0.900462138614	0.89563064021	0.89563064021	0.914317286735	0.914317286735	0.921146094541	0.921146094541
0.955154166335	0.93722222729	0.93722222729	0.912725699656	0.944512786822	0.966119096051	0.966119096051	0.969735285399	0.966119096051	0.95301865541	0.944051035096	0.944051035096	0.944051035096	0.905349666421	0.905349666421	0.88695597565	0.88695597565	0.88695597565	0.88695597565	0.88695597565	0.925657344325	0.922444725867	0.93722222729	0.93722222729	0.944051035096	0.951341594628	0.925657344325	0.922444725867	0.944512786822	0.955154166335	0.93722222729	0.966119096051	0.966119096051	0.969735285399	0.984512786822	0.966119096051	0.966119096051	0.969735285399	0.984512786822	0.984512786822	0.976760475564
0.993480407136	0.993480407136	0.993480407136	0.993480407136	0.982839027623	0.978702905713	0.970950594455	0.978702905713	0.993480407136	0.984512786822	0.966119096051	0.966119096051	0.966119096051	0.93722222729	0.93722222729	0.942053725694	0.955154166335	0.93646751981	0.93646751981	0.960964047444	0.955154166335	0.955154166335	0.955154166335	0.976760475564	0.976760475564	0.976760475564	0.970950594455	0.95301865541	0.95301865541	0.95301865541	0.960770966668	0.960770966668	0.925282216452	0.921146094541	0.921146094541	0.914317286735	0.89563064021	0.905349666421	0.89563064021	0.89563064021	0.880853138787
0.95301865541	0.956634844758	0.944051035096	0.905349666421	0.88695597565	0.88695597565	0.88695597565	0.88695597565	0.88695597565	0.908562284879	0.905349666421	0.89563064021	0.880853138787	0.855168888484	0.795852844411	0.855168888484	0.846439344671	0.868507405626	0.849618268084	0.849618268084	0.831686329039	0.831686329039	0.831686329039	0.846439344671	0.846439344671	0.846439344671	0.846439344671	0.890657638701	0.890657638701	0.912725699656	0.912725699656	0.922444725867	0.922444725867	0.93722222729	0.93722222729	0.95301865541	0.944051035096	0.969735285399	0.944051035096	0.969735285399	0.966119096051
0.960770966668	0.960770966668	0.928898405799	0.928898405799	0.928898405799	0.960770966668	0.960770966668	0.960770966668	0.960770966668	0.95301865541	0.966119096051	0.955154166335	0.955154166335	0.93646751981	0.93646751981	0.955154166335	0.955154166335	0.966119096051	0.966119096051	0.955154166335	0.955154166335	0.942053725694	0.970950594455	0.942053725694	0.942053725694	0.942053725694	0.955154166335	0.955154166335	0.93646751981	0.955154166335	0.976760475564	0.966119096051	0.978702905713	0.978702905713	0.970950594455	0.970950594455	0.970950594455	0.955154166335	0.955154166335	0.955154166335	0.955154166335
0.923367079169	0.93722222729	0.944051035096	0.956634844758	0.956634844758	0.956634844758	0.978702905713	0.966119096051	0.966119096051	0.976760475564	0.976760475564	0.966119096051	0.951341594628	0.925657344325	0.951341594628	0.951341594628	0.969735285399	0.966119096051	0.966119096051	0.976760475564	0.976760475564	0.984512786822	0.989344285226	0.989344285226	0.976760475564	0.955154166335	0.960964047444	0.93646751981	0.93646751981	0.960964047444	0.960964047444	0.93646751981	0.955154166335	0.955154166335	0.955154166335	0.93646751981	0.93646751981	0.930657638701	0.955154166335	0.955154166335	0.960964047444
0.944051035096	0.922444725867	0.944051035096	0.93722222729	0.912725699656	0.912725699656	0.922444725867	0.912725699656	0.922444725867	0.925657344325	0.944051035096	0.944051035096	0.944051035096	0.944051035096	0.944051035096	0.922444725867	0.922444725867	0.93722222729	0.922444725867	0.880853138787	0.922444725867	0.912725699656	0.922444725867	0.896760475564	0.925657344325	0.925657344325	0.922444725867	0.944512786822	0.966119096051	0.970950594455	0.970950594455	0.970950594455	0.989344285226	0.976760475564	0.989344285226	0.993480407136	0.989344285226	0.989344285226	0.993480407136	0.984512786822	0.989344285226
0.930657638701	0.955154166335	0.955154166335	0.955154166335	0.970950594455	0.95301865541	0.942053725694	0.942053725694	0.942053725694	0.923367079169	0.923367079169	0.923367079169	0.93722222729	0.89563064021	0.93722222729	0.966119096051	0.969735285399	0.966119096051	0.969735285399	0.966119096051	0.944512786822	0.944512786822	0.922444725867	0.890657638701	0.890657638701	0.880853138787	0.848660329298	0.854763166162	0.854763166162	0.848660329298	0.854763166162	0.854763166162	0.867346975823	0.871483097734	0.87831190554	0.867346975823	0.848660329298	0.89563064021	0.914317286735	0.914317286735	0.921146094541
0.922444725867	0.922444725867	0.922444725867	0.890657638701	0.890657638701	0.890657638701	0.922444725867	0.93722222729	0.93722222729	0.93722222729	0.942053725694	0.95301865541	0.944051035096	0.908562284879	0.905349666421	0.908562284879	0.905349666421	0.908562284879	0.88695597565	0.88695597565	0.88695597565	0.925657344325	0.88695597565	0.88695597565	0.925657344325	0.925657344325	0.944051035096	0.951341594628	0.922444725867	0.912725699656	0.912725699656	0.912725699656	0.944512786822	0.966119096051	0.978702905713	0.978702905713	0.978702905713	0.978702905713	0.978702905713	0.989344285226	0.993480407136
0.993480407136	0.989344285226	0.984512786822	0.969735285399	0.944051035096	0.944051035096	0.966119096051	0.970950594455	0.966119096051	0.944512786822	0.922444725867	0.890657638701	0.87831190554	0.859422767998	0.859422767998	0.87831190554	0.896243844584	0.930657638701	0.930657638701	0.930657638701	0.912725699656	0.912725699656	0.912725699656	0.912725699656	0.93722222729	0.923367079169	0.93722222729	0.914317286735	0.93722222729	0.942053725694	0.95301865541	0.95301865541	0.95301865541	0.95301865541	0.978702905713	0.978702905713	0.993480407136	0.993480407136	0.993480407136	0.993480407136	0.978702905713
0.95301865541	0.95301865541	0.960770966668	0.960770966668	0.978702905713	0.978702905713	0.984512786822	0.989344285226	0.989344285226	0.989344285226	0.989344285226	0.99831190554	0.993480407136	0.99831190554	0.993480407136	0.978702905713	0.978702905713	0.978702905713	0.993480407136	0.989344285226	0.993480407136	0.989344285226	0.989344285226	0.993480407136	0.993480407136	0.993480407136	0.989344285226	0.978702905713	0.970950594455	0.970950594455	0.970950594455	0.976760475564	0.984512786822	0.984512786822	0.984512786822	0.984512786822	0.984512786822	0.989344285226	0.989344285226	0.978702905713	0.978702905713
0.923367079169	0.93722222729	0.93722222729	0.942053725694	0.923367079169	0.955154166335	0.955154166335	0.955154166335	0.966119096051	0.966119096051	0.944512786822	0.955154166335	0.942053725694	0.942053725694	0.95301865541	0.93722222729	0.966119096051	0.969735285399	0.969735285399	0.984512786822	0.989344285226	0.989344285226	0.978702905713	0.984512786822	0.993480407136	0.993480407136	0.993480407136	0.993480407136	0.989344285226	0.993480407136	0.989344285226	0.993480407136	0.982839027623	0.982839027623	0.982839027623	0.978702905713	0.982839027623	0.978702905713	0.978702905713	0.989344285226	0.989344285226
0.99831190554	0.989344285226	0.989344285226	0.989344285226	0.970950594455	0.970950594455	0.976760475564	0.989344285226	0.976760475564	0.966119096051	0.966119096051	0.93722222729	0.923367079169	0.942053725694	0.914317286735	0.89563064021	0.879148785139	0.89563064021	0.905349666421	0.89563064021	0.868507405626	0.89563064021	0.905349666421	0.848660329298	0.89563064021	0.905349666421	0.89563064021	0.912725699656	0.890657638701	0.890657638701	0.855168888484	0.858059106889	0.858059106889	0.858059106889	0.858059106889	0.88695597565	0.925657344325	0.925657344325	0.925657344325	0.951341594628	0.951341594628
0.821537094714	0.821537094714	0.821537094714	0.821537094714	0.848660329298	0.854763166162	0.905349666421	0.89563064021	0.880853138787	0.88695597565	0.880853138787	0.905349666421	0.921146094541	0.914317286735	0.921146094541	0.925282216452	0.928898405799	0.925282216452	0.928898405799	0.925282216452	0.921146094541	0.95301865541	0.93722222729	0.93722222729	0.966119096051	0.976760475564	0.989344285226	0.970950594455	0.970950594455	0.978702905713	0.978702905713	0.966119096051	0.966119096051	0.955154166335	0.955154166335	0.966119096051	0.955154166335	0.970950594455	0.966119096051	0.969735285399	0.978702905713
0.989344285226	0.978702905713	0.978702905713	0.978702905713	0.982839027623	0.978702905713	0.956634844758	0.956634844758	0.956634844758	0.956634844758	0.944051035096	0.944051035096	0.969735285399	0.969735285399	0.969735285399	0.978702905713	0.978702905713	0.978702905713	0.984512786822	0.966119096051	0.978702905713	0.966119096051	0.95301865541	0.95301865541	0.95301865541	0.960770966668	0.956634844758	0.95301865541	0.95301865541	0.95301865541	0.925282216452	0.925282216452	0.925282216452	0.960770966668	0.956634844758	0.978702905713	0.960770966668	0.960770966668	0.960770966668	0.960770966668	0.960770966668
0.908562284879	0.925657344325	0.922444725867	0.93722222729	0.966119096051	0.966119096051	0.976760475564	0.976760475564	0.984512786822	0.984512786822	0.989344285226	0.989344285226	0.984512786822	0.993480407136	0.993480407136	0.993480407136	0.989344285226	0.989344285226	0.989344285226	0.989344285226	0.99831190554	0.989344285226	0.989344285226	0.970950594455	0.989344285226	0.989344285226	0.989344285226	0.989344285226	0.970950594455	0.970950594455	0.970950594455	0.978702905713	0.966119096051	0.966119096051	0.966119096051	0.969735285399	0.966119096051	0.966119096051	0.978702905713	0.966119096051	0.93722222729
0.955154166335	0.970950594455	0.966119096051	0.966119096051	0.984512786822	0.978702905713	0.978702905713	0.978702905713	0.982839027623	0.978702905713	0.982839027623	0.993480407136	0.993480407136	0.984512786822	0.969735285399	0.966119096051	0.944512786822	0.93722222729	0.93722222729	0.905349666421	0.905349666421	0.905349666421	0.905349666421	0.854763166162	0.833156856932	0.833156856932	0.88695597565	0.88695597565	0.925657344325	0.951341594628	0.951341594628	0.969735285399	0.951341594628	0.944512786822	0.930657638701	0.955154166335	0.966119096051	0.969735285399	0.969735285399	0.966119096051	0.966119096051
0.944512786822	0.912725699656	0.912725699656	0.93722222729	0.89563064021	0.89563064021	0.836314596137	0.836314596137	0.857627949613	0.841146094541	0.900462138614	0.879148785139	0.849618268084	0.849618268084	0.810575466581	0.810575466581	0.810575466581	0.810575466581	0.849618268084	0.879148785139	0.855428149193	0.872523208639	0.896243844584	0.859422767998	0.833480407136	0.872523208639	0.872523208639	0.872523208639	0.879813768171	0.872523208639	0.872523208639	0.872523208639	0.896243844584	0.912725699656	0.922444725867	0.922444725867	0.944051035096	0.908562284879	0.944051035096	0.944051035096	0.944051035096
0.993480407136	0.993480407136	0.978702905713	0.978702905713	0.966119096051	0.969735285399	0.944051035096	0.966119096051	0.966119096051	0.966119096051	0.966119096051	0.978702905713	0.978702905713	0.982839027623	0.978702905713	0.993480407136	0.984512786822	0.984512786822	0.966119096051	0.93722222729	0.955154166335	0.93646751981	0.93646751981	0.93646751981	0.909344285226	0.930657638701	0.923367079169	0.923367079169	0.923367079169	0.923367079169	0.896243844584	0.896243844584	0.902053725694	0.909344285226	0.909344285226	0.930657638701	0.930657638701	0.955154166335	0.970950594455	0.978702905713	0.978702905713
0.95301865541	0.95301865541	0.95301865541	0.925282216452	0.871483097734	0.925282216452	0.928898405799	0.921146094541	0.925282216452	0.925282216452	0.928898405799	0.921146094541	0.921146094541	0.921146094541	0.921146094541	0.914317286735	0.914317286735	0.914317286735	0.914317286735	0.914317286735	0.914317286735	0.914317286735	0.914317286735	0.900462138614	0.89563064021	0.905349666421	0.854763166162	0.854763166162	0.848660329298	0.848660329298	0.867346975823	0.867346975823	0.921146094541	0.921146094541	0.956634844758	0.956634844758	0.95301865541	0.942053725694	0.942053725694	0.955154166335	0.930657638701
0.921146094541	0.956634844758	0.956634844758	0.956634844758	0.956634844758	0.956634844758	0.95301865541	0.95301865541	0.93722222729	0.944051035096	0.956634844758	0.944051035096	0.944051035096	0.93722222729	0.922444725867	0.922444725867	0.922444725867	0.944512786822	0.944512786822	0.944512786822	0.93722222729	0.93722222729	0.912725699656	0.930657638701	0.909344285226	0.930657638701	0.896243844584	0.923367079169	0.923367079169	0.955154166335	0.955154166335	0.944512786822	0.966119096051	0.969735285399	0.978702905713	0.978702905713	0.95301865541	0.978702905713	0.978702905713	0.970950594455	0.978702905713
0.854763166162	0.867346975823	0.87831190554	0.87831190554	0.87831190554	0.87831190554	0.871483097734	0.87831190554	0.87831190554	0.87831190554	0.87831190554	0.87831190554	0.87831190554	0.870559594282	0.867346975823	0.867346975823	0.870559594282	0.87831190554	0.925282216452	0.960770966668	0.978702905713	0.978702905713	0.978702905713	0.984512786822	0.984512786822	0.969735285399	0.969735285399	0.966119096051	0.966119096051	0.976760475564	0.976760475564	0.976760475564	0.989344285226	0.993480407136	0.993480407136	0.984512786822	0.984512786822	0.989344285226	0.993480407136	0.978702905713	0.960770966668
0.956634844758	0.956634844758	0.978702905713	0.970950594455	0.970950594455	0.989344285226	0.976760475564	0.989344285226	0.984512786822	0.976760475564	0.970950594455	0.976760475564	0.989344285226	0.993480407136	0.993480407136	0.993480407136	0.993480407136	0.993480407136	0.993480407136	0.978702905713	0.969735285399	0.984512786822	0.966119096051	0.969735285399	0.984512786822	0.969735285399	0.969735285399	0.978702905713	0.978702905713	0.966119096051	0.966119096051	0.93722222729	0.966119096051	0.969735285399	0.966119096051	0.984512786822	0.984512786822	0.984512786822	0.993480407136	0.99831190554	0.989344285226
0.944051035096	0.956634844758	0.956634844758	0.960770966668	0.95301865541	0.978702905713	0.95301865541	0.93722222729	0.944051035096	0.944051035096	0.95301865541	0.914317286735	0.914317286735	0.942053725694	0.942053725694	0.970950594455	0.966119096051	0.966119096051	0.970950594455	0.955154166335	0.955154166335	0.966119096051	0.955154166335	0.966119096051	0.955154166335	0.970950594455	0.970950594455	0.978702905713	0.978702905713	0.969735285399	0.978702905713	0.970950594455	0.989344285226	0.976760475564	0.966119096051	0.976760475564	0.966119096051	0.966119096051	0.978702905713	0.978702905713	0.978702905713
0.955154166335	0.955154166335	0.976760475564	0.984512786822	0.984512786822	0.984512786822	0.989344285226	0.976760475564	0.989344285226	0.989344285226	0.989344285226	0.993480407136	0.984512786822	0.984512786822	0.984512786822	0.984512786822	0.984512786822	0.993480407136	0.978702905713	0.978702905713	0.978702905713	0.993480407136	0.993480407136	0.978702905713	0.989344285226	0.978702905713	0.966119096051	0.944051035096	0.93722222729	0.95301865541	0.95301865541	0.960770966668	0.956634844758	0.969735285399	0.969735285399	0.969735285399	0.984512786822	0.976760475564	0.976760475564	0.976760475564	0.966119096051
0.984512786822	0.984512786822	0.966119096051	0.970950594455	0.978702905713	0.966119096051	0.951341594628	0.925657344325	0.922444725867	0.925657344325	0.896760475564	0.896760475564	0.890657638701	0.890657638701	0.922444725867	0.880853138787	0.880853138787	0.821537094714	0.868507405626	0.849618268084	0.879148785139	0.849618268084	0.868507405626	0.89563064021	0.900462138614	0.923367079169	0.955154166335	0.955154166335	0.955154166335	0.966119096051	0.966119096051	0.966119096051	0.970950594455	0.978702905713	0.978702905713	0.969735285399	0.966119096051	0.955154166335	0.955154166335	0.923367079169	0.93646751981
0.922444725867	0.951341594628	0.944512786822	0.951341594628	0.951341594628	0.944512786822	0.944512786822	0.944512786822	0.930657638701	0.930657638701	0.923367079169	0.923367079169	0.879148785139	0.896243844584	0.902053725694	0.923367079169	0.942053725694	0.923367079169	0.942053725694	0.942053725694	0.942053725694	0.923367079169	0.930657638701	0.930657638701	0.930657638701	0.930657638701	0.955154166335	0.93646751981	0.93646751981	0.93646751981	0.93646751981	0.909344285226	0.909344285226	0.93646751981	0.923367079169	0.902053725694	0.902053725694	0.872523208639	0.896243844584	0.872523208639	0.872523208639
0.989344285226	0.993480407136	0.993480407136	0.984512786822	0.989344285226	0.993480407136	0.989344285226	0.976760475564	0.970950594455	0.955154166335	0.944512786822	0.944512786822	0.912725699656	0.922444725867	0.925657344325	0.896760475564	0.896760475564	0.896760475564	0.896760475564	0.855168888484	0.855168888484	0.880853138787	0.922444725867	0.922444725867	0.922444725867	0.890657638701	0.846439344671	0.846439344671	0.868507405626	0.846439344671	0.87831190554	0.912725699656	0.896243844584	0.872523208639	0.909344285226	0.909344285226	0.93646751981	0.955154166335	0.93646751981	0.960964047444	0.976760475564
0.855168888484	0.855168888484	0.890657638701	0.890657638701	0.890657638701	0.846439344671	0.821537094714	0.880853138787	0.880853138787	0.868507405626	0.89563064021	0.905349666421	0.93722222729	0.944051035096	0.944051035096	0.969735285399	0.966119096051	0.955154166335	0.955154166335	0.976760475564	0.976760475564	0.989344285226	0.976760475564	0.960964047444	0.960964047444	0.976760475564	0.976760475564	0.955154166335	0.930657638701	0.944512786822	0.944512786822	0.922444725867	0.925657344325	0.925657344325	0.925657344325	0.922444725867	0.880853138787	0.880853138787	0.880853138787	0.855168888484	0.795852844411
0.955154166335	0.942053725694	0.942053725694	0.93722222729	0.942053725694	0.914317286735	0.925282216452	0.928898405799	0.925282216452	0.871483097734	0.857627949613	0.914317286735	0.942053725694	0.955154166335	0.960964047444	0.93646751981	0.960964047444	0.93646751981	0.923367079169	0.955154166335	0.944512786822	0.912725699656	0.944512786822	0.922444725867	0.944051035096	0.905349666421	0.867346975823	0.87831190554	0.87831190554	0.87831190554	0.87831190554	0.87831190554	0.87831190554	0.87831190554	0.87831190554	0.87831190554	0.87831190554	0.87831190554	0.87831190554	0.87831190554	0.87831190554
0.978702905713	0.982839027623	0.982839027623	0.982839027623	0.982839027623	0.960770966668	0.960770966668	0.928898405799	0.928898405799	0.956634844758	0.960770966668	0.956634844758	0.95301865541	0.95301865541	0.95301865541	0.978702905713	0.978702905713	0.978702905713	0.970950594455	0.970950594455	0.966119096051	0.95301865541	0.960770966668	0.978702905713	0.966119096051	0.966119096051	0.966119096051	0.966119096051	0.969735285399	0.966119096051	0.944051035096	0.966119096051	0.966119096051	0.969735285399	0.966119096051	0.966119096051	0.966119096051	0.966119096051	0.955154166335	0.976760475564	0.976760475564
0.976760475564	0.989344285226	0.978702905713	0.970950594455	0.976760475564	0.976760475564	0.976760475564	0.984512786822	0.993480407136	0.993480407136	0.99831190554	0.99831190554	0.993480407136	0.993480407136	0.984512786822	0.969735285399	0.966119096051	0.984512786822	0.969735285399	0.978702905713	0.966119096051	0.966119096051	0.944512786822	0.944512786822	0.951341594628	0.925657344325	0.925657344325	0.922444725867	0.896760475564	0.858059106889	0.855168888484	0.855168888484	0.896760475564	0.890657638701	0.896760475564	0.922444725867	0.922444725867	0.912725699656	0.880853138787	0.880853138787	0.890657638701
0.956634844758	0.944051035096	0.95301865541	0.921146094541	0.921146094541	0.921146094541	0.921146094541	0.921146094541	0.921146094541	0.921146094541	0.921146094541	0.921146094541	0.914317286735	0.914317286735	0.925282216452	0.960770966668	0.982839027623	0.982839027623	0.982839027623	0.978702905713	0.978702905713	0.960770966668	0.978702905713	0.970950594455	0.970950594455	0.976760475564	0.960964047444	0.976760475564	0.970950594455	0.989344285226	0.984512786822	0.984512786822	0.984512786822	0.993480407136	0.99831190554	0.99831190554	0.99831190554	0.989344285226	0.989344285226	0.984512786822	0.966119096051
0.784716018127	0.821537094714	0.836314596137	0.817425458595	0.879148785139	0.902053725694	0.923367079169	0.955154166335	0.960964047444	0.976760475564	0.989344285226	0.989344285226	0.993480407136	0.993480407136	0.989344285226	0.978702905713	0.982839027623	0.982839027623	0.982839027623	0.978702905713	0.989344285226	0.984512786822	0.978702905713	0.978702905713	0.978702905713	0.982839027623	0.978702905713	0.978702905713	0.969735285399	0.951341594628	0.951341594628	0.951341594628	0.966119096051	0.955154166335	0.976760475564	0.976760475564	0.989344285226	0.970950594455	0.970950594455	0.978702905713	0.95301865541
0.95301865541	0.942053725694	0.95301865541	0.944051035096	0.944051035096	0.944051035096	0.905349666421	0.880853138787	0.880853138787	0.89563064021	0.900462138614	0.914317286735	0.914317286735	0.900462138614	0.914317286735	0.857627949613	0.836314596137	0.836314596137	0.836314596137	0.806784079083	0.806784079083	0.806784079083	0.785673216625	0.817425458595	0.817425458595	0.841146094541	0.817425458595	0.817425458595	0.841146094541	0.817425458595	0.806784079083	0.784716018127	0.784716018127	0.846439344671	0.846439344671	0.868507405626	0.868507405626	0.868507405626	0.868507405626	0.868507405626	0.868507405626
0.984512786822	0.984512786822	0.989344285226	0.989344285226	0.978702905713	0.984512786822	0.989344285226	0.993480407136	0.989344285226	0.989344285226	0.970950594455	0.966119096051	0.951341594628	0.951341594628	0.951341594628	0.951341594628	0.925657344325	0.922444725867	0.880853138787	0.88695597565	0.905349666421	0.88695597565	0.858059106889	0.896760475564	0.896760475564	0.890657638701	0.896760475564	0.896760475564	0.896760475564	0.922444725867	0.922444725867	0.912725699656	0.922444725867	0.944051035096	0.944051035096	0.925657344325	0.908562284879	0.944051035096	0.95301865541	0.95301865541	0.95301865541
0.978702905713	0.978702905713	0.978702905713	0.978702905713	0.960770966668	0.960770966668	0.960770966668	0.978702905713	0.978702905713	0.978702905713	0.970950594455	0.989344285226	0.989344285226	0.989344285226	0.993480407136	0.993480407136	0.989344285226	0.989344285226	0.984512786822	0.993480407136	0.978702905713	0.978702905713	0.969735285399	0.944051035096	0.908562284879	0.905349666421	0.89563064021	0.89563064021	0.89563064021	0.89563064021	0.923367079169	0.923367079169	0.902053725694	0.909344285226	0.93646751981	0.93646751981	0.955154166335	0.955154166335	0.955154166335	0.955154166335	0.955154166335
0.921146094541	0.921146094541	0.925282216452	0.960770966668	0.960770966668	0.978702905713	0.978702905713	0.970950594455	0.966119096051	0.966119096051	0.966119096051	0.966119096051	0.951341594628	0.925657344325	0.925657344325	0.896760475564	0.896760475564	0.896760475564	0.890657638701	0.846439344671	0.855168888484	0.88695597565	0.88695597565	0.88695597565	0.858059106889	0.833156856932	0.801369769766	0.801369769766	0.801369769766	0.801369769766	0.795852844411	0.784716018127	0.795852844411	0.801369769766	0.801369769766	0.855168888484	0.855168888484	0.88695597565	0.905349666421	0.908562284879	0.944051035096
0.905349666421	0.905349666421	0.905349666421	0.944051035096	0.93722222729	0.944512786822	0.966119096051	0.966119096051	0.970950594455	0.970950594455	0.955154166335	0.955154166335	0.970950594455	0.978702905713	0.978702905713	0.966119096051	0.966119096051	0.966119096051	0.944512786822	0.922444725867	0.93722222729	0.966119096051	0.969735285399	0.969735285399	0.951341594628	0.951341594628	0.944051035096	0.951341594628	0.944512786822	0.912725699656	0.923367079169	0.923367079169	0.942053725694	0.970950594455	0.978702905713	0.993480407136	0.989344285226	0.976760475564	0.989344285226	0.989344285226	0.993480407136
0.942053725694	0.955154166335	0.955154166335	0.930657638701	0.930657638701	0.944512786822	0.930657638701	0.909344285226	0.930657638701	0.955154166335	0.942053725694	0.93722222729	0.89563064021	0.868507405626	0.880853138787	0.89563064021	0.89563064021	0.89563064021	0.89563064021	0.905349666421	0.905349666421	0.944051035096	0.951341594628	0.969735285399	0.984512786822	0.966119096051	0.966119096051	0.970950594455	0.955154166335	0.955154166335	0.960964047444	0.955154166335	0.966119096051	0.966119096051	0.970950594455	0.978702905713	0.956634844758	0.956634844758	0.956634844758	0.978702905713	0.982839027623
0.944051035096	0.93722222729	0.944051035096	0.944051035096	0.944051035096	0.944051035096	0.922444725867	0.922444725867	0.922444725867	0.925657344325	0.922444725867	0.93722222729	0.95301865541	0.978702905713	0.978702905713	0.978702905713	0.978702905713	0.956634844758	0.969735285399	0.969735285399	0.966119096051	0.978702905713	0.989344285226	0.993480407136	0.984512786822	0.976760475564	0.984512786822	0.984512786822	0.978702905713	0.970950594455	0.970950594455	0.978702905713	0.95301865541	0.914317286735	0.942053725694	0.955154166335	0.955154166335	0.976760475564	0.976760475564	0.960964047444	0.93646751981
0.960770966668	0.978702905713	0.978702905713	0.970950594455	0.976760475564	0.989344285226	0.976760475564	0.966119096051	0.978702905713	0.982839027623	0.978702905713	0.978702905713	0.978702905713	0.95301865541	0.956634844758	0.956634844758	0.944051035096	0.95301865541	0.921146094541	0.921146094541	0.928898405799	0.925282216452	0.921146094541	0.921146094541	0.921146094541	0.944051035096	0.969735285399	0.969735285399	0.966119096051	0.951341594628	0.925657344325	0.922444725867	0.925657344325	0.951341594628	0.966119096051	0.966119096051	0.970950594455	0.976760475564	0.976760475564	0.976760475564	0.966119096051
0.95301865541	0.93722222729	0.966119096051	0.955154166335	0.930657638701	0.93646751981	0.93646751981	0.93646751981	0.909344285226	0.872523208639	0.902053725694	0.909344285226	0.93646751981	0.955154166335	0.955154166335	0.966119096051	0.944051035096	0.905349666421	0.922444725867	0.951341594628	0.925657344325	0.925657344325	0.922444725867	0.905349666421	0.905349666421	0.914317286735	0.95301865541	0.925282216452	0.925282216452	0.914317286735	0.93722222729	0.95301865541	0.942053725694	0.942053725694	0.95301865541	0.95301865541	0.978702905713	0.978702905713	0.969735285399	0.978702905713	0.989344285226
0.93722222729	0.95301865541	0.956634844758	0.956634844758	0.969735285399	0.969735285399	0.969735285399	0.951341594628	0.944512786822	0.966119096051	0.944512786822	0.966119096051	0.978702905713	0.978702905713	0.993480407136	0.993480407136	0.993480407136	0.978702905713	0.969735285399	0.966119096051	0.966119096051	0.966119096051	0.978702905713	0.969735285399	0.969735285399	0.944051035096	0.922444725867	0.925657344325	0.922444725867	0.922444725867	0.951341594628	0.944512786822	0.966119096051	0.969735285399	0.969735285399	0.969735285399	0.956634844758	0.960770966668	0.956634844758	0.956634844758	0.960770966668
0.966119096051	0.966119096051	0.984512786822	0.984512786822	0.989344285226	0.989344285226	0.993480407136	0.993480407136	0.993480407136	0.989344285226	0.989344285226	0.970950594455	0.970950594455	0.955154166335	0.955154166335	0.955154166335	0.955154166335	0.93646751981	0.93646751981	0.93646751981	0.923367079169	0.923367079169	0.923367079169	0.923367079169	0.923367079169	0.879148785139	0.879148785139	0.879148785139	0.879148785139	0.879148785139	0.879148785139	0.868507405626	0.868507405626	0.89563064021	0.89563064021	0.89563064021	0.89563064021	0.880853138787	0.905349666421	0.908562284879	0.944051035096
0.921146094541	0.921146094541	0.956634844758	0.956634844758	0.95301865541	0.95301865541	0.93722222729	0.922444725867	0.922444725867	0.896760475564	0.896760475564	0.896760475564	0.896760475564	0.890657638701	0.896760475564	0.88695597565	0.88695597565	0.88695597565	0.925657344325	0.922444725867	0.922444725867	0.951341594628	0.944512786822	0.912725699656	0.890657638701	0.922444725867	0.922444725867	0.944051035096	0.944051035096	0.944051035096	0.966119096051	0.93722222729	0.93722222729	0.944051035096	0.956634844758	0.956634844758	0.956634844758	0.95301865541	0.95301865541	0.944051035096	0.95301865541
0.923367079169	0.93722222729	0.93722222729	0.93722222729	0.944051035096	0.944051035096	0.966119096051	0.966119096051	0.978702905713	0.969735285399	0.966119096051	0.966119096051	0.976760475564	0.966119096051	0.970950594455	0.970950594455	0.978702905713	0.978702905713	0.989344285226	0.976760475564	0.976760475564	0.960964047444	0.976760475564	0.989344285226	0.984512786822	0.984512786822	0.984512786822	0.978702905713	0.978702905713	0.989344285226	0.993480407136	0.989344285226	0.976760475564	0.970950594455	0.970950594455	0.942053725694	0.942053725694	0.95301865541	0.95301865541	0.95301865541	0.95301865541
0.925657344325	0.925657344325	0.944051035096	0.925657344325	0.88695597565	0.925657344325	0.925657344325	0.925657344325	0.925657344325	0.922444725867	0.912725699656	0.868507405626	0.89563064021	0.923367079169	0.923367079169	0.955154166335	0.966119096051	0.966119096051	0.966119096051	0.966119096051	0.955154166335	0.955154166335	0.955154166335	0.944512786822	0.951341594628	0.951341594628	0.944051035096	0.966119096051	0.984512786822	0.989344285226	0.993480407136	0.993480407136	0.993480407136	0.993480407136	0.978702905713	0.970950594455	0.95301865541	0.95301865541	0.960770966668	0.960770966668	0.960770966668
0.944051035096	0.925657344325	0.925657344325	0.925657344325	0.908562284879	0.854763166162	0.870559594282	0.921146094541	0.905349666421	0.921146094541	0.944051035096	0.944051035096	0.93722222729	0.944051035096	0.93722222729	0.912725699656	0.922444725867	0.925657344325	0.922444725867	0.925657344325	0.922444725867	0.944051035096	0.944051035096	0.93722222729	0.966119096051	0.944512786822	0.930657638701	0.912725699656	0.890657638701	0.896760475564	0.855168888484	0.81646751981	0.81646751981	0.858059106889	0.858059106889	0.855168888484	0.890657638701	0.890657638701	0.896760475564	0.925657344325	0.922444725867
0.896243844584	0.896243844584	0.896243844584	0.923367079169	0.923367079169	0.923367079169	0.902053725694	0.879148785139	0.879148785139	0.879148785139	0.900462138614	0.841146094541	0.841146094541	0.841146094541	0.841146094541	0.900462138614	0.900462138614	0.900462138614	0.900462138614	0.879148785139	0.879148785139	0.89563064021	0.914317286735	0.95301865541	0.95301865541	0.93722222729	0.966119096051	0.969735285399	0.978702905713	0.978702905713	0.978702905713	0.970950594455	0.989344285226	0.993480407136	0.984512786822	0.993480407136	0.978702905713	0.978702905713	0.984512786822	0.989344285226	0.989344285226
0.914317286735	0.914317286735	0.914317286735	0.914317286735	0.914317286735	0.93722222729	0.93722222729	0.914317286735	0.914317286735	0.925282216452	0.925282216452	0.95301865541	0.942053725694	0.95301865541	0.966119096051	0.969735285399	0.966119096051	0.970950594455	0.970950594455	0.955154166335	0.944512786822	0.966119096051	0.969735285399	0.978702905713	0.978702905713	0.978702905713	0.969735285399	0.969735285399	0.966119096051	0.944051035096	0.93722222729	0.93722222729	0.944512786822	0.944512786822	0.930657638701	0.896243844584	0.872523208639	0.872523208639	0.833480407136	0.859422767998	0.859422767998
0.944051035096	0.944051035096	0.95301865541	0.95301865541	0.95301865541	0.956634844758	0.95301865541	0.944051035096	0.944051035096	0.908562284879	0.944051035096	0.969735285399	0.984512786822	0.984512786822	0.976760475564	0.960964047444	0.955154166335	0.960964047444	0.955154166335	0.955154166335	0.930657638701	0.912725699656	0.912725699656	0.89563064021	0.880853138787	0.880853138787	0.880853138787	0.855168888484	0.88695597565	0.88695597565	0.880853138787	0.905349666421	0.908562284879	0.921146094541	0.921146094541	0.928898405799	0.925282216452	0.928898405799	0.928898405799	0.928898405799	0.928898405799
0.969735285399	0.969735285399	0.969735285399	0.978702905713	0.978702905713	0.978702905713	0.993480407136	0.99831190554	0.99831190554	0.993480407136	0.984512786822	0.984512786822	0.993480407136	0.984512786822	0.984512786822	0.978702905713	0.982839027623	0.982839027623	0.993480407136	0.989344285226	0.976760475564	0.970950594455	0.966119096051	0.966119096051	0.966119096051	0.955154166335	0.923367079169	0.912725699656	0.912725699656	0.912725699656	0.912725699656	0.93722222729	0.93722222729	0.93722222729	0.89563064021	0.89563064021	0.89563064021	0.880853138787	0.905349666421	0.905349666421	0.921146094541
0.836314596137	0.89563064021	0.93722222729	0.966119096051	0.966119096051	0.966119096051	0.984512786822	0.989344285226	0.984512786822	0.978702905713	0.956634844758	0.95301865541	0.95301865541	0.95301865541	0.95301865541	0.970950594455	0.95301865541	0.914317286735	0.89563064021	0.880853138787	0.880853138787	0.88695597565	0.922444725867	0.944512786822	0.955154166335	0.93722222729	0.93722222729	0.955154166335	0.966119096051	0.966119096051	0.976760475564	0.976760475564	0.989344285226	0.99831190554	0.99831190554	0.993480407136	0.993480407136	0.984512786822	0.984512786822	0.989344285226	0.989344285226
0.87831190554	0.925282216452	0.925282216452	0.928898405799	0.921146094541	0.914317286735	0.95301865541	0.95301865541	0.960770966668	0.960770966668	0.960770966668	0.95301865541	0.944051035096	0.944051035096	0.925657344325	0.925657344325	0.925657344325	0.925657344325	0.922444725867	0.922444725867	0.922444725867	0.890657638701	0.880853138787	0.880853138787	0.846439344671	0.846439344671	0.880853138787	0.821537094714	0.836314596137	0.821537094714	0.821537094714	0.806784079083	0.817425458595	0.841146094541	0.841146094541	0.836314596137	0.848660329298	0.848660329298	0.821537094714	0.880853138787	0.922444725867
0.978702905713	0.969735285399	0.966119096051	0.966119096051	0.966119096051	0.976760475564	0.976760475564	0.989344285226	0.989344285226	0.984512786822	0.984512786822	0.984512786822	0.984512786822	0.976760475564	0.966119096051	0.95301865541	0.95301865541	0.95301865541	0.95301865541	0.93722222729	0.942053725694	0.923367079169	0.923367079169	0.942053725694	0.942053725694	0.942053725694	0.93722222729	0.93722222729	0.912725699656	0.930657638701	0.909344285226	0.872523208639	0.879813768171	0.909344285226	0.930657638701	0.930657638701	0.896243844584	0.859422767998	0.810575466581	0.831686329039	0.87831190554
0.966119096051	0.951341594628	0.951341594628	0.951341594628	0.925657344325	0.88695597565	0.858059106889	0.858059106889	0.81646751981	0.81646751981	0.855168888484	0.855168888484	0.846439344671	0.810950594455	0.757151475737	0.757151475737	0.757151475737	0.757151475737	0.759778182687	0.759778182687	0.759778182687	0.759778182687	0.81646751981	0.810950594455	0.810950594455	0.855168888484	0.896760475564	0.890657638701	0.912725699656	0.896243844584	0.896243844584	0.896243844584	0.930657638701	0.930657638701	0.93646751981	0.93646751981	0.93646751981	0.960964047444	0.976760475564	0.976760475564	0.955154166335
0.976760475564	0.960964047444	0.960964047444	0.960964047444	0.93646751981	0.93646751981	0.93646751981	0.902053725694	0.896243844584	0.896243844584	0.909344285226	0.909344285226	0.909344285226	0.909344285226	0.909344285226	0.909344285226	0.909344285226	0.902053725694	0.923367079169	0.93646751981	0.930657638701	0.955154166335	0.955154166335	0.960964047444	0.976760475564	0.976760475564	0.976760475564	0.984512786822	0.984512786822	0.966119096051	0.966119096051	0.93722222729	0.93722222729	0.944051035096	0.944051035096	0.95301865541	0.956634844758	0.95301865541	0.95301865541	0.944051035096	0.921146094541
0.821537094714	0.836314596137	0.836314596137	0.836314596137	0.848660329298	0.854763166162	0.854763166162	0.905349666421	0.905349666421	0.905349666421	0.914317286735	0.921146094541	0.921146094541	0.921146094541	0.921146094541	0.921146094541	0.925282216452	0.960770966668	0.960770966668	0.960770966668	0.978702905713	0.978702905713	0.966119096051	0.978702905713	0.993480407136	0.99831190554	0.993480407136	0.982839027623	0.993480407136	0.99831190554	0.989344285226	0.976760475564	0.976760475564	0.989344285226	0.993480407136	0.993480407136	0.989344285226	0.99831190554	0.989344285226	0.976760475564	0.976760475564
0.912725699656	0.93722222729	0.923367079169	0.923367079169	0.93722222729	0.93722222729	0.912725699656	0.922444725867	0.925657344325	0.88695597565	0.88695597565	0.833156856932	0.801369769766	0.801369769766	0.858059106889	0.858059106889	0.855168888484	0.855168888484	0.855168888484	0.88695597565	0.88695597565	0.88695597565	0.855168888484	0.890657638701	0.922444725867	0.951341594628	0.951341594628	0.969735285399	0.978702905713	0.970950594455	0.989344285226	0.99831190554	0.99831190554	0.99831190554	0.99831190554	0.993480407136	0.993480407136	0.993480407136	0.993480407136	0.989344285226	0.989344285226
0.978702905713	0.978702905713	0.969735285399	0.978702905713	0.978702905713	0.978702905713	0.966119096051	0.95301865541	0.925282216452	0.928898405799	0.921146094541	0.921146094541	0.905349666421	0.908562284879	0.905349666421	0.89563064021	0.905349666421	0.848660329298	0.848660329298	0.848660329298	0.836314596137	0.841146094541	0.817425458595	0.785673216625	0.785673216625	0.744567666075	0.757668106716	0.721928094887	0.757668106716	0.757668106716	0.757668106716	0.785673216625	0.785673216625	0.744567666075	0.76774127758	0.76774127758	0.784716018127	0.784716018127	0.821537094714	0.806784079083	0.868507405626
0.868507405626	0.846439344671	0.890657638701	0.890657638701	0.890657638701	0.890657638701	0.922444725867	0.896760475564	0.890657638701	0.846439344671	0.880853138787	0.880853138787	0.912725699656	0.930657638701	0.944512786822	0.944512786822	0.944512786822	0.951341594628	0.969735285399	0.969735285399	0.966119096051	0.944051035096	0.944051035096	0.925657344325	0.951341594628	0.951341594628	0.944512786822	0.912725699656	0.912725699656	0.912725699656	0.930657638701	0.896243844584	0.896243844584	0.87831190554	0.831686329039	0.87831190554	0.912725699656	0.912725699656	0.912725699656	0.912725699656	0.912725699656
0.978702905713	0.982839027623	0.960770966668	0.925282216452	0.914317286735	0.921146094541	0.921146094541	0.944051035096	0.944051035096	0.93722222729	0.944512786822	0.930657638701	0.896243844584	0.896243844584	0.879148785139	0.879148785139	0.868507405626	0.896243844584	0.896243844584	0.902053725694	0.902053725694	0.879148785139	0.900462138614	0.942053725694	0.970950594455	0.989344285226	0.976760475564	0.976760475564	0.976760475564	0.970950594455	0.989344285226	0.984512786822	0.984512786822	0.993480407136	0.993480407136	0.993480407136	0.993480407136	0.984512786822	0.993480407136	0.989344285226	0.978702905713
0.93646751981	0.955154166335	0.955154166335	0.944512786822	0.944512786822	0.951341594628	0.951341594628	0.951341594628	0.966119096051	0.976760475564	0.970950594455	0.989344285226	0.99831190554	0.99831190554	0.993480407136	0.993480407136	0.993480407136	0.984512786822	0.993480407136	0.989344285226	0.978702905713	0.969735285399	0.978702905713	0.966119096051	0.976760475564	0.976760475564	0.976760475564	0.976760475564	0.976760475564	0.976760475564	0.976760475564	0.976760475564	0.989344285226	0.989344285226	0.984512786822	0.976760475564	0.955154166335	0.930657638701	0.93646751981	0.93646751981	0.93646751981
0.955154166335	0.970950594455	0.978702905713	0.956634844758	0.956634844758	0.956634844758	0.944051035096	0.969735285399	0.951341594628	0.944512786822	0.951341594628	0.966119096051	0.978702905713	0.978702905713	0.978702905713	0.989344285226	0.989344285226	0.989344285226	0.993480407136	0.993480407136	0.989344285226	0.989344285226	0.978702905713	0.966119096051	0.944512786822	0.912725699656	0.922444725867	0.922444725867	0.944512786822	0.912725699656	0.912725699656	0.93722222729	0.944512786822	0.912725699656	0.912725699656	0.912725699656	0.896243844584	0.896243844584	0.896243844584	0.902053725694	0.923367079169
0.914317286735	0.914317286735	0.914317286735	0.914317286735	0.914317286735	0.905349666421	0.880853138787	0.905349666421	0.880853138787	0.855168888484	0.858059106889	0.855168888484	0.855168888484	0.855168888484	0.855168888484	0.81646751981	0.81646751981	0.81646751981	0.81646751981	0.81646751981	0.810950594455	0.799813768171	0.799813768171	0.810950594455	0.810950594455	0.810950594455	0.855168888484	0.846439344671	0.846439344671	0.868507405626	0.880853138787	0.880853138787	0.880853138787	0.880853138787	0.868507405626	0.880853138787	0.868507405626	0.868507405626	0.896243844584	0.87831190554	0.87831190554
0.966119096051	0.966119096051	0.970950594455	0.966119096051	0.969735285399	0.966119096051	0.969735285399	0.969735285399	0.966119096051	0.966119096051	0.944512786822	0.951341594628	0.944512786822	0.966119096051	0.955154166335	0.93646751981	0.923367079169	0.923367079169	0.912725699656	0.89563064021	0.905349666421	0.93722222729	0.912725699656	0.880853138787	0.88695597565	0.908562284879	0.908562284879	0.944051035096	0.951341594628	0.951341594628	0.969735285399	0.978702905713	0.978702905713	0.970950594455	0.95301865541	0.942053725694	0.93722222729	0.944051035096	0.944051035096	0.944051035096	0.944051035096
0.921146094541	0.921146094541	0.908562284879	0.854763166162	0.870559594282	0.867346975823	0.867346975823	0.905349666421	0.88695597565	0.908562284879	0.921146094541	0.944051035096	0.944051035096	0.944051035096	0.944051035096	0.944051035096	0.95301865541	0.956634844758	0.960770966668	0.960770966668	0.956634844758	0.960770966668	0.95301865541	0.95301865541	0.942053725694	0.970950594455	0.976760475564	0.984512786822	0.978702905713	0.978702905713	0.982839027623	0.978702905713	0.960770966668	0.95301865541	0.956634844758	0.956634844758	0.95301865541	0.978702905713	0.978702905713	0.978702905713	0.978702905713
0.989344285226	0.989344285226	0.976760475564	0.976760475564	0.955154166335	0.976760475564	0.976760475564	0.989344285226	0.993480407136	0.993480407136	0.984512786822	0.978702905713	0.978702905713	0.978702905713	0.978702905713	0.970950594455	0.970950594455	0.95301865541	0.914317286735	0.921146094541	0.921146094541	0.914317286735	0.857627949613	0.836314596137	0.89563064021	0.868507405626	0.879148785139	0.902053725694	0.923367079169	0.93722222729	0.93722222729	0.955154166335	0.944512786822	0.944512786822	0.944512786822	0.944512786822	0.951341594628	0.969735285399	0.944051035096	0.969735285399	0.944051035096
0.806784079083	0.806784079083	0.836314596137	0.879148785139	0.849618268084	0.879148785139	0.879148785139	0.855428149193	0.879148785139	0.879148785139	0.900462138614	0.923367079169	0.930657638701	0.955154166335	0.970950594455	0.978702905713	0.978702905713	0.982839027623	0.993480407136	0.993480407136	0.99831190554	0.993480407136	0.993480407136	0.99831190554	0.99831190554	0.99831190554	0.993480407136	0.993480407136	0.99831190554	0.99831190554	0.989344285226	0.989344285226	0.993480407136	0.989344285226	0.984512786822	0.966119096051	0.95301865541	0.956634844758	0.956634844758	0.956634844758	0.978702905713
0.951341594628	0.951341594628	0.969735285399	0.951341594628	0.944051035096	0.944051035096	0.944051035096	0.93722222729	0.89563064021	0.900462138614	0.879148785139	0.879148785139	0.89563064021	0.868507405626	0.880853138787	0.905349666421	0.944051035096	0.944051035096	0.93722222729	0.942053725694	0.95301865541	0.960770966668	0.925282216452	0.914317286735	0.914317286735	0.93722222729	0.93722222729	0.93722222729	0.944051035096	0.944051035096	0.925657344325	0.922444725867	0.925657344325	0.944051035096	0.956634844758	0.956634844758	0.944051035096	0.905349666421	0.905349666421	0.93722222729	0.912725699656
0.846439344671	0.855168888484	0.896760475564	0.896760475564	0.88695597565	0.88695597565	0.88695597565	0.905349666421	0.921146094541	0.908562284879	0.905349666421	0.921146094541	0.95301865541	0.960770966668	0.960770966668	0.982839027623	0.993480407136	0.993480407136	0.993480407136	0.984512786822	0.976760475564	0.976760475564	0.970950594455	0.970950594455	0.989344285226	0.993480407136	0.993480407136	0.978702905713	0.978702905713	0.970950594455	0.989344285226	0.99831190554	0.99831190554	0.989344285226	0.989344285226	0.989344285226	0.970950594455	0.942053725694	0.942053725694	0.95301865541	0.95301865541
0.921146094541	0.956634844758	0.95301865541	0.95301865541	0.956634844758	0.956634844758	0.978702905713	0.978702905713	0.978702905713	0.966119096051	0.955154166335	0.955154166335	0.955154166335	0.966119096051	0.95301865541	0.93722222729	0.944051035096	0.956634844758	0.960770966668	0.960770966668	0.925282216452	0.925282216452	0.928898405799	0.87831190554	0.87831190554	0.881928094887	0.87831190554	0.867346975823	0.871483097734	0.871483097734	0.925282216452	0.925282216452	0.921146094541	0.944051035096	0.925657344325	0.944051035096	0.944051035096	0.944051035096	0.944051035096	0.944051035096	0.93722222729
0.923367079169	0.902053725694	0.902053725694	0.923367079169	0.923367079169	0.93722222729	0.944051035096	0.95301865541	0.95301865541	0.956634844758	0.944051035096	0.944051035096	0.921146094541	0.905349666421	0.908562284879	0.908562284879	0.908562284879	0.944051035096	0.944051035096	0.944051035096	0.944051035096	0.922444725867	0.944051035096	0.944051035096	0.944051035096	0.905349666421	0.914317286735	0.914317286735	0.900462138614	0.942053725694	0.942053725694	0.970950594455	0.970950594455	0.955154166335	0.966119096051	0.976760475564	0.976760475564	0.955154166335	0.955154166335	0.966119096051	0.966119096051
0.989344285226	0.976760475564	0.960964047444	0.955154166335	0.955154166335	0.930657638701	0.930657638701	0.923367079169	0.923367079169	0.923367079169	0.923367079169	0.923367079169	0.896243844584	0.849618268084	0.849618268084	0.849618268084	0.849618268084	0.823675907222	0.872523208639	0.872523208639	0.879813768171	0.909344285226	0.93646751981	0.955154166335	0.955154166335	0.93646751981	0.960964047444	0.976760475564	0.955154166335	0.955154166335	0.970950594455	0.95301865541	0.960770966668	0.960770966668	0.982839027623	0.993480407136	0.984512786822	0.984512786822	0.969735285399	0.978702905713	0.993480407136
0.993480407136	0.989344285226	0.989344285226	0.993480407136	0.978702905713	0.984512786822	0.989344285226	0.978702905713	0.978702905713	0.978702905713	0.984512786822	0.969735285399	0.969735285399	0.951341594628	0.951341594628	0.951341594628	0.951341594628	0.951341594628	0.951341594628	0.944051035096	0.956634844758	0.956634844758	0.95301865541	0.95301865541	0.95301865541	0.960770966668	0.960770966668	0.928898405799	0.928898405799	0.928898405799	0.921146094541	0.925282216452	0.928898405799	0.925282216452	0.928898405799	0.925282216452	0.925282216452	0.960770966668	0.982839027623	0.978702905713	0.989344285226
0.970950594455	0.955154166335	0.966119096051	0.93722222729	0.923367079169	0.923367079169	0.930657638701	0.912725699656	0.93722222729	0.93722222729	0.93722222729	0.923367079169	0.923367079169	0.900462138614	0.857627949613	0.857627949613	0.857627949613	0.857627949613	0.867346975823	0.867346975823	0.87831190554	0.928898405799	0.928898405799	0.928898405799	0.928898405799	0.928898405799	0.928898405799	0.960770966668	0.960770966668	0.956634844758	0.944051035096	0.956634844758	0.95301865541	0.95301865541	0.960770966668	0.960770966668	0.978702905713	0.978702905713	0.978702905713	0.984512786822	0.984512786822
0.966119096051	0.984512786822	0.989344285226	0.970950594455	0.942053725694	0.93722222729	0.93722222729	0.905349666421	0.905349666421	0.914317286735	0.914317286735	0.89563064021	0.879148785139	0.900462138614	0.879148785139	0.900462138614	0.879148785139	0.900462138614	0.914317286735	0.925282216452	0.87831190554	0.881928094887	0.881928094887	0.87831190554	0.87831190554	0.87831190554	0.87831190554	0.867346975823	0.870559594282	0.921146094541	0.956634844758	0.978702905713	0.966119096051	0.944512786822	0.955154166335	0.93722222729	0.966119096051	0.95301865541	0.95301865541	0.960770966668	0.960770966668
0.970950594455	0.955154166335	0.93722222729	0.914317286735	0.857627949613	0.857627949613	0.836314596137	0.848660329298	0.830266638528	0.848660329298	0.848660329298	0.848660329298	0.848660329298	0.854763166162	0.848660329298	0.854763166162	0.830266638528	0.821537094714	0.821537094714	0.821537094714	0.821537094714	0.880853138787	0.88695597565	0.858059106889	0.88695597565	0.925657344325	0.951341594628	0.969735285399	0.969735285399	0.984512786822	0.969735285399	0.944051035096	0.95301865541	0.970950594455	0.978702905713	0.989344285226	0.99831190554	0.989344285226	0.978702905713	0.982839027623	0.960770966668
0.944051035096	0.93722222729	0.93722222729	0.966119096051	0.984512786822	0.984512786822	0.984512786822	0.966119096051	0.93722222729	0.955154166335	0.955154166335	0.955154166335	0.944512786822	0.966119096051	0.93722222729	0.93722222729	0.944051035096	0.944051035096	0.951341594628	0.944051035096	0.925657344325	0.951341594628	0.951341594628	0.951341594628	0.969735285399	0.984512786822	0.984512786822	0.984512786822	0.993480407136	0.993480407136	0.993480407136	0.984512786822	0.976760475564	0.960964047444	0.955154166335	0.955154166335	0.944512786822	0.912725699656	0.868507405626	0.912725699656	0.912725699656
0.966119096051	0.976760475564	0.989344285226	0.989344285226	0.99831190554	0.993480407136	0.99831190554	0.993480407136	0.99831190554	0.99831190554	0.99831190554	0.99831190554	0.99831190554	0.993480407136	0.984512786822	0.984512786822	0.984512786822	0.984512786822	0.993480407136	0.984512786822	0.978702905713	0.960770966668	0.956634844758	0.944051035096	0.951341594628	0.944512786822	0.966119096051	0.966119096051	0.966119096051	0.951341594628	0.925657344325	0.944051035096	0.944051035096	0.921146094541	0.921146094541	0.956634844758	0.978702905713	0.982839027623	0.993480407136	0.99831190554	0.99831190554
0.930657638701	0.930657638701	0.955154166335	0.923367079169	0.93646751981	0.909344285226	0.93646751981	0.955154166335	0.93646751981	0.960964047444	0.976760475564	0.955154166335	0.955154166335	0.955154166335	0.966119096051	0.966119096051	0.966119096051	0.951341594628	0.969735285399	0.951341594628	0.951341594628	0.951341594628	0.966119096051	0.969735285399	0.966119096051	0.944051035096	0.944051035096	0.956634844758	0.944051035096	0.966119096051	0.944051035096	0.944051035096	0.93722222729	0.966119096051	0.966119096051	0.966119096051	0.966119096051	0.944051035096	0.944051035096	0.922444725867	0.944051035096
0.966119096051	0.944512786822	0.955154166335	0.955154166335	0.955154166335	0.966119096051	0.944512786822	0.930657638701	0.912725699656	0.912725699656	0.912725699656	0.912725699656	0.912725699656	0.912725699656	0.890657638701	0.922444725867	0.925657344325	0.925657344325	0.925657344325	0.922444725867	0.93722222729	0.93722222729	0.93722222729	0.922444725867	0.951341594628	0.951341594628	0.951341594628	0.951341594628	0.944512786822	0.966119096051	0.95301865541	0.95301865541	0.956634844758	0.956634844758	0.95301865541	0.956634844758	0.921146094541	0.921146094541	0.95301865541	0.95301865541	0.956634844758
0.969735285399	0.984512786822	0.984512786822	0.993480407136	0.993480407136	0.984512786822	0.969735285399	0.969735285399	0.966119096051	0.966119096051	0.966119096051	0.955154166335	0.923367079169	0.902053725694	0.902053725694	0.902053725694	0.902053725694	0.902053725694	0.902053725694	0.902053725694	0.872523208639	0.909344285226	0.902053725694	0.923367079169	0.896243844584	0.868507405626	0.868507405626	0.880853138787	0.912725699656	0.912725699656	0.912725699656	0.912725699656	0.912725699656	0.93722222729	0.95301865541	0.956634844758	0.944051035096	0.925657344325	0.922444725867	0.925657344325	0.922444725867
0.978702905713	0.978702905713	0.95301865541	0.966119096051	0.944512786822	0.930657638701	0.930657638701	0.930657638701	0.944512786822	0.922444725867	0.944512786822	0.944512786822	0.912725699656	0.923367079169	0.93722222729	0.93722222729	0.93722222729	0.923367079169	0.923367079169	0.955154166335	0.93646751981	0.923367079169	0.93722222729	0.95301865541	0.921146094541	0.921146094541	0.956634844758	0.956634844758	0.944051035096	0.944051035096	0.944051035096	0.951341594628	0.951341594628	0.944512786822	0.944512786822	0.944512786822	0.944512786822	0.912725699656	0.923367079169	0.923367079169	0.912725699656
0.989344285226	0.984512786822	0.984512786822	0.969735285399	0.978702905713	0.970950594455	0.989344285226	0.993480407136	0.984512786822	0.984512786822	0.984512786822	0.978702905713	0.956634844758	0.960770966668	0.925282216452	0.921146094541	0.921146094541	0.944051035096	0.956634844758	0.969735285399	0.969735285399	0.969735285399	0.984512786822	0.993480407136	0.989344285226	0.976760475564	0.976760475564	0.970950594455	0.966119096051	0.966119096051	0.966119096051	0.966119096051	0.966119096051	0.984512786822	0.984512786822	0.969735285399	0.969735285399	0.956634844758	0.956634844758	0.956634844758	0.956634844758
0.95301865541	0.95301865541	0.93722222729	0.93722222729	0.93722222729	0.922444725867	0.912725699656	0.912725699656	0.944512786822	0.944512786822	0.922444725867	0.912725699656	0.896243844584	0.896243844584	0.896243844584	0.868507405626	0.849618268084	0.810575466581	0.849618268084	0.855428149193	0.879148785139	0.902053725694	0.93646751981	0.960964047444	0.955154166335	0.955154166335	0.955154166335	0.970950594455	0.970950594455	0.970950594455	0.978702905713	0.978702905713	0.978702905713	0.978702905713	0.989344285226	0.989344285226	0.989344285226	0.984512786822	0.966119096051	0.984512786822	0.984512786822
0.955154166335	0.955154166335	0.966119096051	0.984512786822	0.984512786822	0.984512786822	0.993480407136	0.984512786822	0.993480407136	0.993480407136	0.984512786822	0.993480407136	0.993480407136	0.993480407136	0.984512786822	0.978702905713	0.969735285399	0.969735285399	0.969735285399	0.969735285399	0.969735285399	0.969735285399	0.944051035096	0.908562284879	0.905349666421	0.905349666421	0.914317286735	0.89563064021	0.89563064021	0.879148785139	0.879148785139	0.849618268084	0.872523208639	0.896243844584	0.912725699656	0.890657638701	0.87831190554	0.912725699656	0.923367079169	0.923367079169	0.955154166335
0.942053725694	0.942053725694	0.93722222729	0.95301865541	0.942053725694	0.900462138614	0.914317286735	0.914317286735	0.914317286735	0.914317286735	0.93722222729	0.95301865541	0.956634844758	0.956634844758	0.956634844758	0.978702905713	0.978702905713	0.978702905713	0.978702905713	0.956634844758	0.956634844758	0.956634844758	0.978702905713	0.978702905713	0.969735285399	0.969735285399	0.969735285399	0.969735285399	0.978702905713	0.978702905713	0.989344285226	0.978702905713	0.978702905713	0.982839027623	0.978702905713	0.970950594455	0.95301865541	0.978702905713	0.966119096051	0.966119096051	0.969735285399
0.966119096051	0.955154166335	0.93646751981	0.93646751981	0.923367079169	0.923367079169	0.930657638701	0.944512786822	0.944512786822	0.955154166335	0.966119096051	0.969735285399	0.944051035096	0.93722222729	0.944051035096	0.951341594628	0.951341594628	0.951341594628	0.966119096051	0.969735285399	0.944051035096	0.905349666421	0.905349666421	0.908562284879	0.925657344325	0.951341594628	0.969735285399	0.944051035096	0.944051035096	0.95301865541	0.914317286735	0.921146094541	0.921146094541	0.921146094541	0.925282216452	0.960770966668	0.95301865541	0.960770966668	0.978702905713	0.95301865541	0.956634844758
0.93722222729	0.93722222729	0.93722222729	0.944512786822	0.922444725867	0.922444725867	0.922444725867	0.93722222729	0.966119096051	0.969735285399	0.969735285399	0.969735285399	0.969735285399	0.969735285399	0.969735285399	0.984512786822	0.976760475564	0.976760475564	0.976760475564	0.989344285226	0.976760475564	0.976760475564	0.989344285226	0.989344285226	0.978702905713	0.970950594455	0.970950594455	0.970950594455	0.966119096051	0.93722222729	0.955154166335	0.955154166335	0.970950594455	0.955154166335	0.93722222729	0.944051035096	0.944051035096	0.944051035096	0.944051035096	0.944051035096	0.956634844758
0.896243844584	0.896243844584	0.896243844584	0.930657638701	0.930657638701	0.909344285226	0.930657638701	0.944512786822	0.930657638701	0.930657638701	0.923367079169	0.930657638701	0.909344285226	0.909344285226	0.879813768171	0.909344285226	0.93646751981	0.955154166335	0.970950594455	0.955154166335	0.976760475564	0.976760475564	0.976760475564	0.976760475564	0.966119096051	0.984512786822	0.984512786822	0.969735285399	0.944051035096	0.944051035096	0.944051035096	0.944051035096	0.925657344325	0.944051035096	0.966119096051	0.976760475564	0.976760475564	0.966119096051	0.93722222729	0.95301865541	0.942053725694
0.944051035096	0.95301865541	0.942053725694	0.942053725694	0.970950594455	0.955154166335	0.976760475564	0.976760475564	0.976760475564	0.984512786822	0.984512786822	0.993480407136	0.993480407136	0.978702905713	0.982839027623	0.993480407136	0.993480407136	0.993480407136	0.984512786822	0.984512786822	0.989344285226	0.976760475564	0.970950594455	0.976760475564	0.976760475564	0.989344285226	0.976760475564	0.989344285226	0.989344285226	0.989344285226	0.970950594455	0.95301865541	0.956634844758	0.978702905713	0.95301865541	0.956634844758	0.944051035096	0.925657344325	0.944051035096	0.944051035096	0.944051035096
0.955154166335	0.955154166335	0.955154166335	0.955154166335	0.976760475564	0.955154166335	0.955154166335	0.955154166335	0.976760475564	0.976760475564	0.976760475564	0.976760475564	0.976760475564	0.976760475564	0.976760475564	0.976760475564	0.989344285226	0.976760475564	0.966119096051	0.966119096051	0.978702905713	0.978702905713	0.978702905713	0.982839027623	0.978702905713	0.956634844758	0.956634844758	0.960770966668	0.956634844758	0.921146094541	0.928898405799	0.928898405799	0.925282216452	0.921146094541	0.944051035096	0.956634844758	0.95301865541	0.95301865541	0.956634844758	0.944051035096	0.944051035096
0.87831190554	0.87831190554	0.871483097734	0.914317286735	0.914317286735	0.921146094541	0.921146094541	0.921146094541	0.95301865541	0.956634844758	0.95301865541	0.95301865541	0.942053725694	0.93722222729	0.942053725694	0.923367079169	0.902053725694	0.896243844584	0.896243844584	0.912725699656	0.912725699656	0.896243844584	0.896243844584	0.909344285226	0.896243844584	0.912725699656	0.93722222729	0.93722222729	0.923367079169	0.89563064021	0.89563064021	0.89563064021	0.914317286735	0.914317286735	0.914317286735	0.900462138614	0.900462138614	0.914317286735	0.905349666421	0.908562284879	0.908562284879
0.960770966668	0.95301865541	0.966119096051	0.93722222729	0.95301865541	0.925282216452	0.928898405799	0.928898405799	0.925282216452	0.928898405799	0.928898405799	0.921146094541	0.956634844758	0.95301865541	0.95301865541	0.95301865541	0.944051035096	0.925657344325	0.925657344325	0.922444725867	0.922444725867	0.922444725867	0.951341594628	0.951341594628	0.951341594628	0.966119096051	0.970950594455	0.970950594455	0.966119096051	0.969735285399	0.944051035096	0.922444725867	0.951341594628	0.944512786822	0.966119096051	0.95301865541	0.960770966668	0.960770966668	0.925282216452	0.914317286735	0.95301865541
0.925282216452	0.928898405799	0.921146094541	0.944051035096	0.969735285399	0.969735285399	0.984512786822	0.966119096051	0.966119096051	0.966119096051	0.966119096051	0.951341594628	0.951341594628	0.951341594628	0.951341594628	0.969735285399	0.951341594628	0.951341594628	0.951341594628	0.925657344325	0.88695597565	0.922444725867	0.922444725867	0.912725699656	0.890657638701	0.846439344671	0.846439344671	0.821537094714	0.836314596137	0.836314596137	0.857627949613	0.857627949613	0.857627949613	0.857627949613	0.848660329298	0.848660329298	0.89563064021	0.905349666421	0.921146094541	0.928898405799	0.921146094541
0.966119096051	0.955154166335	0.955154166335	0.966119096051	0.966119096051	0.966119096051	0.978702905713	0.993480407136	0.993480407136	0.989344285226	0.993480407136	0.982839027623	0.960770966668	0.978702905713	0.978702905713	0.978702905713	0.978702905713	0.978702905713	0.969735285399	0.984512786822	0.984512786822	0.984512786822	0.984512786822	0.993480407136	0.982839027623	0.960770966668	0.960770966668	0.95301865541	0.942053725694	0.914317286735	0.871483097734	0.914317286735	0.95301865541	0.93722222729	0.942053725694	0.942053725694	0.942053725694	0.923367079169	0.923367079169	0.902053725694	0.896243844584
0.922444725867	0.922444725867	0.922444725867	0.944051035096	0.944051035096	0.944051035096	0.925657344325	0.922444725867	0.925657344325	0.908562284879	0.944051035096	0.944051035096	0.951341594628	0.925657344325	0.925657344325	0.944051035096	0.95301865541	0.942053725694	0.923367079169	0.93722222729	0.944051035096	0.944051035096	0.93722222729	0.95301865541	0.95301865541	0.942053725694	0.942053725694	0.970950594455	0.978702905713	0.970950594455	0.976760475564	0.970950594455	0.978702905713	0.956634844758	0.95301865541	0.95301865541	0.944051035096	0.925657344325	0.925657344325	0.922444725867	0.922444725867
0.976760475564	0.984512786822	0.969735285399	0.951341594628	0.951341594628	0.944512786822	0.951341594628	0.951341594628	0.951341594628	0.944512786822	0.944512786822	0.944512786822	0.955154166335	0.930657638701	0.896243844584	0.930657638701	0.912725699656	0.912725699656	0.912725699656	0.868507405626	0.880853138787	0.890657638701	0.87831190554	0.859422767998	0.872523208639	0.872523208639	0.872523208639	0.872523208639	0.879813768171	0.879813768171	0.909344285226	0.909344285226	0.93646751981	0.93646751981	0.955154166335	0.955154166335	0.944512786822	0.930657638701	0.944512786822	0.922444725867	0.922444725867
0.93722222729	0.95301865541	0.956634844758	0.95301865541	0.966119096051	0.966119096051	0.976760475564	0.976760475564	0.976760475564	0.960964047444	0.955154166335	0.976760475564	0.960964047444	0.976760475564	0.955154166335	0.960964047444	0.976760475564	0.976760475564	0.960964047444	0.93646751981	0.930657638701	0.955154166335	0.942053725694	0.942053725694	0.942053725694	0.923367079169	0.93722222729	0.912725699656	0.923367079169	0.955154166335	0.955154166335	0.955154166335	0.930657638701	0.944512786822	0.922444725867	0.922444725867	0.890657638701	0.890657638701	0.890657638701	0.890657638701	0.896760475564
0.912725699656	0.912725699656	0.868507405626	0.880853138787	0.88695597565	0.88695597565	0.908562284879	0.905349666421	0.914317286735	0.914317286735	0.914317286735	0.914317286735	0.921146094541	0.921146094541	0.905349666421	0.905349666421	0.905349666421	0.880853138787	0.922444725867	0.922444725867	0.944051035096	0.944051035096	0.944051035096	0.944051035096	0.966119096051	0.970950594455	0.955154166335	0.955154166335	0.93646751981	0.923367079169	0.923367079169	0.896243844584	0.923367079169	0.93722222729	0.966119096051	0.984512786822	0.984512786822	0.993480407136	0.989344285226	0.993480407136	0.984512786822
0.955154166335	0.955154166335	0.955154166335	0.966119096051	0.951341594628	0.922444725867	0.925657344325	0.922444725867	0.922444725867	0.890657638701	0.890657638701	0.880853138787	0.922444725867	0.922444725867	0.944512786822	0.944512786822	0.912725699656	0.868507405626	0.89563064021	0.900462138614	0.900462138614	0.914317286735	0.95301865541	0.93722222729	0.942053725694	0.942053725694	0.970950594455	0.970950594455	0.970950594455	0.955154166335	0.955154166335	0.976760475564	0.976760475564	0.976760475564	0.976760475564	0.970950594455	0.970950594455	0.970950594455	0.970950594455	0.970950594455	0.942053725694
0.978702905713	0.993480407136	0.993480407136	0.99831190554	0.99831190554	0.99831190554	0.993480407136	0.993480407136	0.989344285226	0.989344285226	0.976760475564	0.976760475564	0.955154166335	0.942053725694	0.942053725694	0.942053725694	0.955154166335	0.944512786822	0.966119096051	0.93722222729	0.944051035096	0.922444725867	0.922444725867	0.944051035096	0.93722222729	0.923367079169	0.942053725694	0.923367079169	0.879148785139	0.900462138614	0.942053725694	0.95301865541	0.95301865541	0.956634844758	0.956634844758	0.95301865541	0.956634844758	0.928898405799	0.928898405799	0.960770966668	0.960770966668
0.951341594628	0.966119096051	0.93722222729	0.93722222729	0.95301865541	0.970950594455	0.955154166335	0.960964047444	0.976760475564	0.989344285226	0.984512786822	0.966119096051	0.966119096051	0.966119096051	0.966119096051	0.944051035096	0.925657344325	0.951341594628	0.951341594628	0.925657344325	0.896760475564	0.896760475564	0.896760475564	0.925657344325	0.925657344325	0.944051035096	0.944051035096	0.944051035096	0.925657344325	0.925657344325	0.925657344325	0.922444725867	0.944051035096	0.944051035096	0.944051035096	0.93722222729	0.93722222729	0.966119096051	0.95301865541	0.95301865541	0.942053725694
0.966119096051	0.955154166335	0.976760475564	0.976760475564	0.976760475564	0.960964047444	0.955154166335	0.970950594455	0.966119096051	0.970950594455	0.970950594455	0.978702905713	0.978702905713	0.966119096051	0.969735285399	0.951341594628	0.944051035096	0.944051035096	0.944051035096	0.969735285399	0.984512786822	0.984512786822	0.989344285226	0.993480407136	0.993480407136	0.978702905713	0.978702905713	0.978702905713	0.966119096051	0.951341594628	0.951341594628	0.969735285399	0.984512786822	0.989344285226	0.993480407136	0.993480407136	0.99831190554	0.99831190554	0.989344285226	0.976760475564	0.976760475564
0.921146094541	0.921146094541	0.921146094541	0.95301865541	0.956634844758	0.956634844758	0.921146094541	0.95301865541	0.960770966668	0.956634844758	0.960770966668	0.960770966668	0.960770966668	0.978702905713	0.978702905713	0.966119096051	0.944512786822	0.951341594628	0.944512786822	0.944512786822	0.944512786822	0.944512786822	0.966119096051	0.966119096051	0.944512786822	0.944512786822	0.951341594628	0.969735285399	0.969735285399	0.969735285399	0.944051035096	0.956634844758	0.956634844758	0.956634844758	0.969735285399	0.969735285399	0.969735285399	0.984512786822	0.984512786822	0.984512786822	0.984512786822
0.982839027623	0.982839027623	0.978702905713	0.978702905713	0.978702905713	0.966119096051	0.966119096051	0.966119096051	0.970950594455	0.978702905713	0.978702905713	0.993480407136	0.99831190554	0.99831190554	0.989344285226	0.976760475564	0.970950594455	0.970950594455	0.955154166335	0.955154166335	0.970950594455	0.942053725694	0.955154166335	0.976760475564	0.955154166335	0.970950594455	0.978702905713	0.993480407136	0.993480407136	0.984512786822	0.966119096051	0.944512786822	0.955154166335	0.93646751981	0.955154166335	0.970950594455	0.970950594455	0.970950594455	0.955154166335	0.955154166335	0.93722222729
0.944512786822	0.966119096051	0.951341594628	0.951341594628	0.951341594628	0.951341594628	0.969735285399	0.966119096051	0.955154166335	0.966119096051	0.93722222729	0.93722222729	0.942053725694	0.95301865541	0.956634844758	0.969735285399	0.944051035096	0.956634844758	0.956634844758	0.960770966668	0.960770966668	0.960770966668	0.960770966668	0.956634844758	0.960770966668	0.960770966668	0.978702905713	0.978702905713	0.970950594455	0.966119096051	0.955154166335	0.955154166335	0.976760475564	0.989344285226	0.989344285226	0.989344285226	0.978702905713	0.978702905713	0.978702905713	0.970950594455	0.955154166335
0.978702905713	0.966119096051	0.966119096051	0.966119096051	0.966119096051	0.966119096051	0.966119096051	0.951341594628	0.951341594628	0.966119096051	0.955154166335	0.970950594455	0.970950594455	0.955154166335	0.930657638701	0.930657638701	0.912725699656	0.923367079169	0.902053725694	0.872523208639	0.823675907222	0.823675907222	0.855428149193	0.879148785139	0.879148785139	0.849618268084	0.849618268084	0.849618268084	0.859422767998	0.831686329039	0.849618268084	0.896243844584	0.896243844584	0.912725699656	0.93722222729	0.95301865541	0.960770966668	0.95301865541	0.95301865541	0.95301865541	0.95301865541
0.925282216452	0.925282216452	0.925282216452	0.928898405799	0.956634844758	0.960770966668	0.960770966668	0.956634844758	0.95301865541	0.956634844758	0.928898405799	0.925282216452	0.914317286735	0.914317286735	0.89563064021	0.89563064021	0.905349666421	0.93722222729	0.942053725694	0.923367079169	0.93722222729	0.93722222729	0.944512786822	0.944512786822	0.912725699656	0.912725699656	0.922444725867	0.922444725867	0.922444725867	0.925657344325	0.944051035096	0.921146094541	0.921146094541	0.921146094541	0.914317286735	0.900462138614	0.900462138614	0.857627949613	0.857627949613	0.857627949613	0.900462138614
0.982839027623	0.982839027623	0.978702905713	0.984512786822	0.989344285226	0.989344285226	0.99831190554	0.99831190554	0.989344285226	0.989344285226	0.984512786822	0.993480407136	0.993480407136	0.989344285226	0.970950594455	0.970950594455	0.970950594455	0.978702905713	0.978702905713	0.969735285399	0.956634844758	0.95301865541	0.956634844758	0.978702905713	0.993480407136	0.993480407136	0.993480407136	0.982839027623	0.978702905713	0.984512786822	0.978702905713	0.989344285226	0.993480407136	0.989344285226	0.989344285226	0.989344285226	0.978702905713	0.982839027623	0.978702905713	0.993480407136	0.993480407136
0.956634844758	0.960770966668	0.960770966668	0.960770966668	0.960770966668	0.95301865541	0.944051035096	0.905349666421	0.905349666421	0.88695597565	0.88695597565	0.88695597565	0.880853138787	0.830266638528	0.855168888484	0.855168888484	0.855168888484	0.858059106889	0.896760475564	0.925657344325	0.896760475564	0.896760475564	0.858059106889	0.88695597565	0.922444725867	0.944512786822	0.955154166335	0.955154166335	0.955154166335	0.966119096051	0.978702905713	0.978702905713	0.969735285399	0.951341594628	0.969735285399	0.944051035096	0.956634844758	0.969735285399	0.969735285399	0.956634844758	0.960770966668
0.955154166335	0.955154166335	0.970950594455	0.970950594455	0.95301865541	0.914317286735	0.95301865541	0.970950594455	0.955154166335	0.970950594455	0.970950594455	0.970950594455	0.955154166335	0.930657638701	0.930657638701	0.930657638701	0.930657638701	0.930657638701	0.930657638701	0.930657638701	0.930657638701	0.955154166335	0.960964047444	0.960964047444	0.960964047444	0.960964047444	0.976760475564	0.955154166335	0.942053725694	0.95301865541	0.95301865541	0.95301865541	0.95301865541	0.95301865541	0.978702905713	0.978702905713	0.982839027623	0.993480407136	0.993480407136	0.989344285226	0.989344285226
0.922444725867	0.922444725867	0.905349666421	0.905349666421	0.914317286735	0.900462138614	0.914317286735	0.914317286735	0.93722222729	0.944051035096	0.93722222729	0.93722222729	0.966119096051	0.976760475564	0.989344285226	0.993480407136	0.993480407136	0.978702905713	0.978702905713	0.978702905713	0.993480407136	0.993480407136	0.99831190554	0.989344285226	0.989344285226	0.978702905713	0.970950594455	0.942053725694	0.95301865541	0.95301865541	0.960770966668	0.960770966668	0.960770966668	0.956634844758	0.956634844758	0.944051035096	0.944051035096	0.944051035096	0.956634844758	0.95301865541	0.942053725694
0.921146094541	0.867346975823	0.867346975823	0.905349666421	0.88695597565	0.908562284879	0.905349666421	0.921146094541	0.914317286735	0.942053725694	0.942053725694	0.923367079169	0.923367079169	0.923367079169	0.923367079169	0.955154166335	0.955154166335	0.955154166335	0.942053725694	0.95301865541	0.925282216452	0.921146094541	0.867346975823	0.867346975823	0.914317286735	0.921146094541	0.921146094541	0.956634844758	0.956634844758	0.95301865541	0.95301865541	0.95301865541	0.970950594455	0.976760475564	0.976760475564	0.960964047444	0.960964047444	0.955154166335	0.955154166335	0.966119096051	0.966119096051
0.95301865541	0.921146094541	0.908562284879	0.88695597565	0.880853138787	0.905349666421	0.944051035096	0.922444725867	0.925657344325	0.925657344325	0.925657344325	0.951341594628	0.966119096051	0.970950594455	0.970950594455	0.976760475564	0.970950594455	0.989344285226	0.989344285226	0.989344285226	0.989344285226	0.993480407136	0.993480407136	0.978702905713	0.978702905713	0.982839027623	0.978702905713	0.978702905713	0.978702905713	0.95301865541	0.960770966668	0.960770966668	0.956634844758	0.956634844758	0.960770966668	0.960770966668	0.956634844758	0.944051035096	0.969735285399	0.951341594628	0.966119096051
0.944051035096	0.95301865541	0.95301865541	0.93722222729	0.93722222729	0.95301865541	0.95301865541	0.95301865541	0.978702905713	0.960770966668	0.928898405799	0.928898405799	0.960770966668	0.978702905713	0.978702905713	0.978702905713	0.982839027623	0.978702905713	0.966119096051	0.978702905713	0.978702905713	0.970950594455	0.966119096051	0.976760475564	0.960964047444	0.960964047444	0.955154166335	0.93722222729	0.914317286735	0.900462138614	0.900462138614	0.914317286735	0.900462138614	0.923367079169	0.896243844584	0.923367079169	0.93646751981	0.93646751981	0.955154166335	0.955154166335	0.960964047444
0.890657638701	0.922444725867	0.896760475564	0.896760475564	0.855168888484	0.855168888484	0.858059106889	0.896760475564	0.896760475564	0.896760475564	0.925657344325	0.951341594628	0.951341594628	0.951341594628	0.951341594628	0.951341594628	0.969735285399	0.969735285399	0.944051035096	0.944051035096	0.95301865541	0.942053725694	0.93722222729	0.93722222729	0.93722222729	0.942053725694	0.923367079169	0.942053725694	0.93722222729	0.966119096051	0.969735285399	0.969735285399	0.969735285399	0.969735285399	0.969735285399	0.969735285399	0.969735285399	0.969735285399	0.984512786822	0.984512786822	0.969735285399
0.956634844758	0.956634844758	0.944051035096	0.93722222729	0.942053725694	0.942053725694	0.942053725694	0.914317286735	0.914317286735	0.921146094541	0.925282216452	0.925282216452	0.95301865541	0.921146094541	0.95301865541	0.978702905713	0.978702905713	0.982839027623	0.993480407136	0.99831190554	0.99831190554	0.993480407136	0.993480407136	0.982839027623	0.960770966668	0.95301865541	0.95301865541	0.978702905713	0.978702905713	0.969735285399	0.984512786822	0.966119096051	0.966119096051	0.978702905713	0.956634844758	0.95301865541	0.95301865541	0.956634844758	0.95301865541	0.944051035096	0.944051035096
0.900462138614	0.900462138614	0.900462138614	0.900462138614	0.942053725694	0.95301865541	0.960770966668	0.960770966668	0.982839027623	0.978702905713	0.978702905713	0.978702905713	0.982839027623	0.960770966668	0.960770966668	0.978702905713	0.993480407136	0.993480407136	0.993480407136	0.993480407136	0.984512786822	0.993480407136	0.993480407136	0.99831190554	0.99831190554	0.989344285226	0.984512786822	0.976760475564	0.976760475564	0.966119096051	0.955154166335	0.970950594455	0.978702905713	0.970950594455	0.970950594455	0.970950594455	0.942053725694	0.914317286735	0.95301865541	0.95301865541	0.978702905713
0.833156856932	0.801369769766	0.830266638528	0.854763166162	0.908562284879	0.905349666421	0.93722222729	0.966119096051	0.969735285399	0.969735285399	0.978702905713	0.978702905713	0.978702905713	0.978702905713	0.978702905713	0.978702905713	0.978702905713	0.978702905713	0.993480407136	0.993480407136	0.99831190554	0.99831190554	0.989344285226	0.99831190554	0.99831190554	0.993480407136	0.993480407136	0.978702905713	0.95301865541	0.95301865541	0.921146094541	0.87831190554	0.87831190554	0.925282216452	0.95301865541	0.960770966668	0.960770966668	0.960770966668	0.956634844758	0.95301865541	0.960770966668
0.905349666421	0.905349666421	0.944051035096	0.925657344325	0.925657344325	0.922444725867	0.944051035096	0.969735285399	0.966119096051	0.955154166335	0.955154166335	0.960964047444	0.955154166335	0.955154166335	0.955154166335	0.93646751981	0.923367079169	0.923367079169	0.912725699656	0.912725699656	0.912725699656	0.868507405626	0.89563064021	0.89563064021	0.905349666421	0.908562284879	0.908562284879	0.870559594282	0.870559594282	0.87831190554	0.871483097734	0.857627949613	0.871483097734	0.87831190554	0.925282216452	0.921146094541	0.944051035096	0.966119096051	0.978702905713	0.982839027623	0.978702905713
0.956634844758	0.956634844758	0.960770966668	0.95301865541	0.914317286735	0.921146094541	0.908562284879	0.88695597565	0.88695597565	0.925657344325	0.922444725867	0.93722222729	0.942053725694	0.942053725694	0.923367079169	0.923367079169	0.900462138614	0.914317286735	0.914317286735	0.914317286735	0.95301865541	0.95301865541	0.978702905713	0.970950594455	0.989344285226	0.993480407136	0.993480407136	0.993480407136	0.993480407136	0.993480407136	0.99831190554	0.989344285226	0.989344285226	0.993480407136	0.993480407136	0.993480407136	0.99831190554	0.99831190554	0.993480407136	0.993480407136	0.993480407136
0.868507405626	0.880853138787	0.880853138787	0.855168888484	0.880853138787	0.905349666421	0.908562284879	0.905349666421	0.89563064021	0.857627949613	0.867346975823	0.867346975823	0.871483097734	0.857627949613	0.871483097734	0.871483097734	0.857627949613	0.848660329298	0.867346975823	0.867346975823	0.857627949613	0.836314596137	0.848660329298	0.830266638528	0.833156856932	0.833156856932	0.833156856932	0.854763166162	0.854763166162	0.854763166162	0.854763166162	0.854763166162	0.854763166162	0.854763166162	0.854763166162	0.830266638528	0.833156856932	0.830266638528	0.833156856932	0.801369769766	0.801369769766
0.976760475564	0.960964047444	0.955154166335	0.923367079169	0.923367079169	0.923367079169	0.89563064021	0.89563064021	0.89563064021	0.848660329298	0.836314596137	0.848660329298	0.854763166162	0.854763166162	0.905349666421	0.922444725867	0.93722222729	0.922444725867	0.922444725867	0.925657344325	0.925657344325	0.908562284879	0.905349666421	0.905349666421	0.93722222729	0.93722222729	0.944051035096	0.944051035096	0.93722222729	0.923367079169	0.942053725694	0.955154166335	0.976760475564	0.989344285226	0.978702905713	0.966119096051	0.966119096051	0.955154166335	0.976760475564	0.970950594455	0.978702905713
0.880853138787	0.922444725867	0.922444725867	0.922444725867	0.944512786822	0.944512786822	0.944512786822	0.966119096051	0.966119096051	0.970950594455	0.970950594455	0.970950594455	0.955154166335	0.955154166335	0.955154166335	0.944512786822	0.944512786822	0.944512786822	0.966119096051	0.978702905713	0.978702905713	0.984512786822	0.984512786822	0.984512786822	0.976760475564	0.966119096051	0.966119096051	0.955154166335	0.960964047444	0.976760475564	0.970950594455	0.966119096051	0.966119096051	0.978702905713	0.956634844758	0.956634844758	0.928898405799	0.956634844758	0.95301865541	0.966119096051	0.966119096051
0.99831190554	0.99831190554	0.99831190554	0.993480407136	0.993480407136	0.993480407136	0.978702905713	0.969735285399	0.969735285399	0.969735285399	0.984512786822	0.989344285226	0.99831190554	0.99831190554	0.989344285226	0.970950594455	0.966119096051	0.951341594628	0.944051035096	0.944051035096	0.966119096051	0.966119096051	0.955154166335	0.966119096051	0.966119096051	0.966119096051	0.969735285399	0.966119096051	0.966119096051	0.966119096051	0.966119096051	0.93722222729	0.914317286735	0.93722222729	0.93722222729	0.93722222729	0.966119096051	0.966119096051	0.955154166335	0.942053725694	0.970950594455
0.95301865541	0.970950594455	0.976760475564	0.989344285226	0.970950594455	0.970950594455	0.970950594455	0.970950594455	0.976760475564	0.960964047444	0.960964047444	0.955154166335	0.944512786822	0.944512786822	0.922444725867	0.880853138787	0.880853138787	0.855168888484	0.88695597565	0.88695597565	0.88695597565	0.858059106889	0.896760475564	0.922444725867	0.93722222729	0.95301865541	0.960770966668	0.982839027623	0.982839027623	0.978702905713	0.978702905713	0.970950594455	0.989344285226	0.99831190554	0.99831190554	0.993480407136	0.993480407136	0.993480407136	0.982839027623	0.978702905713	0.960770966668
0.956634844758	0.960770966668	0.960770966668	0.928898405799	0.960770966668	0.960770966668	0.960770966668	0.95301865541	0.970950594455	0.955154166335	0.955154166335	0.966119096051	0.951341594628	0.951341594628	0.925657344325	0.88695597565	0.833156856932	0.88695597565	0.925657344325	0.922444725867	0.912725699656	0.87831190554	0.912725699656	0.944512786822	0.966119096051	0.944512786822	0.930657638701	0.93646751981	0.909344285226	0.902053725694	0.872523208639	0.859422767998	0.87831190554	0.890657638701	0.922444725867	0.944051035096	0.969735285399	0.969735285399	0.966119096051	0.976760475564	0.989344285226
0.955154166335	0.966119096051	0.955154166335	0.976760475564	0.960964047444	0.960964047444	0.955154166335	0.966119096051	0.951341594628	0.951341594628	0.951341594628	0.969735285399	0.984512786822	0.989344285226	0.993480407136	0.993480407136	0.989344285226	0.989344285226	0.989344285226	0.989344285226	0.989344285226	0.970950594455	0.970950594455	0.970950594455	0.970950594455	0.976760475564	0.966119096051	0.970950594455	0.970950594455	0.955154166335	0.930657638701	0.955154166335	0.955154166335	0.942053725694	0.95301865541	0.95301865541	0.95301865541	0.956634844758	0.956634844758	0.978702905713	0.970950594455
0.914317286735	0.925282216452	0.914317286735	0.914317286735	0.914317286735	0.871483097734	0.871483097734	0.925282216452	0.914317286735	0.925282216452	0.928898405799	0.956634844758	0.978702905713	0.978702905713	0.969735285399	0.969735285399	0.951341594628	0.966119096051	0.984512786822	0.984512786822	0.984512786822	0.969735285399	0.969735285399	0.984512786822	0.978702905713	0.978702905713	0.978702905713	0.978702905713	0.978702905713	0.978702905713	0.978702905713	0.982839027623	0.978702905713	0.969735285399	0.966119096051	0.969735285399	0.969735285399	0.966119096051	0.93722222729	0.93722222729	0.93722222729
0.969735285399	0.966119096051	0.978702905713	0.989344285226	0.99831190554	0.993480407136	0.99831190554	0.993480407136	0.993480407136	0.993480407136	0.993480407136	0.989344285226	0.993480407136	0.982839027623	0.978702905713	0.960770966668	0.956634844758	0.944051035096	0.956634844758	0.95301865541	0.956634844758	0.960770966668	0.95301865541	0.921146094541	0.956634844758	0.956634844758	0.960770966668	0.925282216452	0.925282216452	0.914317286735	0.921146094541	0.921146094541	0.921146094541	0.921146094541	0.956634844758	0.944051035096	0.944051035096	0.944051035096	0.944051035096	0.956634844758	0.95301865541
0.993480407136	0.984512786822	0.984512786822	0.984512786822	0.993480407136	0.984512786822	0.984512786822	0.978702905713	0.970950594455	0.966119096051	0.966119096051	0.966119096051	0.966119096051	0.976760475564	0.960964047444	0.976760475564	0.960964047444	0.955154166335	0.955154166335	0.966119096051	0.955154166335	0.955154166335	0.970950594455	0.970950594455	0.955154166335	0.955154166335	0.966119096051	0.951341594628	0.922444725867	0.925657344325	0.925657344325	0.925657344325	0.925657344325	0.925657344325	0.88695597565	0.880853138787	0.846439344671	0.868507405626	0.868507405626	0.879148785139	0.900462138614
0.966119096051	0.966119096051	0.969735285399	0.966119096051	0.944512786822	0.951341594628	0.969735285399	0.969735285399	0.969735285399	0.969735285399	0.984512786822	0.984512786822	0.966119096051	0.966119096051	0.966119096051	0.966119096051	0.951341594628	0.922444725867	0.944512786822	0.955154166335	0.93646751981	0.902053725694	0.923367079169	0.902053725694	0.909344285226	0.896243844584	0.930657638701	0.912725699656	0.89563064021	0.89563064021	0.93722222729	0.942053725694	0.942053725694	0.942053725694	0.93722222729	0.944051035096	0.956634844758	0.956634844758	0.956634844758	0.956634844758	0.944051035096
0.81646751981	0.81646751981	0.855168888484	0.896760475564	0.858059106889	0.88695597565	0.880853138787	0.88695597565	0.88695597565	0.905349666421	0.908562284879	0.905349666421	0.921146094541	0.95301865541	0.95301865541	0.93722222729	0.93722222729	0.955154166335	0.960964047444	0.976760475564	0.976760475564	0.989344285226	0.993480407136	0.984512786822	0.966119096051	0.966119096051	0.966119096051	0.966119096051	0.969735285399	0.969735285399	0.944051035096	0.969735285399	0.969735285399	0.944051035096	0.944051035096	0.966119096051	0.976760475564	0.976760475564	0.970950594455	0.95301865541	0.960770966668
0.944512786822	0.951341594628	0.951341594628	0.951341594628	0.951341594628	0.966119096051	0.955154166335	0.944512786822	0.922444725867	0.922444725867	0.922444725867	0.922444725867	0.951341594628	0.966119096051	0.970950594455	0.970950594455	0.978702905713	0.956634844758	0.95301865541	0.956634844758	0.928898405799	0.928898405799	0.925282216452	0.928898405799	0.956634844758	0.944051035096	0.95301865541	0.93722222729	0.966119096051	0.984512786822	0.978702905713	0.982839027623	0.993480407136	0.993480407136	0.982839027623	0.982839027623	0.993480407136	0.993480407136	0.993480407136	0.993480407136	0.993480407136
0.978702905713	0.989344285226	0.984512786822	0.993480407136	0.984512786822	0.966119096051	0.970950594455	0.978702905713	0.969735285399	0.951341594628	0.966119096051	0.978702905713	0.969735285399	0.984512786822	0.993480407136	0.99831190554	0.989344285226	0.989344285226	0.989344285226	0.989344285226	0.976760475564	0.966119096051	0.944051035096	0.944051035096	0.944051035096	0.944051035096	0.944051035096	0.944051035096	0.966119096051	0.955154166335	0.955154166335	0.944512786822	0.912725699656	0.923367079169	0.912725699656	0.912725699656	0.912725699656	0.923367079169	0.923367079169	0.93722222729	0.923367079169
0.93722222729	0.942053725694	0.942053725694	0.95301865541	0.95301865541	0.960770966668	0.978702905713	0.956634844758	0.956634844758	0.969735285399	0.978702905713	0.978702905713	0.970950594455	0.955154166335	0.955154166335	0.923367079169	0.923367079169	0.923367079169	0.912725699656	0.93722222729	0.955154166335	0.960964047444	0.960964047444	0.960964047444	0.955154166335	0.955154166335	0.93722222729	0.912725699656	0.912725699656	0.922444725867	0.922444725867	0.890657638701	0.896760475564	0.896760475564	0.896760475564	0.896760475564	0.890657638701	0.896760475564	0.896760475564	0.896760475564	0.855168888484
0.969735285399	0.951341594628	0.951341594628	0.951341594628	0.944051035096	0.944051035096	0.944051035096	0.969735285399	0.978702905713	0.970950594455	0.970950594455	0.970950594455	0.970950594455	0.970950594455	0.955154166335	0.93722222729	0.955154166335	0.955154166335	0.955154166335	0.955154166335	0.930657638701	0.944512786822	0.966119096051	0.966119096051	0.969735285399	0.969735285399	0.984512786822	0.984512786822	0.978702905713	0.978702905713	0.970950594455	0.976760475564	0.966119096051	0.966119096051	0.966119096051	0.93722222729	0.966119096051	0.951341594628	0.944051035096	0.956634844758	0.960770966668
0.908562284879	0.88695597565	0.908562284879	0.921146094541	0.921146094541	0.925282216452	0.925282216452	0.925282216452	0.921146094541	0.921146094541	0.925282216452	0.914317286735	0.914317286735	0.900462138614	0.89563064021	0.905349666421	0.848660329298	0.821537094714	0.830266638528	0.854763166162	0.830266638528	0.830266638528	0.854763166162	0.854763166162	0.848660329298	0.848660329298	0.836314596137	0.836314596137	0.836314596137	0.836314596137	0.836314596137	0.841146094541	0.857627949613	0.867346975823	0.867346975823	0.867346975823	0.857627949613	0.857627949613	0.857627949613	0.857627949613	0.857627949613
0.966119096051	0.951341594628	0.951341594628	0.951341594628	0.951341594628	0.951341594628	0.951341594628	0.951341594628	0.951341594628	0.951341594628	0.951341594628	0.951341594628	0.951341594628	0.944512786822	0.944512786822	0.944512786822	0.922444725867	0.890657638701	0.87831190554	0.890657638701	0.846439344671	0.831686329039	0.849618268084	0.868507405626	0.849618268084	0.849618268084	0.785673216625	0.785673216625	0.744567666075	0.744567666075	0.76774127758	0.76774127758	0.76774127758	0.76774127758	0.784716018127	0.784716018127	0.76774127758	0.76774127758	0.76774127758	0.76774127758	0.744567666075
0.978702905713	0.978702905713	0.970950594455	0.978702905713	0.956634844758	0.969735285399	0.944051035096	0.944051035096	0.944051035096	0.925657344325	0.951341594628	0.944512786822	0.930657638701	0.909344285226	0.909344285226	0.879813768171	0.872523208639	0.872523208639	0.896243844584	0.930657638701	0.93646751981	0.923367079169	0.942053725694	0.93722222729	0.93722222729	0.93722222729	0.942053725694	0.942053725694	0.942053725694	0.95301865541	0.978702905713	0.978702905713	0.978702905713	0.978702905713	0.978702905713	0.978702905713	0.969735285399	0.984512786822	0.978702905713	0.970950594455	0.978702905713
0.76774127758	0.810575466581	0.810575466581	0.810575466581	0.831686329039	0.831686329039	0.849618268084	0.823675907222	0.823675907222	0.789860916205	0.823675907222	0.855428149193	0.849618268084	0.868507405626	0.880853138787	0.88695597565	0.858059106889	0.855168888484	0.855168888484	0.880853138787	0.880853138787	0.880853138787	0.905349666421	0.854763166162	0.854763166162	0.854763166162	0.854763166162	0.848660329298	0.854763166162	0.854763166162	0.848660329298	0.830266638528	0.833156856932	0.830266638528	0.830266638528	0.830266638528	0.848660329298	0.836314596137	0.841146094541	0.857627949613	0.841146094541
0.914317286735	0.914317286735	0.914317286735	0.900462138614	0.923367079169	0.923367079169	0.942053725694	0.942053725694	0.942053725694	0.93722222729	0.93722222729	0.93722222729	0.905349666421	0.905349666421	0.905349666421	0.905349666421	0.905349666421	0.921146094541	0.908562284879	0.908562284879	0.905349666421	0.880853138787	0.912725699656	0.930657638701	0.93646751981	0.923367079169	0.923367079169	0.923367079169	0.923367079169	0.93722222729	0.93722222729	0.93722222729	0.93722222729	0.944051035096	0.944051035096	0.944051035096	0.969735285399	0.966119096051	0.966119096051	0.966119096051	0.95301865541
0.95301865541	0.93722222729	0.944051035096	0.944051035096	0.95301865541	0.960770966668	0.960770966668	0.956634844758	0.921146094541	0.921146094541	0.908562284879	0.908562284879	0.921146094541	0.921146094541	0.914317286735	0.905349666421	0.854763166162	0.905349666421	0.922444725867	0.944512786822	0.944512786822	0.944512786822	0.944512786822	0.922444725867	0.925657344325	0.951341594628	0.966119096051	0.969735285399	0.966119096051	0.955154166335	0.955154166335	0.976760475564	0.955154166335	0.923367079169	0.902053725694	0.909344285226	0.930657638701	0.930657638701	0.93646751981	0.93646751981	0.93646751981
0.944051035096	0.951341594628	0.966119096051	0.966119096051	0.969735285399	0.978702905713	0.970950594455	0.955154166335	0.955154166335	0.923367079169	0.93646751981	0.930657638701	0.930657638701	0.944512786822	0.966119096051	0.944512786822	0.944512786822	0.944512786822	0.966119096051	0.969735285399	0.966119096051	0.966119096051	0.944051035096	0.922444725867	0.925657344325	0.922444725867	0.890657638701	0.890657638701	0.896760475564	0.896760475564	0.922444725867	0.88695597565	0.908562284879	0.908562284879	0.905349666421	0.922444725867	0.922444725867	0.951341594628	0.951341594628	0.944051035096	0.93722222729
0.95301865541	0.970950594455	0.970950594455	0.942053725694	0.93722222729	0.944512786822	0.955154166335	0.955154166335	0.944512786822	0.944512786822	0.912725699656	0.944512786822	0.944512786822	0.966119096051	0.970950594455	0.978702905713	0.978702905713	0.978702905713	0.982839027623	0.978702905713	0.978702905713	0.978702905713	0.970950594455	0.970950594455	0.955154166335	0.93722222729	0.93722222729	0.93722222729	0.942053725694	0.942053725694	0.923367079169	0.923367079169	0.955154166335	0.976760475564	0.976760475564	0.989344285226	0.99831190554	0.989344285226	0.978702905713	0.969735285399	0.966119096051
0.87831190554	0.846439344671	0.890657638701	0.890657638701	0.890657638701	0.890657638701	0.87831190554	0.896243844584	0.896243844584	0.912725699656	0.922444725867	0.944051035096	0.95301865541	0.960770966668	0.95301865541	0.95301865541	0.956634844758	0.960770966668	0.925282216452	0.914317286735	0.914317286735	0.925282216452	0.928898405799	0.921146094541	0.921146094541	0.921146094541	0.95301865541	0.95301865541	0.95301865541	0.95301865541	0.956634844758	0.978702905713	0.969735285399	0.951341594628	0.944051035096	0.956634844758	0.956634844758	0.960770966668	0.960770966668	0.95301865541	0.93722222729
0.960770966668	0.95301865541	0.942053725694	0.942053725694	0.955154166335	0.966119096051	0.93722222729	0.923367079169	0.923367079169	0.923367079169	0.93646751981	0.923367079169	0.912725699656	0.912725699656	0.890657638701	0.922444725867	0.925657344325	0.944051035096	0.944051035096	0.95301865541	0.944051035096	0.944051035096	0.944051035096	0.944051035096	0.944051035096	0.905349666421	0.908562284879	0.921146094541	0.921146094541	0.908562284879	0.905349666421	0.905349666421	0.921146094541	0.921146094541	0.914317286735	0.914317286735	0.900462138614	0.879148785139	0.879148785139	0.89563064021	0.89563064021
0.969735285399	0.944051035096	0.944051035096	0.93722222729	0.93722222729	0.922444725867	0.944512786822	0.966119096051	0.966119096051	0.966119096051	0.969735285399	0.966119096051	0.95301865541	0.925282216452	0.914317286735	0.921146094541	0.95301865541	0.95301865541	0.970950594455	0.966119096051	0.984512786822	0.984512786822	0.993480407136	0.993480407136	0.989344285226	0.989344285226	0.993480407136	0.984512786822	0.984512786822	0.984512786822	0.984512786822	0.993480407136	0.993480407136	0.982839027623	0.982839027623	0.982839027623	0.978702905713	0.993480407136	0.993480407136	0.993480407136	0.993480407136
0.956634844758	0.956634844758	0.944051035096	0.944051035096	0.944051035096	0.956634844758	0.95301865541	0.956634844758	0.969735285399	0.969735285399	0.969735285399	0.969735285399	0.978702905713	0.978702905713	0.95301865541	0.944051035096	0.93722222729	0.93722222729	0.93722222729	0.922444725867	0.944051035096	0.95301865541	0.95301865541	0.942053725694	0.95301865541	0.956634844758	0.956634844758	0.95301865541	0.956634844758	0.921146094541	0.921146094541	0.921146094541	0.87831190554	0.867346975823	0.871483097734	0.914317286735	0.921146094541	0.921146094541	0.928898405799	0.921146094541	0.921146094541
0.930657638701	0.944512786822	0.944512786822	0.922444725867	0.925657344325	0.951341594628	0.951341594628	0.951341594628	0.922444725867	0.922444725867	0.922444725867	0.922444725867	0.951341594628	0.944512786822	0.955154166335	0.966119096051	0.93722222729	0.966119096051	0.966119096051	0.966119096051	0.93722222729	0.93722222729	0.93722222729	0.912725699656	0.944512786822	0.951341594628	0.922444725867	0.922444725867	0.951341594628	0.951341594628	0.951341594628	0.969735285399	0.944051035096	0.944051035096	0.944051035096	0.922444725867	0.944051035096	0.93722222729	0.914317286735	0.925282216452	0.925282216452
0.89563064021	0.880853138787	0.821537094714	0.848660329298	0.821537094714	0.830266638528	0.821537094714	0.868507405626	0.868507405626	0.912725699656	0.890657638701	0.912725699656	0.922444725867	0.922444725867	0.925657344325	0.951341594628	0.951341594628	0.951341594628	0.951341594628	0.969735285399	0.969735285399	0.966119096051	0.966119096051	0.969735285399	0.969735285399	0.966119096051	0.969735285399	0.966119096051	0.951341594628	0.951341594628	0.944051035096	0.944051035096	0.905349666421	0.89563064021	0.905349666421	0.89563064021	0.912725699656	0.922444725867	0.922444725867	0.896760475564	0.858059106889
0.880853138787	0.922444725867	0.925657344325	0.896760475564	0.88695597565	0.88695597565	0.880853138787	0.922444725867	0.951341594628	0.951341594628	0.969735285399	0.969735285399	0.966119096051	0.966119096051	0.966119096051	0.944512786822	0.912725699656	0.944512786822	0.955154166335	0.955154166335	0.966119096051	0.966119096051	0.955154166335	0.976760475564	0.955154166335	0.93646751981	0.923367079169	0.923367079169	0.923367079169	0.93646751981	0.960964047444	0.955154166335	0.970950594455	0.970950594455	0.989344285226	0.993480407136	0.993480407136	0.993480407136	0.993480407136	0.984512786822	0.984512786822
0.923367079169	0.93722222729	0.944051035096	0.944051035096	0.951341594628	0.969735285399	0.966119096051	0.93722222729	0.95301865541	0.921146094541	0.921146094541	0.905349666421	0.905349666421	0.914317286735	0.914317286735	0.925282216452	0.928898405799	0.925282216452	0.960770966668	0.982839027623	0.978702905713	0.978702905713	0.969735285399	0.951341594628	0.925657344325	0.896760475564	0.890657638701	0.896760475564	0.896760475564	0.922444725867	0.922444725867	0.912725699656	0.93722222729	0.944512786822	0.944512786822	0.944512786822	0.955154166335	0.93646751981	0.93646751981	0.923367079169	0.900462138614
0.944051035096	0.956634844758	0.956634844758	0.960770966668	0.978702905713	0.95301865541	0.95301865541	0.960770966668	0.960770966668	0.960770966668	0.978702905713	0.969735285399	0.978702905713	0.993480407136	0.989344285226	0.989344285226	0.989344285226	0.993480407136	0.989344285226	0.984512786822	0.966119096051	0.969735285399	0.951341594628	0.951341594628	0.925657344325	0.896760475564	0.890657638701	0.890657638701	0.922444725867	0.922444725867	0.880853138787	0.846439344671	0.87831190554	0.912725699656	0.868507405626	0.868507405626	0.849618268084	0.849618268084	0.879148785139	0.879148785139	0.900462138614
0.955154166335	0.93646751981	0.955154166335	0.955154166335	0.955154166335	0.966119096051	0.955154166335	0.955154166335	0.955154166335	0.955154166335	0.976760475564	0.955154166335	0.955154166335	0.955154166335	0.955154166335	0.970950594455	0.978702905713	0.984512786822	0.969735285399	0.978702905713	0.984512786822	0.969735285399	0.984512786822	0.969735285399	0.978702905713	0.970950594455	0.942053725694	0.942053725694	0.95301865541	0.93722222729	0.93722222729	0.944051035096	0.95301865541	0.95301865541	0.95301865541	0.970950594455	0.970950594455	0.978702905713	0.984512786822	0.993480407136	0.984512786822
0.93722222729	0.944051035096	0.944051035096	0.944051035096	0.944051035096	0.95301865541	0.93722222729	0.944051035096	0.905349666421	0.921146094541	0.925282216452	0.925282216452	0.928898405799	0.921146094541	0.928898405799	0.928898405799	0.960770966668	0.960770966668	0.95301865541	0.914317286735	0.921146094541	0.921146094541	0.921146094541	0.95301865541	0.95301865541	0.942053725694	0.955154166335	0.966119096051	0.955154166335	0.976760475564	0.966119096051	0.95301865541	0.942053725694	0.900462138614	0.900462138614	0.900462138614	0.857627949613	0.841146094541	0.857627949613	0.914317286735	0.914317286735
0.93722222729	0.912725699656	0.880853138787	0.821537094714	0.806784079083	0.836314596137	0.848660329298	0.867346975823	0.914317286735	0.89563064021	0.89563064021	0.89563064021	0.89563064021	0.879148785139	0.849618268084	0.810575466581	0.831686329039	0.849618268084	0.896243844584	0.912725699656	0.923367079169	0.942053725694	0.970950594455	0.970950594455	0.970950594455	0.978702905713	0.978702905713	0.978702905713	0.978702905713	0.956634844758	0.978702905713	0.989344285226	0.99831190554	0.989344285226	0.989344285226	0.970950594455	0.95301865541	0.978702905713	0.978702905713	0.966119096051	0.966119096051
0.976760475564	0.984512786822	0.984512786822	0.976760475564	0.976760475564	0.966119096051	0.966119096051	0.966119096051	0.984512786822	0.966119096051	0.969735285399	0.956634844758	0.956634844758	0.95301865541	0.970950594455	0.970950594455	0.970950594455	0.970950594455	0.970950594455	0.970950594455	0.976760475564	0.970950594455	0.978702905713	0.966119096051	0.955154166335	0.955154166335	0.976760475564	0.970950594455	0.955154166335	0.93646751981	0.930657638701	0.930657638701	0.930657638701	0.930657638701	0.930657638701	0.930657638701	0.944512786822	0.912725699656	0.944512786822	0.944512786822	0.944512786822
0.925657344325	0.925657344325	0.896760475564	0.896760475564	0.855168888484	0.855168888484	0.846439344671	0.846439344671	0.890657638701	0.87831190554	0.912725699656	0.922444725867	0.912725699656	0.912725699656	0.922444725867	0.880853138787	0.880853138787	0.868507405626	0.89563064021	0.89563064021	0.879148785139	0.89563064021	0.89563064021	0.923367079169	0.923367079169	0.93722222729	0.93722222729	0.93722222729	0.944051035096	0.925657344325	0.951341594628	0.922444725867	0.925657344325	0.951341594628	0.951341594628	0.969735285399	0.978702905713	0.978702905713	0.978702905713	0.956634844758	0.956634844758
0.966119096051	0.966119096051	0.978702905713	0.970950594455	0.966119096051	0.95301865541	0.978702905713	0.970950594455	0.978702905713	0.970950594455	0.95301865541	0.978702905713	0.978702905713	0.993480407136	0.993480407136	0.99831190554	0.99831190554	0.993480407136	0.984512786822	0.993480407136	0.993480407136	0.993480407136	0.993480407136	0.989344285226	0.993480407136	0.993480407136	0.993480407136	0.99831190554	0.99831190554	0.993480407136	0.99831190554	0.993480407136	0.993480407136	0.99831190554	0.989344285226	0.976760475564	0.970950594455	0.978702905713	0.989344285226	0.989344285226	0.989344285226
0.855168888484	0.855168888484	0.896760475564	0.896760475564	0.896760475564	0.890657638701	0.890657638701	0.855168888484	0.846439344671	0.846439344671	0.87831190554	0.87831190554	0.87831190554	0.912725699656	0.912725699656	0.930657638701	0.955154166335	0.93646751981	0.93646751981	0.93646751981	0.93646751981	0.93646751981	0.93646751981	0.909344285226	0.93646751981	0.955154166335	0.955154166335	0.966119096051	0.955154166335	0.970950594455	0.978702905713	0.966119096051	0.966119096051	0.978702905713	0.969735285399	0.984512786822	0.969735285399	0.951341594628	0.969735285399	0.951341594628	0.969735285399
0.956634844758	0.95301865541	0.914317286735	0.900462138614	0.914317286735	0.93722222729	0.942053725694	0.95301865541	0.942053725694	0.942053725694	0.942053725694	0.914317286735	0.95301865541	0.95301865541	0.95301865541	0.970950594455	0.966119096051	0.966119096051	0.955154166335	0.955154166335	0.955154166335	0.970950594455	0.978702905713	0.978702905713	0.978702905713	0.978702905713	0.956634844758	0.95301865541	0.95301865541	0.956634844758	0.956634844758	0.978702905713	0.993480407136	0.982839027623	0.978702905713	0.982839027623	0.960770966668	0.960770966668	0.960770966668	0.960770966668	0.95301865541
0.93722222729	0.944051035096	0.922444725867	0.880853138787	0.88695597565	0.880853138787	0.912725699656	0.912725699656	0.912725699656	0.93722222729	0.944051035096	0.966119096051	0.976760475564	0.976760475564	0.970950594455	0.966119096051	0.978702905713	0.982839027623	0.982839027623	0.978702905713	0.993480407136	0.99831190554	0.989344285226	0.993480407136	0.99831190554	0.993480407136	0.993480407136	0.993480407136	0.989344285226	0.984512786822	0.966119096051	0.966119096051	0.978702905713	0.978702905713	0.978702905713	0.982839027623	0.978702905713	0.982839027623	0.982839027623	0.978702905713	0.978702905713
0.848660329298	0.848660329298	0.848660329298	0.905349666421	0.880853138787	0.922444725867	0.922444725867	0.922444725867	0.925657344325	0.925657344325	0.944051035096	0.944051035096	0.944051035096	0.944051035096	0.944051035096	0.944051035096	0.93722222729	0.944051035096	0.956634844758	0.960770966668	0.956634844758	0.95301865541	0.966119096051	0.969735285399	0.956634844758	0.944051035096	0.905349666421	0.905349666421	0.944051035096	0.969735285399	0.966119096051	0.955154166335	0.970950594455	0.970950594455	0.978702905713	0.966119096051	0.978702905713	0.978702905713	0.978702905713	0.978702905713	0.978702905713
0.978702905713	0.984512786822	0.969735285399	0.969735285399	0.966119096051	0.944051035096	0.944051035096	0.93722222729	0.922444725867	0.896760475564	0.896760475564	0.88695597565	0.908562284879	0.905349666421	0.905349666421	0.944051035096	0.93722222729	0.93722222729	0.944051035096	0.925657344325	0.908562284879	0.944051035096	0.951341594628	0.966119096051	0.955154166335	0.955154166335	0.93646751981	0.955154166335	0.966119096051	0.970950594455	0.976760475564	0.976760475564	0.970950594455	0.95301865541	0.95301865541	0.960770966668	0.95301865541	0.95301865541	0.960770966668	0.95301865541	0.966119096051
0.966119096051	0.984512786822	0.989344285226	0.989344285226	0.989344285226	0.993480407136	0.99831190554	0.99831190554	0.989344285226	0.993480407136	0.993480407136	0.993480407136	0.993480407136	0.978702905713	0.982839027623	0.982839027623	0.982839027623	0.993480407136	0.982839027623	0.978702905713	0.989344285226	0.989344285226	0.989344285226	0.989344285226	0.989344285226	0.993480407136	0.99831190554	0.993480407136	0.99831190554	0.99831190554	0.99831190554	0.99831190554	0.989344285226	0.976760475564	0.960964047444	0.93646751981	0.955154166335	0.955154166335	0.970950594455	0.970950594455	0.970950594455
0.978702905713	0.978702905713	0.978702905713	0.978702905713	0.978702905713	0.978702905713	0.984512786822	0.984512786822	0.993480407136	0.984512786822	0.984512786822	0.969735285399	0.969735285399	0.944051035096	0.956634844758	0.95301865541	0.978702905713	0.966119096051	0.955154166335	0.944512786822	0.930657638701	0.930657638701	0.944512786822	0.944512786822	0.944512786822	0.930657638701	0.912725699656	0.868507405626	0.868507405626	0.831686329039	0.831686329039	0.831686329039	0.868507405626	0.868507405626	0.868507405626	0.846439344671	0.846439344671	0.784716018127	0.784716018127	0.784716018127	0.784716018127
0.978702905713	0.970950594455	0.978702905713	0.993480407136	0.989344285226	0.984512786822	0.966119096051	0.970950594455	0.966119096051	0.984512786822	0.976760475564	0.966119096051	0.951341594628	0.944512786822	0.966119096051	0.984512786822	0.976760475564	0.966119096051	0.969735285399	0.969735285399	0.944051035096	0.922444725867	0.925657344325	0.925657344325	0.896760475564	0.896760475564	0.922444725867	0.925657344325	0.896760475564	0.925657344325	0.896760475564	0.890657638701	0.922444725867	0.925657344325	0.951341594628	0.925657344325	0.896760475564	0.896760475564	0.925657344325	0.944051035096	0.956634844758
0.944051035096	0.969735285399	0.969735285399	0.978702905713	0.969735285399	0.951341594628	0.966119096051	0.978702905713	0.966119096051	0.984512786822	0.966119096051	0.984512786822	0.993480407136	0.993480407136	0.984512786822	0.966119096051	0.93722222729	0.93722222729	0.93722222729	0.944512786822	0.930657638701	0.93646751981	0.93646751981	0.955154166335	0.970950594455	0.942053725694	0.942053725694	0.93722222729	0.93722222729	0.93722222729	0.944051035096	0.93722222729	0.966119096051	0.984512786822	0.993480407136	0.99831190554	0.989344285226	0.978702905713	0.978702905713	0.969735285399	0.969735285399
0.95301865541	0.914317286735	0.914317286735	0.925282216452	0.925282216452	0.87831190554	0.87831190554	0.928898405799	0.956634844758	0.95301865541	0.970950594455	0.970950594455	0.978702905713	0.978702905713	0.970950594455	0.978702905713	0.978702905713	0.978702905713	0.978702905713	0.970950594455	0.970950594455	0.955154166335	0.955154166335	0.955154166335	0.960964047444	0.976760475564	0.970950594455	0.955154166335	0.93646751981	0.930657638701	0.930657638701	0.896243844584	0.859422767998	0.859422767998	0.87831190554	0.87831190554	0.896243844584	0.896243844584	0.923367079169	0.896243844584	0.923367079169
0.867346975823	0.921146094541	0.921146094541	0.914317286735	0.93722222729	0.93722222729	0.944051035096	0.944051035096	0.925657344325	0.925657344325	0.922444725867	0.944512786822	0.944512786822	0.922444725867	0.951341594628	0.922444725867	0.93722222729	0.93722222729	0.93722222729	0.944051035096	0.969735285399	0.966119096051	0.966119096051	0.984512786822	0.989344285226	0.989344285226	0.989344285226	0.99831190554	0.99831190554	0.99831190554	0.993480407136	0.993480407136	0.984512786822	0.984512786822	0.984512786822	0.969735285399	0.969735285399	0.969735285399	0.984512786822	0.993480407136	0.993480407136
0.942053725694	0.93722222729	0.93722222729	0.93722222729	0.944051035096	0.969735285399	0.951341594628	0.951341594628	0.951341594628	0.951341594628	0.951341594628	0.969735285399	0.966119096051	0.955154166335	0.93722222729	0.93722222729	0.944512786822	0.93722222729	0.95301865541	0.978702905713	0.970950594455	0.955154166335	0.970950594455	0.989344285226	0.99831190554	0.99831190554	0.989344285226	0.989344285226	0.993480407136	0.978702905713	0.966119096051	0.966119096051	0.966119096051	0.966119096051	0.966119096051	0.978702905713	0.978702905713	0.966119096051	0.966119096051	0.95301865541	0.95301865541
0.896243844584	0.868507405626	0.880853138787	0.89563064021	0.89563064021	0.914317286735	0.93722222729	0.93722222729	0.93722222729	0.922444725867	0.922444725867	0.896760475564	0.896760475564	0.925657344325	0.944051035096	0.944051035096	0.93722222729	0.942053725694	0.970950594455	0.955154166335	0.955154166335	0.955154166335	0.970950594455	0.978702905713	0.978702905713	0.970950594455	0.976760475564	0.955154166335	0.955154166335	0.970950594455	0.970950594455	0.970950594455	0.978702905713	0.960770966668	0.960770966668	0.956634844758	0.95301865541	0.970950594455	0.966119096051	0.93722222729	0.93722222729
0.922444725867	0.922444725867	0.88695597565	0.925657344325	0.922444725867	0.896760475564	0.896760475564	0.855168888484	0.855168888484	0.855168888484	0.855168888484	0.88695597565	0.922444725867	0.922444725867	0.912725699656	0.922444725867	0.88695597565	0.855168888484	0.88695597565	0.88695597565	0.908562284879	0.944051035096	0.944051035096	0.95301865541	0.93722222729	0.944051035096	0.966119096051	0.955154166335	0.955154166335	0.976760475564	0.989344285226	0.989344285226	0.976760475564	0.976760475564	0.984512786822	0.976760475564	0.984512786822	0.993480407136	0.993480407136	0.993480407136	0.993480407136
0.955154166335	0.955154166335	0.970950594455	0.955154166335	0.960964047444	0.955154166335	0.955154166335	0.944512786822	0.944512786822	0.944512786822	0.944512786822	0.944512786822	0.944512786822	0.944512786822	0.922444725867	0.944051035096	0.969735285399	0.978702905713	0.982839027623	0.993480407136	0.984512786822	0.993480407136	0.984512786822	0.966119096051	0.955154166335	0.970950594455	0.970950594455	0.970950594455	0.970950594455	0.970950594455	0.970950594455	0.976760475564	0.989344285226	0.989344285226	0.989344285226	0.989344285226	0.993480407136	0.993480407136	0.993480407136	0.984512786822	0.989344285226
0.909344285226	0.896243844584	0.930657638701	0.930657638701	0.955154166335	0.930657638701	0.93646751981	0.955154166335	0.970950594455	0.978702905713	0.978702905713	0.966119096051	0.966119096051	0.966119096051	0.944512786822	0.966119096051	0.966119096051	0.966119096051	0.966119096051	0.969735285399	0.966119096051	0.966119096051	0.966119096051	0.970950594455	0.978702905713	0.966119096051	0.969735285399	0.978702905713	0.978702905713	0.960770966668	0.925282216452	0.914317286735	0.914317286735	0.925282216452	0.925282216452	0.928898405799	0.928898405799	0.925282216452	0.925282216452	0.921146094541	0.925282216452
0.966119096051	0.984512786822	0.984512786822	0.984512786822	0.969735285399	0.969735285399	0.969735285399	0.966119096051	0.966119096051	0.976760475564	0.960964047444	0.955154166335	0.944512786822	0.912725699656	0.912725699656	0.890657638701	0.890657638701	0.896760475564	0.922444725867	0.922444725867	0.951341594628	0.951341594628	0.966119096051	0.969735285399	0.951341594628	0.969735285399	0.966119096051	0.976760475564	0.989344285226	0.970950594455	0.970950594455	0.970950594455	0.955154166335	0.955154166335	0.970950594455	0.978702905713	0.969735285399	0.969735285399	0.951341594628	0.966119096051	0.955154166335
0.956634844758	0.960770966668	0.956634844758	0.944051035096	0.956634844758	0.95301865541	0.95301865541	0.944051035096	0.922444725867	0.922444725867	0.925657344325	0.925657344325	0.922444725867	0.922444725867	0.944512786822	0.955154166335	0.955154166335	0.955154166335	0.955154166335	0.955154166335	0.944512786822	0.922444725867	0.905349666421	0.908562284879	0.905349666421	0.854763166162	0.854763166162	0.854763166162	0.905349666421	0.944051035096	0.944051035096	0.944051035096	0.944051035096	0.956634844758	0.95301865541	0.93722222729	0.922444725867	0.922444725867	0.944051035096	0.93722222729	0.942053725694
0.923367079169	0.879148785139	0.879148785139	0.879148785139	0.879148785139	0.89563064021	0.89563064021	0.914317286735	0.914317286735	0.914317286735	0.942053725694	0.942053725694	0.942053725694	0.923367079169	0.923367079169	0.923367079169	0.923367079169	0.955154166335	0.966119096051	0.976760475564	0.970950594455	0.955154166335	0.966119096051	0.978702905713	0.993480407136	0.993480407136	0.993480407136	0.993480407136	0.984512786822	0.966119096051	0.969735285399	0.969735285399	0.978702905713	0.978702905713	0.989344285226	0.993480407136	0.993480407136	0.989344285226	0.970950594455	0.966119096051	0.93722222729
0.966119096051	0.944512786822	0.944512786822	0.944512786822	0.944512786822	0.955154166335	0.960964047444	0.955154166335	0.970950594455	0.955154166335	0.930657638701	0.955154166335	0.955154166335	0.942053725694	0.942053725694	0.95301865541	0.960770966668	0.960770966668	0.978702905713	0.956634844758	0.978702905713	0.982839027623	0.978702905713	0.982839027623	0.978702905713	0.984512786822	0.989344285226	0.978702905713	0.978702905713	0.978702905713	0.978702905713	0.989344285226	0.976760475564	0.955154166335	0.955154166335	0.966119096051	0.969735285399	0.944051035096	0.944051035096	0.944051035096	0.921146094541
0.969735285399	0.978702905713	0.978702905713	0.966119096051	0.970950594455	0.942053725694	0.942053725694	0.95301865541	0.978702905713	0.978702905713	0.978702905713	0.969735285399	0.951341594628	0.951341594628	0.951341594628	0.944512786822	0.922444725867	0.922444725867	0.922444725867	0.912725699656	0.930657638701	0.912725699656	0.880853138787	0.821537094714	0.868507405626	0.868507405626	0.868507405626	0.831686329039	0.831686329039	0.782839027623	0.831686329039	0.87831190554	0.87831190554	0.912725699656	0.912725699656	0.922444725867	0.951341594628	0.951341594628	0.951341594628	0.951341594628	0.966119096051
0.960770966668	0.960770966668	0.925282216452	0.921146094541	0.928898405799	0.921146094541	0.905349666421	0.905349666421	0.908562284879	0.908562284879	0.905349666421	0.944051035096	0.944051035096	0.93722222729	0.912725699656	0.912725699656	0.912725699656	0.896243844584	0.872523208639	0.872523208639	0.879813768171	0.840770966668	0.840770966668	0.872523208639	0.872523208639	0.823675907222	0.872523208639	0.872523208639	0.872523208639	0.872523208639	0.855428149193	0.855428149193	0.872523208639	0.872523208639	0.896243844584	0.930657638701	0.930657638701	0.944512786822	0.966119096051	0.969735285399	0.966119096051
0.900462138614	0.879148785139	0.879148785139	0.855428149193	0.823675907222	0.757668106716	0.757668106716	0.791483097734	0.817425458595	0.791483097734	0.855428149193	0.855428149193	0.855428149193	0.855428149193	0.823675907222	0.823675907222	0.833480407136	0.872523208639	0.872523208639	0.872523208639	0.840770966668	0.879813768171	0.879813768171	0.872523208639	0.872523208639	0.902053725694	0.902053725694	0.909344285226	0.909344285226	0.872523208639	0.872523208639	0.872523208639	0.896243844584	0.923367079169	0.923367079169	0.923367079169	0.923367079169	0.912725699656	0.912725699656	0.912725699656	0.868507405626
0.993480407136	0.993480407136	0.982839027623	0.960770966668	0.978702905713	0.960770966668	0.956634844758	0.960770966668	0.960770966668	0.960770966668	0.982839027623	0.978702905713	0.969735285399	0.966119096051	0.944512786822	0.944512786822	0.944512786822	0.944512786822	0.93722222729	0.923367079169	0.902053725694	0.902053725694	0.902053725694	0.902053725694	0.896243844584	0.849618268084	0.855428149193	0.849618268084	0.896243844584	0.872523208639	0.902053725694	0.879148785139	0.923367079169	0.93646751981	0.955154166335	0.976760475564	0.976760475564	0.976760475564	0.984512786822	0.976760475564	0.989344285226
0.955154166335	0.93722222729	0.923367079169	0.900462138614	0.942053725694	0.95301865541	0.95301865541	0.944051035096	0.944051035096	0.922444725867	0.925657344325	0.922444725867	0.890657638701	0.855168888484	0.896760475564	0.922444725867	0.93722222729	0.93722222729	0.912725699656	0.930657638701	0.930657638701	0.955154166335	0.976760475564	0.960964047444	0.955154166335	0.955154166335	0.955154166335	0.944512786822	0.944512786822	0.944512786822	0.966119096051	0.944051035096	0.944051035096	0.944051035096	0.905349666421	0.908562284879	0.925657344325	0.896760475564	0.896760475564	0.925657344325	0.951341594628
0.984512786822	0.984512786822	0.984512786822	0.984512786822	0.976760475564	0.976760475564	0.989344285226	0.99831190554	0.99831190554	0.993480407136	0.984512786822	0.976760475564	0.989344285226	0.99831190554	0.989344285226	0.989344285226	0.984512786822	0.989344285226	0.993480407136	0.993480407136	0.993480407136	0.993480407136	0.989344285226	0.989344285226	0.989344285226	0.99831190554	0.99831190554	0.99831190554	0.993480407136	0.993480407136	0.993480407136	0.99831190554	0.99831190554	0.993480407136	0.993480407136	0.993480407136	0.993480407136	0.99831190554	0.99831190554	0.993480407136	0.984512786822
0.930657638701	0.923367079169	0.942053725694	0.942053725694	0.955154166335	0.960964047444	0.976760475564	0.976760475564	0.989344285226	0.99831190554	0.993480407136	0.99831190554	0.993480407136	0.993480407136	0.993480407136	0.984512786822	0.969735285399	0.966119096051	0.966119096051	0.955154166335	0.970950594455	0.970950594455	0.955154166335	0.930657638701	0.923367079169	0.923367079169	0.955154166335	0.930657638701	0.955154166335	0.955154166335	0.966119096051	0.93722222729	0.922444725867	0.922444725867	0.896760475564	0.858059106889	0.896760475564	0.896760475564	0.896760475564	0.896760475564	0.922444725867
0.923367079169	0.923367079169	0.93646751981	0.93646751981	0.930657638701	0.955154166335	0.976760475564	0.976760475564	0.984512786822	0.984512786822	0.976760475564	0.966119096051	0.955154166335	0.966119096051	0.944512786822	0.944512786822	0.944512786822	0.966119096051	0.966119096051	0.976760475564	0.976760475564	0.955154166335	0.955154166335	0.944512786822	0.951341594628	0.951341594628	0.925657344325	0.925657344325	0.951341594628	0.969735285399	0.984512786822	0.984512786822	0.993480407136	0.99831190554	0.99831190554	0.993480407136	0.978702905713	0.978702905713	0.978702905713	0.969735285399	0.969735285399
0.993480407136	0.99831190554	0.99831190554	0.99831190554	0.993480407136	0.993480407136	0.989344285226	0.989344285226	0.989344285226	0.976760475564	0.976760475564	0.976760475564	0.989344285226	0.984512786822	0.989344285226	0.993480407136	0.993480407136	0.984512786822	0.984512786822	0.984512786822	0.984512786822	0.966119096051	0.944051035096	0.944051035096	0.944051035096	0.93722222729	0.912725699656	0.87831190554	0.831686329039	0.846439344671	0.799813768171	0.749227267911	0.749227267911	0.784716018127	0.831686329039	0.831686329039	0.846439344671	0.831686329039	0.810575466581	0.810575466581	0.810575466581
0.960770966668	0.956634844758	0.969735285399	0.978702905713	0.978702905713	0.978702905713	0.978702905713	0.982839027623	0.993480407136	0.993480407136	0.989344285226	0.978702905713	0.969735285399	0.969735285399	0.969735285399	0.969735285399	0.969735285399	0.969735285399	0.966119096051	0.966119096051	0.955154166335	0.930657638701	0.923367079169	0.930657638701	0.944512786822	0.93722222729	0.93722222729	0.923367079169	0.923367079169	0.900462138614	0.914317286735	0.914317286735	0.921146094541	0.921146094541	0.925282216452	0.925282216452	0.925282216452	0.960770966668	0.95301865541	0.956634844758	0.95301865541
0.955154166335	0.976760475564	0.984512786822	0.984512786822	0.993480407136	0.978702905713	0.989344285226	0.993480407136	0.978702905713	0.978702905713	0.978702905713	0.969735285399	0.951341594628	0.944512786822	0.912725699656	0.896243844584	0.912725699656	0.912725699656	0.930657638701	0.930657638701	0.930657638701	0.955154166335	0.966119096051	0.951341594628	0.969735285399	0.966119096051	0.966119096051	0.95301865541	0.942053725694	0.942053725694	0.93722222729	0.944051035096	0.944051035096	0.93722222729	0.923367079169	0.923367079169	0.923367079169	0.923367079169	0.902053725694	0.879148785139	0.900462138614
0.905349666421	0.880853138787	0.905349666421	0.905349666421	0.88695597565	0.855168888484	0.858059106889	0.858059106889	0.855168888484	0.855168888484	0.890657638701	0.896760475564	0.896760475564	0.922444725867	0.896760475564	0.896760475564	0.896760475564	0.890657638701	0.912725699656	0.868507405626	0.868507405626	0.868507405626	0.849618268084	0.817425458595	0.879148785139	0.923367079169	0.923367079169	0.93722222729	0.93722222729	0.95301865541	0.956634844758	0.969735285399	0.978702905713	0.978702905713	0.984512786822	0.984512786822	0.984512786822	0.984512786822	0.984512786822	0.969735285399	0.969735285399
0.922444725867	0.922444725867	0.912725699656	0.912725699656	0.890657638701	0.890657638701	0.922444725867	0.922444725867	0.944512786822	0.944512786822	0.930657638701	0.955154166335	0.955154166335	0.93646751981	0.93646751981	0.93646751981	0.923367079169	0.923367079169	0.923367079169	0.923367079169	0.923367079169	0.923367079169	0.942053725694	0.970950594455	0.970950594455	0.970950594455	0.955154166335	0.93722222729	0.944051035096	0.925657344325	0.951341594628	0.944512786822	0.912725699656	0.922444725867	0.912725699656	0.868507405626	0.879148785139	0.89563064021	0.912725699656	0.896243844584	0.912725699656
0.925657344325	0.925657344325	0.944051035096	0.95301865541	0.956634844758	0.95301865541	0.960770966668	0.960770966668	0.95301865541	0.921146094541	0.914317286735	0.89563064021	0.914317286735	0.914317286735	0.93722222729	0.93722222729	0.942053725694	0.942053725694	0.942053725694	0.942053725694	0.942053725694	0.93722222729	0.95301865541	0.95301865541	0.95301865541	0.970950594455	0.978702905713	0.966119096051	0.966119096051	0.969735285399	0.969735285399	0.978702905713	0.978702905713	0.982839027623	0.982839027623	0.960770966668	0.978702905713	0.978702905713	0.978702905713	0.956634844758	0.956634844758
0.966119096051	0.944512786822	0.922444725867	0.944051035096	0.908562284879	0.908562284879	0.921146094541	0.921146094541	0.956634844758	0.95301865541	0.960770966668	0.956634844758	0.95301865541	0.942053725694	0.95301865541	0.960770966668	0.956634844758	0.956634844758	0.956634844758	0.956634844758	0.978702905713	0.978702905713	0.978702905713	0.989344285226	0.993480407136	0.984512786822	0.984512786822	0.989344285226	0.976760475564	0.955154166335	0.976760475564	0.970950594455	0.976760475564	0.955154166335	0.955154166335	0.966119096051	0.951341594628	0.922444725867	0.925657344325	0.922444725867	0.925657344325
0.966119096051	0.969735285399	0.978702905713	0.978702905713	0.960770966668	0.960770966668	0.95301865541	0.95301865541	0.914317286735	0.93722222729	0.955154166335	0.955154166335	0.955154166335	0.930657638701	0.955154166335	0.955154166335	0.970950594455	0.955154166335	0.955154166335	0.955154166335	0.93646751981	0.955154166335	0.944512786822	0.966119096051	0.978702905713	0.95301865541	0.960770966668	0.982839027623	0.978702905713	0.978702905713	0.978702905713	0.978702905713	0.978702905713	0.978702905713	0.978702905713	0.978702905713	0.95301865541	0.95301865541	0.95301865541	0.95301865541	0.914317286735
0.982839027623	0.978702905713	0.989344285226	0.993480407136	0.984512786822	0.966119096051	0.966119096051	0.966119096051	0.966119096051	0.955154166335	0.942053725694	0.970950594455	0.976760475564	0.970950594455	0.978702905713	0.978702905713	0.978702905713	0.989344285226	0.976760475564	0.976760475564	0.976760475564	0.960964047444	0.960964047444	0.955154166335	0.955154166335	0.970950594455	0.978702905713	0.978702905713	0.95301865541	0.921146094541	0.921146094541	0.87831190554	0.87831190554	0.867346975823	0.914317286735	0.900462138614	0.914317286735	0.95301865541	0.944051035096	0.944051035096	0.951341594628
0.922444725867	0.922444725867	0.922444725867	0.922444725867	0.925657344325	0.922444725867	0.944051035096	0.956634844758	0.95301865541	0.95301865541	0.93722222729	0.944051035096	0.944051035096	0.93722222729	0.955154166335	0.966119096051	0.955154166335	0.966119096051	0.966119096051	0.95301865541	0.95301865541	0.942053725694	0.914317286735	0.914317286735	0.900462138614	0.900462138614	0.914317286735	0.914317286735	0.914317286735	0.914317286735	0.95301865541	0.960770966668	0.95301865541	0.95301865541	0.956634844758	0.921146094541	0.905349666421	0.905349666421	0.922444725867	0.922444725867	0.93722222729
0.93722222729	0.912725699656	0.912725699656	0.880853138787	0.848660329298	0.848660329298	0.848660329298	0.848660329298	0.836314596137	0.836314596137	0.836314596137	0.879148785139	0.89563064021	0.93722222729	0.912725699656	0.912725699656	0.93722222729	0.923367079169	0.923367079169	0.923367079169	0.93722222729	0.966119096051	0.969735285399	0.969735285399	0.969735285399	0.969735285399	0.966119096051	0.984512786822	0.989344285226	0.989344285226	0.989344285226	0.989344285226	0.976760475564	0.984512786822	0.978702905713	0.970950594455	0.978702905713	0.978702905713	0.969735285399	0.951341594628	0.966119096051
0.95301865541	0.93722222729	0.955154166335	0.976760475564	0.989344285226	0.978702905713	0.978702905713	0.95301865541	0.960770966668	0.982839027623	0.982839027623	0.978702905713	0.978702905713	0.978702905713	0.978702905713	0.966119096051	0.966119096051	0.976760475564	0.989344285226	0.976760475564	0.966119096051	0.969735285399	0.984512786822	0.984512786822	0.989344285226	0.989344285226	0.978702905713	0.978702905713	0.982839027623	0.978702905713	0.993480407136	0.984512786822	0.984512786822	0.993480407136	0.982839027623	0.978702905713	0.982839027623	0.982839027623	0.960770966668	0.982839027623	0.978702905713
0.951341594628	0.925657344325	0.922444725867	0.925657344325	0.925657344325	0.88695597565	0.88695597565	0.854763166162	0.854763166162	0.908562284879	0.944051035096	0.944051035096	0.969735285399	0.984512786822	0.984512786822	0.989344285226	0.984512786822	0.984512786822	0.989344285226	0.989344285226	0.978702905713	0.978702905713	0.969735285399	0.951341594628	0.969735285399	0.956634844758	0.944051035096	0.969735285399	0.969735285399	0.969735285399	0.978702905713	0.978702905713	0.978702905713	0.969735285399	0.969735285399	0.984512786822	0.984512786822	0.966119096051	0.966119096051	0.966119096051	0.966119096051
0.942053725694	0.95301865541	0.95301865541	0.95301865541	0.942053725694	0.95301865541	0.944051035096	0.944051035096	0.944051035096	0.956634844758	0.956634844758	0.956634844758	0.960770966668	0.95301865541	0.95301865541	0.95301865541	0.95301865541	0.956634844758	0.956634844758	0.960770966668	0.960770966668	0.956634844758	0.960770966668	0.982839027623	0.978702905713	0.993480407136	0.993480407136	0.993480407136	0.978702905713	0.978702905713	0.989344285226	0.989344285226	0.993480407136	0.984512786822	0.993480407136	0.989344285226	0.989344285226	0.989344285226	0.989344285226	0.984512786822	0.969735285399
0.978702905713	0.982839027623	0.960770966668	0.956634844758	0.960770966668	0.956634844758	0.956634844758	0.95301865541	0.970950594455	0.978702905713	0.966119096051	0.966119096051	0.951341594628	0.951341594628	0.951341594628	0.969735285399	0.969735285399	0.984512786822	0.966119096051	0.966119096051	0.944512786822	0.944512786822	0.955154166335	0.976760475564	0.966119096051	0.976760475564	0.976760475564	0.984512786822	0.978702905713	0.984512786822	0.993480407136	0.982839027623	0.960770966668	0.982839027623	0.982839027623	0.993480407136	0.993480407136	0.993480407136	0.993480407136	0.993480407136	0.993480407136
0.955154166335	0.976760475564	0.966119096051	0.955154166335	0.955154166335	0.955154166335	0.966119096051	0.955154166335	0.955154166335	0.966119096051	0.984512786822	0.969735285399	0.969735285399	0.969735285399	0.969735285399	0.966119096051	0.944512786822	0.93722222729	0.944051035096	0.93722222729	0.912725699656	0.923367079169	0.89563064021	0.905349666421	0.89563064021	0.905349666421	0.880853138787	0.922444725867	0.922444725867	0.905349666421	0.944051035096	0.925657344325	0.922444725867	0.944512786822	0.951341594628	0.969735285399	0.966119096051	0.966119096051	0.944051035096	0.944051035096	0.944051035096
0.88695597565	0.88695597565	0.88695597565	0.88695597565	0.88695597565	0.88695597565	0.905349666421	0.880853138787	0.88695597565	0.922444725867	0.922444725867	0.925657344325	0.88695597565	0.880853138787	0.855168888484	0.855168888484	0.855168888484	0.858059106889	0.858059106889	0.896760475564	0.896760475564	0.896760475564	0.890657638701	0.922444725867	0.925657344325	0.922444725867	0.944512786822	0.944512786822	0.944512786822	0.966119096051	0.951341594628	0.966119096051	0.966119096051	0.966119096051	0.955154166335	0.966119096051	0.955154166335	0.970950594455	0.978702905713	0.984512786822	0.978702905713
0.978702905713	0.978702905713	0.970950594455	0.970950594455	0.942053725694	0.923367079169	0.912725699656	0.880853138787	0.880853138787	0.890657638701	0.896760475564	0.890657638701	0.890657638701	0.922444725867	0.944512786822	0.912725699656	0.912725699656	0.912725699656	0.912725699656	0.930657638701	0.93646751981	0.955154166335	0.966119096051	0.978702905713	0.95301865541	0.960770966668	0.960770966668	0.956634844758	0.944051035096	0.944051035096	0.93722222729	0.912725699656	0.93722222729	0.944051035096	0.921146094541	0.95301865541	0.960770966668	0.960770966668	0.982839027623	0.982839027623	0.960770966668
0.88695597565	0.88695597565	0.905349666421	0.905349666421	0.921146094541	0.921146094541	0.921146094541	0.95301865541	0.970950594455	0.955154166335	0.966119096051	0.984512786822	0.966119096051	0.966119096051	0.966119096051	0.951341594628	0.944512786822	0.955154166335	0.923367079169	0.923367079169	0.93646751981	0.93646751981	0.960964047444	0.955154166335	0.930657638701	0.923367079169	0.93722222729	0.944512786822	0.930657638701	0.93646751981	0.955154166335	0.923367079169	0.896243844584	0.912725699656	0.922444725867	0.925657344325	0.88695597565	0.88695597565	0.858059106889	0.855168888484	0.890657638701
0.880853138787	0.912725699656	0.922444725867	0.922444725867	0.922444725867	0.925657344325	0.922444725867	0.944051035096	0.944051035096	0.956634844758	0.928898405799	0.87831190554	0.87831190554	0.87831190554	0.871483097734	0.871483097734	0.87831190554	0.87831190554	0.921146094541	0.956634844758	0.978702905713	0.978702905713	0.969735285399	0.984512786822	0.984512786822	0.969735285399	0.969735285399	0.966119096051	0.944051035096	0.944051035096	0.905349666421	0.867346975823	0.867346975823	0.921146094541	0.95301865541	0.960770966668	0.982839027623	0.993480407136	0.984512786822	0.976760475564	0.976760475564
0.976760475564	0.955154166335	0.960964047444	0.976760475564	0.976760475564	0.976760475564	0.989344285226	0.976760475564	0.989344285226	0.989344285226	0.989344285226	0.989344285226	0.993480407136	0.993480407136	0.993480407136	0.984512786822	0.976760475564	0.976760475564	0.960964047444	0.960964047444	0.955154166335	0.955154166335	0.955154166335	0.93646751981	0.923367079169	0.923367079169	0.900462138614	0.914317286735	0.914317286735	0.942053725694	0.95301865541	0.970950594455	0.989344285226	0.989344285226	0.989344285226	0.976760475564	0.984512786822	0.984512786822	0.976760475564	0.984512786822	0.984512786822
0.944512786822	0.944512786822	0.912725699656	0.890657638701	0.896760475564	0.896760475564	0.925657344325	0.922444725867	0.925657344325	0.951341594628	0.925657344325	0.925657344325	0.922444725867	0.925657344325	0.944051035096	0.944051035096	0.922444725867	0.944051035096	0.944051035096	0.944051035096	0.93722222729	0.944051035096	0.944051035096	0.93722222729	0.966119096051	0.984512786822	0.984512786822	0.966119096051	0.978702905713	0.970950594455	0.976760475564	0.984512786822	0.984512786822	0.993480407136	0.993480407136	0.982839027623	0.978702905713	0.970950594455	0.942053725694	0.970950594455	0.970950594455
0.960770966668	0.960770966668	0.956634844758	0.956634844758	0.944051035096	0.944051035096	0.908562284879	0.908562284879	0.944051035096	0.944051035096	0.944051035096	0.944051035096	0.944051035096	0.93722222729	0.93722222729	0.944512786822	0.966119096051	0.969735285399	0.966119096051	0.966119096051	0.969735285399	0.969735285399	0.969735285399	0.984512786822	0.984512786822	0.984512786822	0.984512786822	0.984512786822	0.984512786822	0.969735285399	0.966119096051	0.966119096051	0.978702905713	0.978702905713	0.982839027623	0.960770966668	0.928898405799	0.928898405799	0.928898405799	0.928898405799	0.925282216452
0.960770966668	0.960770966668	0.956634844758	0.95301865541	0.95301865541	0.95301865541	0.942053725694	0.942053725694	0.95301865541	0.914317286735	0.900462138614	0.942053725694	0.955154166335	0.93722222729	0.923367079169	0.923367079169	0.930657638701	0.896243844584	0.909344285226	0.909344285226	0.896243844584	0.923367079169	0.923367079169	0.923367079169	0.955154166335	0.944512786822	0.944512786822	0.944512786822	0.922444725867	0.922444725867	0.951341594628	0.969735285399	0.978702905713	0.970950594455	0.970950594455	0.970950594455	0.970950594455	0.970950594455	0.970950594455	0.95301865541	0.942053725694
0.93646751981	0.909344285226	0.930657638701	0.955154166335	0.970950594455	0.955154166335	0.966119096051	0.969735285399	0.978702905713	0.956634844758	0.956634844758	0.944051035096	0.944051035096	0.944051035096	0.95301865541	0.95301865541	0.95301865541	0.95301865541	0.95301865541	0.914317286735	0.900462138614	0.900462138614	0.900462138614	0.900462138614	0.879148785139	0.849618268084	0.868507405626	0.846439344671	0.799813768171	0.782839027623	0.716831227117	0.648898405799	0.669860916205	0.669860916205	0.669860916205	0.648898405799	0.669860916205	0.735868716711	0.782839027623	0.782839027623	0.782839027623
0.846439344671	0.846439344671	0.846439344671	0.846439344671	0.868507405626	0.868507405626	0.806784079083	0.76774127758	0.716831227117	0.716831227117	0.716831227117	0.716831227117	0.716831227117	0.735868716711	0.735868716711	0.735868716711	0.782839027623	0.782839027623	0.782839027623	0.831686329039	0.846439344671	0.846439344671	0.846439344671	0.890657638701	0.890657638701	0.890657638701	0.896760475564	0.925657344325	0.925657344325	0.925657344325	0.925657344325	0.925657344325	0.925657344325	0.925657344325	0.922444725867	0.944051035096	0.944051035096	0.905349666421	0.905349666421	0.908562284879	0.854763166162
0.993480407136	0.993480407136	0.984512786822	0.969735285399	0.978702905713	0.993480407136	0.99831190554	0.99831190554	0.99831190554	0.99831190554	0.99831190554	0.993480407136	0.993480407136	0.984512786822	0.976760475564	0.984512786822	0.966119096051	0.95301865541	0.956634844758	0.956634844758	0.921146094541	0.921146094541	0.921146094541	0.914317286735	0.905349666421	0.854763166162	0.854763166162	0.854763166162	0.830266638528	0.833156856932	0.833156856932	0.858059106889	0.855168888484	0.858059106889	0.858059106889	0.855168888484	0.858059106889	0.858059106889	0.81646751981	0.81646751981	0.759778182687
0.896760475564	0.922444725867	0.896760475564	0.896760475564	0.890657638701	0.890657638701	0.922444725867	0.922444725867	0.925657344325	0.944051035096	0.93722222729	0.95301865541	0.95301865541	0.95301865541	0.95301865541	0.95301865541	0.95301865541	0.914317286735	0.914317286735	0.914317286735	0.857627949613	0.867346975823	0.848660329298	0.848660329298	0.848660329298	0.857627949613	0.857627949613	0.848660329298	0.848660329298	0.867346975823	0.867346975823	0.87831190554	0.867346975823	0.854763166162	0.854763166162	0.854763166162	0.854763166162	0.854763166162	0.854763166162	0.870559594282	0.867346975823
0.944512786822	0.955154166335	0.923367079169	0.879148785139	0.879148785139	0.879148785139	0.879148785139	0.879148785139	0.896243844584	0.859422767998	0.896243844584	0.859422767998	0.859422767998	0.87831190554	0.87831190554	0.87831190554	0.87831190554	0.87831190554	0.912725699656	0.922444725867	0.912725699656	0.87831190554	0.846439344671	0.846439344671	0.846439344671	0.846439344671	0.846439344671	0.880853138787	0.880853138787	0.846439344671	0.880853138787	0.830266638528	0.830266638528	0.830266638528	0.830266638528	0.88695597565	0.908562284879	0.908562284879	0.905349666421	0.880853138787	0.880853138787
0.735868716711	0.735868716711	0.799813768171	0.846439344671	0.846439344671	0.846439344671	0.846439344671	0.846439344671	0.868507405626	0.880853138787	0.880853138787	0.880853138787	0.880853138787	0.880853138787	0.880853138787	0.905349666421	0.905349666421	0.914317286735	0.914317286735	0.914317286735	0.857627949613	0.857627949613	0.857627949613	0.836314596137	0.806784079083	0.806784079083	0.821537094714	0.821537094714	0.830266638528	0.795852844411	0.784716018127	0.795852844411	0.795852844411	0.795852844411	0.795852844411	0.801369769766	0.801369769766	0.801369769766	0.757151475737	0.757151475737	0.757151475737
0.976760475564	0.955154166335	0.955154166335	0.930657638701	0.909344285226	0.930657638701	0.896243844584	0.879148785139	0.879148785139	0.849618268084	0.849618268084	0.823675907222	0.823675907222	0.849618268084	0.849618268084	0.849618268084	0.849618268084	0.849618268084	0.810575466581	0.831686329039	0.831686329039	0.831686329039	0.846439344671	0.831686329039	0.831686329039	0.846439344671	0.831686329039	0.831686329039	0.784716018127	0.784716018127	0.784716018127	0.749227267911	0.749227267911	0.795852844411	0.846439344671	0.855168888484	0.855168888484	0.855168888484	0.855168888484	0.858059106889	0.858059106889
0.966119096051	0.969735285399	0.984512786822	0.984512786822	0.984512786822	0.984512786822	0.993480407136	0.993480407136	0.993480407136	0.993480407136	0.99831190554	0.993480407136	0.993480407136	0.993480407136	0.99831190554	0.99831190554	0.99831190554	0.99831190554	0.99831190554	0.993480407136	0.989344285226	0.978702905713	0.982839027623	0.978702905713	0.970950594455	0.970950594455	0.970950594455	0.966119096051	0.966119096051	0.95301865541	0.95301865541	0.966119096051	0.966119096051	0.966119096051	0.970950594455	0.955154166335	0.955154166335	0.955154166335	0.966119096051	0.966119096051	0.966119096051
0.871483097734	0.914317286735	0.900462138614	0.89563064021	0.914317286735	0.921146094541	0.921146094541	0.956634844758	0.944051035096	0.944051035096	0.951341594628	0.922444725867	0.944512786822	0.951341594628	0.969735285399	0.978702905713	0.956634844758	0.960770966668	0.95301865541	0.966119096051	0.944512786822	0.966119096051	0.970950594455	0.942053725694	0.95301865541	0.942053725694	0.942053725694	0.942053725694	0.955154166335	0.942053725694	0.95301865541	0.944051035096	0.921146094541	0.914317286735	0.95301865541	0.93722222729	0.922444725867	0.951341594628	0.951341594628	0.951341594628	0.969735285399
0.955154166335	0.955154166335	0.942053725694	0.942053725694	0.93722222729	0.93722222729	0.95301865541	0.966119096051	0.966119096051	0.984512786822	0.984512786822	0.984512786822	0.984512786822	0.984512786822	0.978702905713	0.956634844758	0.95301865541	0.95301865541	0.95301865541	0.95301865541	0.95301865541	0.970950594455	0.976760475564	0.989344285226	0.989344285226	0.993480407136	0.989344285226	0.99831190554	0.989344285226	0.978702905713	0.978702905713	0.978702905713	0.978702905713	0.978702905713	0.984512786822	0.989344285226	0.989344285226	0.978702905713	0.982839027623	0.982839027623	0.993480407136
0.93722222729	0.922444725867	0.88695597565	0.88695597565	0.922444725867	0.925657344325	0.922444725867	0.951341594628	0.922444725867	0.922444725867	0.925657344325	0.951341594628	0.951341594628	0.951341594628	0.969735285399	0.978702905713	0.978702905713	0.989344285226	0.976760475564	0.989344285226	0.978702905713	0.966119096051	0.966119096051	0.984512786822	0.993480407136	0.982839027623	0.978702905713	0.978702905713	0.960770966668	0.960770966668	0.960770966668	0.960770966668	0.978702905713	0.969735285399	0.951341594628	0.951341594628	0.925657344325	0.922444725867	0.922444725867	0.93722222729	0.944051035096
0.925657344325	0.922444725867	0.912725699656	0.912725699656	0.930657638701	0.944512786822	0.922444725867	0.88695597565	0.88695597565	0.880853138787	0.922444725867	0.925657344325	0.896760475564	0.896760475564	0.896760475564	0.922444725867	0.905349666421	0.944051035096	0.93722222729	0.93722222729	0.944051035096	0.956634844758	0.960770966668	0.960770966668	0.925282216452	0.914317286735	0.921146094541	0.921146094541	0.914317286735	0.921146094541	0.921146094541	0.908562284879	0.921146094541	0.95301865541	0.95301865541	0.978702905713	0.984512786822	0.969735285399	0.951341594628	0.951341594628	0.951341594628
0.970950594455	0.970950594455	0.966119096051	0.966119096051	0.93722222729	0.966119096051	0.976760475564	0.976760475564	0.970950594455	0.970950594455	0.978702905713	0.960770966668	0.960770966668	0.928898405799	0.921146094541	0.905349666421	0.905349666421	0.914317286735	0.914317286735	0.867346975823	0.848660329298	0.848660329298	0.857627949613	0.836314596137	0.841146094541	0.817425458595	0.841146094541	0.857627949613	0.857627949613	0.871483097734	0.914317286735	0.93722222729	0.966119096051	0.978702905713	0.978702905713	0.970950594455	0.970950594455	0.989344285226	0.989344285226	0.976760475564	0.976760475564
0.922444725867	0.922444725867	0.922444725867	0.925657344325	0.88695597565	0.922444725867	0.890657638701	0.855168888484	0.846439344671	0.846439344671	0.87831190554	0.868507405626	0.849618268084	0.823675907222	0.849618268084	0.810575466581	0.823675907222	0.823675907222	0.789860916205	0.789860916205	0.823675907222	0.823675907222	0.849618268084	0.810575466581	0.859422767998	0.896243844584	0.872523208639	0.872523208639	0.859422767998	0.859422767998	0.896243844584	0.87831190554	0.87831190554	0.87831190554	0.912725699656	0.912725699656	0.912725699656	0.896243844584	0.923367079169	0.942053725694	0.95301865541
0.88695597565	0.905349666421	0.880853138787	0.880853138787	0.848660329298	0.848660329298	0.848660329298	0.854763166162	0.848660329298	0.867346975823	0.867346975823	0.857627949613	0.871483097734	0.925282216452	0.914317286735	0.914317286735	0.93722222729	0.93722222729	0.93722222729	0.944512786822	0.944512786822	0.966119096051	0.966119096051	0.978702905713	0.982839027623	0.978702905713	0.978702905713	0.970950594455	0.955154166335	0.976760475564	0.960964047444	0.960964047444	0.960964047444	0.955154166335	0.955154166335	0.966119096051	0.944512786822	0.944512786822	0.951341594628	0.922444725867	0.890657638701
0.956634844758	0.960770966668	0.960770966668	0.956634844758	0.960770966668	0.960770966668	0.960770966668	0.960770966668	0.960770966668	0.982839027623	0.978702905713	0.978702905713	0.978702905713	0.978702905713	0.982839027623	0.978702905713	0.978702905713	0.978702905713	0.984512786822	0.984512786822	0.978702905713	0.984512786822	0.984512786822	0.984512786822	0.978702905713	0.978702905713	0.970950594455	0.970950594455	0.978702905713	0.978702905713	0.969735285399	0.944051035096	0.944051035096	0.922444725867	0.944051035096	0.969735285399	0.969735285399	0.969735285399	0.966119096051	0.944512786822	0.951341594628
0.944512786822	0.944512786822	0.951341594628	0.951341594628	0.969735285399	0.966119096051	0.944051035096	0.925657344325	0.925657344325	0.951341594628	0.925657344325	0.88695597565	0.88695597565	0.88695597565	0.88695597565	0.88695597565	0.88695597565	0.88695597565	0.88695597565	0.88695597565	0.88695597565	0.88695597565	0.88695597565	0.88695597565	0.855168888484	0.795852844411	0.795852844411	0.795852844411	0.795852844411	0.757151475737	0.695428149193	0.685282216452	0.685282216452	0.749227267911	0.795852844411	0.795852844411	0.855168888484	0.858059106889	0.855168888484	0.896760475564	0.896760475564
0.922444725867	0.951341594628	0.969735285399	0.969735285399	0.969735285399	0.984512786822	0.993480407136	0.993480407136	0.993480407136	0.993480407136	0.993480407136	0.989344285226	0.993480407136	0.978702905713	0.978702905713	0.966119096051	0.969735285399	0.951341594628	0.951341594628	0.944051035096	0.944051035096	0.944051035096	0.95301865541	0.95301865541	0.93722222729	0.93722222729	0.93722222729	0.914317286735	0.89563064021	0.93722222729	0.942053725694	0.942053725694	0.942053725694	0.93722222729	0.944051035096	0.969735285399	0.969735285399	0.951341594628	0.951341594628	0.951341594628	0.969735285399
0.93646751981	0.930657638701	0.909344285226	0.896243844584	0.923367079169	0.923367079169	0.900462138614	0.89563064021	0.89563064021	0.923367079169	0.93722222729	0.966119096051	0.978702905713	0.978702905713	0.978702905713	0.978702905713	0.978702905713	0.978702905713	0.978702905713	0.978702905713	0.982839027623	0.960770966668	0.960770966668	0.978702905713	0.978702905713	0.978702905713	0.966119096051	0.969735285399	0.966119096051	0.966119096051	0.951341594628	0.966119096051	0.966119096051	0.969735285399	0.984512786822	0.984512786822	0.969735285399	0.969735285399	0.969735285399	0.944051035096	0.944051035096
0.921146094541	0.925282216452	0.925282216452	0.925282216452	0.925282216452	0.925282216452	0.925282216452	0.871483097734	0.871483097734	0.914317286735	0.914317286735	0.921146094541	0.921146094541	0.921146094541	0.956634844758	0.960770966668	0.960770966668	0.978702905713	0.978702905713	0.978702905713	0.993480407136	0.993480407136	0.993480407136	0.993480407136	0.984512786822	0.984512786822	0.984512786822	0.989344285226	0.976760475564	0.960964047444	0.955154166335	0.930657638701	0.912725699656	0.880853138787	0.88695597565	0.896760475564	0.925657344325	0.922444725867	0.880853138787	0.880853138787	0.922444725867
0.921146094541	0.914317286735	0.95301865541	0.978702905713	0.970950594455	0.978702905713	0.978702905713	0.969735285399	0.966119096051	0.969735285399	0.966119096051	0.955154166335	0.955154166335	0.923367079169	0.923367079169	0.923367079169	0.93722222729	0.912725699656	0.912725699656	0.922444725867	0.912725699656	0.912725699656	0.93722222729	0.905349666421	0.905349666421	0.905349666421	0.880853138787	0.880853138787	0.880853138787	0.880853138787	0.846439344671	0.880853138787	0.922444725867	0.912725699656	0.922444725867	0.922444725867	0.925657344325	0.925657344325	0.951341594628	0.951341594628	0.951341594628
0.966119096051	0.944051035096	0.922444725867	0.925657344325	0.925657344325	0.951341594628	0.951341594628	0.925657344325	0.925657344325	0.944051035096	0.969735285399	0.966119096051	0.955154166335	0.930657638701	0.896243844584	0.868507405626	0.868507405626	0.89563064021	0.905349666421	0.89563064021	0.905349666421	0.914317286735	0.95301865541	0.942053725694	0.942053725694	0.93722222729	0.922444725867	0.912725699656	0.93722222729	0.95301865541	0.966119096051	0.966119096051	0.969735285399	0.984512786822	0.976760475564	0.976760475564	0.989344285226	0.989344285226	0.978702905713	0.978702905713	0.978702905713
0.923367079169	0.923367079169	0.923367079169	0.896243844584	0.849618268084	0.879148785139	0.879148785139	0.879148785139	0.89563064021	0.89563064021	0.93722222729	0.944051035096	0.925657344325	0.925657344325	0.922444725867	0.922444725867	0.890657638701	0.855168888484	0.855168888484	0.890657638701	0.880853138787	0.880853138787	0.855168888484	0.855168888484	0.846439344671	0.831686329039	0.868507405626	0.868507405626	0.880853138787	0.905349666421	0.93722222729	0.912725699656	0.912725699656	0.922444725867	0.951341594628	0.951341594628	0.951341594628	0.969735285399	0.984512786822	0.989344285226	0.978702905713
0.993480407136	0.984512786822	0.989344285226	0.984512786822	0.993480407136	0.978702905713	0.978702905713	0.982839027623	0.960770966668	0.982839027623	0.978702905713	0.969735285399	0.978702905713	0.960770966668	0.960770966668	0.960770966668	0.95301865541	0.95301865541	0.95301865541	0.925282216452	0.925282216452	0.914317286735	0.921146094541	0.905349666421	0.880853138787	0.880853138787	0.880853138787	0.890657638701	0.912725699656	0.922444725867	0.880853138787	0.855168888484	0.88695597565	0.880853138787	0.912725699656	0.922444725867	0.922444725867	0.922444725867	0.922444725867	0.896760475564	0.896760475564
0.944512786822	0.93722222729	0.944051035096	0.93722222729	0.966119096051	0.978702905713	0.970950594455	0.966119096051	0.984512786822	0.984512786822	0.993480407136	0.989344285226	0.984512786822	0.976760475564	0.970950594455	0.955154166335	0.955154166335	0.960964047444	0.955154166335	0.955154166335	0.955154166335	0.955154166335	0.966119096051	0.944512786822	0.944512786822	0.93722222729	0.944051035096	0.944051035096	0.969735285399	0.944051035096	0.93722222729	0.922444725867	0.944051035096	0.95301865541	0.960770966668	0.928898405799	0.960770966668	0.978702905713	0.978702905713	0.978702905713	0.970950594455
0.99831190554	0.989344285226	0.989344285226	0.989344285226	0.989344285226	0.993480407136	0.978702905713	0.984512786822	0.976760475564	0.970950594455	0.970950594455	0.989344285226	0.978702905713	0.970950594455	0.966119096051	0.966119096051	0.955154166335	0.955154166335	0.970950594455	0.942053725694	0.942053725694	0.942053725694	0.942053725694	0.93722222729	0.95301865541	0.95301865541	0.978702905713	0.993480407136	0.984512786822	0.989344285226	0.989344285226	0.993480407136	0.993480407136	0.984512786822	0.993480407136	0.984512786822	0.969735285399	0.969735285399	0.984512786822	0.989344285226	0.99831190554
0.900462138614	0.900462138614	0.923367079169	0.93646751981	0.930657638701	0.923367079169	0.923367079169	0.923367079169	0.923367079169	0.942053725694	0.942053725694	0.914317286735	0.905349666421	0.908562284879	0.908562284879	0.908562284879	0.905349666421	0.908562284879	0.921146094541	0.956634844758	0.956634844758	0.921146094541	0.956634844758	0.944051035096	0.951341594628	0.944512786822	0.922444725867	0.951341594628	0.951341594628	0.969735285399	0.951341594628	0.951341594628	0.951341594628	0.944512786822	0.944512786822	0.930657638701	0.944512786822	0.930657638701	0.930657638701	0.923367079169	0.896243844584
0.846439344671	0.855168888484	0.880853138787	0.88695597565	0.88695597565	0.88695597565	0.858059106889	0.81646751981	0.855168888484	0.858059106889	0.88695597565	0.88695597565	0.88695597565	0.88695597565	0.880853138787	0.830266638528	0.833156856932	0.833156856932	0.833156856932	0.833156856932	0.830266638528	0.830266638528	0.830266638528	0.801369769766	0.795852844411	0.784716018127	0.784716018127	0.784716018127	0.784716018127	0.735868716711	0.716831227117	0.669860916205	0.669860916205	0.669860916205	0.669860916205	0.669860916205	0.669860916205	0.669860916205	0.648898405799	0.716831227117	0.76774127758
0.806784079083	0.785673216625	0.785673216625	0.785673216625	0.785673216625	0.823675907222	0.855428149193	0.855428149193	0.879148785139	0.849618268084	0.810575466581	0.782839027623	0.782839027623	0.782839027623	0.782839027623	0.782839027623	0.831686329039	0.846439344671	0.890657638701	0.912725699656	0.912725699656	0.912725699656	0.912725699656	0.912725699656	0.912725699656	0.922444725867	0.88695597565	0.88695597565	0.88695597565	0.88695597565	0.88695597565	0.88695597565	0.88695597565	0.88695597565	0.880853138787	0.880853138787	0.880853138787	0.848660329298	0.848660329298	0.830266638528	0.801369769766
0.908562284879	0.905349666421	0.905349666421	0.905349666421	0.905349666421	0.905349666421	0.880853138787	0.830266638528	0.821537094714	0.821537094714	0.784716018127	0.831686329039	0.87831190554	0.896243844584	0.896243844584	0.930657638701	0.930657638701	0.93646751981	0.955154166335	0.93646751981	0.909344285226	0.896243844584	0.923367079169	0.923367079169	0.923367079169	0.930657638701	0.955154166335	0.970950594455	0.95301865541	0.95301865541	0.960770966668	0.960770966668	0.960770966668	0.960770966668	0.956634844758	0.956634844758	0.978702905713	0.978702905713	0.966119096051	0.93722222729	0.966119096051
0.944051035096	0.956634844758	0.95301865541	0.960770966668	0.956634844758	0.95301865541	0.960770966668	0.960770966668	0.960770966668	0.960770966668	0.960770966668	0.95301865541	0.978702905713	0.978702905713	0.978702905713	0.978702905713	0.966119096051	0.944051035096	0.956634844758	0.921146094541	0.908562284879	0.944051035096	0.944051035096	0.944051035096	0.95301865541	0.95301865541	0.95301865541	0.95301865541	0.978702905713	0.984512786822	0.984512786822	0.978702905713	0.978702905713	0.978702905713	0.970950594455	0.970950594455	0.989344285226	0.993480407136	0.982839027623	0.993480407136	0.978702905713
0.984512786822	0.993480407136	0.993480407136	0.993480407136	0.993480407136	0.984512786822	0.976760475564	0.955154166335	0.955154166335	0.966119096051	0.978702905713	0.978702905713	0.966119096051	0.966119096051	0.966119096051	0.966119096051	0.966119096051	0.966119096051	0.966119096051	0.966119096051	0.966119096051	0.966119096051	0.95301865541	0.978702905713	0.982839027623	0.982839027623	0.978702905713	0.978702905713	0.984512786822	0.993480407136	0.989344285226	0.993480407136	0.989344285226	0.976760475564	0.976760475564	0.955154166335	0.966119096051	0.966119096051	0.944512786822	0.966119096051	0.951341594628
0.880853138787	0.880853138787	0.905349666421	0.93722222729	0.93722222729	0.944051035096	0.93722222729	0.923367079169	0.902053725694	0.879148785139	0.900462138614	0.942053725694	0.955154166335	0.976760475564	0.960964047444	0.955154166335	0.970950594455	0.95301865541	0.978702905713	0.978702905713	0.989344285226	0.993480407136	0.989344285226	0.989344285226	0.989344285226	0.989344285226	0.989344285226	0.989344285226	0.99831190554	0.99831190554	0.993480407136	0.989344285226	0.976760475564	0.976760475564	0.970950594455	0.970950594455	0.976760475564	0.970950594455	0.955154166335	0.93646751981	0.955154166335
0.914317286735	0.925282216452	0.925282216452	0.921146094541	0.921146094541	0.921146094541	0.95301865541	0.95301865541	0.95301865541	0.95301865541	0.93722222729	0.93722222729	0.923367079169	0.923367079169	0.923367079169	0.93722222729	0.944051035096	0.944051035096	0.93722222729	0.912725699656	0.912725699656	0.922444725867	0.922444725867	0.944512786822	0.944512786822	0.944512786822	0.944512786822	0.922444725867	0.922444725867	0.890657638701	0.890657638701	0.890657638701	0.855168888484	0.858059106889	0.855168888484	0.88695597565	0.908562284879	0.908562284879	0.905349666421	0.944051035096	0.944051035096
0.970950594455	0.970950594455	0.970950594455	0.955154166335	0.976760475564	0.976760475564	0.976760475564	0.976760475564	0.955154166335	0.930657638701	0.930657638701	0.944512786822	0.955154166335	0.970950594455	0.966119096051	0.966119096051	0.984512786822	0.984512786822	0.993480407136	0.99831190554	0.99831190554	0.99831190554	0.989344285226	0.976760475564	0.984512786822	0.989344285226	0.989344285226	0.989344285226	0.99831190554	0.99831190554	0.989344285226	0.989344285226	0.993480407136	0.984512786822	0.966119096051	0.93722222729	0.955154166335	0.955154166335	0.923367079169	0.912725699656	0.944512786822
0.984512786822	0.993480407136	0.989344285226	0.989344285226	0.993480407136	0.993480407136	0.993480407136	0.978702905713	0.966119096051	0.969735285399	0.984512786822	0.966119096051	0.976760475564	0.970950594455	0.989344285226	0.976760475564	0.966119096051	0.966119096051	0.966119096051	0.976760475564	0.955154166335	0.955154166335	0.960964047444	0.960964047444	0.93646751981	0.923367079169	0.923367079169	0.896243844584	0.930657638701	0.930657638701	0.912725699656	0.912725699656	0.944512786822	0.930657638701	0.930657638701	0.909344285226	0.930657638701	0.912725699656	0.93722222729	0.93722222729	0.93722222729
0.951341594628	0.925657344325	0.922444725867	0.951341594628	0.966119096051	0.969735285399	0.969735285399	0.984512786822	0.966119096051	0.944512786822	0.966119096051	0.969735285399	0.951341594628	0.944512786822	0.944512786822	0.944512786822	0.966119096051	0.966119096051	0.978702905713	0.978702905713	0.978702905713	0.978702905713	0.993480407136	0.993480407136	0.993480407136	0.993480407136	0.989344285226	0.984512786822	0.969735285399	0.969735285399	0.984512786822	0.969735285399	0.969735285399	0.978702905713	0.978702905713	0.966119096051	0.966119096051	0.95301865541	0.95301865541	0.95301865541	0.95301865541
0.969735285399	0.969735285399	0.944051035096	0.956634844758	0.944051035096	0.922444725867	0.922444725867	0.944051035096	0.956634844758	0.956634844758	0.978702905713	0.989344285226	0.976760475564	0.989344285226	0.984512786822	0.984512786822	0.966119096051	0.966119096051	0.955154166335	0.966119096051	0.966119096051	0.966119096051	0.944512786822	0.966119096051	0.93722222729	0.942053725694	0.93722222729	0.966119096051	0.966119096051	0.966119096051	0.966119096051	0.976760475564	0.976760475564	0.976760475564	0.976760475564	0.976760475564	0.976760475564	0.989344285226	0.989344285226	0.989344285226	0.989344285226
0.95301865541	0.921146094541	0.908562284879	0.905349666421	0.922444725867	0.925657344325	0.925657344325	0.925657344325	0.925657344325	0.925657344325	0.925657344325	0.925657344325	0.925657344325	0.951341594628	0.966119096051	0.966119096051	0.978702905713	0.978702905713	0.978702905713	0.960770966668	0.960770966668	0.978702905713	0.978702905713	0.978702905713	0.978702905713	0.956634844758	0.944051035096	0.966119096051	0.944512786822	0.912725699656	0.930657638701	0.912725699656	0.93722222729	0.93722222729	0.966119096051	0.984512786822	0.984512786822	0.993480407136	0.993480407136	0.993480407136	0.993480407136
0.976760475564	0.976760475564	0.989344285226	0.993480407136	0.99831190554	0.989344285226	0.989344285226	0.989344285226	0.993480407136	0.993480407136	0.993480407136	0.989344285226	0.989344285226	0.989344285226	0.989344285226	0.978702905713	0.978702905713	0.978702905713	0.969735285399	0.978702905713	0.956634844758	0.960770966668	0.960770966668	0.978702905713	0.984512786822	0.984512786822	0.966119096051	0.944512786822	0.944512786822	0.966119096051	0.966119096051	0.970950594455	0.989344285226	0.989344285226	0.993480407136	0.993480407136	0.993480407136	0.993480407136	0.978702905713	0.978702905713	0.978702905713
0.984512786822	0.989344285226	0.989344285226	0.989344285226	0.989344285226	0.970950594455	0.978702905713	0.978702905713	0.978702905713	0.966119096051	0.976760475564	0.976760475564	0.976760475564	0.976760475564	0.976760475564	0.970950594455	0.976760475564	0.976760475564	0.989344285226	0.978702905713	0.978702905713	0.970950594455	0.978702905713	0.978702905713	0.978702905713	0.978702905713	0.978702905713	0.993480407136	0.99831190554	0.99831190554	0.989344285226	0.993480407136	0.993480407136	0.978702905713	0.989344285226	0.976760475564	0.976760475564	0.976760475564	0.955154166335	0.970950594455	0.95301865541
0.966119096051	0.966119096051	0.978702905713	0.978702905713	0.978702905713	0.993480407136	0.993480407136	0.993480407136	0.993480407136	0.978702905713	0.978702905713	0.978702905713	0.978702905713	0.978702905713	0.978702905713	0.978702905713	0.989344285226	0.989344285226	0.993480407136	0.993480407136	0.984512786822	0.984512786822	0.993480407136	0.993480407136	0.993480407136	0.993480407136	0.982839027623	0.978702905713	0.978702905713	0.970950594455	0.976760475564	0.955154166335	0.93646751981	0.902053725694	0.909344285226	0.896243844584	0.896243844584	0.896243844584	0.896243844584	0.896243844584	0.896243844584
0.984512786822	0.966119096051	0.966119096051	0.95301865541	0.95301865541	0.95301865541	0.942053725694	0.955154166335	0.955154166335	0.930657638701	0.923367079169	0.93722222729	0.923367079169	0.93646751981	0.909344285226	0.93646751981	0.923367079169	0.912725699656	0.93722222729	0.914317286735	0.89563064021	0.93722222729	0.944051035096	0.944051035096	0.944051035096	0.95301865541	0.960770966668	0.960770966668	0.95301865541	0.956634844758	0.956634844758	0.944051035096	0.956634844758	0.956634844758	0.921146094541	0.914317286735	0.905349666421	0.88695597565	0.896760475564	0.925657344325	0.951341594628
0.922444725867	0.912725699656	0.922444725867	0.905349666421	0.914317286735	0.914317286735	0.914317286735	0.905349666421	0.908562284879	0.908562284879	0.88695597565	0.88695597565	0.88695597565	0.88695597565	0.88695597565	0.925657344325	0.925657344325	0.925657344325	0.925657344325	0.896760475564	0.896760475564	0.922444725867	0.93722222729	0.89563064021	0.905349666421	0.944051035096	0.944051035096	0.944051035096	0.93722222729	0.942053725694	0.942053725694	0.942053725694	0.942053725694	0.95301865541	0.970950594455	0.970950594455	0.970950594455	0.942053725694	0.942053725694	0.95301865541	0.95301865541
0.966119096051	0.969735285399	0.951341594628	0.944512786822	0.944512786822	0.951341594628	0.922444725867	0.944512786822	0.944512786822	0.955154166335	0.966119096051	0.966119096051	0.966119096051	0.966119096051	0.966119096051	0.95301865541	0.956634844758	0.956634844758	0.978702905713	0.966119096051	0.969735285399	0.969735285399	0.969735285399	0.966119096051	0.955154166335	0.955154166335	0.966119096051	0.970950594455	0.966119096051	0.944512786822	0.93722222729	0.93722222729	0.93722222729	0.93722222729	0.944051035096	0.921146094541	0.87831190554	0.87831190554	0.87831190554	0.925282216452	0.960770966668
0.984512786822	0.984512786822	0.984512786822	0.969735285399	0.944051035096	0.944051035096	0.908562284879	0.908562284879	0.908562284879	0.921146094541	0.925282216452	0.914317286735	0.925282216452	0.921146094541	0.921146094541	0.95301865541	0.95301865541	0.95301865541	0.956634844758	0.944051035096	0.944051035096	0.969735285399	0.969735285399	0.969735285399	0.984512786822	0.989344285226	0.984512786822	0.993480407136	0.982839027623	0.982839027623	0.978702905713	0.978702905713	0.978702905713	0.978702905713	0.978702905713	0.978702905713	0.95301865541	0.95301865541	0.95301865541	0.95301865541	0.944051035096
0.989344285226	0.989344285226	0.993480407136	0.993480407136	0.993480407136	0.99831190554	0.989344285226	0.976760475564	0.955154166335	0.955154166335	0.944512786822	0.930657638701	0.930657638701	0.930657638701	0.930657638701	0.930657638701	0.955154166335	0.930657638701	0.923367079169	0.879148785139	0.879148785139	0.849618268084	0.785673216625	0.817425458595	0.817425458595	0.817425458595	0.817425458595	0.879148785139	0.923367079169	0.942053725694	0.93722222729	0.942053725694	0.95301865541	0.978702905713	0.978702905713	0.970950594455	0.978702905713	0.969735285399	0.969735285399	0.969735285399	0.966119096051
0.984512786822	0.993480407136	0.989344285226	0.970950594455	0.955154166335	0.960964047444	0.960964047444	0.960964047444	0.955154166335	0.955154166335	0.955154166335	0.942053725694	0.95301865541	0.944051035096	0.925657344325	0.925657344325	0.922444725867	0.922444725867	0.912725699656	0.912725699656	0.922444725867	0.922444725867	0.922444725867	0.951341594628	0.951341594628	0.969735285399	0.969735285399	0.969735285399	0.969735285399	0.978702905713	0.978702905713	0.95301865541	0.942053725694	0.93722222729	0.944512786822	0.922444725867	0.944051035096	0.944051035096	0.908562284879	0.905349666421	0.921146094541
0.989344285226	0.984512786822	0.984512786822	0.993480407136	0.993480407136	0.993480407136	0.993480407136	0.978702905713	0.978702905713	0.978702905713	0.978702905713	0.978702905713	0.956634844758	0.960770966668	0.960770966668	0.960770966668	0.960770966668	0.960770966668	0.982839027623	0.978702905713	0.978702905713	0.956634844758	0.95301865541	0.944051035096	0.944051035096	0.944051035096	0.966119096051	0.944512786822	0.944512786822	0.944512786822	0.944512786822	0.930657638701	0.912725699656	0.89563064021	0.905349666421	0.944051035096	0.944051035096	0.944051035096	0.905349666421	0.880853138787	0.922444725867
0.984512786822	0.989344285226	0.989344285226	0.989344285226	0.989344285226	0.978702905713	0.978702905713	0.969735285399	0.978702905713	0.978702905713	0.978702905713	0.993480407136	0.989344285226	0.99831190554	0.99831190554	0.989344285226	0.989344285226	0.970950594455	0.970950594455	0.966119096051	0.951341594628	0.951341594628	0.925657344325	0.944051035096	0.969735285399	0.984512786822	0.984512786822	0.984512786822	0.989344285226	0.978702905713	0.978702905713	0.984512786822	0.984512786822	0.984512786822	0.989344285226	0.984512786822	0.984512786822	0.984512786822	0.984512786822	0.984512786822	0.976760475564
0.951341594628	0.951341594628	0.951341594628	0.951341594628	0.944051035096	0.944051035096	0.921146094541	0.928898405799	0.921146094541	0.956634844758	0.95301865541	0.95301865541	0.978702905713	0.984512786822	0.993480407136	0.993480407136	0.989344285226	0.978702905713	0.982839027623	0.982839027623	0.978702905713	0.984512786822	0.966119096051	0.970950594455	0.970950594455	0.966119096051	0.984512786822	0.978702905713	0.956634844758	0.956634844758	0.978702905713	0.966119096051	0.966119096051	0.955154166335	0.955154166335	0.930657638701	0.930657638701	0.955154166335	0.955154166335	0.960964047444	0.976760475564
0.914317286735	0.95301865541	0.944051035096	0.925657344325	0.925657344325	0.951341594628	0.969735285399	0.969735285399	0.984512786822	0.989344285226	0.99831190554	0.99831190554	0.989344285226	0.984512786822	0.969735285399	0.969735285399	0.969735285399	0.984512786822	0.989344285226	0.976760475564	0.989344285226	0.993480407136	0.989344285226	0.989344285226	0.989344285226	0.989344285226	0.984512786822	0.969735285399	0.969735285399	0.966119096051	0.970950594455	0.942053725694	0.93722222729	0.922444725867	0.922444725867	0.951341594628	0.966119096051	0.966119096051	0.976760475564	0.976760475564	0.989344285226
0.951341594628	0.944051035096	0.93722222729	0.89563064021	0.905349666421	0.905349666421	0.88695597565	0.858059106889	0.855168888484	0.880853138787	0.905349666421	0.854763166162	0.908562284879	0.908562284879	0.908562284879	0.921146094541	0.928898405799	0.960770966668	0.960770966668	0.960770966668	0.960770966668	0.956634844758	0.944051035096	0.944051035096	0.966119096051	0.984512786822	0.984512786822	0.993480407136	0.993480407136	0.989344285226	0.989344285226	0.989344285226	0.993480407136	0.978702905713	0.984512786822	0.984512786822	0.989344285226	0.984512786822	0.969735285399	0.969735285399	0.978702905713
0.978702905713	0.978702905713	0.978702905713	0.978702905713	0.969735285399	0.978702905713	0.978702905713	0.982839027623	0.978702905713	0.978702905713	0.978702905713	0.95301865541	0.914317286735	0.914317286735	0.89563064021	0.836314596137	0.821537094714	0.821537094714	0.821537094714	0.821537094714	0.880853138787	0.922444725867	0.925657344325	0.922444725867	0.890657638701	0.896760475564	0.922444725867	0.944051035096	0.944051035096	0.93722222729	0.93722222729	0.923367079169	0.93722222729	0.95301865541	0.956634844758	0.95301865541	0.95301865541	0.95301865541	0.944051035096	0.951341594628	0.951341594628
0.914317286735	0.914317286735	0.914317286735	0.93722222729	0.944512786822	0.944512786822	0.922444725867	0.896760475564	0.896760475564	0.925657344325	0.88695597565	0.88695597565	0.922444725867	0.944512786822	0.930657638701	0.955154166335	0.955154166335	0.955154166335	0.944512786822	0.951341594628	0.951341594628	0.951341594628	0.951341594628	0.966119096051	0.966119096051	0.944051035096	0.966119096051	0.978702905713	0.982839027623	0.978702905713	0.960770966668	0.960770966668	0.960770966668	0.978702905713	0.984512786822	0.984512786822	0.966119096051	0.966119096051	0.970950594455	0.978702905713	0.993480407136
0.982839027623	0.960770966668	0.960770966668	0.960770966668	0.960770966668	0.956634844758	0.944051035096	0.944051035096	0.944051035096	0.969735285399	0.966119096051	0.951341594628	0.951341594628	0.925657344325	0.896760475564	0.855168888484	0.855168888484	0.81646751981	0.759778182687	0.759778182687	0.757151475737	0.757151475737	0.810950594455	0.810950594455	0.810950594455	0.799813768171	0.799813768171	0.799813768171	0.846439344671	0.831686329039	0.799813768171	0.799813768171	0.799813768171	0.810950594455	0.810950594455	0.810950594455	0.81646751981	0.81646751981	0.81646751981	0.855168888484	0.855168888484
0.923367079169	0.955154166335	0.93646751981	0.909344285226	0.93646751981	0.93646751981	0.93646751981	0.93646751981	0.93646751981	0.93646751981	0.960964047444	0.976760475564	0.966119096051	0.955154166335	0.955154166335	0.955154166335	0.955154166335	0.955154166335	0.976760475564	0.955154166335	0.966119096051	0.944051035096	0.944051035096	0.944051035096	0.93722222729	0.944051035096	0.944051035096	0.922444725867	0.922444725867	0.880853138787	0.890657638701	0.880853138787	0.88695597565	0.88695597565	0.88695597565	0.88695597565	0.88695597565	0.88695597565	0.922444725867	0.890657638701	0.890657638701
0.955154166335	0.955154166335	0.944512786822	0.93722222729	0.95301865541	0.95301865541	0.944051035096	0.944051035096	0.93722222729	0.966119096051	0.970950594455	0.970950594455	0.970950594455	0.970950594455	0.966119096051	0.93722222729	0.93722222729	0.93722222729	0.923367079169	0.923367079169	0.923367079169	0.923367079169	0.93722222729	0.93722222729	0.923367079169	0.902053725694	0.902053725694	0.909344285226	0.93646751981	0.955154166335	0.93722222729	0.93722222729	0.944051035096	0.905349666421	0.921146094541	0.905349666421	0.908562284879	0.905349666421	0.905349666421	0.914317286735	0.914317286735
0.905349666421	0.944051035096	0.944051035096	0.966119096051	0.966119096051	0.969735285399	0.978702905713	0.978702905713	0.978702905713	0.978702905713	0.960770966668	0.928898405799	0.925282216452	0.914317286735	0.914317286735	0.925282216452	0.921146094541	0.921146094541	0.921146094541	0.925282216452	0.914317286735	0.871483097734	0.867346975823	0.867346975823	0.848660329298	0.880853138787	0.880853138787	0.880853138787	0.905349666421	0.914317286735	0.914317286735	0.905349666421	0.905349666421	0.905349666421	0.944051035096	0.944051035096	0.944051035096	0.944051035096	0.944051035096	0.944051035096	0.922444725867
0.922444725867	0.912725699656	0.922444725867	0.896760475564	0.896760475564	0.88695597565	0.922444725867	0.944051035096	0.95301865541	0.93722222729	0.905349666421	0.89563064021	0.89563064021	0.905349666421	0.908562284879	0.944051035096	0.944051035096	0.944051035096	0.956634844758	0.956634844758	0.956634844758	0.95301865541	0.95301865541	0.956634844758	0.978702905713	0.978702905713	0.969735285399	0.969735285399	0.951341594628	0.951341594628	0.951341594628	0.951341594628	0.944512786822	0.944512786822	0.951341594628	0.969735285399	0.944051035096	0.944051035096	0.951341594628	0.951341594628	0.969735285399
0.95301865541	0.956634844758	0.956634844758	0.956634844758	0.956634844758	0.944051035096	0.922444725867	0.925657344325	0.925657344325	0.925657344325	0.925657344325	0.944051035096	0.944051035096	0.969735285399	0.984512786822	0.969735285399	0.966119096051	0.944512786822	0.944512786822	0.93722222729	0.93722222729	0.944051035096	0.956634844758	0.956634844758	0.95301865541	0.95301865541	0.95301865541	0.956634844758	0.978702905713	0.984512786822	0.984512786822	0.989344285226	0.976760475564	0.984512786822	0.969735285399	0.956634844758	0.956634844758	0.95301865541	0.942053725694	0.95301865541	0.966119096051
0.956634844758	0.960770966668	0.956634844758	0.960770966668	0.960770966668	0.982839027623	0.978702905713	0.966119096051	0.966119096051	0.966119096051	0.976760475564	0.984512786822	0.984512786822	0.984512786822	0.969735285399	0.951341594628	0.944051035096	0.944051035096	0.95301865541	0.970950594455	0.978702905713	0.993480407136	0.989344285226	0.989344285226	0.978702905713	0.978702905713	0.970950594455	0.955154166335	0.955154166335	0.976760475564	0.966119096051	0.970950594455	0.978702905713	0.978702905713	0.978702905713	0.978702905713	0.969735285399	0.969735285399	0.969735285399	0.978702905713	0.960770966668
0.955154166335	0.944512786822	0.944512786822	0.944512786822	0.93722222729	0.89563064021	0.89563064021	0.900462138614	0.900462138614	0.900462138614	0.879148785139	0.879148785139	0.900462138614	0.879148785139	0.89563064021	0.89563064021	0.89563064021	0.89563064021	0.89563064021	0.868507405626	0.836314596137	0.848660329298	0.848660329298	0.905349666421	0.905349666421	0.880853138787	0.88695597565	0.88695597565	0.855168888484	0.810950594455	0.810950594455	0.855168888484	0.896760475564	0.890657638701	0.890657638701	0.912725699656	0.912725699656	0.896243844584	0.912725699656	0.912725699656	0.912725699656
0.955154166335	0.960964047444	0.960964047444	0.976760475564	0.970950594455	0.955154166335	0.955154166335	0.923367079169	0.912725699656	0.93722222729	0.95301865541	0.95301865541	0.95301865541	0.95301865541	0.95301865541	0.95301865541	0.95301865541	0.95301865541	0.956634844758	0.928898405799	0.928898405799	0.925282216452	0.925282216452	0.921146094541	0.908562284879	0.921146094541	0.921146094541	0.921146094541	0.956634844758	0.944051035096	0.956634844758	0.960770966668	0.960770966668	0.960770966668	0.95301865541	0.95301865541	0.95301865541	0.944051035096	0.944051035096	0.944051035096	0.95301865541
0.912725699656	0.868507405626	0.880853138787	0.905349666421	0.93722222729	0.955154166335	0.966119096051	0.978702905713	0.978702905713	0.978702905713	0.956634844758	0.978702905713	0.978702905713	0.970950594455	0.978702905713	0.978702905713	0.993480407136	0.993480407136	0.993480407136	0.984512786822	0.978702905713	0.982839027623	0.978702905713	0.989344285226	0.978702905713	0.978702905713	0.970950594455	0.978702905713	0.956634844758	0.956634844758	0.95301865541	0.95301865541	0.966119096051	0.984512786822	0.989344285226	0.993480407136	0.978702905713	0.984512786822	0.993480407136	0.993480407136	0.989344285226
0.93722222729	0.93722222729	0.93722222729	0.89563064021	0.912725699656	0.922444725867	0.922444725867	0.896760475564	0.896760475564	0.922444725867	0.880853138787	0.922444725867	0.922444725867	0.922444725867	0.922444725867	0.944051035096	0.944051035096	0.93722222729	0.93722222729	0.966119096051	0.944512786822	0.966119096051	0.976760475564	0.984512786822	0.984512786822	0.969735285399	0.969735285399	0.984512786822	0.993480407136	0.993480407136	0.982839027623	0.978702905713	0.970950594455	0.966119096051	0.978702905713	0.982839027623	0.978702905713	0.978702905713	0.970950594455	0.970950594455	0.942053725694
0.855168888484	0.855168888484	0.880853138787	0.890657638701	0.846439344671	0.831686329039	0.810575466581	0.823675907222	0.823675907222	0.849618268084	0.849618268084	0.849618268084	0.879148785139	0.855428149193	0.879148785139	0.879148785139	0.879148785139	0.900462138614	0.89563064021	0.914317286735	0.914317286735	0.914317286735	0.925282216452	0.925282216452	0.95301865541	0.956634844758	0.95301865541	0.95301865541	0.95301865541	0.95301865541	0.956634844758	0.956634844758	0.944051035096	0.922444725867	0.951341594628	0.944512786822	0.93722222729	0.93722222729	0.93722222729	0.89563064021	0.89563064021
0.944051035096	0.905349666421	0.921146094541	0.921146094541	0.908562284879	0.908562284879	0.921146094541	0.956634844758	0.95301865541	0.95301865541	0.966119096051	0.969735285399	0.978702905713	0.966119096051	0.966119096051	0.969735285399	0.984512786822	0.984512786822	0.984512786822	0.966119096051	0.944512786822	0.951341594628	0.951341594628	0.951341594628	0.951341594628	0.925657344325	0.925657344325	0.944051035096	0.922444725867	0.922444725867	0.93722222729	0.912725699656	0.896243844584	0.868507405626	0.912725699656	0.912725699656	0.930657638701	0.896243844584	0.896243844584	0.896243844584	0.896243844584
0.912725699656	0.880853138787	0.848660329298	0.89563064021	0.93722222729	0.923367079169	0.93722222729	0.944051035096	0.944051035096	0.966119096051	0.976760475564	0.984512786822	0.984512786822	0.976760475564	0.976760475564	0.970950594455	0.978702905713	0.978702905713	0.960770966668	0.982839027623	0.960770966668	0.960770966668	0.960770966668	0.925282216452	0.928898405799	0.925282216452	0.925282216452	0.95301865541	0.944051035096	0.956634844758	0.95301865541	0.95301865541	0.944051035096	0.951341594628	0.951341594628	0.966119096051	0.969735285399	0.951341594628	0.951341594628	0.969735285399	0.969735285399
0.989344285226	0.989344285226	0.984512786822	0.966119096051	0.966119096051	0.944051035096	0.908562284879	0.908562284879	0.908562284879	0.944051035096	0.944051035096	0.956634844758	0.956634844758	0.960770966668	0.956634844758	0.944051035096	0.93722222729	0.95301865541	0.960770966668	0.960770966668	0.960770966668	0.960770966668	0.960770966668	0.956634844758	0.978702905713	0.978702905713	0.978702905713	0.978702905713	0.978702905713	0.969735285399	0.969735285399	0.978702905713	0.993480407136	0.989344285226	0.989344285226	0.984512786822	0.966119096051	0.95301865541	0.956634844758	0.960770966668	0.960770966668
0.966119096051	0.978702905713	0.978702905713	0.960770966668	0.928898405799	0.928898405799	0.960770966668	0.960770966668	0.956634844758	0.95301865541	0.944051035096	0.956634844758	0.95301865541	0.95301865541	0.95301865541	0.944051035096	0.944051035096	0.944051035096	0.944051035096	0.944051035096	0.922444725867	0.93722222729	0.923367079169	0.923367079169	0.923367079169	0.942053725694	0.970950594455	0.95301865541	0.956634844758	0.944051035096	0.922444725867	0.925657344325	0.951341594628	0.944051035096	0.93722222729	0.966119096051	0.984512786822	0.984512786822	0.969735285399	0.969735285399	0.969735285399
0.966119096051	0.93722222729	0.93722222729	0.93722222729	0.955154166335	0.955154166335	0.955154166335	0.966119096051	0.93722222729	0.93722222729	0.93722222729	0.944051035096	0.944051035096	0.93722222729	0.93722222729	0.93722222729	0.944512786822	0.955154166335	0.970950594455	0.966119096051	0.966119096051	0.970950594455	0.976760475564	0.989344285226	0.989344285226	0.978702905713	0.95301865541	0.956634844758	0.95301865541	0.956634844758	0.95301865541	0.93722222729	0.966119096051	0.978702905713	0.982839027623	0.982839027623	0.978702905713	0.95301865541	0.966119096051	0.951341594628	0.951341594628
0.978702905713	0.982839027623	0.978702905713	0.982839027623	0.960770966668	0.95301865541	0.95301865541	0.942053725694	0.942053725694	0.942053725694	0.942053725694	0.95301865541	0.978702905713	0.966119096051	0.93722222729	0.944051035096	0.93722222729	0.93722222729	0.955154166335	0.930657638701	0.930657638701	0.930657638701	0.912725699656	0.944512786822	0.955154166335	0.966119096051	0.984512786822	0.989344285226	0.989344285226	0.976760475564	0.976760475564	0.976760475564	0.976760475564	0.960964047444	0.960964047444	0.976760475564	0.960964047444	0.976760475564	0.976760475564	0.976760475564	0.976760475564
0.989344285226	0.970950594455	0.955154166335	0.976760475564	0.976760475564	0.976760475564	0.989344285226	0.970950594455	0.942053725694	0.970950594455	0.978702905713	0.969735285399	0.966119096051	0.978702905713	0.984512786822	0.976760475564	0.976760475564	0.966119096051	0.966119096051	0.951341594628	0.969735285399	0.966119096051	0.984512786822	0.984512786822	0.969735285399	0.951341594628	0.922444725867	0.925657344325	0.925657344325	0.951341594628	0.951341594628	0.969735285399	0.978702905713	0.989344285226	0.978702905713	0.969735285399	0.966119096051	0.966119096051	0.969735285399	0.978702905713	0.978702905713
0.951341594628	0.922444725867	0.925657344325	0.951341594628	0.969735285399	0.969735285399	0.944051035096	0.95301865541	0.942053725694	0.95301865541	0.95301865541	0.914317286735	0.900462138614	0.900462138614	0.914317286735	0.95301865541	0.95301865541	0.93722222729	0.93722222729	0.93722222729	0.955154166335	0.976760475564	0.976760475564	0.976760475564	0.960964047444	0.955154166335	0.966119096051	0.966119096051	0.93722222729	0.944051035096	0.93722222729	0.93722222729	0.93722222729	0.944051035096	0.944051035096	0.95301865541	0.93722222729	0.905349666421	0.944051035096	0.93722222729	0.95301865541
0.928898405799	0.928898405799	0.928898405799	0.925282216452	0.928898405799	0.87831190554	0.928898405799	0.928898405799	0.928898405799	0.928898405799	0.928898405799	0.928898405799	0.928898405799	0.921146094541	0.908562284879	0.925657344325	0.944051035096	0.944051035096	0.944051035096	0.922444725867	0.922444725867	0.944051035096	0.944051035096	0.944051035096	0.944051035096	0.925657344325	0.944051035096	0.908562284879	0.944051035096	0.956634844758	0.95301865541	0.956634844758	0.956634844758	0.978702905713	0.978702905713	0.978702905713	0.95301865541	0.966119096051	0.955154166335	0.955154166335	0.955154166335
0.944051035096	0.944051035096	0.944051035096	0.944051035096	0.969735285399	0.978702905713	0.978702905713	0.978702905713	0.978702905713	0.969735285399	0.944051035096	0.956634844758	0.960770966668	0.956634844758	0.95301865541	0.95301865541	0.95301865541	0.95301865541	0.95301865541	0.914317286735	0.914317286735	0.95301865541	0.95301865541	0.95301865541	0.95301865541	0.921146094541	0.905349666421	0.88695597565	0.896760475564	0.922444725867	0.93722222729	0.914317286735	0.914317286735	0.925282216452	0.960770966668	0.960770966668	0.960770966668	0.928898405799	0.928898405799	0.928898405799	0.925282216452
0.942053725694	0.95301865541	0.95301865541	0.956634844758	0.95301865541	0.93722222729	0.93722222729	0.95301865541	0.95301865541	0.942053725694	0.942053725694	0.942053725694	0.970950594455	0.970950594455	0.978702905713	0.978702905713	0.978702905713	0.989344285226	0.989344285226	0.99831190554	0.989344285226	0.989344285226	0.984512786822	0.984512786822	0.969735285399	0.978702905713	0.978702905713	0.978702905713	0.978702905713	0.978702905713	0.978702905713	0.978702905713	0.978702905713	0.969735285399	0.966119096051	0.944051035096	0.944051035096	0.95301865541	0.944051035096	0.944051035096	0.922444725867
0.944051035096	0.93722222729	0.95301865541	0.95301865541	0.95301865541	0.978702905713	0.978702905713	0.966119096051	0.978702905713	0.978702905713	0.978702905713	0.978702905713	0.978702905713	0.978702905713	0.978702905713	0.978702905713	0.969735285399	0.944051035096	0.95301865541	0.970950594455	0.95301865541	0.942053725694	0.942053725694	0.93722222729	0.944512786822	0.951341594628	0.925657344325	0.922444725867	0.944512786822	0.944512786822	0.951341594628	0.944051035096	0.956634844758	0.95301865541	0.921146094541	0.925282216452	0.914317286735	0.914317286735	0.89563064021	0.857627949613	0.841146094541
0.989344285226	0.989344285226	0.989344285226	0.984512786822	0.976760475564	0.970950594455	0.976760475564	0.976760475564	0.976760475564	0.966119096051	0.944512786822	0.951341594628	0.925657344325	0.925657344325	0.922444725867	0.890657638701	0.87831190554	0.87831190554	0.868507405626	0.879148785139	0.868507405626	0.880853138787	0.905349666421	0.905349666421	0.854763166162	0.848660329298	0.830266638528	0.830266638528	0.88695597565	0.88695597565	0.908562284879	0.921146094541	0.921146094541	0.956634844758	0.956634844758	0.95301865541	0.942053725694	0.942053725694	0.942053725694	0.955154166335	0.955154166335
0.978702905713	0.978702905713	0.978702905713	0.993480407136	0.989344285226	0.970950594455	0.966119096051	0.966119096051	0.966119096051	0.969735285399	0.966119096051	0.966119096051	0.966119096051	0.95301865541	0.925282216452	0.925282216452	0.928898405799	0.925282216452	0.921146094541	0.914317286735	0.89563064021	0.880853138787	0.868507405626	0.868507405626	0.868507405626	0.896243844584	0.872523208639	0.872523208639	0.896243844584	0.923367079169	0.89563064021	0.923367079169	0.900462138614	0.900462138614	0.942053725694	0.95301865541	0.95301865541	0.95301865541	0.95301865541	0.95301865541	0.956634844758
0.969735285399	0.969735285399	0.966119096051	0.969735285399	0.984512786822	0.984512786822	0.984512786822	0.969735285399	0.951341594628	0.922444725867	0.922444725867	0.905349666421	0.905349666421	0.89563064021	0.914317286735	0.914317286735	0.93722222729	0.93722222729	0.905349666421	0.880853138787	0.880853138787	0.880853138787	0.880853138787	0.846439344671	0.890657638701	0.912725699656	0.912725699656	0.912725699656	0.912725699656	0.93722222729	0.95301865541	0.956634844758	0.978702905713	0.978702905713	0.978702905713	0.978702905713	0.970950594455	0.95301865541	0.978702905713	0.989344285226	0.993480407136
0.978702905713	0.982839027623	0.978702905713	0.978702905713	0.978702905713	0.978702905713	0.982839027623	0.978702905713	0.982839027623	0.993480407136	0.978702905713	0.970950594455	0.976760475564	0.970950594455	0.978702905713	0.978702905713	0.982839027623	0.993480407136	0.993480407136	0.989344285226	0.989344285226	0.976760475564	0.966119096051	0.978702905713	0.978702905713	0.978702905713	0.956634844758	0.944051035096	0.951341594628	0.951341594628	0.951341594628	0.951341594628	0.951341594628	0.966119096051	0.966119096051	0.966119096051	0.969735285399	0.984512786822	0.966119096051	0.944051035096	0.944051035096
0.95301865541	0.942053725694	0.970950594455	0.978702905713	0.982839027623	0.982839027623	0.978702905713	0.978702905713	0.978702905713	0.969735285399	0.978702905713	0.956634844758	0.921146094541	0.921146094541	0.925282216452	0.925282216452	0.914317286735	0.921146094541	0.925282216452	0.95301865541	0.95301865541	0.978702905713	0.993480407136	0.978702905713	0.978702905713	0.984512786822	0.978702905713	0.982839027623	0.960770966668	0.960770966668	0.95301865541	0.95301865541	0.93722222729	0.944512786822	0.922444725867	0.922444725867	0.944051035096	0.905349666421	0.908562284879	0.88695597565	0.88695597565
0.978702905713	0.95301865541	0.956634844758	0.956634844758	0.960770966668	0.956634844758	0.956634844758	0.95301865541	0.944051035096	0.969735285399	0.966119096051	0.951341594628	0.925657344325	0.88695597565	0.905349666421	0.921146094541	0.921146094541	0.921146094541	0.914317286735	0.942053725694	0.942053725694	0.93722222729	0.93722222729	0.93722222729	0.93722222729	0.955154166335	0.955154166335	0.970950594455	0.976760475564	0.989344285226	0.970950594455	0.955154166335	0.970950594455	0.978702905713	0.978702905713	0.978702905713	0.978702905713	0.978702905713	0.984512786822	0.993480407136	0.993480407136
0.960770966668	0.960770966668	0.960770966668	0.956634844758	0.944051035096	0.966119096051	0.970950594455	0.955154166335	0.944512786822	0.93722222729	0.93722222729	0.923367079169	0.896243844584	0.872523208639	0.872523208639	0.872523208639	0.872523208639	0.909344285226	0.896243844584	0.930657638701	0.930657638701	0.912725699656	0.896243844584	0.896243844584	0.930657638701	0.944512786822	0.912725699656	0.912725699656	0.922444725867	0.922444725867	0.905349666421	0.89563064021	0.93722222729	0.966119096051	0.984512786822	0.984512786822	0.993480407136	0.989344285226	0.984512786822	0.976760475564	0.966119096051
0.944051035096	0.921146094541	0.921146094541	0.921146094541	0.921146094541	0.95301865541	0.970950594455	0.966119096051	0.969735285399	0.966119096051	0.95301865541	0.942053725694	0.923367079169	0.902053725694	0.923367079169	0.923367079169	0.955154166335	0.955154166335	0.955154166335	0.960964047444	0.976760475564	0.976760475564	0.966119096051	0.978702905713	0.982839027623	0.960770966668	0.956634844758	0.944051035096	0.944051035096	0.944051035096	0.944051035096	0.908562284879	0.921146094541	0.914317286735	0.914317286735	0.914317286735	0.914317286735	0.905349666421	0.848660329298	0.848660329298	0.848660329298
0.993480407136	0.984512786822	0.984512786822	0.978702905713	0.978702905713	0.970950594455	0.989344285226	0.989344285226	0.984512786822	0.984512786822	0.978702905713	0.989344285226	0.993480407136	0.989344285226	0.976760475564	0.960964047444	0.960964047444	0.976760475564	0.970950594455	0.966119096051	0.955154166335	0.955154166335	0.955154166335	0.976760475564	0.976760475564	0.955154166335	0.955154166335	0.955154166335	0.955154166335	0.944512786822	0.93722222729	0.944051035096	0.93722222729	0.966119096051	0.978702905713	0.978702905713	0.982839027623	0.978702905713	0.969735285399	0.969735285399	0.951341594628
0.93646751981	0.955154166335	0.942053725694	0.95301865541	0.93722222729	0.93722222729	0.942053725694	0.923367079169	0.942053725694	0.914317286735	0.89563064021	0.914317286735	0.921146094541	0.956634844758	0.921146094541	0.908562284879	0.908562284879	0.88695597565	0.88695597565	0.88695597565	0.88695597565	0.880853138787	0.855168888484	0.88695597565	0.88695597565	0.88695597565	0.880853138787	0.846439344671	0.880853138787	0.880853138787	0.868507405626	0.868507405626	0.868507405626	0.849618268084	0.785673216625	0.791483097734	0.791483097734	0.791483097734	0.817425458595	0.806784079083	0.836314596137
0.966119096051	0.955154166335	0.960964047444	0.960964047444	0.976760475564	0.976760475564	0.955154166335	0.955154166335	0.93646751981	0.955154166335	0.970950594455	0.978702905713	0.984512786822	0.993480407136	0.984512786822	0.984512786822	0.966119096051	0.969735285399	0.969735285399	0.969735285399	0.969735285399	0.944051035096	0.944051035096	0.944051035096	0.956634844758	0.95301865541	0.95301865541	0.956634844758	0.956634844758	0.95301865541	0.960770966668	0.956634844758	0.956634844758	0.956634844758	0.95301865541	0.944051035096	0.944051035096	0.922444725867	0.944051035096	0.95301865541	0.95301865541
0.970950594455	0.978702905713	0.969735285399	0.978702905713	0.978702905713	0.978702905713	0.978702905713	0.956634844758	0.928898405799	0.928898405799	0.921146094541	0.925282216452	0.928898405799	0.925282216452	0.925282216452	0.914317286735	0.857627949613	0.857627949613	0.857627949613	0.89563064021	0.879148785139	0.89563064021	0.89563064021	0.880853138787	0.868507405626	0.868507405626	0.868507405626	0.879148785139	0.849618268084	0.823675907222	0.823675907222	0.782570356673	0.782570356673	0.810575466581	0.810575466581	0.831686329039	0.846439344671	0.846439344671	0.846439344671	0.846439344671	0.795852844411
0.966119096051	0.984512786822	0.989344285226	0.989344285226	0.970950594455	0.95301865541	0.960770966668	0.960770966668	0.95301865541	0.960770966668	0.956634844758	0.921146094541	0.928898405799	0.928898405799	0.921146094541	0.928898405799	0.921146094541	0.867346975823	0.857627949613	0.857627949613	0.841146094541	0.857627949613	0.848660329298	0.848660329298	0.854763166162	0.905349666421	0.905349666421	0.88695597565	0.88695597565	0.908562284879	0.908562284879	0.908562284879	0.944051035096	0.944051035096	0.93722222729	0.93722222729	0.93722222729	0.93722222729	0.93722222729	0.944051035096	0.944051035096
0.976760475564	0.989344285226	0.989344285226	0.993480407136	0.993480407136	0.993480407136	0.993480407136	0.989344285226	0.993480407136	0.989344285226	0.989344285226	0.989344285226	0.978702905713	0.969735285399	0.969735285399	0.966119096051	0.955154166335	0.93722222729	0.944051035096	0.944051035096	0.922444725867	0.925657344325	0.944051035096	0.944051035096	0.944051035096	0.922444725867	0.880853138787	0.855168888484	0.855168888484	0.846439344671	0.855168888484	0.88695597565	0.833156856932	0.830266638528	0.830266638528	0.801369769766	0.833156856932	0.88695597565	0.925657344325	0.944051035096	0.944051035096
0.966119096051	0.969735285399	0.984512786822	0.966119096051	0.969735285399	0.944051035096	0.925657344325	0.922444725867	0.890657638701	0.890657638701	0.922444725867	0.922444725867	0.912725699656	0.896243844584	0.868507405626	0.868507405626	0.912725699656	0.868507405626	0.846439344671	0.880853138787	0.880853138787	0.880853138787	0.880853138787	0.880853138787	0.88695597565	0.922444725867	0.925657344325	0.925657344325	0.951341594628	0.944512786822	0.955154166335	0.942053725694	0.923367079169	0.896243844584	0.896243844584	0.896243844584	0.912725699656	0.923367079169	0.912725699656	0.922444725867	0.880853138787
0.970950594455	0.978702905713	0.969735285399	0.966119096051	0.984512786822	0.984512786822	0.984512786822	0.989344285226	0.976760475564	0.976760475564	0.976760475564	0.970950594455	0.978702905713	0.984512786822	0.984512786822	0.966119096051	0.951341594628	0.922444725867	0.922444725867	0.925657344325	0.925657344325	0.88695597565	0.88695597565	0.922444725867	0.922444725867	0.896760475564	0.925657344325	0.922444725867	0.88695597565	0.88695597565	0.905349666421	0.914317286735	0.95301865541	0.978702905713	0.984512786822	0.993480407136	0.993480407136	0.993480407136	0.993480407136	0.989344285226	0.993480407136
0.921146094541	0.870559594282	0.870559594282	0.870559594282	0.854763166162	0.854763166162	0.854763166162	0.854763166162	0.854763166162	0.870559594282	0.867346975823	0.854763166162	0.854763166162	0.854763166162	0.870559594282	0.87831190554	0.871483097734	0.857627949613	0.841146094541	0.836314596137	0.817425458595	0.791483097734	0.817425458595	0.791483097734	0.791483097734	0.817425458595	0.785673216625	0.806784079083	0.868507405626	0.868507405626	0.896243844584	0.859422767998	0.896243844584	0.896243844584	0.896243844584	0.872523208639	0.872523208639	0.896243844584	0.912725699656	0.912725699656	0.87831190554
0.855168888484	0.896760475564	0.925657344325	0.922444725867	0.944051035096	0.95301865541	0.95301865541	0.95301865541	0.956634844758	0.95301865541	0.960770966668	0.978702905713	0.956634844758	0.956634844758	0.960770966668	0.960770966668	0.960770966668	0.960770966668	0.95301865541	0.921146094541	0.905349666421	0.905349666421	0.914317286735	0.914317286735	0.914317286735	0.942053725694	0.93722222729	0.93722222729	0.93722222729	0.944051035096	0.969735285399	0.951341594628	0.925657344325	0.951341594628	0.944512786822	0.922444725867	0.922444725867	0.922444725867	0.912725699656	0.93722222729	0.89563064021
0.960770966668	0.960770966668	0.928898405799	0.928898405799	0.928898405799	0.925282216452	0.928898405799	0.956634844758	0.978702905713	0.978702905713	0.978702905713	0.989344285226	0.993480407136	0.989344285226	0.989344285226	0.993480407136	0.978702905713	0.978702905713	0.978702905713	0.978702905713	0.960770966668	0.960770966668	0.960770966668	0.960770966668	0.956634844758	0.956634844758	0.921146094541	0.925282216452	0.928898405799	0.928898405799	0.960770966668	0.956634844758	0.978702905713	0.978702905713	0.982839027623	0.982839027623	0.982839027623	0.982839027623	0.978702905713	0.970950594455	0.970950594455
0.984512786822	0.984512786822	0.984512786822	0.993480407136	0.99831190554	0.989344285226	0.984512786822	0.984512786822	0.969735285399	0.966119096051	0.984512786822	0.978702905713	0.978702905713	0.993480407136	0.982839027623	0.982839027623	0.978702905713	0.970950594455	0.955154166335	0.970950594455	0.95301865541	0.95301865541	0.960770966668	0.960770966668	0.95301865541	0.921146094541	0.95301865541	0.956634844758	0.956634844758	0.978702905713	0.978702905713	0.978702905713	0.966119096051	0.951341594628	0.922444725867	0.925657344325	0.951341594628	0.951341594628	0.969735285399	0.966119096051	0.966119096051
0.925657344325	0.925657344325	0.951341594628	0.951341594628	0.951341594628	0.951341594628	0.969735285399	0.969735285399	0.978702905713	0.978702905713	0.956634844758	0.956634844758	0.95301865541	0.95301865541	0.960770966668	0.960770966668	0.925282216452	0.928898405799	0.921146094541	0.87831190554	0.867346975823	0.848660329298	0.854763166162	0.848660329298	0.848660329298	0.848660329298	0.848660329298	0.857627949613	0.841146094541	0.817425458595	0.817425458595	0.817425458595	0.841146094541	0.857627949613	0.857627949613	0.836314596137	0.806784079083	0.806784079083	0.836314596137	0.836314596137	0.836314596137
0.846439344671	0.831686329039	0.76774127758	0.76774127758	0.76774127758	0.76774127758	0.76774127758	0.784716018127	0.821537094714	0.848660329298	0.857627949613	0.857627949613	0.871483097734	0.867346975823	0.867346975823	0.867346975823	0.87831190554	0.867346975823	0.87831190554	0.87831190554	0.921146094541	0.921146094541	0.921146094541	0.921146094541	0.914317286735	0.921146094541	0.921146094541	0.925282216452	0.928898405799	0.928898405799	0.921146094541	0.908562284879	0.905349666421	0.88695597565	0.858059106889	0.858059106889	0.858059106889	0.858059106889	0.858059106889	0.855168888484	0.855168888484
0.922444725867	0.890657638701	0.922444725867	0.896760475564	0.890657638701	0.896760475564	0.896760475564	0.896760475564	0.896760475564	0.896760475564	0.925657344325	0.896760475564	0.896760475564	0.890657638701	0.890657638701	0.855168888484	0.88695597565	0.905349666421	0.905349666421	0.905349666421	0.905349666421	0.908562284879	0.908562284879	0.88695597565	0.88695597565	0.925657344325	0.951341594628	0.951341594628	0.951341594628	0.951341594628	0.951341594628	0.944051035096	0.969735285399	0.966119096051	0.969735285399	0.984512786822	0.984512786822	0.966119096051	0.944051035096	0.93722222729	0.93722222729
0.923367079169	0.930657638701	0.909344285226	0.930657638701	0.955154166335	0.923367079169	0.942053725694	0.970950594455	0.970950594455	0.955154166335	0.955154166335	0.955154166335	0.93646751981	0.93646751981	0.955154166335	0.976760475564	0.989344285226	0.976760475564	0.989344285226	0.976760475564	0.976760475564	0.984512786822	0.966119096051	0.978702905713	0.978702905713	0.95301865541	0.960770966668	0.925282216452	0.914317286735	0.914317286735	0.921146094541	0.905349666421	0.914317286735	0.95301865541	0.956634844758	0.978702905713	0.966119096051	0.95301865541	0.956634844758	0.944051035096	0.944051035096
0.955154166335	0.93722222729	0.966119096051	0.976760475564	0.976760475564	0.976760475564	0.976760475564	0.966119096051	0.966119096051	0.966119096051	0.978702905713	0.993480407136	0.989344285226	0.989344285226	0.976760475564	0.966119096051	0.944051035096	0.969735285399	0.978702905713	0.984512786822	0.984512786822	0.984512786822	0.984512786822	0.969735285399	0.944051035096	0.956634844758	0.956634844758	0.978702905713	0.966119096051	0.969735285399	0.969735285399	0.984512786822	0.966119096051	0.978702905713	0.978702905713	0.993480407136	0.993480407136	0.993480407136	0.989344285226	0.970950594455	0.955154166335
0.982839027623	0.960770966668	0.95301865541	0.960770966668	0.956634844758	0.960770966668	0.960770966668	0.95301865541	0.95301865541	0.960770966668	0.960770966668	0.960770966668	0.95301865541	0.95301865541	0.942053725694	0.923367079169	0.923367079169	0.923367079169	0.93722222729	0.95301865541	0.914317286735	0.921146094541	0.921146094541	0.905349666421	0.93722222729	0.923367079169	0.942053725694	0.93722222729	0.912725699656	0.923367079169	0.93722222729	0.905349666421	0.921146094541	0.921146094541	0.921146094541	0.914317286735	0.914317286735	0.89563064021	0.89563064021	0.880853138787	0.880853138787
0.955154166335	0.976760475564	0.984512786822	0.978702905713	0.95301865541	0.956634844758	0.978702905713	0.978702905713	0.969735285399	0.969735285399	0.969735285399	0.966119096051	0.969735285399	0.984512786822	0.969735285399	0.969735285399	0.984512786822	0.969735285399	0.984512786822	0.969735285399	0.951341594628	0.969735285399	0.951341594628	0.951341594628	0.925657344325	0.925657344325	0.944051035096	0.925657344325	0.951341594628	0.969735285399	0.978702905713	0.993480407136	0.993480407136	0.993480407136	0.978702905713	0.966119096051	0.978702905713	0.956634844758	0.956634844758	0.956634844758	0.956634844758
0.785673216625	0.817425458595	0.841146094541	0.857627949613	0.836314596137	0.817425458595	0.791483097734	0.791483097734	0.817425458595	0.841146094541	0.817425458595	0.817425458595	0.817425458595	0.806784079083	0.806784079083	0.806784079083	0.821537094714	0.848660329298	0.89563064021	0.879148785139	0.879148785139	0.900462138614	0.900462138614	0.879148785139	0.855428149193	0.879148785139	0.879148785139	0.879148785139	0.879148785139	0.855428149193	0.855428149193	0.855428149193	0.902053725694	0.923367079169	0.923367079169	0.923367079169	0.923367079169	0.923367079169	0.902053725694	0.855428149193	0.855428149193
0.880853138787	0.855168888484	0.855168888484	0.855168888484	0.81646751981	0.810950594455	0.757151475737	0.759778182687	0.759778182687	0.757151475737	0.749227267911	0.795852844411	0.830266638528	0.821537094714	0.821537094714	0.806784079083	0.806784079083	0.836314596137	0.841146094541	0.836314596137	0.836314596137	0.836314596137	0.879148785139	0.879148785139	0.89563064021	0.879148785139	0.879148785139	0.879148785139	0.879148785139	0.879148785139	0.879148785139	0.879148785139	0.879148785139	0.896243844584	0.912725699656	0.922444725867	0.925657344325	0.922444725867	0.922444725867	0.88695597565	0.922444725867
0.956634844758	0.960770966668	0.95301865541	0.960770966668	0.956634844758	0.956634844758	0.978702905713	0.956634844758	0.960770966668	0.960770966668	0.925282216452	0.921146094541	0.921146094541	0.914317286735	0.914317286735	0.89563064021	0.89563064021	0.89563064021	0.923367079169	0.923367079169	0.923367079169	0.923367079169	0.930657638701	0.909344285226	0.930657638701	0.944512786822	0.944512786822	0.922444725867	0.922444725867	0.922444725867	0.944512786822	0.930657638701	0.930657638701	0.944512786822	0.951341594628	0.951341594628	0.951341594628	0.922444725867	0.925657344325	0.925657344325	0.925657344325
0.970950594455	0.978702905713	0.978702905713	0.978702905713	0.969735285399	0.969735285399	0.969735285399	0.944051035096	0.944051035096	0.93722222729	0.942053725694	0.970950594455	0.976760475564	0.976760475564	0.970950594455	0.955154166335	0.955154166335	0.955154166335	0.955154166335	0.93722222729	0.89563064021	0.857627949613	0.871483097734	0.87831190554	0.87831190554	0.87831190554	0.87831190554	0.881928094887	0.881928094887	0.87831190554	0.881928094887	0.87831190554	0.871483097734	0.914317286735	0.89563064021	0.89563064021	0.914317286735	0.925282216452	0.928898405799	0.928898405799	0.921146094541
0.956634844758	0.95301865541	0.978702905713	0.978702905713	0.978702905713	0.970950594455	0.955154166335	0.955154166335	0.955154166335	0.955154166335	0.955154166335	0.930657638701	0.930657638701	0.896243844584	0.923367079169	0.93722222729	0.93722222729	0.955154166335	0.955154166335	0.944512786822	0.944512786822	0.944512786822	0.966119096051	0.93722222729	0.93722222729	0.93722222729	0.966119096051	0.966119096051	0.966119096051	0.944512786822	0.944512786822	0.922444725867	0.922444725867	0.925657344325	0.922444725867	0.88695597565	0.88695597565	0.88695597565	0.88695597565	0.88695597565	0.88695597565
0.955154166335	0.955154166335	0.944512786822	0.944512786822	0.951341594628	0.951341594628	0.951341594628	0.951341594628	0.922444725867	0.905349666421	0.905349666421	0.93722222729	0.966119096051	0.984512786822	0.976760475564	0.989344285226	0.978702905713	0.978702905713	0.989344285226	0.989344285226	0.989344285226	0.978702905713	0.993480407136	0.993480407136	0.989344285226	0.989344285226	0.989344285226	0.989344285226	0.989344285226	0.976760475564	0.976760475564	0.976760475564	0.960964047444	0.93646751981	0.923367079169	0.902053725694	0.855428149193	0.855428149193	0.817425458595	0.817425458595	0.791483097734
0.914317286735	0.95301865541	0.93722222729	0.944512786822	0.944512786822	0.944512786822	0.922444725867	0.912725699656	0.922444725867	0.912725699656	0.912725699656	0.89563064021	0.89563064021	0.89563064021	0.89563064021	0.89563064021	0.89563064021	0.914317286735	0.914317286735	0.95301865541	0.970950594455	0.970950594455	0.970950594455	0.989344285226	0.976760475564	0.984512786822	0.966119096051	0.966119096051	0.966119096051	0.976760475564	0.984512786822	0.984512786822	0.969735285399	0.966119096051	0.966119096051	0.984512786822	0.984512786822	0.984512786822	0.978702905713	0.978702905713	0.969735285399
0.976760475564	0.960964047444	0.960964047444	0.976760475564	0.976760475564	0.989344285226	0.99831190554	0.989344285226	0.976760475564	0.960964047444	0.976760475564	0.976760475564	0.976760475564	0.989344285226	0.970950594455	0.970950594455	0.976760475564	0.976760475564	0.976760475564	0.976760475564	0.976760475564	0.976760475564	0.976760475564	0.976760475564	0.955154166335	0.955154166335	0.93646751981	0.93646751981	0.93646751981	0.955154166335	0.955154166335	0.93646751981	0.93646751981	0.93646751981	0.909344285226	0.93646751981	0.923367079169	0.923367079169	0.923367079169	0.93722222729	0.944051035096
0.879148785139	0.89563064021	0.93722222729	0.944512786822	0.966119096051	0.955154166335	0.960964047444	0.976760475564	0.960964047444	0.976760475564	0.966119096051	0.978702905713	0.969735285399	0.944051035096	0.93722222729	0.923367079169	0.93722222729	0.93722222729	0.923367079169	0.93722222729	0.966119096051	0.955154166335	0.966119096051	0.951341594628	0.925657344325	0.896760475564	0.896760475564	0.88695597565	0.855168888484	0.855168888484	0.855168888484	0.88695597565	0.833156856932	0.88695597565	0.880853138787	0.868507405626	0.868507405626	0.868507405626	0.880853138787	0.89563064021	0.89563064021
0.989344285226	0.989344285226	0.993480407136	0.984512786822	0.993480407136	0.993480407136	0.99831190554	0.993480407136	0.993480407136	0.993480407136	0.99831190554	0.99831190554	0.99831190554	0.99831190554	0.99831190554	0.99831190554	0.99831190554	0.989344285226	0.976760475564	0.966119096051	0.944512786822	0.944512786822	0.955154166335	0.976760475564	0.989344285226	0.989344285226	0.989344285226	0.989344285226	0.970950594455	0.978702905713	0.978702905713	0.978702905713	0.969735285399	0.969735285399	0.969735285399	0.969735285399	0.944051035096	0.966119096051	0.955154166335	0.955154166335	0.923367079169
0.978702905713	0.993480407136	0.993480407136	0.989344285226	0.989344285226	0.993480407136	0.993480407136	0.993480407136	0.993480407136	0.993480407136	0.99831190554	0.99831190554	0.993480407136	0.99831190554	0.99831190554	0.99831190554	0.99831190554	0.99831190554	0.99831190554	0.993480407136	0.993480407136	0.984512786822	0.984512786822	0.984512786822	0.984512786822	0.984512786822	0.966119096051	0.978702905713	0.978702905713	0.966119096051	0.970950594455	0.970950594455	0.95301865541	0.921146094541	0.914317286735	0.914317286735	0.925282216452	0.921146094541	0.914317286735	0.95301865541	0.966119096051
0.914317286735	0.914317286735	0.914317286735	0.914317286735	0.914317286735	0.900462138614	0.914317286735	0.914317286735	0.857627949613	0.857627949613	0.857627949613	0.857627949613	0.836314596137	0.817425458595	0.785673216625	0.757668106716	0.823675907222	0.810575466581	0.831686329039	0.868507405626	0.89563064021	0.879148785139	0.89563064021	0.880853138787	0.868507405626	0.868507405626	0.912725699656	0.923367079169	0.942053725694	0.970950594455	0.978702905713	0.970950594455	0.955154166335	0.966119096051	0.978702905713	0.978702905713	0.970950594455	0.95301865541	0.978702905713	0.978702905713	0.978702905713
0.912725699656	0.912725699656	0.896243844584	0.872523208639	0.859422767998	0.87831190554	0.896243844584	0.868507405626	0.806784079083	0.821537094714	0.821537094714	0.795852844411	0.801369769766	0.801369769766	0.757151475737	0.749227267911	0.799813768171	0.782839027623	0.782839027623	0.831686329039	0.810575466581	0.849618268084	0.849618268084	0.849618268084	0.855428149193	0.879148785139	0.923367079169	0.896243844584	0.896243844584	0.902053725694	0.923367079169	0.912725699656	0.93722222729	0.95301865541	0.960770966668	0.960770966668	0.960770966668	0.925282216452	0.928898405799	0.928898405799	0.956634844758
0.993480407136	0.989344285226	0.989344285226	0.976760475564	0.955154166335	0.93722222729	0.944051035096	0.921146094541	0.925282216452	0.95301865541	0.978702905713	0.970950594455	0.970950594455	0.955154166335	0.976760475564	0.976760475564	0.976760475564	0.989344285226	0.993480407136	0.993480407136	0.984512786822	0.978702905713	0.982839027623	0.993480407136	0.989344285226	0.984512786822	0.984512786822	0.984512786822	0.984512786822	0.978702905713	0.982839027623	0.978702905713	0.982839027623	0.982839027623	0.978702905713	0.989344285226	0.99831190554	0.993480407136	0.993480407136	0.993480407136	0.989344285226
0.989344285226	0.989344285226	0.970950594455	0.970950594455	0.95301865541	0.944051035096	0.944051035096	0.925657344325	0.944051035096	0.956634844758	0.95301865541	0.960770966668	0.982839027623	0.978702905713	0.993480407136	0.993480407136	0.989344285226	0.989344285226	0.989344285226	0.989344285226	0.970950594455	0.970950594455	0.970950594455	0.976760475564	0.966119096051	0.966119096051	0.984512786822	0.984512786822	0.984512786822	0.984512786822	0.984512786822	0.984512786822	0.989344285226	0.978702905713	0.978702905713	0.978702905713	0.984512786822	0.989344285226	0.99831190554	0.99831190554	0.99831190554
0.88695597565	0.88695597565	0.896760475564	0.922444725867	0.951341594628	0.969735285399	0.969735285399	0.984512786822	0.989344285226	0.989344285226	0.989344285226	0.989344285226	0.989344285226	0.989344285226	0.978702905713	0.978702905713	0.978702905713	0.978702905713	0.978702905713	0.978702905713	0.978702905713	0.978702905713	0.984512786822	0.978702905713	0.969735285399	0.944051035096	0.908562284879	0.908562284879	0.88695597565	0.855168888484	0.855168888484	0.801369769766	0.833156856932	0.88695597565	0.925657344325	0.925657344325	0.925657344325	0.944051035096	0.95301865541	0.960770966668	0.960770966668
0.951341594628	0.951341594628	0.969735285399	0.978702905713	0.970950594455	0.95301865541	0.978702905713	0.978702905713	0.978702905713	0.989344285226	0.976760475564	0.989344285226	0.989344285226	0.989344285226	0.993480407136	0.993480407136	0.993480407136	0.993480407136	0.984512786822	0.976760475564	0.970950594455	0.978702905713	0.960770966668	0.960770966668	0.978702905713	0.978702905713	0.984512786822	0.984512786822	0.966119096051	0.978702905713	0.969735285399	0.969735285399	0.984512786822	0.989344285226	0.976760475564	0.970950594455	0.978702905713	0.978702905713	0.984512786822	0.984512786822	0.966119096051
0.93722222729	0.95301865541	0.966119096051	0.976760475564	0.970950594455	0.955154166335	0.966119096051	0.966119096051	0.966119096051	0.966119096051	0.955154166335	0.966119096051	0.966119096051	0.93722222729	0.955154166335	0.93646751981	0.93646751981	0.960964047444	0.955154166335	0.942053725694	0.93722222729	0.912725699656	0.868507405626	0.849618268084	0.855428149193	0.855428149193	0.902053725694	0.902053725694	0.902053725694	0.93646751981	0.955154166335	0.976760475564	0.976760475564	0.984512786822	0.993480407136	0.993480407136	0.99831190554	0.99831190554	0.993480407136	0.993480407136	0.982839027623
0.942053725694	0.93722222729	0.944051035096	0.93722222729	0.944512786822	0.966119096051	0.984512786822	0.969735285399	0.944051035096	0.944051035096	0.921146094541	0.956634844758	0.956634844758	0.978702905713	0.989344285226	0.989344285226	0.99831190554	0.993480407136	0.984512786822	0.969735285399	0.966119096051	0.966119096051	0.966119096051	0.966119096051	0.966119096051	0.944051035096	0.944051035096	0.908562284879	0.88695597565	0.855168888484	0.855168888484	0.801369769766	0.833156856932	0.88695597565	0.925657344325	0.951341594628	0.969735285399	0.978702905713	0.978702905713	0.978702905713	0.984512786822
0.989344285226	0.993480407136	0.993480407136	0.993480407136	0.99831190554	0.99831190554	0.99831190554	0.99831190554	0.99831190554	0.99831190554	0.99831190554	0.993480407136	0.984512786822	0.989344285226	0.984512786822	0.984512786822	0.978702905713	0.960770966668	0.960770966668	0.982839027623	0.978702905713	0.978702905713	0.969735285399	0.944051035096	0.944051035096	0.969735285399	0.969735285399	0.969735285399	0.978702905713	0.978702905713	0.966119096051	0.944051035096	0.969735285399	0.969735285399	0.969735285399	0.969735285399	0.984512786822	0.984512786822	0.984512786822	0.993480407136	0.993480407136
0.976760475564	0.989344285226	0.970950594455	0.976760475564	0.989344285226	0.989344285226	0.989344285226	0.989344285226	0.989344285226	0.976760475564	0.966119096051	0.984512786822	0.976760475564	0.970950594455	0.970950594455	0.955154166335	0.955154166335	0.955154166335	0.955154166335	0.955154166335	0.966119096051	0.944512786822	0.922444725867	0.922444725867	0.944512786822	0.944512786822	0.930657638701	0.955154166335	0.942053725694	0.95301865541	0.960770966668	0.95301865541	0.942053725694	0.970950594455	0.976760475564	0.976760475564	0.989344285226	0.978702905713	0.978702905713	0.966119096051	0.966119096051
0.978702905713	0.978702905713	0.978702905713	0.969735285399	0.978702905713	0.978702905713	0.989344285226	0.978702905713	0.978702905713	0.982839027623	0.978702905713	0.978702905713	0.978702905713	0.970950594455	0.989344285226	0.984512786822	0.984512786822	0.993480407136	0.993480407136	0.993480407136	0.978702905713	0.978702905713	0.993480407136	0.993480407136	0.978702905713	0.970950594455	0.966119096051	0.951341594628	0.951341594628	0.922444725867	0.925657344325	0.925657344325	0.951341594628	0.966119096051	0.955154166335	0.955154166335	0.976760475564	0.976760475564	0.970950594455	0.970950594455	0.978702905713
0.95301865541	0.944051035096	0.944051035096	0.944051035096	0.951341594628	0.969735285399	0.969735285399	0.951341594628	0.922444725867	0.922444725867	0.905349666421	0.944051035096	0.944051035096	0.969735285399	0.984512786822	0.984512786822	0.993480407136	0.982839027623	0.978702905713	0.956634844758	0.95301865541	0.944051035096	0.944051035096	0.944051035096	0.944051035096	0.908562284879	0.908562284879	0.908562284879	0.88695597565	0.855168888484	0.855168888484	0.801369769766	0.833156856932	0.833156856932	0.88695597565	0.922444725867	0.944051035096	0.95301865541	0.95301865541	0.95301865541	0.966119096051
0.95301865541	0.95301865541	0.944051035096	0.925657344325	0.925657344325	0.951341594628	0.969735285399	0.969735285399	0.978702905713	0.978702905713	0.978702905713	0.993480407136	0.993480407136	0.993480407136	0.989344285226	0.989344285226	0.970950594455	0.976760475564	0.970950594455	0.970950594455	0.970950594455	0.976760475564	0.976760475564	0.976760475564	0.976760475564	0.976760475564	0.966119096051	0.944051035096	0.944051035096	0.905349666421	0.905349666421	0.905349666421	0.914317286735	0.914317286735	0.89563064021	0.914317286735	0.914317286735	0.95301865541	0.966119096051	0.966119096051	0.978702905713
0.831686329039	0.849618268084	0.868507405626	0.849618268084	0.849618268084	0.849618268084	0.855428149193	0.879148785139	0.900462138614	0.923367079169	0.93722222729	0.95301865541	0.95301865541	0.960770966668	0.960770966668	0.960770966668	0.928898405799	0.925282216452	0.914317286735	0.905349666421	0.905349666421	0.89563064021	0.880853138787	0.922444725867	0.922444725867	0.922444725867	0.922444725867	0.890657638701	0.922444725867	0.88695597565	0.896760475564	0.88695597565	0.88695597565	0.88695597565	0.880853138787	0.868507405626	0.868507405626	0.89563064021	0.879148785139	0.879148785139	0.923367079169
0.923367079169	0.93722222729	0.93722222729	0.93722222729	0.905349666421	0.89563064021	0.879148785139	0.900462138614	0.900462138614	0.900462138614	0.923367079169	0.923367079169	0.912725699656	0.944512786822	0.951341594628	0.951341594628	0.951341594628	0.951341594628	0.951341594628	0.922444725867	0.944512786822	0.930657638701	0.912725699656	0.912725699656	0.930657638701	0.930657638701	0.93646751981	0.93646751981	0.93646751981	0.93646751981	0.960964047444	0.955154166335	0.966119096051	0.966119096051	0.966119096051	0.984512786822	0.984512786822	0.976760475564	0.966119096051	0.955154166335	0.955154166335
0.970950594455	0.95301865541	0.978702905713	0.978702905713	0.969735285399	0.966119096051	0.966119096051	0.951341594628	0.969735285399	0.978702905713	0.978702905713	0.982839027623	0.982839027623	0.978702905713	0.978702905713	0.989344285226	0.989344285226	0.99831190554	0.99831190554	0.989344285226	0.989344285226	0.976760475564	0.955154166335	0.955154166335	0.955154166335	0.955154166335	0.944512786822	0.955154166335	0.955154166335	0.970950594455	0.989344285226	0.989344285226	0.993480407136	0.989344285226	0.99831190554	0.99831190554	0.989344285226	0.978702905713	0.969735285399	0.966119096051	0.966119096051
0.89563064021	0.89563064021	0.89563064021	0.879148785139	0.89563064021	0.880853138787	0.880853138787	0.88695597565	0.896760475564	0.925657344325	0.925657344325	0.925657344325	0.925657344325	0.922444725867	0.922444725867	0.922444725867	0.922444725867	0.922444725867	0.912725699656	0.922444725867	0.922444725867	0.925657344325	0.951341594628	0.969735285399	0.978702905713	0.978702905713	0.970950594455	0.966119096051	0.966119096051	0.93722222729	0.93722222729	0.942053725694	0.95301865541	0.956634844758	0.956634844758	0.960770966668	0.95301865541	0.95301865541	0.956634844758	0.956634844758	0.944051035096
0.914317286735	0.921146094541	0.956634844758	0.969735285399	0.966119096051	0.951341594628	0.925657344325	0.922444725867	0.944512786822	0.912725699656	0.912725699656	0.944512786822	0.955154166335	0.970950594455	0.966119096051	0.951341594628	0.969735285399	0.944051035096	0.922444725867	0.922444725867	0.890657638701	0.890657638701	0.890657638701	0.846439344671	0.795852844411	0.749227267911	0.757151475737	0.81646751981	0.858059106889	0.858059106889	0.858059106889	0.858059106889	0.88695597565	0.88695597565	0.905349666421	0.905349666421	0.905349666421	0.905349666421	0.905349666421	0.944051035096	0.956634844758
0.848660329298	0.867346975823	0.857627949613	0.848660329298	0.836314596137	0.836314596137	0.821537094714	0.848660329298	0.848660329298	0.848660329298	0.854763166162	0.870559594282	0.921146094541	0.905349666421	0.908562284879	0.908562284879	0.908562284879	0.908562284879	0.88695597565	0.88695597565	0.88695597565	0.88695597565	0.858059106889	0.855168888484	0.88695597565	0.88695597565	0.880853138787	0.905349666421	0.922444725867	0.912725699656	0.922444725867	0.951341594628	0.925657344325	0.896760475564	0.896760475564	0.922444725867	0.925657344325	0.951341594628	0.969735285399	0.978702905713	0.978702905713
0.970950594455	0.978702905713	0.969735285399	0.969735285399	0.984512786822	0.984512786822	0.969735285399	0.969735285399	0.969735285399	0.969735285399	0.966119096051	0.944051035096	0.944051035096	0.944051035096	0.944051035096	0.944051035096	0.944051035096	0.922444725867	0.912725699656	0.923367079169	0.900462138614	0.879148785139	0.879148785139	0.900462138614	0.879148785139	0.879148785139	0.923367079169	0.923367079169	0.93722222729	0.912725699656	0.896243844584	0.872523208639	0.902053725694	0.902053725694	0.902053725694	0.93646751981	0.93646751981	0.923367079169	0.923367079169	0.923367079169	0.923367079169
0.890657638701	0.896760475564	0.925657344325	0.922444725867	0.951341594628	0.925657344325	0.925657344325	0.925657344325	0.951341594628	0.951341594628	0.951341594628	0.951341594628	0.951341594628	0.951341594628	0.944051035096	0.944051035096	0.969735285399	0.951341594628	0.951341594628	0.925657344325	0.944051035096	0.93722222729	0.923367079169	0.912725699656	0.922444725867	0.880853138787	0.880853138787	0.88695597565	0.925657344325	0.925657344325	0.925657344325	0.925657344325	0.944051035096	0.944051035096	0.93722222729	0.93722222729	0.93722222729	0.914317286735	0.900462138614	0.900462138614	0.914317286735
0.989344285226	0.989344285226	0.993480407136	0.993480407136	0.982839027623	0.978702905713	0.978702905713	0.989344285226	0.99831190554	0.99831190554	0.99831190554	0.993480407136	0.993480407136	0.993480407136	0.984512786822	0.984512786822	0.984512786822	0.966119096051	0.969735285399	0.944051035096	0.908562284879	0.88695597565	0.880853138787	0.848660329298	0.848660329298	0.854763166162	0.88695597565	0.858059106889	0.855168888484	0.890657638701	0.896760475564	0.890657638701	0.912725699656	0.912725699656	0.912725699656	0.923367079169	0.93722222729	0.944051035096	0.944051035096	0.944051035096	0.944051035096
0.960770966668	0.960770966668	0.928898405799	0.925282216452	0.925282216452	0.928898405799	0.928898405799	0.956634844758	0.960770966668	0.960770966668	0.928898405799	0.928898405799	0.925282216452	0.925282216452	0.914317286735	0.921146094541	0.921146094541	0.921146094541	0.925282216452	0.921146094541	0.956634844758	0.944051035096	0.944051035096	0.944051035096	0.95301865541	0.95301865541	0.956634844758	0.944051035096	0.921146094541	0.921146094541	0.925282216452	0.914317286735	0.95301865541	0.956634844758	0.960770966668	0.95301865541	0.942053725694	0.923367079169	0.923367079169	0.942053725694	0.955154166335
0.966119096051	0.966119096051	0.969735285399	0.966119096051	0.944512786822	0.93722222729	0.93722222729	0.93722222729	0.93722222729	0.93722222729	0.89563064021	0.880853138787	0.880853138787	0.821537094714	0.830266638528	0.821537094714	0.868507405626	0.846439344671	0.846439344671	0.880853138787	0.868507405626	0.880853138787	0.868507405626	0.880853138787	0.88695597565	0.88695597565	0.858059106889	0.855168888484	0.855168888484	0.858059106889	0.858059106889	0.88695597565	0.925657344325	0.925657344325	0.925657344325	0.925657344325	0.925657344325	0.908562284879	0.905349666421	0.905349666421	0.880853138787
0.966119096051	0.969735285399	0.969735285399	0.969735285399	0.969735285399	0.969735285399	0.951341594628	0.951341594628	0.951341594628	0.944051035096	0.921146094541	0.921146094541	0.921146094541	0.905349666421	0.905349666421	0.908562284879	0.854763166162	0.854763166162	0.830266638528	0.801369769766	0.801369769766	0.855168888484	0.855168888484	0.858059106889	0.896760475564	0.896760475564	0.925657344325	0.951341594628	0.951341594628	0.951341594628	0.944051035096	0.905349666421	0.908562284879	0.905349666421	0.905349666421	0.905349666421	0.944051035096	0.969735285399	0.966119096051	0.970950594455	0.970950594455
0.982839027623	0.993480407136	0.993480407136	0.989344285226	0.989344285226	0.970950594455	0.989344285226	0.976760475564	0.976760475564	0.960964047444	0.93646751981	0.930657638701	0.909344285226	0.896243844584	0.909344285226	0.909344285226	0.93646751981	0.930657638701	0.930657638701	0.909344285226	0.896243844584	0.930657638701	0.923367079169	0.923367079169	0.93722222729	0.89563064021	0.89563064021	0.868507405626	0.880853138787	0.905349666421	0.908562284879	0.905349666421	0.908562284879	0.908562284879	0.908562284879	0.88695597565	0.908562284879	0.88695597565	0.88695597565	0.88695597565	0.88695597565
0.944512786822	0.951341594628	0.922444725867	0.922444725867	0.951341594628	0.966119096051	0.969735285399	0.966119096051	0.969735285399	0.966119096051	0.969735285399	0.966119096051	0.966119096051	0.944512786822	0.912725699656	0.880853138787	0.880853138787	0.922444725867	0.912725699656	0.922444725867	0.922444725867	0.880853138787	0.880853138787	0.868507405626	0.868507405626	0.831686329039	0.76774127758	0.784716018127	0.76774127758	0.806784079083	0.821537094714	0.836314596137	0.848660329298	0.905349666421	0.921146094541	0.921146094541	0.921146094541	0.914317286735	0.905349666421	0.908562284879	0.905349666421
0.810575466581	0.831686329039	0.831686329039	0.831686329039	0.846439344671	0.846439344671	0.784716018127	0.76774127758	0.784716018127	0.784716018127	0.821537094714	0.868507405626	0.849618268084	0.879148785139	0.879148785139	0.900462138614	0.879148785139	0.879148785139	0.879148785139	0.879148785139	0.89563064021	0.914317286735	0.942053725694	0.95301865541	0.960770966668	0.956634844758	0.978702905713	0.978702905713	0.969735285399	0.978702905713	0.969735285399	0.966119096051	0.95301865541	0.93722222729	0.955154166335	0.966119096051	0.955154166335	0.930657638701	0.930657638701	0.930657638701	0.93646751981
0.922444725867	0.905349666421	0.905349666421	0.944051035096	0.905349666421	0.88695597565	0.88695597565	0.896760475564	0.896760475564	0.896760475564	0.925657344325	0.88695597565	0.88695597565	0.925657344325	0.925657344325	0.922444725867	0.93722222729	0.944051035096	0.966119096051	0.966119096051	0.966119096051	0.955154166335	0.93722222729	0.95301865541	0.93722222729	0.944051035096	0.93722222729	0.93722222729	0.93722222729	0.942053725694	0.942053725694	0.923367079169	0.955154166335	0.955154166335	0.923367079169	0.942053725694	0.942053725694	0.955154166335	0.93646751981	0.923367079169	0.93646751981
0.93722222729	0.944051035096	0.93722222729	0.95301865541	0.942053725694	0.914317286735	0.925282216452	0.95301865541	0.95301865541	0.942053725694	0.942053725694	0.95301865541	0.978702905713	0.978702905713	0.978702905713	0.978702905713	0.978702905713	0.978702905713	0.970950594455	0.970950594455	0.989344285226	0.989344285226	0.989344285226	0.993480407136	0.984512786822	0.984512786822	0.984512786822	0.993480407136	0.984512786822	0.969735285399	0.966119096051	0.966119096051	0.944512786822	0.944512786822	0.955154166335	0.942053725694	0.914317286735	0.900462138614	0.914317286735	0.914317286735	0.914317286735
0.872523208639	0.872523208639	0.872523208639	0.872523208639	0.872523208639	0.896243844584	0.896243844584	0.87831190554	0.890657638701	0.896760475564	0.896760475564	0.925657344325	0.944051035096	0.905349666421	0.848660329298	0.848660329298	0.848660329298	0.848660329298	0.848660329298	0.830266638528	0.88695597565	0.88695597565	0.88695597565	0.88695597565	0.88695597565	0.88695597565	0.908562284879	0.908562284879	0.944051035096	0.93722222729	0.942053725694	0.923367079169	0.902053725694	0.896243844584	0.923367079169	0.955154166335	0.966119096051	0.944512786822	0.944512786822	0.944512786822	0.955154166335
0.922444725867	0.922444725867	0.922444725867	0.912725699656	0.896243844584	0.902053725694	0.872523208639	0.872523208639	0.896243844584	0.909344285226	0.930657638701	0.930657638701	0.909344285226	0.909344285226	0.896243844584	0.912725699656	0.922444725867	0.922444725867	0.890657638701	0.896760475564	0.896760475564	0.925657344325	0.922444725867	0.905349666421	0.905349666421	0.89563064021	0.93722222729	0.93722222729	0.944051035096	0.969735285399	0.951341594628	0.966119096051	0.966119096051	0.978702905713	0.978702905713	0.982839027623	0.978702905713	0.978702905713	0.978702905713	0.970950594455	0.970950594455
0.982839027623	0.982839027623	0.978702905713	0.978702905713	0.993480407136	0.993480407136	0.993480407136	0.993480407136	0.989344285226	0.99831190554	0.99831190554	0.993480407136	0.993480407136	0.993480407136	0.993480407136	0.989344285226	0.976760475564	0.976760475564	0.960964047444	0.960964047444	0.960964047444	0.976760475564	0.989344285226	0.984512786822	0.976760475564	0.976760475564	0.976760475564	0.976760475564	0.976760475564	0.984512786822	0.966119096051	0.970950594455	0.970950594455	0.970950594455	0.966119096051	0.95301865541	0.95301865541	0.956634844758	0.956634844758	0.956634844758	0.956634844758
0.970950594455	0.989344285226	0.978702905713	0.982839027623	0.978702905713	0.956634844758	0.956634844758	0.960770966668	0.95301865541	0.95301865541	0.95301865541	0.956634844758	0.960770966668	0.960770966668	0.925282216452	0.925282216452	0.95301865541	0.93722222729	0.93722222729	0.93722222729	0.966119096051	0.969735285399	0.969735285399	0.969735285399	0.966119096051	0.951341594628	0.966119096051	0.984512786822	0.984512786822	0.969735285399	0.969735285399	0.969735285399	0.978702905713	0.978702905713	0.978702905713	0.978702905713	0.993480407136	0.993480407136	0.989344285226	0.978702905713	0.978702905713
0.930657638701	0.912725699656	0.912725699656	0.93722222729	0.912725699656	0.930657638701	0.912725699656	0.912725699656	0.912725699656	0.896243844584	0.923367079169	0.955154166335	0.955154166335	0.955154166335	0.955154166335	0.955154166335	0.955154166335	0.966119096051	0.95301865541	0.978702905713	0.978702905713	0.978702905713	0.984512786822	0.989344285226	0.989344285226	0.989344285226	0.978702905713	0.978702905713	0.982839027623	0.982839027623	0.978702905713	0.95301865541	0.95301865541	0.970950594455	0.966119096051	0.978702905713	0.982839027623	0.978702905713	0.978702905713	0.978702905713	0.960770966668
0.925282216452	0.914317286735	0.914317286735	0.925282216452	0.925282216452	0.914317286735	0.914317286735	0.914317286735	0.900462138614	0.900462138614	0.900462138614	0.914317286735	0.93722222729	0.923367079169	0.93722222729	0.966119096051	0.966119096051	0.93722222729	0.912725699656	0.912725699656	0.896243844584	0.912725699656	0.912725699656	0.922444725867	0.890657638701	0.855168888484	0.855168888484	0.846439344671	0.890657638701	0.922444725867	0.905349666421	0.93722222729	0.93722222729	0.93722222729	0.93722222729	0.93722222729	0.93722222729	0.966119096051	0.984512786822	0.984512786822	0.984512786822
0.88695597565	0.88695597565	0.88695597565	0.858059106889	0.855168888484	0.858059106889	0.858059106889	0.858059106889	0.858059106889	0.858059106889	0.896760475564	0.890657638701	0.890657638701	0.890657638701	0.896760475564	0.896760475564	0.925657344325	0.896760475564	0.922444725867	0.922444725867	0.922444725867	0.925657344325	0.925657344325	0.922444725867	0.951341594628	0.951341594628	0.951341594628	0.944512786822	0.922444725867	0.912725699656	0.87831190554	0.846439344671	0.87831190554	0.896243844584	0.896243844584	0.896243844584	0.930657638701	0.896243844584	0.872523208639	0.872523208639	0.902053725694
0.984512786822	0.978702905713	0.969735285399	0.969735285399	0.969735285399	0.969735285399	0.966119096051	0.966119096051	0.93722222729	0.944512786822	0.955154166335	0.976760475564	0.976760475564	0.989344285226	0.976760475564	0.955154166335	0.930657638701	0.955154166335	0.955154166335	0.970950594455	0.942053725694	0.95301865541	0.942053725694	0.923367079169	0.930657638701	0.944512786822	0.922444725867	0.922444725867	0.951341594628	0.951341594628	0.966119096051	0.944512786822	0.930657638701	0.930657638701	0.909344285226	0.93646751981	0.960964047444	0.960964047444	0.93646751981	0.923367079169	0.900462138614
0.942053725694	0.955154166335	0.930657638701	0.944512786822	0.944512786822	0.944512786822	0.922444725867	0.922444725867	0.922444725867	0.912725699656	0.896243844584	0.909344285226	0.909344285226	0.930657638701	0.912725699656	0.890657638701	0.896760475564	0.896760475564	0.855168888484	0.858059106889	0.858059106889	0.801369769766	0.757151475737	0.757151475737	0.757151475737	0.757151475737	0.801369769766	0.801369769766	0.855168888484	0.855168888484	0.855168888484	0.846439344671	0.810950594455	0.855168888484	0.88695597565	0.88695597565	0.88695597565	0.925657344325	0.951341594628	0.951341594628	0.951341594628
0.88695597565	0.88695597565	0.858059106889	0.858059106889	0.855168888484	0.795852844411	0.795852844411	0.801369769766	0.855168888484	0.846439344671	0.846439344671	0.855168888484	0.855168888484	0.855168888484	0.855168888484	0.858059106889	0.858059106889	0.855168888484	0.855168888484	0.858059106889	0.855168888484	0.896760475564	0.925657344325	0.944051035096	0.944051035096	0.944051035096	0.93722222729	0.966119096051	0.969735285399	0.951341594628	0.951341594628	0.951341594628	0.951341594628	0.969735285399	0.966119096051	0.969735285399	0.984512786822	0.993480407136	0.989344285226	0.978702905713	0.978702905713
0.909344285226	0.93646751981	0.93646751981	0.923367079169	0.923367079169	0.923367079169	0.912725699656	0.896243844584	0.912725699656	0.896243844584	0.896243844584	0.912725699656	0.880853138787	0.830266638528	0.830266638528	0.821537094714	0.880853138787	0.88695597565	0.905349666421	0.922444725867	0.890657638701	0.896760475564	0.896760475564	0.896760475564	0.896760475564	0.925657344325	0.925657344325	0.944051035096	0.956634844758	0.95301865541	0.960770966668	0.960770966668	0.960770966668	0.956634844758	0.944051035096	0.944051035096	0.944051035096	0.956634844758	0.956634844758	0.928898405799	0.925282216452
0.99831190554	0.993480407136	0.993480407136	0.989344285226	0.989344285226	0.984512786822	0.978702905713	0.984512786822	0.989344285226	0.984512786822	0.984512786822	0.989344285226	0.989344285226	0.978702905713	0.978702905713	0.970950594455	0.95301865541	0.95301865541	0.966119096051	0.95301865541	0.978702905713	0.978702905713	0.984512786822	0.984512786822	0.978702905713	0.978702905713	0.984512786822	0.984512786822	0.993480407136	0.993480407136	0.993480407136	0.993480407136	0.99831190554	0.989344285226	0.978702905713	0.960770966668	0.960770966668	0.95301865541	0.95301865541	0.978702905713	0.978702905713
0.89563064021	0.89563064021	0.905349666421	0.880853138787	0.855168888484	0.858059106889	0.855168888484	0.855168888484	0.855168888484	0.855168888484	0.801369769766	0.757151475737	0.749227267911	0.784716018127	0.846439344671	0.890657638701	0.890657638701	0.890657638701	0.896760475564	0.896760475564	0.896760475564	0.896760475564	0.896760475564	0.896760475564	0.896760475564	0.890657638701	0.890657638701	0.896760475564	0.890657638701	0.896760475564	0.896760475564	0.896760475564	0.896760475564	0.896760475564	0.858059106889	0.81646751981	0.759778182687	0.759778182687	0.759778182687	0.759778182687	0.757151475737
0.956634844758	0.956634844758	0.960770966668	0.960770966668	0.960770966668	0.95301865541	0.95301865541	0.95301865541	0.95301865541	0.956634844758	0.969735285399	0.966119096051	0.970950594455	0.955154166335	0.944512786822	0.912725699656	0.922444725867	0.944512786822	0.951341594628	0.922444725867	0.925657344325	0.925657344325	0.951341594628	0.969735285399	0.966119096051	0.966119096051	0.966119096051	0.955154166335	0.93722222729	0.95301865541	0.95301865541	0.95301865541	0.956634844758	0.921146094541	0.928898405799	0.925282216452	0.928898405799	0.928898405799	0.925282216452	0.95301865541	0.960770966668
0.912725699656	0.868507405626	0.849618268084	0.872523208639	0.872523208639	0.896243844584	0.896243844584	0.849618268084	0.879148785139	0.900462138614	0.879148785139	0.89563064021	0.89563064021	0.89563064021	0.905349666421	0.88695597565	0.88695597565	0.905349666421	0.905349666421	0.905349666421	0.905349666421	0.922444725867	0.93722222729	0.93722222729	0.95301865541	0.95301865541	0.944051035096	0.969735285399	0.966119096051	0.969735285399	0.969735285399	0.969735285399	0.969735285399	0.969735285399	0.969735285399	0.978702905713	0.989344285226	0.989344285226	0.976760475564	0.966119096051	0.944512786822
0.922444725867	0.922444725867	0.912725699656	0.944512786822	0.955154166335	0.970950594455	0.970950594455	0.970950594455	0.970950594455	0.978702905713	0.956634844758	0.960770966668	0.960770966668	0.928898405799	0.925282216452	0.914317286735	0.914317286735	0.925282216452	0.925282216452	0.921146094541	0.914317286735	0.914317286735	0.857627949613	0.867346975823	0.848660329298	0.821537094714	0.821537094714	0.830266638528	0.880853138787	0.868507405626	0.831686329039	0.831686329039	0.831686329039	0.831686329039	0.810575466581	0.849618268084	0.849618268084	0.849618268084	0.872523208639	0.872523208639	0.872523208639
0.99831190554	0.99831190554	0.99831190554	0.993480407136	0.978702905713	0.966119096051	0.970950594455	0.970950594455	0.966119096051	0.970950594455	0.970950594455	0.970950594455	0.970950594455	0.970950594455	0.970950594455	0.955154166335	0.955154166335	0.955154166335	0.955154166335	0.944512786822	0.922444725867	0.925657344325	0.944051035096	0.944051035096	0.908562284879	0.908562284879	0.944051035096	0.944051035096	0.966119096051	0.944051035096	0.95301865541	0.95301865541	0.95301865541	0.944051035096	0.951341594628	0.951341594628	0.944512786822	0.955154166335	0.93646751981	0.902053725694	0.923367079169
0.976760475564	0.955154166335	0.955154166335	0.93722222729	0.923367079169	0.93722222729	0.89563064021	0.89563064021	0.848660329298	0.848660329298	0.854763166162	0.854763166162	0.908562284879	0.88695597565	0.922444725867	0.951341594628	0.944051035096	0.944051035096	0.944051035096	0.944051035096	0.944051035096	0.944051035096	0.944051035096	0.966119096051	0.966119096051	0.976760475564	0.984512786822	0.984512786822	0.993480407136	0.989344285226	0.989344285226	0.976760475564	0.989344285226	0.984512786822	0.969735285399	0.951341594628	0.944051035096	0.921146094541	0.921146094541	0.921146094541	0.921146094541
0.993480407136	0.993480407136	0.993480407136	0.982839027623	0.978702905713	0.989344285226	0.989344285226	0.984512786822	0.993480407136	0.993480407136	0.993480407136	0.989344285226	0.976760475564	0.984512786822	0.984512786822	0.984512786822	0.989344285226	0.984512786822	0.969735285399	0.956634844758	0.95301865541	0.95301865541	0.95301865541	0.95301865541	0.95301865541	0.95301865541	0.921146094541	0.921146094541	0.921146094541	0.921146094541	0.870559594282	0.854763166162	0.88695597565	0.896760475564	0.925657344325	0.922444725867	0.944512786822	0.951341594628	0.944512786822	0.955154166335	0.976760475564
0.984512786822	0.976760475564	0.976760475564	0.976760475564	0.989344285226	0.989344285226	0.993480407136	0.984512786822	0.993480407136	0.989344285226	0.99831190554	0.993480407136	0.984512786822	0.969735285399	0.944051035096	0.944051035096	0.93722222729	0.944051035096	0.944051035096	0.925657344325	0.896760475564	0.896760475564	0.896760475564	0.858059106889	0.855168888484	0.81646751981	0.858059106889	0.855168888484	0.846439344671	0.799813768171	0.810950594455	0.810950594455	0.846439344671	0.831686329039	0.868507405626	0.880853138787	0.89563064021	0.905349666421	0.89563064021	0.879148785139	0.89563064021
0.914317286735	0.89563064021	0.914317286735	0.89563064021	0.914317286735	0.914317286735	0.914317286735	0.942053725694	0.95301865541	0.960770966668	0.978702905713	0.969735285399	0.966119096051	0.966119096051	0.966119096051	0.969735285399	0.966119096051	0.944512786822	0.912725699656	0.922444725867	0.905349666421	0.89563064021	0.923367079169	0.955154166335	0.955154166335	0.966119096051	0.984512786822	0.984512786822	0.966119096051	0.944512786822	0.951341594628	0.925657344325	0.944051035096	0.944051035096	0.966119096051	0.93722222729	0.944051035096	0.944051035096	0.95301865541	0.942053725694	0.942053725694
0.905349666421	0.944051035096	0.951341594628	0.944051035096	0.93722222729	0.955154166335	0.955154166335	0.966119096051	0.955154166335	0.976760475564	0.976760475564	0.955154166335	0.930657638701	0.930657638701	0.909344285226	0.909344285226	0.879813768171	0.879813768171	0.879813768171	0.909344285226	0.872523208639	0.872523208639	0.879813768171	0.872523208639	0.823675907222	0.855428149193	0.849618268084	0.849618268084	0.823675907222	0.855428149193	0.872523208639	0.872523208639	0.909344285226	0.930657638701	0.944512786822	0.944512786822	0.951341594628	0.969735285399	0.966119096051	0.969735285399	0.944051035096
0.984512786822	0.976760475564	0.966119096051	0.966119096051	0.966119096051	0.970950594455	0.978702905713	0.956634844758	0.95301865541	0.944051035096	0.969735285399	0.966119096051	0.966119096051	0.966119096051	0.970950594455	0.966119096051	0.951341594628	0.951341594628	0.969735285399	0.969735285399	0.978702905713	0.978702905713	0.978702905713	0.960770966668	0.960770966668	0.982839027623	0.978702905713	0.978702905713	0.969735285399	0.951341594628	0.951341594628	0.951341594628	0.925657344325	0.896760475564	0.896760475564	0.890657638701	0.922444725867	0.925657344325	0.951341594628	0.969735285399	0.969735285399
0.982839027623	0.982839027623	0.978702905713	0.966119096051	0.966119096051	0.93722222729	0.923367079169	0.930657638701	0.930657638701	0.896243844584	0.896243844584	0.896243844584	0.896243844584	0.896243844584	0.896243844584	0.923367079169	0.923367079169	0.923367079169	0.923367079169	0.942053725694	0.923367079169	0.942053725694	0.900462138614	0.900462138614	0.914317286735	0.93722222729	0.944051035096	0.944051035096	0.908562284879	0.921146094541	0.921146094541	0.95301865541	0.95301865541	0.960770966668	0.978702905713	0.978702905713	0.978702905713	0.984512786822	0.966119096051	0.970950594455	0.970950594455
0.908562284879	0.905349666421	0.908562284879	0.908562284879	0.908562284879	0.905349666421	0.908562284879	0.854763166162	0.848660329298	0.857627949613	0.900462138614	0.900462138614	0.900462138614	0.923367079169	0.923367079169	0.923367079169	0.93722222729	0.95301865541	0.944051035096	0.951341594628	0.969735285399	0.984512786822	0.993480407136	0.993480407136	0.99831190554	0.989344285226	0.989344285226	0.989344285226	0.989344285226	0.970950594455	0.955154166335	0.960964047444	0.955154166335	0.942053725694	0.923367079169	0.923367079169	0.923367079169	0.955154166335	0.93646751981	0.93646751981	0.93646751981
0.966119096051	0.969735285399	0.951341594628	0.966119096051	0.969735285399	0.966119096051	0.984512786822	0.976760475564	0.989344285226	0.989344285226	0.984512786822	0.966119096051	0.984512786822	0.969735285399	0.944051035096	0.944051035096	0.944051035096	0.93722222729	0.942053725694	0.923367079169	0.923367079169	0.942053725694	0.95301865541	0.95301865541	0.95301865541	0.978702905713	0.966119096051	0.95301865541	0.93722222729	0.942053725694	0.970950594455	0.970950594455	0.970950594455	0.955154166335	0.966119096051	0.966119096051	0.966119096051	0.969735285399	0.969735285399	0.969735285399	0.978702905713
0.922444725867	0.896760475564	0.890657638701	0.890657638701	0.896760475564	0.896760475564	0.896760475564	0.922444725867	0.922444725867	0.88695597565	0.88695597565	0.925657344325	0.951341594628	0.944512786822	0.944512786822	0.944512786822	0.955154166335	0.955154166335	0.966119096051	0.969735285399	0.978702905713	0.95301865541	0.956634844758	0.95301865541	0.95301865541	0.956634844758	0.956634844758	0.95301865541	0.944051035096	0.922444725867	0.922444725867	0.925657344325	0.908562284879	0.870559594282	0.87831190554	0.871483097734	0.871483097734	0.867346975823	0.854763166162	0.854763166162	0.854763166162
0.989344285226	0.984512786822	0.993480407136	0.993480407136	0.993480407136	0.993480407136	0.993480407136	0.978702905713	0.978702905713	0.982839027623	0.993480407136	0.984512786822	0.984512786822	0.978702905713	0.978702905713	0.970950594455	0.970950594455	0.955154166335	0.955154166335	0.960964047444	0.93646751981	0.955154166335	0.955154166335	0.955154166335	0.970950594455	0.955154166335	0.930657638701	0.944512786822	0.912725699656	0.912725699656	0.912725699656	0.912725699656	0.912725699656	0.880853138787	0.912725699656	0.944512786822	0.951341594628	0.951341594628	0.951341594628	0.951341594628	0.944051035096
0.858059106889	0.81646751981	0.855168888484	0.858059106889	0.855168888484	0.855168888484	0.858059106889	0.88695597565	0.922444725867	0.88695597565	0.908562284879	0.921146094541	0.921146094541	0.944051035096	0.956634844758	0.956634844758	0.960770966668	0.960770966668	0.960770966668	0.960770966668	0.960770966668	0.95301865541	0.956634844758	0.960770966668	0.956634844758	0.944051035096	0.969735285399	0.978702905713	0.982839027623	0.960770966668	0.95301865541	0.942053725694	0.942053725694	0.942053725694	0.942053725694	0.923367079169	0.923367079169	0.902053725694	0.923367079169	0.923367079169	0.923367079169
0.922444725867	0.922444725867	0.93722222729	0.944051035096	0.969735285399	0.984512786822	0.984512786822	0.978702905713	0.956634844758	0.960770966668	0.960770966668	0.960770966668	0.978702905713	0.978702905713	0.978702905713	0.969735285399	0.984512786822	0.984512786822	0.984512786822	0.978702905713	0.982839027623	0.978702905713	0.978702905713	0.978702905713	0.966119096051	0.969735285399	0.978702905713	0.978702905713	0.978702905713	0.989344285226	0.976760475564	0.976760475564	0.976760475564	0.955154166335	0.966119096051	0.984512786822	0.984512786822	0.969735285399	0.951341594628	0.951341594628	0.951341594628
0.921146094541	0.956634844758	0.944051035096	0.95301865541	0.914317286735	0.914317286735	0.914317286735	0.925282216452	0.914317286735	0.914317286735	0.89563064021	0.914317286735	0.905349666421	0.93722222729	0.93722222729	0.922444725867	0.922444725867	0.93722222729	0.923367079169	0.93722222729	0.93722222729	0.944051035096	0.944051035096	0.944051035096	0.925657344325	0.922444725867	0.951341594628	0.951341594628	0.925657344325	0.925657344325	0.925657344325	0.922444725867	0.922444725867	0.951341594628	0.944051035096	0.944051035096	0.944051035096	0.944051035096	0.944051035096	0.944051035096	0.95301865541
0.890657638701	0.880853138787	0.880853138787	0.880853138787	0.922444725867	0.922444725867	0.925657344325	0.88695597565	0.905349666421	0.914317286735	0.95301865541	0.95301865541	0.944051035096	0.944051035096	0.944051035096	0.93722222729	0.944051035096	0.922444725867	0.925657344325	0.944051035096	0.95301865541	0.956634844758	0.944051035096	0.944051035096	0.944051035096	0.905349666421	0.89563064021	0.879148785139	0.89563064021	0.868507405626	0.846439344671	0.821537094714	0.848660329298	0.848660329298	0.905349666421	0.944051035096	0.944051035096	0.944051035096	0.956634844758	0.978702905713	0.966119096051
0.944512786822	0.944512786822	0.912725699656	0.944512786822	0.944512786822	0.966119096051	0.976760475564	0.976760475564	0.989344285226	0.976760475564	0.970950594455	0.978702905713	0.956634844758	0.956634844758	0.956634844758	0.944051035096	0.925657344325	0.925657344325	0.951341594628	0.951341594628	0.951341594628	0.951341594628	0.951341594628	0.951341594628	0.951341594628	0.925657344325	0.925657344325	0.896760475564	0.88695597565	0.88695597565	0.88695597565	0.88695597565	0.922444725867	0.922444725867	0.922444725867	0.951341594628	0.951341594628	0.966119096051	0.969735285399	0.951341594628	0.944051035096
0.922444725867	0.922444725867	0.944512786822	0.944512786822	0.944512786822	0.955154166335	0.960964047444	0.976760475564	0.984512786822	0.984512786822	0.976760475564	0.976760475564	0.984512786822	0.969735285399	0.966119096051	0.951341594628	0.944051035096	0.951341594628	0.951341594628	0.951341594628	0.922444725867	0.922444725867	0.912725699656	0.912725699656	0.896243844584	0.896243844584	0.859422767998	0.810575466581	0.831686329039	0.87831190554	0.859422767998	0.859422767998	0.87831190554	0.87831190554	0.912725699656	0.923367079169	0.923367079169	0.896243844584	0.896243844584	0.912725699656	0.896243844584
0.922444725867	0.944051035096	0.944051035096	0.944051035096	0.944051035096	0.944051035096	0.944051035096	0.93722222729	0.93722222729	0.944051035096	0.944051035096	0.944051035096	0.908562284879	0.908562284879	0.921146094541	0.905349666421	0.908562284879	0.854763166162	0.905349666421	0.905349666421	0.88695597565	0.88695597565	0.858059106889	0.858059106889	0.855168888484	0.855168888484	0.855168888484	0.855168888484	0.846439344671	0.890657638701	0.890657638701	0.890657638701	0.87831190554	0.896243844584	0.868507405626	0.868507405626	0.868507405626	0.868507405626	0.868507405626	0.868507405626	0.868507405626
0.951341594628	0.951341594628	0.951341594628	0.951341594628	0.944051035096	0.944051035096	0.95301865541	0.925282216452	0.928898405799	0.928898405799	0.928898405799	0.928898405799	0.928898405799	0.921146094541	0.921146094541	0.921146094541	0.921146094541	0.921146094541	0.867346975823	0.921146094541	0.921146094541	0.908562284879	0.925657344325	0.951341594628	0.925657344325	0.951341594628	0.925657344325	0.922444725867	0.912725699656	0.912725699656	0.880853138787	0.89563064021	0.879148785139	0.89563064021	0.89563064021	0.89563064021	0.900462138614	0.900462138614	0.914317286735	0.921146094541	0.944051035096
0.951341594628	0.944512786822	0.966119096051	0.955154166335	0.960964047444	0.960964047444	0.976760475564	0.976760475564	0.960964047444	0.93646751981	0.955154166335	0.960964047444	0.976760475564	0.966119096051	0.944051035096	0.944051035096	0.925657344325	0.922444725867	0.93722222729	0.944512786822	0.966119096051	0.93722222729	0.93722222729	0.944512786822	0.944512786822	0.951341594628	0.969735285399	0.951341594628	0.966119096051	0.976760475564	0.976760475564	0.976760475564	0.989344285226	0.993480407136	0.99831190554	0.993480407136	0.993480407136	0.993480407136	0.993480407136	0.993480407136	0.984512786822
0.978702905713	0.978702905713	0.969735285399	0.951341594628	0.969735285399	0.969735285399	0.969735285399	0.944051035096	0.966119096051	0.984512786822	0.993480407136	0.989344285226	0.989344285226	0.984512786822	0.984512786822	0.984512786822	0.989344285226	0.99831190554	0.993480407136	0.993480407136	0.993480407136	0.993480407136	0.982839027623	0.978702905713	0.978702905713	0.95301865541	0.95301865541	0.95301865541	0.966119096051	0.955154166335	0.955154166335	0.944512786822	0.944512786822	0.944512786822	0.944512786822	0.951341594628	0.944512786822	0.922444725867	0.922444725867	0.922444725867	0.922444725867
0.99831190554	0.993480407136	0.99831190554	0.99831190554	0.989344285226	0.99831190554	0.993480407136	0.99831190554	0.99831190554	0.993480407136	0.99831190554	0.99831190554	0.989344285226	0.978702905713	0.978702905713	0.982839027623	0.960770966668	0.960770966668	0.960770966668	0.95301865541	0.956634844758	0.956634844758	0.978702905713	0.969735285399	0.969735285399	0.969735285399	0.978702905713	0.978702905713	0.95301865541	0.960770966668	0.978702905713	0.978702905713	0.978702905713	0.989344285226	0.99831190554	0.989344285226	0.989344285226	0.978702905713	0.993480407136	0.984512786822	0.989344285226
0.88695597565	0.88695597565	0.855168888484	0.81646751981	0.858059106889	0.88695597565	0.88695597565	0.88695597565	0.88695597565	0.88695597565	0.833156856932	0.801369769766	0.795852844411	0.784716018127	0.784716018127	0.76774127758	0.784716018127	0.806784079083	0.821537094714	0.806784079083	0.806784079083	0.821537094714	0.830266638528	0.830266638528	0.880853138787	0.855168888484	0.855168888484	0.855168888484	0.88695597565	0.908562284879	0.905349666421	0.914317286735	0.921146094541	0.928898405799	0.928898405799	0.921146094541	0.905349666421	0.921146094541	0.921146094541	0.921146094541	0.921146094541
0.989344285226	0.984512786822	0.993480407136	0.978702905713	0.978702905713	0.978702905713	0.978702905713	0.993480407136	0.993480407136	0.993480407136	0.989344285226	0.989344285226	0.978702905713	0.978702905713	0.969735285399	0.969735285399	0.944051035096	0.93722222729	0.905349666421	0.944051035096	0.93722222729	0.905349666421	0.905349666421	0.905349666421	0.914317286735	0.914317286735	0.925282216452	0.928898405799	0.921146094541	0.905349666421	0.905349666421	0.921146094541	0.956634844758	0.956634844758	0.960770966668	0.960770966668	0.978702905713	0.993480407136	0.993480407136	0.989344285226	0.978702905713
0.944051035096	0.93722222729	0.944051035096	0.951341594628	0.966119096051	0.966119096051	0.93722222729	0.912725699656	0.912725699656	0.912725699656	0.912725699656	0.922444725867	0.905349666421	0.921146094541	0.921146094541	0.921146094541	0.956634844758	0.95301865541	0.95301865541	0.942053725694	0.95301865541	0.978702905713	0.984512786822	0.993480407136	0.993480407136	0.989344285226	0.989344285226	0.989344285226	0.970950594455	0.989344285226	0.993480407136	0.978702905713	0.993480407136	0.99831190554	0.99831190554	0.993480407136	0.993480407136	0.989344285226	0.989344285226	0.99831190554	0.99831190554
0.970950594455	0.970950594455	0.989344285226	0.978702905713	0.978702905713	0.978702905713	0.966119096051	0.969735285399	0.984512786822	0.969735285399	0.969735285399	0.956634844758	0.960770966668	0.960770966668	0.960770966668	0.960770966668	0.95301865541	0.95301865541	0.95301865541	0.95301865541	0.95301865541	0.95301865541	0.95301865541	0.95301865541	0.95301865541	0.944051035096	0.966119096051	0.966119096051	0.955154166335	0.923367079169	0.896243844584	0.902053725694	0.93646751981	0.955154166335	0.970950594455	0.989344285226	0.99831190554	0.99831190554	0.993480407136	0.993480407136	0.993480407136
0.970950594455	0.955154166335	0.930657638701	0.944512786822	0.922444725867	0.88695597565	0.88695597565	0.88695597565	0.88695597565	0.880853138787	0.88695597565	0.88695597565	0.880853138787	0.880853138787	0.846439344671	0.87831190554	0.87831190554	0.831686329039	0.76774127758	0.76774127758	0.76774127758	0.744567666075	0.76774127758	0.831686329039	0.810575466581	0.810575466581	0.810575466581	0.810575466581	0.810575466581	0.782839027623	0.799813768171	0.831686329039	0.831686329039	0.846439344671	0.880853138787	0.880853138787	0.830266638528	0.833156856932	0.830266638528	0.830266638528	0.848660329298
0.95301865541	0.95301865541	0.960770966668	0.956634844758	0.95301865541	0.95301865541	0.95301865541	0.925282216452	0.925282216452	0.914317286735	0.914317286735	0.925282216452	0.925282216452	0.960770966668	0.95301865541	0.956634844758	0.95301865541	0.956634844758	0.95301865541	0.944051035096	0.969735285399	0.951341594628	0.969735285399	0.951341594628	0.951341594628	0.951341594628	0.969735285399	0.969735285399	0.944051035096	0.925657344325	0.922444725867	0.88695597565	0.908562284879	0.905349666421	0.880853138787	0.912725699656	0.922444725867	0.922444725867	0.922444725867	0.912725699656	0.922444725867
0.880853138787	0.922444725867	0.944512786822	0.944512786822	0.944512786822	0.944512786822	0.944512786822	0.966119096051	0.955154166335	0.966119096051	0.978702905713	0.978702905713	0.978702905713	0.978702905713	0.978702905713	0.978702905713	0.993480407136	0.989344285226	0.989344285226	0.976760475564	0.989344285226	0.978702905713	0.969735285399	0.969735285399	0.969735285399	0.969735285399	0.984512786822	0.984512786822	0.969735285399	0.984512786822	0.984512786822	0.969735285399	0.969735285399	0.969735285399	0.944051035096	0.944051035096	0.944051035096	0.951341594628	0.951341594628	0.951341594628	0.951341594628
0.921146094541	0.944051035096	0.944051035096	0.93722222729	0.922444725867	0.925657344325	0.944051035096	0.966119096051	0.966119096051	0.951341594628	0.951341594628	0.951341594628	0.922444725867	0.922444725867	0.925657344325	0.925657344325	0.922444725867	0.896760475564	0.896760475564	0.922444725867	0.925657344325	0.951341594628	0.925657344325	0.922444725867	0.912725699656	0.922444725867	0.922444725867	0.922444725867	0.922444725867	0.93722222729	0.95301865541	0.956634844758	0.95301865541	0.95301865541	0.93722222729	0.95301865541	0.921146094541	0.905349666421	0.921146094541	0.928898405799	0.928898405799
0.88695597565	0.896760475564	0.890657638701	0.912725699656	0.890657638701	0.87831190554	0.912725699656	0.896243844584	0.902053725694	0.923367079169	0.923367079169	0.923367079169	0.879148785139	0.879148785139	0.879148785139	0.879148785139	0.923367079169	0.902053725694	0.93646751981	0.960964047444	0.976760475564	0.984512786822	0.966119096051	0.969735285399	0.951341594628	0.969735285399	0.969735285399	0.969735285399	0.966119096051	0.944051035096	0.908562284879	0.944051035096	0.944051035096	0.969735285399	0.969735285399	0.969735285399	0.969735285399	0.951341594628	0.951341594628	0.951341594628	0.925657344325
0.782570356673	0.757668106716	0.785673216625	0.817425458595	0.879148785139	0.868507405626	0.89563064021	0.93722222729	0.95301865541	0.95301865541	0.960770966668	0.982839027623	0.993480407136	0.993480407136	0.99831190554	0.99831190554	0.993480407136	0.993480407136	0.978702905713	0.95301865541	0.942053725694	0.900462138614	0.942053725694	0.955154166335	0.955154166335	0.93646751981	0.909344285226	0.93646751981	0.930657638701	0.955154166335	0.955154166335	0.966119096051	0.944512786822	0.912725699656	0.912725699656	0.868507405626	0.880853138787	0.846439344671	0.846439344671	0.855168888484	0.855168888484
0.87831190554	0.881928094887	0.87831190554	0.867346975823	0.867346975823	0.867346975823	0.921146094541	0.908562284879	0.908562284879	0.908562284879	0.88695597565	0.88695597565	0.88695597565	0.88695597565	0.88695597565	0.88695597565	0.908562284879	0.908562284879	0.88695597565	0.908562284879	0.905349666421	0.908562284879	0.921146094541	0.921146094541	0.921146094541	0.905349666421	0.914317286735	0.871483097734	0.857627949613	0.836314596137	0.89563064021	0.868507405626	0.912725699656	0.912725699656	0.923367079169	0.942053725694	0.923367079169	0.923367079169	0.93722222729	0.923367079169	0.923367079169
0.849618268084	0.879148785139	0.879148785139	0.879148785139	0.879148785139	0.923367079169	0.923367079169	0.923367079169	0.923367079169	0.942053725694	0.923367079169	0.955154166335	0.970950594455	0.970950594455	0.989344285226	0.989344285226	0.976760475564	0.976760475564	0.976760475564	0.989344285226	0.989344285226	0.989344285226	0.978702905713	0.982839027623	0.978702905713	0.993480407136	0.99831190554	0.993480407136	0.989344285226	0.993480407136	0.984512786822	0.993480407136	0.993480407136	0.99831190554	0.989344285226	0.984512786822	0.993480407136	0.989344285226	0.993480407136	0.993480407136	0.989344285226
0.951341594628	0.944051035096	0.951341594628	0.951341594628	0.951341594628	0.966119096051	0.966119096051	0.966119096051	0.955154166335	0.966119096051	0.966119096051	0.951341594628	0.951341594628	0.951341594628	0.925657344325	0.951341594628	0.925657344325	0.925657344325	0.922444725867	0.896760475564	0.890657638701	0.922444725867	0.922444725867	0.890657638701	0.922444725867	0.922444725867	0.880853138787	0.922444725867	0.925657344325	0.925657344325	0.951341594628	0.951341594628	0.944512786822	0.951341594628	0.951341594628	0.966119096051	0.951341594628	0.944512786822	0.951341594628	0.951341594628	0.951341594628
0.966119096051	0.978702905713	0.960770966668	0.960770966668	0.960770966668	0.928898405799	0.928898405799	0.928898405799	0.960770966668	0.960770966668	0.960770966668	0.982839027623	0.978702905713	0.978702905713	0.969735285399	0.969735285399	0.969735285399	0.969735285399	0.984512786822	0.969735285399	0.969735285399	0.951341594628	0.951341594628	0.951341594628	0.951341594628	0.951341594628	0.966119096051	0.966119096051	0.944051035096	0.925657344325	0.925657344325	0.925657344325	0.896760475564	0.890657638701	0.890657638701	0.922444725867	0.925657344325	0.88695597565	0.88695597565	0.88695597565	0.88695597565
0.970950594455	0.978702905713	0.978702905713	0.982839027623	0.982839027623	0.978702905713	0.970950594455	0.966119096051	0.95301865541	0.970950594455	0.976760475564	0.976760475564	0.976760475564	0.989344285226	0.976760475564	0.955154166335	0.970950594455	0.978702905713	0.984512786822	0.978702905713	0.978702905713	0.960770966668	0.978702905713	0.978702905713	0.960770966668	0.960770966668	0.956634844758	0.944051035096	0.969735285399	0.956634844758	0.95301865541	0.970950594455	0.970950594455	0.978702905713	0.978702905713	0.978702905713	0.966119096051	0.976760475564	0.976760475564	0.984512786822	0.984512786822
0.922444725867	0.896760475564	0.896760475564	0.88695597565	0.88695597565	0.88695597565	0.908562284879	0.908562284879	0.88695597565	0.88695597565	0.88695597565	0.922444725867	0.922444725867	0.944512786822	0.930657638701	0.93646751981	0.955154166335	0.955154166335	0.930657638701	0.955154166335	0.976760475564	0.970950594455	0.970950594455	0.978702905713	0.989344285226	0.970950594455	0.978702905713	0.984512786822	0.984512786822	0.984512786822	0.969735285399	0.978702905713	0.978702905713	0.978702905713	0.978702905713	0.993480407136	0.989344285226	0.989344285226	0.989344285226	0.989344285226	0.989344285226
0.969735285399	0.984512786822	0.984512786822	0.993480407136	0.978702905713	0.989344285226	0.989344285226	0.989344285226	0.978702905713	0.993480407136	0.993480407136	0.99831190554	0.993480407136	0.978702905713	0.970950594455	0.970950594455	0.976760475564	0.960964047444	0.960964047444	0.976760475564	0.970950594455	0.970950594455	0.970950594455	0.970950594455	0.955154166335	0.960964047444	0.955154166335	0.923367079169	0.93646751981	0.923367079169	0.923367079169	0.923367079169	0.942053725694	0.95301865541	0.978702905713	0.982839027623	0.982839027623	0.978702905713	0.982839027623	0.978702905713	0.969735285399
0.93646751981	0.955154166335	0.93646751981	0.93646751981	0.955154166335	0.955154166335	0.955154166335	0.944512786822	0.944512786822	0.944512786822	0.951341594628	0.969735285399	0.969735285399	0.951341594628	0.951341594628	0.951341594628	0.951341594628	0.925657344325	0.944051035096	0.944051035096	0.908562284879	0.908562284879	0.88695597565	0.922444725867	0.890657638701	0.890657638701	0.846439344671	0.87831190554	0.890657638701	0.896760475564	0.922444725867	0.951341594628	0.951341594628	0.951341594628	0.951341594628	0.966119096051	0.966119096051	0.984512786822	0.976760475564	0.976760475564	0.976760475564
0.955154166335	0.955154166335	0.942053725694	0.942053725694	0.923367079169	0.942053725694	0.95301865541	0.914317286735	0.914317286735	0.900462138614	0.900462138614	0.914317286735	0.857627949613	0.914317286735	0.942053725694	0.942053725694	0.942053725694	0.942053725694	0.942053725694	0.942053725694	0.93722222729	0.922444725867	0.922444725867	0.944512786822	0.955154166335	0.955154166335	0.93722222729	0.923367079169	0.923367079169	0.942053725694	0.95301865541	0.914317286735	0.942053725694	0.95301865541	0.95301865541	0.944051035096	0.969735285399	0.969735285399	0.969735285399	0.956634844758	0.95301865541
0.966119096051	0.976760475564	0.989344285226	0.989344285226	0.970950594455	0.978702905713	0.978702905713	0.978702905713	0.978702905713	0.956634844758	0.956634844758	0.969735285399	0.969735285399	0.978702905713	0.978702905713	0.984512786822	0.984512786822	0.984512786822	0.969735285399	0.969735285399	0.984512786822	0.989344285226	0.970950594455	0.989344285226	0.989344285226	0.976760475564	0.989344285226	0.984512786822	0.976760475564	0.955154166335	0.966119096051	0.984512786822	0.989344285226	0.984512786822	0.969735285399	0.966119096051	0.966119096051	0.966119096051	0.955154166335	0.966119096051	0.966119096051
0.93722222729	0.93722222729	0.93722222729	0.93722222729	0.944051035096	0.905349666421	0.905349666421	0.921146094541	0.870559594282	0.854763166162	0.905349666421	0.908562284879	0.905349666421	0.905349666421	0.905349666421	0.89563064021	0.905349666421	0.922444725867	0.912725699656	0.922444725867	0.922444725867	0.93722222729	0.93722222729	0.944051035096	0.944051035096	0.944051035096	0.969735285399	0.969735285399	0.951341594628	0.966119096051	0.976760475564	0.966119096051	0.978702905713	0.978702905713	0.970950594455	0.976760475564	0.976760475564	0.976760475564	0.966119096051	0.951341594628	0.969735285399
0.855168888484	0.846439344671	0.890657638701	0.846439344671	0.846439344671	0.846439344671	0.855168888484	0.855168888484	0.855168888484	0.855168888484	0.896760475564	0.925657344325	0.922444725867	0.944051035096	0.944051035096	0.944051035096	0.966119096051	0.984512786822	0.966119096051	0.955154166335	0.93722222729	0.95301865541	0.956634844758	0.944051035096	0.95301865541	0.95301865541	0.978702905713	0.978702905713	0.978702905713	0.970950594455	0.978702905713	0.969735285399	0.969735285399	0.978702905713	0.960770966668	0.960770966668	0.956634844758	0.978702905713	0.970950594455	0.955154166335	0.955154166335
0.955154166335	0.960964047444	0.976760475564	0.976760475564	0.976760475564	0.955154166335	0.955154166335	0.960964047444	0.960964047444	0.960964047444	0.955154166335	0.970950594455	0.978702905713	0.969735285399	0.956634844758	0.95301865541	0.95301865541	0.978702905713	0.993480407136	0.984512786822	0.989344285226	0.989344285226	0.978702905713	0.969735285399	0.969735285399	0.969735285399	0.978702905713	0.978702905713	0.960770966668	0.960770966668	0.960770966668	0.928898405799	0.928898405799	0.956634844758	0.969735285399	0.944051035096	0.956634844758	0.944051035096	0.944051035096	0.95301865541	0.944051035096
0.978702905713	0.982839027623	0.960770966668	0.960770966668	0.928898405799	0.921146094541	0.925282216452	0.914317286735	0.925282216452	0.928898405799	0.928898405799	0.928898405799	0.921146094541	0.921146094541	0.908562284879	0.944051035096	0.944051035096	0.956634844758	0.944051035096	0.944051035096	0.908562284879	0.905349666421	0.905349666421	0.88695597565	0.880853138787	0.88695597565	0.908562284879	0.905349666421	0.921146094541	0.921146094541	0.905349666421	0.89563064021	0.89563064021	0.89563064021	0.914317286735	0.914317286735	0.857627949613	0.871483097734	0.871483097734	0.925282216452	0.925282216452
0.93722222729	0.944051035096	0.969735285399	0.969735285399	0.951341594628	0.944512786822	0.930657638701	0.930657638701	0.944512786822	0.966119096051	0.966119096051	0.966119096051	0.978702905713	0.960770966668	0.956634844758	0.956634844758	0.944051035096	0.951341594628	0.944051035096	0.951341594628	0.969735285399	0.951341594628	0.966119096051	0.978702905713	0.978702905713	0.978702905713	0.970950594455	0.955154166335	0.955154166335	0.955154166335	0.955154166335	0.923367079169	0.93722222729	0.966119096051	0.966119096051	0.966119096051	0.93722222729	0.95301865541	0.944051035096	0.966119096051	0.966119096051
0.978702905713	0.978702905713	0.969735285399	0.969735285399	0.969735285399	0.978702905713	0.978702905713	0.984512786822	0.978702905713	0.989344285226	0.976760475564	0.976760475564	0.976760475564	0.966119096051	0.951341594628	0.966119096051	0.969735285399	0.956634844758	0.95301865541	0.95301865541	0.944051035096	0.95301865541	0.956634844758	0.978702905713	0.970950594455	0.955154166335	0.960964047444	0.955154166335	0.970950594455	0.966119096051	0.978702905713	0.989344285226	0.993480407136	0.984512786822	0.989344285226	0.989344285226	0.978702905713	0.966119096051	0.944051035096	0.951341594628	0.951341594628
0.966119096051	0.966119096051	0.966119096051	0.984512786822	0.984512786822	0.993480407136	0.993480407136	0.993480407136	0.984512786822	0.989344285226	0.993480407136	0.993480407136	0.993480407136	0.989344285226	0.984512786822	0.969735285399	0.966119096051	0.984512786822	0.984512786822	0.976760475564	0.976760475564	0.970950594455	0.95301865541	0.95301865541	0.95301865541	0.95301865541	0.914317286735	0.93722222729	0.89563064021	0.914317286735	0.900462138614	0.879148785139	0.89563064021	0.900462138614	0.900462138614	0.942053725694	0.970950594455	0.978702905713	0.978702905713	0.989344285226	0.993480407136
0.993480407136	0.99831190554	0.99831190554	0.99831190554	0.99831190554	0.993480407136	0.989344285226	0.978702905713	0.978702905713	0.978702905713	0.978702905713	0.978702905713	0.966119096051	0.93722222729	0.912725699656	0.922444725867	0.912725699656	0.880853138787	0.880853138787	0.880853138787	0.88695597565	0.908562284879	0.925657344325	0.951341594628	0.969735285399	0.944051035096	0.944051035096	0.966119096051	0.966119096051	0.969735285399	0.984512786822	0.989344285226	0.989344285226	0.993480407136	0.993480407136	0.984512786822	0.989344285226	0.989344285226	0.976760475564	0.989344285226	0.984512786822
0.978702905713	0.969735285399	0.984512786822	0.984512786822	0.969735285399	0.966119096051	0.966119096051	0.966119096051	0.970950594455	0.978702905713	0.989344285226	0.993480407136	0.989344285226	0.976760475564	0.976760475564	0.966119096051	0.966119096051	0.944512786822	0.951341594628	0.922444725867	0.890657638701	0.922444725867	0.944512786822	0.944512786822	0.955154166335	0.970950594455	0.976760475564	0.955154166335	0.960964047444	0.93646751981	0.955154166335	0.960964047444	0.976760475564	0.989344285226	0.993480407136	0.984512786822	0.978702905713	0.993480407136	0.993480407136	0.978702905713	0.978702905713
0.966119096051	0.969735285399	0.969735285399	0.969735285399	0.956634844758	0.956634844758	0.960770966668	0.95301865541	0.95301865541	0.942053725694	0.93722222729	0.95301865541	0.95301865541	0.95301865541	0.960770966668	0.960770966668	0.960770966668	0.982839027623	0.960770966668	0.928898405799	0.960770966668	0.960770966668	0.960770966668	0.95301865541	0.95301865541	0.944051035096	0.944051035096	0.944051035096	0.93722222729	0.955154166335	0.955154166335	0.966119096051	0.966119096051	0.955154166335	0.930657638701	0.955154166335	0.970950594455	0.978702905713	0.984512786822	0.984512786822	0.984512786822
0.984512786822	0.989344285226	0.970950594455	0.95301865541	0.956634844758	0.960770966668	0.982839027623	0.993480407136	0.984512786822	0.969735285399	0.969735285399	0.984512786822	0.993480407136	0.982839027623	0.993480407136	0.993480407136	0.978702905713	0.978702905713	0.960770966668	0.956634844758	0.944051035096	0.93722222729	0.955154166335	0.944512786822	0.955154166335	0.955154166335	0.923367079169	0.923367079169	0.93722222729	0.93722222729	0.922444725867	0.922444725867	0.944051035096	0.956634844758	0.956634844758	0.921146094541	0.921146094541	0.925282216452	0.960770966668	0.956634844758	0.95301865541
0.989344285226	0.993480407136	0.984512786822	0.978702905713	0.978702905713	0.978702905713	0.978702905713	0.982839027623	0.978702905713	0.956634844758	0.95301865541	0.978702905713	0.966119096051	0.966119096051	0.944051035096	0.93722222729	0.966119096051	0.955154166335	0.944512786822	0.912725699656	0.87831190554	0.890657638701	0.912725699656	0.912725699656	0.944512786822	0.944512786822	0.944512786822	0.955154166335	0.93722222729	0.93722222729	0.966119096051	0.969735285399	0.951341594628	0.951341594628	0.951341594628	0.951341594628	0.951341594628	0.944051035096	0.966119096051	0.966119096051	0.976760475564
0.955154166335	0.955154166335	0.970950594455	0.955154166335	0.970950594455	0.955154166335	0.955154166335	0.970950594455	0.955154166335	0.923367079169	0.942053725694	0.923367079169	0.89563064021	0.905349666421	0.89563064021	0.89563064021	0.93722222729	0.93722222729	0.93722222729	0.944051035096	0.944051035096	0.908562284879	0.925657344325	0.922444725867	0.944051035096	0.925657344325	0.922444725867	0.896760475564	0.896760475564	0.922444725867	0.912725699656	0.912725699656	0.912725699656	0.93722222729	0.93722222729	0.93722222729	0.966119096051	0.944512786822	0.944512786822	0.951341594628	0.951341594628
0.955154166335	0.944512786822	0.966119096051	0.966119096051	0.969735285399	0.969735285399	0.966119096051	0.951341594628	0.969735285399	0.978702905713	0.966119096051	0.984512786822	0.993480407136	0.984512786822	0.989344285226	0.993480407136	0.978702905713	0.978702905713	0.982839027623	0.982839027623	0.960770966668	0.978702905713	0.978702905713	0.982839027623	0.982839027623	0.978702905713	0.978702905713	0.989344285226	0.984512786822	0.978702905713	0.960770966668	0.95301865541	0.95301865541	0.956634844758	0.95301865541	0.978702905713	0.982839027623	0.978702905713	0.978702905713	0.966119096051	0.966119096051
0.923367079169	0.923367079169	0.923367079169	0.923367079169	0.89563064021	0.868507405626	0.880853138787	0.912725699656	0.87831190554	0.890657638701	0.855168888484	0.855168888484	0.855168888484	0.846439344671	0.855168888484	0.855168888484	0.801369769766	0.801369769766	0.801369769766	0.801369769766	0.833156856932	0.801369769766	0.801369769766	0.830266638528	0.880853138787	0.922444725867	0.922444725867	0.922444725867	0.890657638701	0.890657638701	0.890657638701	0.922444725867	0.922444725867	0.912725699656	0.930657638701	0.944512786822	0.930657638701	0.944512786822	0.966119096051	0.978702905713	0.978702905713
0.930657638701	0.930657638701	0.896243844584	0.896243844584	0.896243844584	0.896243844584	0.912725699656	0.922444725867	0.951341594628	0.966119096051	0.93722222729	0.93722222729	0.93722222729	0.944051035096	0.925657344325	0.925657344325	0.925657344325	0.925657344325	0.925657344325	0.951341594628	0.966119096051	0.966119096051	0.955154166335	0.960964047444	0.960964047444	0.960964047444	0.960964047444	0.976760475564	0.989344285226	0.970950594455	0.966119096051	0.970950594455	0.942053725694	0.95301865541	0.978702905713	0.993480407136	0.984512786822	0.989344285226	0.989344285226	0.976760475564	0.960964047444
0.989344285226	0.989344285226	0.984512786822	0.969735285399	0.969735285399	0.969735285399	0.969735285399	0.984512786822	0.969735285399	0.966119096051	0.966119096051	0.966119096051	0.970950594455	0.978702905713	0.978702905713	0.978702905713	0.978702905713	0.978702905713	0.956634844758	0.944051035096	0.956634844758	0.944051035096	0.944051035096	0.944051035096	0.93722222729	0.922444725867	0.922444725867	0.905349666421	0.921146094541	0.921146094541	0.914317286735	0.89563064021	0.879148785139	0.89563064021	0.89563064021	0.880853138787	0.88695597565	0.88695597565	0.880853138787	0.88695597565	0.88695597565
0.942053725694	0.900462138614	0.879148785139	0.879148785139	0.879148785139	0.900462138614	0.879148785139	0.879148785139	0.879148785139	0.879148785139	0.900462138614	0.914317286735	0.93722222729	0.95301865541	0.956634844758	0.956634844758	0.956634844758	0.944051035096	0.95301865541	0.914317286735	0.914317286735	0.93722222729	0.93722222729	0.966119096051	0.970950594455	0.978702905713	0.978702905713	0.993480407136	0.993480407136	0.993480407136	0.993480407136	0.993480407136	0.993480407136	0.978702905713	0.989344285226	0.984512786822	0.984512786822	0.984512786822	0.984512786822	0.989344285226	0.989344285226
0.93646751981	0.93646751981	0.93646751981	0.955154166335	0.955154166335	0.923367079169	0.902053725694	0.93646751981	0.960964047444	0.955154166335	0.955154166335	0.966119096051	0.969735285399	0.951341594628	0.944512786822	0.912725699656	0.868507405626	0.879148785139	0.89563064021	0.857627949613	0.841146094541	0.841146094541	0.841146094541	0.857627949613	0.836314596137	0.821537094714	0.806784079083	0.849618268084	0.868507405626	0.880853138787	0.922444725867	0.922444725867	0.925657344325	0.925657344325	0.925657344325	0.951341594628	0.944512786822	0.930657638701	0.912725699656	0.93722222729	0.905349666421
0.976760475564	0.984512786822	0.978702905713	0.993480407136	0.989344285226	0.978702905713	0.993480407136	0.989344285226	0.99831190554	0.993480407136	0.993480407136	0.993480407136	0.99831190554	0.99831190554	0.993480407136	0.978702905713	0.989344285226	0.989344285226	0.976760475564	0.976760475564	0.989344285226	0.989344285226	0.989344285226	0.989344285226	0.989344285226	0.993480407136	0.978702905713	0.978702905713	0.95301865541	0.95301865541	0.956634844758	0.928898405799	0.956634844758	0.969735285399	0.978702905713	0.978702905713	0.978702905713	0.978702905713	0.978702905713	0.978702905713	0.978702905713
0.908562284879	0.921146094541	0.921146094541	0.921146094541	0.928898405799	0.928898405799	0.921146094541	0.905349666421	0.914317286735	0.914317286735	0.914317286735	0.914317286735	0.905349666421	0.905349666421	0.93722222729	0.95301865541	0.956634844758	0.95301865541	0.95301865541	0.95301865541	0.978702905713	0.984512786822	0.976760475564	0.976760475564	0.976760475564	0.976760475564	0.989344285226	0.970950594455	0.942053725694	0.923367079169	0.89563064021	0.900462138614	0.942053725694	0.942053725694	0.95301865541	0.93722222729	0.93722222729	0.93722222729	0.95301865541	0.95301865541	0.95301865541
0.908562284879	0.944051035096	0.944051035096	0.922444725867	0.922444725867	0.922444725867	0.951341594628	0.944051035096	0.944051035096	0.944051035096	0.969735285399	0.966119096051	0.966119096051	0.969735285399	0.969735285399	0.969735285399	0.969735285399	0.944051035096	0.944051035096	0.944051035096	0.93722222729	0.95301865541	0.966119096051	0.966119096051	0.969735285399	0.978702905713	0.978702905713	0.966119096051	0.966119096051	0.966119096051	0.93722222729	0.912725699656	0.896243844584	0.902053725694	0.902053725694	0.902053725694	0.902053725694	0.896243844584	0.872523208639	0.872523208639	0.909344285226
0.925282216452	0.928898405799	0.928898405799	0.960770966668	0.95301865541	0.960770966668	0.925282216452	0.925282216452	0.928898405799	0.960770966668	0.960770966668	0.978702905713	0.978702905713	0.978702905713	0.978702905713	0.978702905713	0.978702905713	0.978702905713	0.982839027623	0.978702905713	0.978702905713	0.970950594455	0.966119096051	0.978702905713	0.956634844758	0.956634844758	0.944051035096	0.944051035096	0.944051035096	0.944051035096	0.908562284879	0.908562284879	0.854763166162	0.854763166162	0.848660329298	0.848660329298	0.848660329298	0.836314596137	0.848660329298	0.821537094714	0.846439344671
0.99831190554	0.993480407136	0.989344285226	0.989344285226	0.984512786822	0.993480407136	0.989344285226	0.989344285226	0.99831190554	0.993480407136	0.989344285226	0.993480407136	0.978702905713	0.982839027623	0.993480407136	0.99831190554	0.99831190554	0.99831190554	0.993480407136	0.993480407136	0.993480407136	0.99831190554	0.99831190554	0.989344285226	0.993480407136	0.984512786822	0.984512786822	0.978702905713	0.960770966668	0.95301865541	0.956634844758	0.921146094541	0.925282216452	0.925282216452	0.928898405799	0.928898405799	0.921146094541	0.870559594282	0.921146094541	0.905349666421	0.905349666421
0.944051035096	0.944051035096	0.944051035096	0.922444725867	0.896760475564	0.925657344325	0.944051035096	0.944051035096	0.925657344325	0.922444725867	0.912725699656	0.912725699656	0.922444725867	0.925657344325	0.925657344325	0.925657344325	0.925657344325	0.896760475564	0.925657344325	0.944051035096	0.944051035096	0.922444725867	0.922444725867	0.944051035096	0.944051035096	0.944051035096	0.905349666421	0.867346975823	0.857627949613	0.914317286735	0.95301865541	0.956634844758	0.969735285399	0.969735285399	0.969735285399	0.969735285399	0.978702905713	0.978702905713	0.978702905713	0.966119096051	0.951341594628
0.908562284879	0.88695597565	0.88695597565	0.88695597565	0.88695597565	0.905349666421	0.880853138787	0.905349666421	0.908562284879	0.908562284879	0.908562284879	0.905349666421	0.905349666421	0.921146094541	0.95301865541	0.944051035096	0.922444725867	0.925657344325	0.951341594628	0.969735285399	0.969735285399	0.969735285399	0.984512786822	0.984512786822	0.984512786822	0.993480407136	0.993480407136	0.989344285226	0.978702905713	0.978702905713	0.978702905713	0.966119096051	0.969735285399	0.984512786822	0.966119096051	0.951341594628	0.951341594628	0.969735285399	0.969735285399	0.951341594628	0.925657344325
0.944512786822	0.951341594628	0.925657344325	0.925657344325	0.88695597565	0.88695597565	0.925657344325	0.925657344325	0.951341594628	0.951341594628	0.951341594628	0.925657344325	0.925657344325	0.944051035096	0.93722222729	0.95301865541	0.960770966668	0.960770966668	0.95301865541	0.95301865541	0.95301865541	0.93722222729	0.95301865541	0.95301865541	0.93722222729	0.944051035096	0.922444725867	0.93722222729	0.923367079169	0.879148785139	0.879148785139	0.896243844584	0.923367079169	0.93722222729	0.93722222729	0.93722222729	0.923367079169	0.923367079169	0.923367079169	0.942053725694	0.942053725694
0.89563064021	0.879148785139	0.879148785139	0.868507405626	0.868507405626	0.912725699656	0.923367079169	0.923367079169	0.923367079169	0.923367079169	0.93722222729	0.923367079169	0.879148785139	0.879148785139	0.879148785139	0.879148785139	0.879148785139	0.923367079169	0.942053725694	0.923367079169	0.942053725694	0.942053725694	0.942053725694	0.970950594455	0.966119096051	0.955154166335	0.955154166335	0.93646751981	0.909344285226	0.93646751981	0.93646751981	0.93646751981	0.93646751981	0.955154166335	0.976760475564	0.976760475564	0.989344285226	0.970950594455	0.966119096051	0.966119096051	0.966119096051
0.880853138787	0.912725699656	0.922444725867	0.922444725867	0.922444725867	0.896760475564	0.896760475564	0.925657344325	0.925657344325	0.922444725867	0.922444725867	0.922444725867	0.912725699656	0.912725699656	0.896243844584	0.872523208639	0.840770966668	0.840770966668	0.840770966668	0.840770966668	0.840770966668	0.840770966668	0.840770966668	0.872523208639	0.833480407136	0.872523208639	0.872523208639	0.896243844584	0.879148785139	0.879148785139	0.900462138614	0.923367079169	0.923367079169	0.923367079169	0.93722222729	0.966119096051	0.966119096051	0.978702905713	0.956634844758	0.956634844758	0.960770966668
0.989344285226	0.989344285226	0.984512786822	0.984512786822	0.966119096051	0.966119096051	0.984512786822	0.984512786822	0.993480407136	0.993480407136	0.993480407136	0.989344285226	0.984512786822	0.984512786822	0.989344285226	0.970950594455	0.942053725694	0.914317286735	0.914317286735	0.900462138614	0.914317286735	0.914317286735	0.914317286735	0.914317286735	0.89563064021	0.89563064021	0.857627949613	0.857627949613	0.836314596137	0.836314596137	0.836314596137	0.817425458595	0.817425458595	0.817425458595	0.817425458595	0.817425458595	0.879148785139	0.89563064021	0.880853138787	0.89563064021	0.93722222729
0.88695597565	0.922444725867	0.922444725867	0.912725699656	0.912725699656	0.930657638701	0.930657638701	0.944512786822	0.930657638701	0.944512786822	0.930657638701	0.944512786822	0.944512786822	0.944512786822	0.966119096051	0.966119096051	0.966119096051	0.93722222729	0.923367079169	0.923367079169	0.89563064021	0.89563064021	0.868507405626	0.87831190554	0.87831190554	0.87831190554	0.846439344671	0.855168888484	0.846439344671	0.846439344671	0.846439344671	0.846439344671	0.868507405626	0.831686329039	0.810575466581	0.810575466581	0.810575466581	0.810575466581	0.831686329039	0.831686329039	0.831686329039
0.966119096051	0.944051035096	0.921146094541	0.921146094541	0.944051035096	0.969735285399	0.969735285399	0.978702905713	0.978702905713	0.978702905713	0.978702905713	0.989344285226	0.99831190554	0.99831190554	0.993480407136	0.989344285226	0.989344285226	0.989344285226	0.993480407136	0.993480407136	0.993480407136	0.989344285226	0.984512786822	0.969735285399	0.978702905713	0.982839027623	0.978702905713	0.989344285226	0.970950594455	0.978702905713	0.978702905713	0.989344285226	0.976760475564	0.955154166335	0.923367079169	0.942053725694	0.93722222729	0.966119096051	0.951341594628	0.951341594628	0.951341594628
0.923367079169	0.923367079169	0.955154166335	0.955154166335	0.930657638701	0.930657638701	0.955154166335	0.960964047444	0.976760475564	0.976760475564	0.989344285226	0.993480407136	0.989344285226	0.970950594455	0.978702905713	0.978702905713	0.989344285226	0.970950594455	0.955154166335	0.955154166335	0.966119096051	0.966119096051	0.955154166335	0.955154166335	0.970950594455	0.955154166335	0.970950594455	0.955154166335	0.942053725694	0.95301865541	0.944051035096	0.93722222729	0.966119096051	0.966119096051	0.984512786822	0.966119096051	0.955154166335	0.955154166335	0.970950594455	0.970950594455	0.955154166335
0.976760475564	0.976760475564	0.989344285226	0.989344285226	0.978702905713	0.969735285399	0.951341594628	0.966119096051	0.93722222729	0.93722222729	0.93722222729	0.89563064021	0.89563064021	0.900462138614	0.900462138614	0.879148785139	0.836314596137	0.857627949613	0.857627949613	0.857627949613	0.867346975823	0.867346975823	0.867346975823	0.905349666421	0.908562284879	0.908562284879	0.88695597565	0.88695597565	0.88695597565	0.925657344325	0.922444725867	0.951341594628	0.944512786822	0.955154166335	0.955154166335	0.966119096051	0.955154166335	0.955154166335	0.93722222729	0.923367079169	0.879148785139
0.955154166335	0.955154166335	0.955154166335	0.966119096051	0.969735285399	0.969735285399	0.969735285399	0.951341594628	0.944512786822	0.912725699656	0.868507405626	0.880853138787	0.855168888484	0.855168888484	0.855168888484	0.896760475564	0.858059106889	0.858059106889	0.858059106889	0.858059106889	0.896760475564	0.925657344325	0.88695597565	0.880853138787	0.912725699656	0.923367079169	0.942053725694	0.900462138614	0.900462138614	0.879148785139	0.868507405626	0.846439344671	0.846439344671	0.890657638701	0.890657638701	0.922444725867	0.944512786822	0.966119096051	0.966119096051	0.984512786822	0.984512786822
0.978702905713	0.984512786822	0.984512786822	0.984512786822	0.984512786822	0.989344285226	0.99831190554	0.99831190554	0.993480407136	0.993480407136	0.978702905713	0.978702905713	0.984512786822	0.984512786822	0.966119096051	0.95301865541	0.944051035096	0.951341594628	0.922444725867	0.922444725867	0.944512786822	0.966119096051	0.976760475564	0.955154166335	0.955154166335	0.955154166335	0.955154166335	0.955154166335	0.944512786822	0.912725699656	0.922444725867	0.896760475564	0.896760475564	0.896760475564	0.925657344325	0.944051035096	0.908562284879	0.88695597565	0.880853138787	0.88695597565	0.896760475564
0.95301865541	0.956634844758	0.956634844758	0.956634844758	0.95301865541	0.95301865541	0.956634844758	0.95301865541	0.956634844758	0.978702905713	0.978702905713	0.978702905713	0.970950594455	0.970950594455	0.95301865541	0.95301865541	0.942053725694	0.955154166335	0.976760475564	0.955154166335	0.955154166335	0.960964047444	0.955154166335	0.970950594455	0.976760475564	0.976760475564	0.989344285226	0.993480407136	0.993480407136	0.993480407136	0.993480407136	0.978702905713	0.982839027623	0.978702905713	0.978702905713	0.960770966668	0.960770966668	0.95301865541	0.970950594455	0.966119096051	0.966119096051
0.95301865541	0.921146094541	0.921146094541	0.914317286735	0.914317286735	0.914317286735	0.914317286735	0.905349666421	0.93722222729	0.944051035096	0.93722222729	0.944051035096	0.969735285399	0.956634844758	0.956634844758	0.944051035096	0.944051035096	0.944051035096	0.925657344325	0.951341594628	0.951341594628	0.944051035096	0.944051035096	0.956634844758	0.95301865541	0.95301865541	0.942053725694	0.93722222729	0.93722222729	0.923367079169	0.923367079169	0.912725699656	0.912725699656	0.896243844584	0.879148785139	0.841146094541	0.841146094541	0.900462138614	0.914317286735	0.900462138614	0.879148785139
0.969735285399	0.969735285399	0.969735285399	0.969735285399	0.969735285399	0.969735285399	0.951341594628	0.922444725867	0.925657344325	0.922444725867	0.880853138787	0.830266638528	0.830266638528	0.801369769766	0.759778182687	0.759778182687	0.759778182687	0.757151475737	0.757151475737	0.757151475737	0.81646751981	0.81646751981	0.855168888484	0.880853138787	0.830266638528	0.88695597565	0.925657344325	0.922444725867	0.93722222729	0.93722222729	0.93722222729	0.923367079169	0.93722222729	0.923367079169	0.923367079169	0.955154166335	0.955154166335	0.970950594455	0.970950594455	0.970950594455	0.970950594455
0.978702905713	0.978702905713	0.989344285226	0.984512786822	0.993480407136	0.989344285226	0.993480407136	0.989344285226	0.976760475564	0.976760475564	0.960964047444	0.955154166335	0.93646751981	0.930657638701	0.930657638701	0.912725699656	0.890657638701	0.922444725867	0.922444725867	0.912725699656	0.912725699656	0.89563064021	0.905349666421	0.854763166162	0.870559594282	0.870559594282	0.87831190554	0.87831190554	0.87831190554	0.87831190554	0.87831190554	0.87831190554	0.87831190554	0.867346975823	0.870559594282	0.87831190554	0.87831190554	0.871483097734	0.871483097734	0.867346975823	0.854763166162
0.923367079169	0.89563064021	0.905349666421	0.88695597565	0.925657344325	0.922444725867	0.925657344325	0.922444725867	0.912725699656	0.93722222729	0.95301865541	0.95301865541	0.944051035096	0.922444725867	0.922444725867	0.922444725867	0.951341594628	0.951341594628	0.922444725867	0.922444725867	0.922444725867	0.93722222729	0.95301865541	0.978702905713	0.978702905713	0.95301865541	0.978702905713	0.978702905713	0.982839027623	0.978702905713	0.978702905713	0.978702905713	0.978702905713	0.978702905713	0.989344285226	0.989344285226	0.989344285226	0.989344285226	0.989344285226	0.984512786822	0.976760475564
0.951341594628	0.966119096051	0.969735285399	0.966119096051	0.944051035096	0.922444725867	0.922444725867	0.951341594628	0.944512786822	0.951341594628	0.969735285399	0.944051035096	0.925657344325	0.896760475564	0.896760475564	0.896760475564	0.922444725867	0.922444725867	0.93722222729	0.923367079169	0.942053725694	0.914317286735	0.914317286735	0.914317286735	0.914317286735	0.921146094541	0.914317286735	0.921146094541	0.908562284879	0.905349666421	0.921146094541	0.905349666421	0.93722222729	0.95301865541	0.970950594455	0.978702905713	0.978702905713	0.978702905713	0.978702905713	0.978702905713	0.993480407136
0.925657344325	0.925657344325	0.922444725867	0.922444725867	0.922444725867	0.896760475564	0.922444725867	0.925657344325	0.925657344325	0.896760475564	0.890657638701	0.912725699656	0.922444725867	0.951341594628	0.951341594628	0.951341594628	0.969735285399	0.984512786822	0.984512786822	0.966119096051	0.969735285399	0.951341594628	0.969735285399	0.969735285399	0.969735285399	0.969735285399	0.969735285399	0.969735285399	0.966119096051	0.970950594455	0.978702905713	0.993480407136	0.984512786822	0.993480407136	0.984512786822	0.966119096051	0.969735285399	0.969735285399	0.951341594628	0.951341594628	0.966119096051
0.976760475564	0.976760475564	0.989344285226	0.978702905713	0.960770966668	0.960770966668	0.95301865541	0.970950594455	0.970950594455	0.970950594455	0.970950594455	0.970950594455	0.955154166335	0.944512786822	0.966119096051	0.978702905713	0.989344285226	0.989344285226	0.989344285226	0.989344285226	0.976760475564	0.966119096051	0.955154166335	0.923367079169	0.89563064021	0.879148785139	0.89563064021	0.93722222729	0.912725699656	0.922444725867	0.922444725867	0.912725699656	0.93722222729	0.966119096051	0.944051035096	0.966119096051	0.976760475564	0.970950594455	0.970950594455	0.95301865541	0.960770966668
0.921146094541	0.925282216452	0.871483097734	0.925282216452	0.928898405799	0.921146094541	0.921146094541	0.914317286735	0.921146094541	0.921146094541	0.921146094541	0.914317286735	0.914317286735	0.89563064021	0.868507405626	0.868507405626	0.831686329039	0.868507405626	0.880853138787	0.846439344671	0.846439344671	0.831686329039	0.799813768171	0.782839027623	0.782839027623	0.782839027623	0.831686329039	0.849618268084	0.823675907222	0.823675907222	0.855428149193	0.879148785139	0.923367079169	0.902053725694	0.902053725694	0.923367079169	0.923367079169	0.93722222729	0.89563064021	0.923367079169	0.923367079169
0.966119096051	0.976760475564	0.976760475564	0.976760475564	0.955154166335	0.966119096051	0.944512786822	0.912725699656	0.880853138787	0.880853138787	0.905349666421	0.908562284879	0.908562284879	0.908562284879	0.905349666421	0.921146094541	0.944051035096	0.944051035096	0.944051035096	0.925657344325	0.922444725867	0.880853138787	0.855168888484	0.855168888484	0.846439344671	0.87831190554	0.87831190554	0.87831190554	0.896243844584	0.896243844584	0.930657638701	0.912725699656	0.922444725867	0.944051035096	0.95301865541	0.95301865541	0.914317286735	0.905349666421	0.908562284879	0.905349666421	0.905349666421
0.978702905713	0.978702905713	0.984512786822	0.978702905713	0.978702905713	0.993480407136	0.99831190554	0.99831190554	0.989344285226	0.989344285226	0.989344285226	0.984512786822	0.969735285399	0.951341594628	0.925657344325	0.925657344325	0.925657344325	0.944051035096	0.95301865541	0.956634844758	0.921146094541	0.921146094541	0.921146094541	0.944051035096	0.951341594628	0.951341594628	0.951341594628	0.951341594628	0.951341594628	0.966119096051	0.966119096051	0.966119096051	0.984512786822	0.993480407136	0.989344285226	0.993480407136	0.978702905713	0.978702905713	0.966119096051	0.966119096051	0.984512786822
0.960770966668	0.960770966668	0.960770966668	0.960770966668	0.960770966668	0.960770966668	0.982839027623	0.978702905713	0.970950594455	0.970950594455	0.970950594455	0.978702905713	0.978702905713	0.970950594455	0.978702905713	0.978702905713	0.984512786822	0.984512786822	0.978702905713	0.978702905713	0.978702905713	0.984512786822	0.969735285399	0.966119096051	0.984512786822	0.984512786822	0.984512786822	0.966119096051	0.976760475564	0.976760475564	0.966119096051	0.944051035096	0.944051035096	0.944051035096	0.944051035096	0.944051035096	0.944051035096	0.925657344325	0.951341594628	0.944051035096	0.944051035096
0.88695597565	0.880853138787	0.846439344671	0.890657638701	0.912725699656	0.922444725867	0.922444725867	0.896760475564	0.896760475564	0.925657344325	0.951341594628	0.951341594628	0.944512786822	0.944512786822	0.922444725867	0.922444725867	0.922444725867	0.922444725867	0.944051035096	0.944051035096	0.956634844758	0.960770966668	0.960770966668	0.95301865541	0.95301865541	0.925282216452	0.925282216452	0.921146094541	0.921146094541	0.956634844758	0.956634844758	0.921146094541	0.921146094541	0.925282216452	0.914317286735	0.914317286735	0.914317286735	0.914317286735	0.95301865541	0.95301865541	0.956634844758
0.849618268084	0.849618268084	0.849618268084	0.810575466581	0.833480407136	0.872523208639	0.872523208639	0.840770966668	0.840770966668	0.823675907222	0.789860916205	0.789860916205	0.789860916205	0.789860916205	0.823675907222	0.872523208639	0.872523208639	0.896243844584	0.930657638701	0.944512786822	0.922444725867	0.925657344325	0.922444725867	0.922444725867	0.93722222729	0.922444725867	0.88695597565	0.880853138787	0.868507405626	0.880853138787	0.905349666421	0.914317286735	0.900462138614	0.900462138614	0.841146094541	0.841146094541	0.817425458595	0.791483097734	0.791483097734	0.791483097734	0.817425458595
0.749227267911	0.749227267911	0.795852844411	0.830266638528	0.821537094714	0.830266638528	0.880853138787	0.868507405626	0.89563064021	0.89563064021	0.89563064021	0.914317286735	0.921146094541	0.921146094541	0.928898405799	0.960770966668	0.960770966668	0.960770966668	0.982839027623	0.993480407136	0.989344285226	0.976760475564	0.960964047444	0.960964047444	0.976760475564	0.955154166335	0.955154166335	0.960964047444	0.93646751981	0.960964047444	0.93646751981	0.923367079169	0.955154166335	0.955154166335	0.955154166335	0.955154166335	0.93646751981	0.923367079169	0.93722222729	0.922444725867	0.922444725867
0.978702905713	0.95301865541	0.956634844758	0.95301865541	0.95301865541	0.970950594455	0.955154166335	0.976760475564	0.960964047444	0.93646751981	0.909344285226	0.930657638701	0.944512786822	0.951341594628	0.925657344325	0.925657344325	0.896760475564	0.896760475564	0.922444725867	0.922444725867	0.88695597565	0.88695597565	0.880853138787	0.88695597565	0.88695597565	0.833156856932	0.801369769766	0.801369769766	0.757151475737	0.757151475737	0.810950594455	0.846439344671	0.890657638701	0.896760475564	0.896760475564	0.925657344325	0.925657344325	0.944051035096	0.944051035096	0.908562284879	0.944051035096
0.908562284879	0.921146094541	0.956634844758	0.956634844758	0.956634844758	0.95301865541	0.960770966668	0.960770966668	0.95301865541	0.95301865541	0.978702905713	0.978702905713	0.966119096051	0.966119096051	0.93722222729	0.93722222729	0.93722222729	0.922444725867	0.944051035096	0.95301865541	0.942053725694	0.942053725694	0.942053725694	0.93722222729	0.914317286735	0.914317286735	0.914317286735	0.95301865541	0.95301865541	0.95301865541	0.95301865541	0.942053725694	0.95301865541	0.95301865541	0.95301865541	0.960770966668	0.982839027623	0.978702905713	0.984512786822	0.989344285226	0.989344285226
0.951341594628	0.925657344325	0.925657344325	0.944051035096	0.956634844758	0.956634844758	0.928898405799	0.921146094541	0.905349666421	0.905349666421	0.89563064021	0.89563064021	0.93722222729	0.95301865541	0.95301865541	0.925282216452	0.914317286735	0.942053725694	0.942053725694	0.970950594455	0.978702905713	0.982839027623	0.982839027623	0.978702905713	0.982839027623	0.978702905713	0.982839027623	0.978702905713	0.978702905713	0.978702905713	0.970950594455	0.970950594455	0.970950594455	0.95301865541	0.95301865541	0.970950594455	0.970950594455	0.966119096051	0.93722222729	0.95301865541	0.914317286735
0.789860916205	0.823675907222	0.789860916205	0.823675907222	0.849618268084	0.849618268084	0.785673216625	0.817425458595	0.817425458595	0.879148785139	0.923367079169	0.923367079169	0.896243844584	0.872523208639	0.896243844584	0.87831190554	0.846439344671	0.846439344671	0.855168888484	0.88695597565	0.908562284879	0.908562284879	0.905349666421	0.908562284879	0.905349666421	0.89563064021	0.905349666421	0.905349666421	0.848660329298	0.857627949613	0.89563064021	0.868507405626	0.868507405626	0.89563064021	0.89563064021	0.923367079169	0.923367079169	0.923367079169	0.955154166335	0.960964047444	0.955154166335
0.922444725867	0.922444725867	0.93722222729	0.93722222729	0.955154166335	0.976760475564	0.989344285226	0.993480407136	0.993480407136	0.989344285226	0.989344285226	0.978702905713	0.978702905713	0.978702905713	0.993480407136	0.993480407136	0.993480407136	0.993480407136	0.993480407136	0.982839027623	0.982839027623	0.982839027623	0.982839027623	0.982839027623	0.978702905713	0.982839027623	0.978702905713	0.966119096051	0.984512786822	0.969735285399	0.969735285399	0.969735285399	0.969735285399	0.951341594628	0.951341594628	0.966119096051	0.966119096051	0.966119096051	0.966119096051	0.966119096051	0.966119096051
0.970950594455	0.970950594455	0.970950594455	0.978702905713	0.956634844758	0.956634844758	0.956634844758	0.978702905713	0.966119096051	0.966119096051	0.978702905713	0.984512786822	0.993480407136	0.993480407136	0.989344285226	0.989344285226	0.99831190554	0.993480407136	0.993480407136	0.99831190554	0.99831190554	0.99831190554	0.993480407136	0.99831190554	0.993480407136	0.982839027623	0.993480407136	0.978702905713	0.966119096051	0.976760475564	0.976760475564	0.989344285226	0.970950594455	0.970950594455	0.989344285226	0.989344285226	0.978702905713	0.978702905713	0.993480407136	0.99831190554	0.99831190554
0.976760475564	0.976760475564	0.976760475564	0.955154166335	0.93646751981	0.930657638701	0.896243844584	0.849618268084	0.879148785139	0.89563064021	0.868507405626	0.880853138787	0.922444725867	0.925657344325	0.951341594628	0.922444725867	0.944051035096	0.922444725867	0.912725699656	0.896243844584	0.896243844584	0.923367079169	0.93722222729	0.95301865541	0.95301865541	0.942053725694	0.95301865541	0.944051035096	0.922444725867	0.905349666421	0.921146094541	0.905349666421	0.905349666421	0.89563064021	0.914317286735	0.900462138614	0.914317286735	0.914317286735	0.925282216452	0.925282216452	0.960770966668
0.955154166335	0.966119096051	0.966119096051	0.966119096051	0.976760475564	0.976760475564	0.955154166335	0.966119096051	0.944051035096	0.944051035096	0.956634844758	0.944051035096	0.921146094541	0.908562284879	0.905349666421	0.921146094541	0.925282216452	0.925282216452	0.928898405799	0.928898405799	0.87831190554	0.928898405799	0.928898405799	0.960770966668	0.982839027623	0.982839027623	0.978702905713	0.984512786822	0.984512786822	0.984512786822	0.989344285226	0.993480407136	0.984512786822	0.993480407136	0.993480407136	0.993480407136	0.989344285226	0.984512786822	0.976760475564	0.976760475564	0.966119096051
0.955154166335	0.955154166335	0.960964047444	0.93646751981	0.955154166335	0.942053725694	0.970950594455	0.978702905713	0.978702905713	0.970950594455	0.976760475564	0.976760475564	0.955154166335	0.955154166335	0.966119096051	0.976760475564	0.966119096051	0.969735285399	0.969735285399	0.969735285399	0.969735285399	0.966119096051	0.966119096051	0.944051035096	0.944051035096	0.956634844758	0.921146094541	0.921146094541	0.925282216452	0.925282216452	0.960770966668	0.978702905713	0.993480407136	0.989344285226	0.989344285226	0.989344285226	0.970950594455	0.970950594455	0.970950594455	0.978702905713	0.969735285399
0.905349666421	0.905349666421	0.905349666421	0.88695597565	0.855168888484	0.855168888484	0.855168888484	0.855168888484	0.855168888484	0.858059106889	0.801369769766	0.801369769766	0.801369769766	0.757151475737	0.759778182687	0.759778182687	0.757151475737	0.749227267911	0.810950594455	0.799813768171	0.799813768171	0.782839027623	0.716831227117	0.716831227117	0.782839027623	0.810575466581	0.810575466581	0.849618268084	0.849618268084	0.868507405626	0.868507405626	0.868507405626	0.89563064021	0.89563064021	0.89563064021	0.89563064021	0.89563064021	0.905349666421	0.908562284879	0.854763166162	0.870559594282
0.966119096051	0.944512786822	0.922444725867	0.93722222729	0.95301865541	0.95301865541	0.956634844758	0.944051035096	0.944051035096	0.944051035096	0.956634844758	0.956634844758	0.956634844758	0.978702905713	0.978702905713	0.982839027623	0.982839027623	0.978702905713	0.960770966668	0.960770966668	0.960770966668	0.960770966668	0.960770966668	0.960770966668	0.960770966668	0.978702905713	0.978702905713	0.978702905713	0.978702905713	0.969735285399	0.969735285399	0.966119096051	0.966119096051	0.966119096051	0.93722222729	0.942053725694	0.95301865541	0.914317286735	0.921146094541	0.944051035096	0.944051035096
0.944051035096	0.944051035096	0.956634844758	0.956634844758	0.956634844758	0.956634844758	0.960770966668	0.960770966668	0.928898405799	0.921146094541	0.914317286735	0.914317286735	0.925282216452	0.914317286735	0.914317286735	0.871483097734	0.867346975823	0.914317286735	0.93722222729	0.944051035096	0.922444725867	0.922444725867	0.922444725867	0.912725699656	0.923367079169	0.93722222729	0.955154166335	0.960964047444	0.960964047444	0.960964047444	0.960964047444	0.976760475564	0.989344285226	0.989344285226	0.99831190554	0.99831190554	0.989344285226	0.989344285226	0.976760475564	0.966119096051	0.966119096051
0.993480407136	0.989344285226	0.984512786822	0.976760475564	0.976760475564	0.976760475564	0.966119096051	0.955154166335	0.970950594455	0.955154166335	0.93646751981	0.955154166335	0.966119096051	0.944512786822	0.944512786822	0.951341594628	0.922444725867	0.922444725867	0.922444725867	0.951341594628	0.922444725867	0.905349666421	0.921146094541	0.921146094541	0.956634844758	0.978702905713	0.984512786822	0.978702905713	0.978702905713	0.978702905713	0.970950594455	0.976760475564	0.989344285226	0.989344285226	0.978702905713	0.978702905713	0.978702905713	0.95301865541	0.95301865541	0.95301865541	0.978702905713
0.95301865541	0.942053725694	0.942053725694	0.970950594455	0.970950594455	0.978702905713	0.978702905713	0.978702905713	0.978702905713	0.978702905713	0.978702905713	0.993480407136	0.993480407136	0.993480407136	0.993480407136	0.993480407136	0.993480407136	0.989344285226	0.978702905713	0.966119096051	0.966119096051	0.93722222729	0.912725699656	0.922444725867	0.88695597565	0.88695597565	0.88695597565	0.88695597565	0.858059106889	0.858059106889	0.896760475564	0.925657344325	0.88695597565	0.922444725867	0.944051035096	0.956634844758	0.978702905713	0.978702905713	0.993480407136	0.989344285226	0.989344285226
0.944051035096	0.944051035096	0.944051035096	0.944051035096	0.93722222729	0.93722222729	0.912725699656	0.922444725867	0.925657344325	0.925657344325	0.925657344325	0.925657344325	0.922444725867	0.944512786822	0.951341594628	0.944051035096	0.944051035096	0.944051035096	0.922444725867	0.93722222729	0.944051035096	0.925657344325	0.908562284879	0.908562284879	0.905349666421	0.89563064021	0.914317286735	0.900462138614	0.942053725694	0.95301865541	0.956634844758	0.95301865541	0.956634844758	0.956634844758	0.956634844758	0.956634844758	0.969735285399	0.969735285399	0.969735285399	0.978702905713	0.978702905713
0.951341594628	0.944512786822	0.966119096051	0.966119096051	0.966119096051	0.966119096051	0.984512786822	0.984512786822	0.989344285226	0.989344285226	0.99831190554	0.989344285226	0.976760475564	0.955154166335	0.930657638701	0.930657638701	0.93646751981	0.93646751981	0.902053725694	0.896243844584	0.872523208639	0.902053725694	0.902053725694	0.879148785139	0.902053725694	0.872523208639	0.896243844584	0.872523208639	0.872523208639	0.823675907222	0.849618268084	0.855428149193	0.855428149193	0.855428149193	0.879148785139	0.879148785139	0.900462138614	0.923367079169	0.942053725694	0.942053725694	0.942053725694
0.978702905713	0.960770966668	0.956634844758	0.956634844758	0.956634844758	0.95301865541	0.956634844758	0.956634844758	0.960770966668	0.960770966668	0.960770966668	0.960770966668	0.982839027623	0.978702905713	0.982839027623	0.978702905713	0.978702905713	0.966119096051	0.955154166335	0.955154166335	0.970950594455	0.976760475564	0.989344285226	0.984512786822	0.984512786822	0.989344285226	0.989344285226	0.976760475564	0.966119096051	0.978702905713	0.984512786822	0.989344285226	0.993480407136	0.984512786822	0.993480407136	0.99831190554	0.993480407136	0.993480407136	0.978702905713	0.960770966668	0.960770966668
0.966119096051	0.966119096051	0.966119096051	0.955154166335	0.930657638701	0.930657638701	0.923367079169	0.896243844584	0.912725699656	0.912725699656	0.912725699656	0.922444725867	0.951341594628	0.969735285399	0.944051035096	0.944051035096	0.944051035096	0.93722222729	0.966119096051	0.966119096051	0.944512786822	0.966119096051	0.944512786822	0.944512786822	0.951341594628	0.969735285399	0.966119096051	0.951341594628	0.951341594628	0.951341594628	0.951341594628	0.922444725867	0.922444725867	0.88695597565	0.830266638528	0.830266638528	0.88695597565	0.88695597565	0.88695597565	0.88695597565	0.88695597565
0.993480407136	0.989344285226	0.989344285226	0.970950594455	0.970950594455	0.978702905713	0.984512786822	0.984512786822	0.969735285399	0.969735285399	0.966119096051	0.93722222729	0.912725699656	0.93722222729	0.93722222729	0.966119096051	0.966119096051	0.970950594455	0.970950594455	0.970950594455	0.978702905713	0.956634844758	0.95301865541	0.970950594455	0.976760475564	0.960964047444	0.960964047444	0.960964047444	0.976760475564	0.976760475564	0.955154166335	0.966119096051	0.969735285399	0.966119096051	0.966119096051	0.966119096051	0.966119096051	0.969735285399	0.951341594628	0.951341594628	0.951341594628
0.993480407136	0.993480407136	0.99831190554	0.993480407136	0.993480407136	0.978702905713	0.984512786822	0.993480407136	0.984512786822	0.989344285226	0.970950594455	0.976760475564	0.976760475564	0.970950594455	0.976760475564	0.976760475564	0.955154166335	0.955154166335	0.93722222729	0.95301865541	0.95301865541	0.95301865541	0.921146094541	0.921146094541	0.921146094541	0.921146094541	0.95301865541	0.93722222729	0.944051035096	0.93722222729	0.944512786822	0.944512786822	0.966119096051	0.978702905713	0.978702905713	0.978702905713	0.978702905713	0.978702905713	0.966119096051	0.969735285399	0.956634844758
0.955154166335	0.976760475564	0.955154166335	0.976760475564	0.976760475564	0.960964047444	0.960964047444	0.955154166335	0.93722222729	0.93722222729	0.944512786822	0.944512786822	0.912725699656	0.912725699656	0.912725699656	0.93722222729	0.93722222729	0.93722222729	0.944512786822	0.944512786822	0.944512786822	0.966119096051	0.951341594628	0.951341594628	0.951341594628	0.951341594628	0.951341594628	0.951341594628	0.944512786822	0.955154166335	0.966119096051	0.944512786822	0.951341594628	0.969735285399	0.978702905713	0.978702905713	0.95301865541	0.921146094541	0.914317286735	0.914317286735	0.914317286735
0.900462138614	0.914317286735	0.95301865541	0.956634844758	0.944051035096	0.944051035096	0.93722222729	0.944051035096	0.951341594628	0.922444725867	0.922444725867	0.951341594628	0.944512786822	0.912725699656	0.912725699656	0.912725699656	0.93722222729	0.912725699656	0.896243844584	0.872523208639	0.872523208639	0.902053725694	0.902053725694	0.909344285226	0.909344285226	0.909344285226	0.930657638701	0.955154166335	0.955154166335	0.960964047444	0.960964047444	0.93646751981	0.93646751981	0.960964047444	0.976760475564	0.984512786822	0.966119096051	0.944512786822	0.966119096051	0.984512786822	0.984512786822
0.978702905713	0.966119096051	0.95301865541	0.978702905713	0.960770966668	0.960770966668	0.978702905713	0.978702905713	0.978702905713	0.984512786822	0.993480407136	0.993480407136	0.984512786822	0.989344285226	0.993480407136	0.993480407136	0.993480407136	0.984512786822	0.984512786822	0.984512786822	0.966119096051	0.966119096051	0.976760475564	0.955154166335	0.966119096051	0.966119096051	0.951341594628	0.969735285399	0.951341594628	0.969735285399	0.978702905713	0.989344285226	0.99831190554	0.99831190554	0.993480407136	0.993480407136	0.993480407136	0.989344285226	0.970950594455	0.978702905713	0.978702905713
0.978702905713	0.978702905713	0.993480407136	0.993480407136	0.993480407136	0.99831190554	0.993480407136	0.993480407136	0.989344285226	0.976760475564	0.970950594455	0.970950594455	0.976760475564	0.970950594455	0.95301865541	0.95301865541	0.95301865541	0.93722222729	0.93722222729	0.942053725694	0.942053725694	0.923367079169	0.923367079169	0.923367079169	0.955154166335	0.955154166335	0.955154166335	0.955154166335	0.93722222729	0.93722222729	0.966119096051	0.966119096051	0.95301865541	0.95301865541	0.95301865541	0.942053725694	0.955154166335	0.942053725694	0.942053725694	0.970950594455	0.966119096051
0.921146094541	0.921146094541	0.925282216452	0.925282216452	0.914317286735	0.914317286735	0.914317286735	0.921146094541	0.925282216452	0.914317286735	0.914317286735	0.925282216452	0.925282216452	0.914317286735	0.914317286735	0.914317286735	0.914317286735	0.914317286735	0.89563064021	0.89563064021	0.914317286735	0.914317286735	0.867346975823	0.867346975823	0.867346975823	0.87831190554	0.871483097734	0.871483097734	0.867346975823	0.867346975823	0.921146094541	0.921146094541	0.921146094541	0.921146094541	0.921146094541	0.905349666421	0.905349666421	0.922444725867	0.912725699656	0.912725699656	0.944512786822
[truncated: 4,523 more rows]
