# Supplementary material for: Reversible gene silencing through frameshift indels and frameshift scars provide adaptive plasticity for Mycobacterium tuberculosis
Source: Nat Commun. 2021 Aug 4;12:4702. doi: 10.1038/s41467-021-25055-y (PMC8339072; doi:10.1038/s41467-021-25055-y)
Supplement: Supplementary file 8 — Supplementary Data 5 [file 41467_2021_25055_MOESM8_ESM.csv]

SRA_ID	IndelPos	Refbase	Indel	Total_read_depth	Num_reads_supporting_indel	Frac_reads_supporting_indel	Read_mapping_quality	Forward_read_support	Reverse_read_support	CLC_strand_bias	Plotted_strand_bias	ScarIndel
SRR671755	28366	A	-1T	112.0	104	0.928571428571	41.8512	54	50	0.480769230769	0.0384615384615	-
SRR671755	49690	G	-2CC	104.0	98	0.942307692308	41.7064	50	48	0.489795918367	0.0204081632653	-
SRR671755	68337	T	+1C	114.0	110	0.964912280702	41.9831	52	58	0.472727272727	0.0545454545455	-
SRR671755	99162	T	-9CGGTGTGCG	124.0	99	0.798387096774	30.6992	58	41	0.414141414141	0.171717171717	-
SRR671755	125830	G	+1A	130.0	123	0.946153846154	41.9851	48	75	0.390243902439	0.219512195122	-
SRR671755	131174	T	+1G	124.0	111	0.895161290323	41.9843	63	48	0.432432432432	0.135135135135	-
SRR671755	162151	G	-1T	112.0	106	0.946428571429	41.8333	58	48	0.452830188679	0.0943396226415	-
SRR671755	194305	C	+2GG	120.0	112	0.933333333333	41.792	50	62	0.446428571429	0.107142857143	-
SRR671755	230576	G	+1T	81.0	77	0.950617283951	42	36	41	0.467532467532	0.0649350649351	-
SRR671755	234496	C	+2GT	66.0	61	0.924242424242	40.7792	39	22	0.360655737705	0.27868852459	-
SRR671755	293628	A	+1C	95.0	86	0.905263157895	41.7822	68	18	0.209302325581	0.581395348837	-
SRR671755	373282	T	-1A	91.0	86	0.945054945055	41.8261	45	41	0.476744186047	0.046511627907	-
SRR671755	424320	T	+1C	112.0	103	0.919642857143	33.9333	68	35	0.339805825243	0.320388349515	-
SRR671755	467497	C	+1G	49.0	44	0.897959183673	30.8333	21	23	0.477272727273	0.0454545454545	-
SRR671755	467508	C	+1G	56.0	51	0.910714285714	27.5424	22	29	0.43137254902	0.137254901961	-
SRR671755	485810	C	-1A	165.0	160	0.969696969697	42	77	83	0.48125	0.0375	-
SRR671755	507028	G	-1C	132.0	117	0.886363636364	41.9855	53	64	0.452991452991	0.0940170940171	-
SRR671755	688792	T	+1G	93.0	84	0.903225806452	41.9794	39	45	0.464285714286	0.0714285714286	-
SRR671755	830868	G	+2GC	92.0	71	0.771739130435	41.8654	35	36	0.492957746479	0.0140845070423	-
SRR671755	854252	G	-1C	133.0	112	0.842105263158	41.8582	63	49	0.4375	0.125	-
SRR671755	874835	C	+2CG	115.0	109	0.947826086957	41.7903	54	55	0.495412844037	0.00917431192661	-
SRR671755	916685	C	-3GGA	66.0	59	0.893939393939	40.1867	42	17	0.28813559322	0.423728813559	-
SRR671755	1010204	C	+1G	69.0	62	0.898550724638	41.9737	36	26	0.41935483871	0.161290322581	-
SRR671755	1034208	C	-3GCT	88.0	81	0.920454545455	41.3778	54	27	0.333333333333	0.333333333333	-
SRR671755	1090188	A	+1G	84.0	75	0.892857142857	41.9775	31	44	0.413333333333	0.173333333333	-
SRR671755	1165521	T	+1A	133.0	118	0.887218045113	33.0219	65	53	0.449152542373	0.101694915254	-
SRR671755	1168009	G	-1C	105.0	98	0.933333333333	41.9439	57	41	0.418367346939	0.163265306122	-
SRR671755	1168715	C	+1T	120.0	110	0.916666666667	41.9843	61	49	0.445454545455	0.109090909091	-
SRR671755	1215104	A	-1T	102.0	97	0.950980392157	42	52	45	0.463917525773	0.0721649484536	-
SRR671755	1252053	A	-1G	99.0	93	0.939393939394	41.9806	47	46	0.494623655914	0.010752688172	-
SRR671755	1273250	G	+1A	111.0	103	0.927927927928	41.9839	55	48	0.466019417476	0.0679611650485	-
SRR671755	1313337	A	+1G	32.0	19	0.59375	41.4432	16	3	0.157894736842	0.684210526316	-
SRR671755	1365837	C	+2GG	100.0	93	0.93	41.4867	42	51	0.451612903226	0.0967741935484	-
SRR671755	1368322	C	+1G	106.0	97	0.915094339623	42	50	47	0.484536082474	0.0309278350515	-
SRR671755	1406760	T	+1G	70.0	66	0.942857142857	41.9737	11	55	0.166666666667	0.666666666667	-
SRR671755	1413129	C	-1G	84.0	73	0.869047619048	41.8652	37	36	0.493150684932	0.013698630137	-
SRR671755	1418863	C	+8GGGAGCCA	73.0	41	0.561643835616	32.5119	13	28	0.317073170732	0.365853658537	-
SRR671755	1482981	G	-11CGAGGCGTCTC	84.0	74	0.880952380952	24.6628	36	38	0.486486486486	0.027027027027	-
SRR671755	1625332	C	+3GGT	103.0	70	0.679611650485	41.2909	35	35	0.5	0.0	-
SRR671755	1696671	C	-1A	111.0	96	0.864864864865	41.9833	50	46	0.479166666667	0.0416666666667	-
SRR671755	1753519	G	+1C	70.0	58	0.828571428571	42	28	30	0.48275862069	0.0344827586207	-
SRR671755	1756358	C	-1G	115.0	110	0.95652173913	42	44	66	0.4	0.2	-
SRR671755	1894300	G	+10GTCTTGCCGC	94.0	72	0.765957446809	26.4414	36	36	0.5	0.0	-
SRR671755	1955760	C	-3GAA	78.0	70	0.897435897436	36.8636	34	36	0.485714285714	0.0285714285714	-
SRR671755	2001789	C	+1G	32.0	29	0.90625	38.5161	25	4	0.137931034483	0.724137931034	-
SRR671755	2009290	G	-1C	103.0	101	0.980582524272	41.945	44	57	0.435643564356	0.128712871287	-
SRR671755	2094911	A	-6CAGCGT	100.0	70	0.7	39.88	46	24	0.342857142857	0.314285714286	-
SRR671755	2109523	C	+1G	43.0	35	0.813953488372	42	8	27	0.228571428571	0.542857142857	-
SRR671755	2137521	A	+10CTCCGATCAC	112.0	96	0.857142857143	26.6357	47	49	0.489583333333	0.0208333333333	-
SRR671755	2161343	G	+1T	125.0	109	0.872	41.6899	46	63	0.422018348624	0.155963302752	-
SRR671755	2207591	T	+1C	124.0	118	0.951612903226	42	72	46	0.389830508475	0.220338983051	-
SRR671755	2241031	A	-1G	74.0	66	0.891891891892	42	36	30	0.454545454545	0.0909090909091	-
SRR671755	2273733	T	-1C	81.0	78	0.962962962963	41.9773	71	7	0.0897435897436	0.820512820513	-
SRR671755	2340921	G	+1A	22.0	18	0.818181818182	18.8529	7	11	0.388888888889	0.222222222222	-
SRR671755	2342649	A	+11GGCGTACACAC	85.0	52	0.611764705882	26.5	29	23	0.442307692308	0.115384615385	-
SRR671755	2342650	G	-1A	34.0	24	0.705882352941	26.3258	13	11	0.458333333333	0.0833333333333	-
SRR671755	2358029	T	+1G	90.0	82	0.911111111111	41.8043	63	19	0.231707317073	0.536585365854	-
SRR671755	2368564	T	-1A	127.0	119	0.937007874016	41.9845	67	52	0.436974789916	0.126050420168	-
SRR671755	2381572	A	-1C	81.0	66	0.814814814815	42	36	30	0.454545454545	0.0909090909091	-
SRR671755	2406842	A	-1C	110.0	97	0.881818181818	41.9643	55	42	0.432989690722	0.134020618557	-
SRR671755	2421975	G	+4GGAA	64.0	61	0.953125	39.6923	16	45	0.262295081967	0.475409836066	-
SRR671755	2443054	T	+1G	112.0	71	0.633928571429	41.85	18	53	0.253521126761	0.492957746479	-
SRR671755	2523205	G	+3CGC	46.0	36	0.782608695652	41.5938	18	18	0.5	0.0	-
SRR671755	2525722	C	-1G	91.0	79	0.868131868132	41.9794	41	38	0.481012658228	0.0379746835443	-
SRR671755	2534562	G	-2GA	67.0	63	0.940298507463	41.9412	20	43	0.31746031746	0.365079365079	-
SRR671755	2564368	G	+1C	80.0	70	0.875	42	54	16	0.228571428571	0.542857142857	-
SRR671755	2566766	C	+1G	132.0	123	0.931818181818	41.8429	58	65	0.471544715447	0.0569105691057	-
SRR671755	2614909	G	-1C	142.0	132	0.929577464789	41.88	69	63	0.477272727273	0.0454545454545	-
SRR671755	2632341	C	+1A	170.0	160	0.941176470588	42	81	79	0.49375	0.0125	-
SRR671755	2703902	C	+1G	89.0	74	0.831460674157	39.9167	32	42	0.432432432432	0.135135135135	-
SRR671755	2734481	T	-1A	106.0	98	0.924528301887	41.9664	42	56	0.428571428571	0.142857142857	-
SRR671755	2867880	T	-1A	122.0	119	0.975409836066	41.9248	48	71	0.403361344538	0.193277310924	-
SRR671755	2881597	A	-1G	120.0	112	0.933333333333	42	57	55	0.491071428571	0.0178571428571	-
SRR671755	3131469	T	+9TGTCGGCGA	64.0	42	0.65625	30.5821	9	33	0.214285714286	0.571428571429	-
SRR671755	3156201	C	+1G	80.0	73	0.9125	32.7412	51	22	0.301369863014	0.397260273973	-
SRR671755	3174692	A	-1C	102.0	84	0.823529411765	42	33	51	0.392857142857	0.214285714286	-
SRR671755	3190145	T	-1C	88.0	72	0.818181818182	41.7778	25	47	0.347222222222	0.305555555556	-
SRR671755	3194241	C	+1G	87.0	73	0.83908045977	36.8349	34	39	0.465753424658	0.0684931506849	-
SRR671755	3215622	C	-1G	42.0	38	0.904761904762	41.9556	22	16	0.421052631579	0.157894736842	-
SRR671755	3238119	C	-3GTG	87.0	78	0.896551724138	41.8621	55	23	0.294871794872	0.410256410256	-
SRR671755	3296371	G	+7CCGCGGC	98.0	56	0.571428571429	37.7064	27	29	0.482142857143	0.0357142857143	-
SRR671755	3415180	A	-14CACCTAGGGGGTGG	115.0	68	0.591304347826	26.7155	26	42	0.382352941176	0.235294117647	-
SRR671755	3473996	G	+1A	127.0	114	0.897637795276	41.9708	52	62	0.456140350877	0.0877192982456	-
SRR671755	3580636	C	-1T	113.0	106	0.938053097345	41.9661	46	60	0.433962264151	0.132075471698	-
SRR671755	3590686	G	+1C	55.0	49	0.890909090909	41.3115	35	14	0.285714285714	0.428571428571	-
SRR671755	3610391	A	+1C	79.0	74	0.936708860759	41.954	37	37	0.5	0.0	-
SRR671755	3742991	A	+1G	126.0	105	0.833333333333	41.5833	49	56	0.466666666667	0.0666666666667	-
SRR671755	3761016	G	-1C	109.0	96	0.880733944954	41.6667	48	48	0.5	0.0	-
SRR671755	3818840	T	-1A	98.0	95	0.969387755102	42	50	45	0.473684210526	0.0526315789474	-
SRR671755	3842463	T	-1A	141.0	133	0.943262411348	41.4653	48	85	0.360902255639	0.278195488722	-
SRR671755	3843407	C	-1G	135.0	123	0.911111111111	31.9	76	47	0.382113821138	0.235772357724	-
SRR671755	3862472	G	-1A	67.0	64	0.955223880597	41.9718	15	49	0.234375	0.53125	-
SRR671755	3874722	A	-1T	99.0	93	0.939393939394	41.9423	34	59	0.365591397849	0.268817204301	-
SRR671755	3902318	A	+1T	115.0	105	0.913043478261	42	33	72	0.314285714286	0.371428571429	-
SRR671755	3926659	T	+5ATCGA	24.0	22	0.916666666667	34.7805	13	9	0.409090909091	0.181818181818	-
SRR671755	3927678	C	+1G	23.0	14	0.608695652174	39.76	4	10	0.285714285714	0.428571428571	-
SRR671755	3941723	A	-1C	56.0	53	0.946428571429	40.5333	10	43	0.188679245283	0.622641509434	-
SRR671755	3987370	C	-1G	99.0	93	0.939393939394	41.6346	38	55	0.408602150538	0.182795698925	-
SRR671755	4095001	C	-1G	74.0	70	0.945945945946	41.8554	34	36	0.485714285714	0.0285714285714	-
SRR671755	4099402	A	+1G	83.0	66	0.795180722892	42	25	41	0.378787878788	0.242424242424	-
SRR671755	4124349	G	-2CC	96.0	89	0.927083333333	41.7745	34	55	0.38202247191	0.23595505618	-
SRR671755	4170964	G	+1A	108.0	97	0.898148148148	41.9464	56	41	0.422680412371	0.154639175258	-
SRR671755	4197138	C	+1T	147.0	142	0.965986394558	41.9868	58	84	0.408450704225	0.183098591549	-
SRR671755	4198611	C	-1G	124.0	114	0.91935483871	42	51	63	0.447368421053	0.105263157895	-
SRR671755	4212832	G	-3ACC	139.0	127	0.913669064748	41.8194	60	67	0.472440944882	0.0551181102362	-
SRR671755	4221070	A	-1C	127.0	122	0.96062992126	41.9701	54	68	0.44262295082	0.114754098361	-
SRR671755	4231948	T	+1C	25.0	22	0.88	33.2333	17	5	0.227272727273	0.545454545455	-
SRR671755	4264381	G	+1C	83.0	80	0.963855421687	41.978	43	37	0.4625	0.075	-
SRR671755	4303498	T	+1G	106.0	106	1.0	41.9825	56	50	0.471698113208	0.0566037735849	-
SRR671755	4305063	G	+1A	112.0	108	0.964285714286	41.9829	54	54	0.5	0.0	-
SRR671755	4322039	A	-1C	154.0	150	0.974025974026	42	72	78	0.48	0.04	-
SRR671755	4338595	G	-1C	112.0	105	0.9375	42	48	57	0.457142857143	0.0857142857143	-
SRR671755	4358979	C	+1G	51.0	33	0.647058823529	40.1724	12	21	0.363636363636	0.272727272727	-
SRR671755	4379044	C	-1G	112.0	101	0.901785714286	41.8361	48	53	0.475247524752	0.049504950495	-
SRR671755	4383144	C	+5CGGGG	89.0	79	0.887640449438	38.3196	32	47	0.405063291139	0.189873417722	-
SRR671755	4400660	A	-1C	45.0	43	0.955555555556	42	20	23	0.46511627907	0.0697674418605	-
SRR671743	28366	A	-1T	84.0	80	0.952380952381	41.956	43	37	0.4625	0.075	-
SRR671743	40930	T	-13AGGGCCCCGGCGA	47.0	26	0.553191489362	28.9792	19	7	0.269230769231	0.461538461538	-
SRR671743	40943	A	+2TT	22.0	12	0.545454545455	26.7581	5	7	0.416666666667	0.166666666667	-
SRR671743	49690	G	-2CC	91.0	87	0.956043956044	41.4624	58	29	0.333333333333	0.333333333333	-
SRR671743	68337	T	+1C	103.0	99	0.961165048544	41.9464	50	49	0.494949494949	0.010101010101	-
SRR671743	99162	T	-9CGGTGTGCG	110.0	75	0.681818181818	28.5526	36	39	0.48	0.04	-
SRR671743	125830	G	+1A	133.0	127	0.954887218045	42	62	65	0.488188976378	0.0236220472441	-
SRR671743	131174	T	+1G	130.0	114	0.876923076923	42	59	55	0.482456140351	0.0350877192982	-
SRR671743	162151	G	-1T	112.0	103	0.919642857143	41.9828	52	51	0.495145631068	0.00970873786408	-
SRR671743	194305	C	+2GG	116.0	110	0.948275862069	41.8571	48	62	0.436363636364	0.127272727273	-
SRR671743	230576	G	+1T	86.0	78	0.906976744186	41.6264	40	38	0.487179487179	0.025641025641	-
SRR671743	234496	C	+2GT	30.0	28	0.933333333333	41.3684	26	2	0.0714285714286	0.857142857143	-
SRR671743	293628	A	+1C	82.0	71	0.865853658537	41.9783	49	22	0.30985915493	0.380281690141	-
SRR671743	373282	T	-1A	108.0	100	0.925925925926	41.4364	45	55	0.45	0.1	-
SRR671743	424320	T	+1C	132.0	122	0.924242424242	32.9338	79	43	0.352459016393	0.295081967213	-
SRR671743	467497	C	+1G	47.0	39	0.829787234043	30.5	19	20	0.487179487179	0.025641025641	-
SRR671743	467508	C	+1G	49.0	40	0.816326530612	26	18	22	0.45	0.1	-
SRR671743	485810	C	-1A	167.0	164	0.982035928144	41.9886	73	91	0.44512195122	0.109756097561	-
SRR671743	507028	G	-1C	102.0	82	0.803921568627	41.8349	35	47	0.426829268293	0.146341463415	-
SRR671743	688344	G	+1A	98.0	91	0.928571428571	41.9615	48	43	0.472527472527	0.0549450549451	-
SRR671743	688792	T	+1G	82.0	80	0.975609756098	41.977	32	48	0.4	0.2	-
SRR671743	830868	G	+2GC	61.0	46	0.754098360656	41.9062	20	26	0.434782608696	0.130434782609	-
SRR671743	854252	G	-1C	154.0	128	0.831168831169	41.9878	59	69	0.4609375	0.078125	-
SRR671743	874835	C	+2CG	122.0	112	0.918032786885	41.8923	52	60	0.464285714286	0.0714285714286	-
SRR671743	916685	C	-3GGA	67.0	57	0.850746268657	38.7895	40	17	0.298245614035	0.40350877193	-
SRR671743	968426	A	+9GCCGGGTTG	89.0	45	0.505617977528	31.9121	14	31	0.311111111111	0.377777777778	-
SRR671743	987585	A	+1G	104.0	87	0.836538461538	41.9322	47	40	0.459770114943	0.0804597701149	-
SRR671743	1010204	C	+1G	66.0	60	0.909090909091	41.9697	35	25	0.416666666667	0.166666666667	-
SRR671743	1034208	C	-3GCT	59.0	52	0.881355932203	41.2833	33	19	0.365384615385	0.269230769231	-
SRR671743	1090188	A	+1G	97.0	92	0.948453608247	41.94	35	57	0.380434782609	0.239130434783	-
SRR671743	1091980	C	+2GG	26.0	22	0.846153846154	41.5	15	7	0.318181818182	0.363636363636	-
SRR671743	1165521	T	+1A	115.0	101	0.878260869565	32.1475	50	51	0.49504950495	0.00990099009901	-
SRR671743	1168009	G	-1C	123.0	116	0.943089430894	41.9847	78	38	0.327586206897	0.344827586207	-
SRR671743	1168715	C	+1T	104.0	94	0.903846153846	41.9496	52	42	0.446808510638	0.106382978723	-
SRR671743	1215104	A	-1T	110.0	101	0.918181818182	41.6106	41	60	0.405940594059	0.188118811881	-
SRR671743	1252053	A	-1G	70.0	67	0.957142857143	42	34	33	0.492537313433	0.0149253731343	-
SRR671743	1273250	G	+1A	129.0	126	0.976744186047	41.971	59	67	0.468253968254	0.0634920634921	-
SRR671743	1365837	C	+2GG	85.0	78	0.917647058824	41.8958	36	42	0.461538461538	0.0769230769231	-
SRR671743	1368322	C	+1G	106.0	95	0.896226415094	41.7876	48	47	0.494736842105	0.0105263157895	-
SRR671743	1406760	T	+1G	75.0	68	0.906666666667	41.975	6	62	0.0882352941176	0.823529411765	-
SRR671743	1413129	C	-1G	62.0	58	0.935483870968	41.7812	30	28	0.48275862069	0.0344827586207	-
SRR671743	1418863	C	+8GGGAGCCA	98.0	62	0.632653061224	30.8381	33	29	0.467741935484	0.0645161290323	-
SRR671743	1625332	C	+3GGT	92.0	62	0.673913043478	41.2421	25	37	0.403225806452	0.193548387097	-
SRR671743	1696671	C	-1A	86.0	76	0.883720930233	41.9792	44	32	0.421052631579	0.157894736842	-
SRR671743	1753519	G	+1C	57.0	51	0.894736842105	41.9701	19	32	0.372549019608	0.254901960784	-
SRR671743	1756358	C	-1G	74.0	72	0.972972972973	42	34	38	0.472222222222	0.0555555555556	-
SRR671743	1894300	G	+10GTCTTGCCGC	69.0	48	0.695652173913	25.5	24	24	0.5	0.0	-
SRR671743	1955760	C	-3GAA	73.0	67	0.917808219178	36.3418	38	29	0.432835820896	0.134328358209	-
SRR671743	2009290	G	-1C	85.0	74	0.870588235294	41.9545	38	36	0.486486486486	0.027027027027	-
SRR671743	2094911	A	-6CAGCGT	120.0	87	0.725	39.1653	52	35	0.402298850575	0.195402298851	-
SRR671743	2109523	C	+1G	34.0	32	0.941176470588	41.8049	9	23	0.28125	0.4375	-
SRR671743	2137521	A	+10CTCCGATCAC	99.0	82	0.828282828283	26.6967	46	36	0.439024390244	0.121951219512	-
SRR671743	2161343	G	+1T	133.0	127	0.954887218045	41.8406	65	62	0.488188976378	0.0236220472441	-
SRR671743	2207591	T	+1C	100.0	95	0.95	41.9496	57	38	0.4	0.2	-
SRR671743	2241031	A	-1G	65.0	61	0.938461538462	41.9697	41	20	0.327868852459	0.344262295082	-
SRR671743	2273733	T	-1C	81.0	71	0.876543209877	41.9529	66	5	0.0704225352113	0.859154929577	-
SRR671743	2342649	A	+11GGCGTACACAC	42.0	30	0.714285714286	24.3125	19	11	0.366666666667	0.266666666667	-
SRR671743	2358029	T	+1G	98.0	82	0.836734693878	41.8687	55	27	0.329268292683	0.341463414634	-
SRR671743	2365413	A	+1T	39.0	24	0.615384615385	20.9811	12	12	0.5	0.0	-
SRR671743	2368564	T	-1A	87.0	79	0.908045977011	42	38	41	0.481012658228	0.0379746835443	-
SRR671743	2381572	A	-1C	65.0	50	0.769230769231	41.9178	20	30	0.4	0.2	-
SRR671743	2406842	A	-1C	90.0	78	0.866666666667	42	49	29	0.371794871795	0.25641025641	-
SRR671743	2421975	G	+4GGAA	65.0	64	0.984615384615	38.9873	26	38	0.40625	0.1875	-
SRR671743	2523205	G	+3CGC	22.0	14	0.636363636364	39.6923	5	9	0.357142857143	0.285714285714	-
SRR671743	2525722	C	-1G	71.0	55	0.774647887324	41.973	39	16	0.290909090909	0.418181818182	-
SRR671743	2534562	G	-2GA	49.0	45	0.918367346939	41.8824	15	30	0.333333333333	0.333333333333	-
SRR671743	2564368	G	+1C	81.0	74	0.913580246914	41.9524	57	17	0.22972972973	0.540540540541	-
SRR671743	2566766	C	+1G	113.0	100	0.884955752212	41.475	47	53	0.47	0.06	-
SRR671743	2614909	G	-1C	106.0	97	0.915094339623	41.8378	41	56	0.422680412371	0.154639175258	-
SRR671743	2632341	C	+1A	137.0	129	0.941605839416	42	59	70	0.457364341085	0.0852713178295	-
SRR671743	2703902	C	+1G	61.0	53	0.868852459016	39.9344	25	28	0.471698113208	0.0566037735849	-
SRR671743	2734481	T	-1A	118.0	109	0.923728813559	41.969	48	61	0.440366972477	0.119266055046	-
SRR671743	2867880	T	-1A	115.0	112	0.973913043478	41.6281	34	78	0.303571428571	0.392857142857	-
SRR671743	2881597	A	-1G	114.0	104	0.912280701754	42	49	55	0.471153846154	0.0576923076923	-
SRR671743	2895233	A	-1C	47.0	40	0.851063829787	41.9655	34	6	0.15	0.7	-
SRR671743	2926845	A	-1G	87.0	80	0.919540229885	41.7938	36	44	0.45	0.1	-
SRR671743	3131469	T	+9TGTCGGCGA	44.0	31	0.704545454545	27.9216	5	26	0.161290322581	0.677419354839	-
SRR671743	3156201	C	+1G	73.0	65	0.890410958904	30.7105	48	17	0.261538461538	0.476923076923	-
SRR671743	3174692	A	-1C	102.0	91	0.892156862745	41.9316	47	44	0.483516483516	0.032967032967	-
SRR671743	3190145	T	-1C	69.0	51	0.739130434783	42	19	32	0.372549019608	0.254901960784	-
SRR671743	3194241	C	+1G	42.0	28	0.666666666667	38.0784	23	5	0.178571428571	0.642857142857	-
SRR671743	3215622	C	-1G	33.0	29	0.878787878788	41.7222	20	9	0.310344827586	0.379310344828	-
SRR671743	3238119	C	-3GTG	79.0	72	0.911392405063	41.5696	46	26	0.361111111111	0.277777777778	-
SRR671743	3296371	G	+7CCGCGGC	85.0	44	0.517647058824	32.0652	16	28	0.363636363636	0.272727272727	-
SRR671743	3331361	A	-2CG	39.0	32	0.820512820513	41.3333	30	2	0.0625	0.875	-
SRR671743	3415180	A	-14CACCTAGGGGGTGG	107.0	54	0.504672897196	27.7009	25	29	0.462962962963	0.0740740740741	-
SRR671743	3473996	G	+1A	111.0	102	0.918918918919	41.5726	43	59	0.421568627451	0.156862745098	-
SRR671743	3580636	C	-1T	99.0	94	0.949494949495	41.2804	49	45	0.478723404255	0.0425531914894	-
SRR671743	3610391	A	+1C	67.0	61	0.910447761194	41.863	31	30	0.491803278689	0.016393442623	-
SRR671743	3735242	C	-2TG	133.0	128	0.962406015038	41.7926	57	71	0.4453125	0.109375	-
SRR671743	3746090	C	-2GG	117.0	108	0.923076923077	41.5738	61	47	0.435185185185	0.12962962963	-
SRR671743	3761016	G	-1C	90.0	73	0.811111111111	42	33	40	0.452054794521	0.0958904109589	-
SRR671743	3794867	C	+2CA	61.0	58	0.950819672131	40.168	6	52	0.103448275862	0.793103448276	-
SRR671743	3842463	T	-1A	102.0	92	0.901960784314	41.5566	24	68	0.260869565217	0.478260869565	-
SRR671743	3843407	C	-1G	138.0	124	0.898550724638	34.6069	55	69	0.443548387097	0.112903225806	-
SRR671743	3862472	G	-1A	65.0	65	1.0	42	10	55	0.153846153846	0.692307692308	-
SRR671743	3874722	A	-1T	85.0	83	0.976470588235	41.7059	36	47	0.433734939759	0.132530120482	-
SRR671743	3902318	A	+1T	102.0	89	0.872549019608	41.9811	33	56	0.370786516854	0.258426966292	-
SRR671743	3941723	A	-1C	38.0	38	1.0	41.4286	8	30	0.210526315789	0.578947368421	-
SRR671743	3969423	G	-3GCC	107.0	54	0.504672897196	41.3694	14	40	0.259259259259	0.481481481481	-
SRR671743	3987370	C	-1G	113.0	110	0.973451327434	41.9664	52	58	0.472727272727	0.0545454545455	-
SRR671743	3995679	G	+1T	52.0	49	0.942307692308	40.5082	21	28	0.428571428571	0.142857142857	-
SRR671743	4095001	C	-1G	35.0	33	0.942857142857	41.3333	15	18	0.454545454545	0.0909090909091	-
SRR671743	4124349	G	-2CC	115.0	112	0.973913043478	41.7833	60	52	0.464285714286	0.0714285714286	-
SRR671743	4144997	G	+1C	82.0	72	0.878048780488	41.9348	38	34	0.472222222222	0.0555555555556	-
SRR671743	4170964	G	+1A	77.0	73	0.948051948052	41.9773	40	33	0.452054794521	0.0958904109589	-
SRR671743	4197138	C	+1T	116.0	111	0.956896551724	41.9667	60	51	0.459459459459	0.0810810810811	-
SRR671743	4198611	C	-1G	145.0	117	0.806896551724	42	49	68	0.418803418803	0.162393162393	-
SRR671743	4212832	G	-3ACC	107.0	99	0.92523364486	41.8407	44	55	0.444444444444	0.111111111111	-
SRR671743	4221070	A	-1C	121.0	115	0.95041322314	41.824	43	72	0.373913043478	0.252173913043	-
SRR671743	4231948	T	+1C	21.0	20	0.952380952381	33.4	12	8	0.4	0.2	-
SRR671743	4243204	C	-1T	62.0	60	0.967741935484	41.8788	40	20	0.333333333333	0.333333333333	-
SRR671743	4264381	G	+1C	96.0	85	0.885416666667	41.767	46	39	0.458823529412	0.0823529411765	-
SRR671743	4303498	T	+1G	95.0	90	0.947368421053	42	48	42	0.466666666667	0.0666666666667	-
SRR671743	4305063	G	+1A	107.0	97	0.906542056075	41.9658	38	59	0.39175257732	0.216494845361	-
SRR671743	4322039	A	-1C	97.0	94	0.969072164948	42	28	66	0.297872340426	0.404255319149	-
SRR671743	4338595	G	-1C	115.0	106	0.921739130435	41.5645	63	43	0.405660377358	0.188679245283	-
SRR671743	4340178	A	-1C	148.0	135	0.912162162162	42	72	63	0.466666666667	0.0666666666667	-
SRR671743	4359228	T	-1G	106.0	93	0.877358490566	41.6075	43	50	0.462365591398	0.0752688172043	-
SRR671743	4379044	C	-1G	110.0	103	0.936363636364	41.7679	46	57	0.446601941748	0.106796116505	-
SRR671743	4383144	C	+5CGGGG	71.0	61	0.859154929577	36.4938	19	42	0.311475409836	0.377049180328	-
SRR671743	4383675	A	+1C	120.0	116	0.966666666667	41.8832	69	47	0.405172413793	0.189655172414	-
SRR671743	4400660	A	-1C	64.0	59	0.921875	41.9452	29	30	0.491525423729	0.0169491525424	-
SRR671842	28366	A	-1T	95.0	94	0.989473684211	41.9612	54	40	0.425531914894	0.148936170213	-
SRR671842	49690	G	-2CC	101.0	99	0.980198019802	41.8462	58	41	0.414141414141	0.171717171717	-
SRR671842	68337	T	+1C	90.0	79	0.877777777778	41.7835	37	42	0.46835443038	0.0632911392405	-
SRR671842	99162	T	-9CGGTGTGCG	95.0	60	0.631578947368	29.0204	28	32	0.466666666667	0.0666666666667	-
SRR671842	125830	G	+1A	115.0	103	0.895652173913	41.7966	54	49	0.47572815534	0.0485436893204	-
SRR671842	131174	T	+1G	95.0	85	0.894736842105	42	50	35	0.411764705882	0.176470588235	-
SRR671842	162151	G	-1T	105.0	99	0.942857142857	41.8421	51	48	0.484848484848	0.030303030303	-
SRR671842	194305	C	+2GG	84.0	77	0.916666666667	41.4839	38	39	0.493506493506	0.012987012987	-
SRR671842	230576	G	+1T	85.0	82	0.964705882353	41.4574	32	50	0.390243902439	0.219512195122	-
SRR671842	234496	C	+2GT	77.0	70	0.909090909091	40.9302	43	27	0.385714285714	0.228571428571	-
SRR671842	293628	A	+1C	95.0	81	0.852631578947	41.9815	65	16	0.197530864198	0.604938271605	-
SRR671842	373282	T	-1A	65.0	60	0.923076923077	39.5417	30	30	0.5	0.0	-
SRR671842	424320	T	+1C	109.0	92	0.844036697248	31.2542	61	31	0.336956521739	0.326086956522	-
SRR671842	467497	C	+1G	73.0	63	0.86301369863	31.2564	33	30	0.47619047619	0.047619047619	-
SRR671842	467508	C	+1G	72.0	65	0.902777777778	27.8267	33	32	0.492307692308	0.0153846153846	-
SRR671842	485810	C	-1A	112.0	108	0.964285714286	41.9504	63	45	0.416666666667	0.166666666667	-
SRR671842	507028	G	-1C	90.0	76	0.844444444444	41.9794	38	38	0.5	0.0	-
SRR671842	688792	T	+1G	87.0	84	0.965517241379	41.7474	36	48	0.428571428571	0.142857142857	-
SRR671842	761100	C	-9AATTCATGG	81.0	61	0.753086419753	25.2118	41	20	0.327868852459	0.344262295082	-
SRR671842	809840	G	+1C	75.0	61	0.813333333333	41.8537	41	20	0.327868852459	0.344262295082	-
SRR671842	830868	G	+2GC	76.0	65	0.855263157895	41.6235	30	35	0.461538461538	0.0769230769231	-
SRR671842	854252	G	-1C	98.0	80	0.816326530612	41.7426	46	34	0.425	0.15	-
SRR671842	874835	C	+2CG	107.0	100	0.934579439252	41.5652	45	55	0.45	0.1	-
SRR671842	912694	T	+1C	77.0	59	0.766233766234	42	30	29	0.491525423729	0.0169491525424	-
SRR671842	916685	C	-3GGA	58.0	51	0.879310344828	39.4857	31	20	0.392156862745	0.21568627451	-
SRR671842	976897	T	+1G	92.0	49	0.532608695652	41.9279	28	21	0.428571428571	0.142857142857	-
SRR671842	1010204	C	+1G	77.0	68	0.883116883117	41.9545	36	32	0.470588235294	0.0588235294118	-
SRR671842	1034208	C	-3GCT	80.0	69	0.8625	40.6905	47	22	0.31884057971	0.36231884058	-
SRR671842	1090188	A	+1G	85.0	81	0.952941176471	41.9775	29	52	0.358024691358	0.283950617284	-
SRR671842	1165521	T	+1A	119.0	102	0.857142857143	31.0308	62	40	0.392156862745	0.21568627451	-
SRR671842	1168009	G	-1C	95.0	89	0.936842105263	41.9612	59	30	0.337078651685	0.325842696629	-
SRR671842	1168715	C	+1T	94.0	93	0.989361702128	41.7264	53	40	0.430107526882	0.139784946237	-
SRR671842	1215104	A	-1T	99.0	92	0.929292929293	41.9604	48	44	0.478260869565	0.0434782608696	-
SRR671842	1252053	A	-1G	68.0	64	0.941176470588	41.9155	36	28	0.4375	0.125	-
SRR671842	1273250	G	+1A	100.0	90	0.9	41.8889	37	53	0.411111111111	0.177777777778	-
SRR671842	1313337	A	+1G	24.0	13	0.541666666667	41.2162	11	2	0.153846153846	0.692307692308	-
SRR671842	1365837	C	+2GG	84.0	67	0.797619047619	41.4222	28	39	0.417910447761	0.164179104478	-
SRR671842	1368322	C	+1G	81.0	75	0.925925925926	41.9277	33	42	0.44	0.12	-
SRR671842	1406760	T	+1G	51.0	49	0.960784313725	41.8983	7	42	0.142857142857	0.714285714286	-
SRR671842	1413129	C	-1G	68.0	58	0.852941176471	40.8	29	29	0.5	0.0	-
SRR671842	1418863	C	+8GGGAGCCA	59.0	33	0.559322033898	31.5634	15	18	0.454545454545	0.0909090909091	-
SRR671842	1625332	C	+3GGT	87.0	51	0.586206896552	41.25	36	15	0.294117647059	0.411764705882	-
SRR671842	1636172	T	+3CCG	31.0	25	0.806451612903	31.1373	19	6	0.24	0.52	-
SRR671842	1639128	G	-1C	76.0	70	0.921052631579	41.3333	31	39	0.442857142857	0.114285714286	-
SRR671842	1696671	C	-1A	103.0	89	0.864077669903	41.9669	53	36	0.404494382022	0.191011235955	-
SRR671842	1753519	G	+1C	74.0	61	0.824324324324	41.9277	28	33	0.459016393443	0.0819672131148	-
SRR671842	1756358	C	-1G	78.0	73	0.935897435897	41.8554	44	29	0.397260273973	0.205479452055	-
SRR671842	1894300	G	+10GTCTTGCCGC	84.0	54	0.642857142857	24.2121	28	26	0.481481481481	0.037037037037	-
SRR671842	1955760	C	-3GAA	85.0	78	0.917647058824	33.6957	44	34	0.435897435897	0.128205128205	-
SRR671842	1955913	C	+2TT	22.0	13	0.590909090909	33.2308	6	7	0.461538461538	0.0769230769231	-
SRR671842	2009290	G	-1C	83.0	78	0.939759036145	41.931	36	42	0.461538461538	0.0769230769231	-
SRR671842	2094911	A	-6CAGCGT	90.0	62	0.688888888889	38.3846	35	27	0.435483870968	0.129032258065	-
SRR671842	2109523	C	+1G	48.0	34	0.708333333333	41.8868	16	18	0.470588235294	0.0588235294118	-
SRR671842	2137521	A	+10CTCCGATCAC	99.0	76	0.767676767677	26.0522	43	33	0.434210526316	0.131578947368	-
SRR671842	2155245	C	-6TCGGGT	73.0	57	0.780821917808	38.3784	38	19	0.333333333333	0.333333333333	-
SRR671842	2161343	G	+1T	122.0	107	0.877049180328	41.5591	50	57	0.467289719626	0.0654205607477	-
SRR671842	2207591	T	+1C	79.0	77	0.974683544304	41.9785	44	33	0.428571428571	0.142857142857	-
SRR671842	2241031	A	-1G	58.0	51	0.879310344828	42	27	24	0.470588235294	0.0588235294118	-
SRR671842	2273733	T	-1C	78.0	73	0.935897435897	41.725	59	14	0.191780821918	0.616438356164	-
SRR671842	2358029	T	+1G	82.0	78	0.951219512195	41.9294	49	29	0.371794871795	0.25641025641	-
SRR671842	2368564	T	-1A	92.0	85	0.923913043478	41.957	41	44	0.482352941176	0.0352941176471	-
SRR671842	2381572	A	-1C	67.0	57	0.850746268657	41.9444	32	25	0.438596491228	0.122807017544	-
SRR671842	2406842	A	-1C	85.0	79	0.929411764706	41.9101	44	35	0.443037974684	0.113924050633	-
SRR671842	2421975	G	+4GGAA	67.0	66	0.985074626866	38.9157	24	42	0.363636363636	0.272727272727	-
SRR671842	2523205	G	+3CGC	52.0	43	0.826923076923	39.5938	27	16	0.372093023256	0.255813953488	-
SRR671842	2525722	C	-1G	73.0	64	0.876712328767	41.8378	32	32	0.5	0.0	-
SRR671842	2534562	G	-2GA	49.0	45	0.918367346939	40.75	14	31	0.311111111111	0.377777777778	-
SRR671842	2564368	G	+1C	81.0	67	0.827160493827	41.4651	51	16	0.238805970149	0.522388059701	-
SRR671842	2566766	C	+1G	92.0	80	0.869565217391	41.4526	35	45	0.4375	0.125	-
SRR671842	2614909	G	-1C	102.0	95	0.93137254902	41.9633	49	46	0.484210526316	0.0315789473684	-
SRR671842	2632341	C	+1A	133.0	126	0.947368421053	41.9559	62	64	0.492063492063	0.015873015873	-
SRR671842	2700688	G	-3GCC	94.0	92	0.978723404255	41.3298	54	38	0.413043478261	0.173913043478	-
SRR671842	2703902	C	+1G	73.0	71	0.972602739726	39.5526	27	44	0.380281690141	0.239436619718	-
SRR671842	2734481	T	-1A	89.0	87	0.977528089888	41.9149	39	48	0.448275862069	0.103448275862	-
SRR671842	2867880	T	-1A	108.0	103	0.953703703704	41.1565	49	54	0.47572815534	0.0485436893204	-
SRR671842	2881597	A	-1G	87.0	80	0.919540229885	42	42	38	0.475	0.05	-
SRR671842	3131469	T	+9TGTCGGCGA	66.0	35	0.530303030303	29.4203	14	21	0.4	0.2	-
SRR671842	3156201	C	+1G	62.0	58	0.935483870968	29.5625	39	19	0.327586206897	0.344827586207	-
SRR671842	3174692	A	-1C	81.0	66	0.814814814815	41.6915	38	28	0.424242424242	0.151515151515	-
SRR671842	3190145	T	-1C	69.0	59	0.855072463768	41.9459	23	36	0.389830508475	0.220338983051	-
SRR671842	3194241	C	+1G	95.0	84	0.884210526316	35.5946	54	30	0.357142857143	0.285714285714	-
SRR671842	3215622	C	-1G	61.0	55	0.901639344262	41.5797	29	26	0.472727272727	0.0545454545455	-
SRR671842	3238119	C	-3GTG	59.0	52	0.881355932203	40.8	31	21	0.403846153846	0.192307692308	-
SRR671842	3296371	G	+7CCGCGGC	99.0	50	0.505050505051	34.7636	25	25	0.5	0.0	-
SRR671842	3331361	A	-2CG	46.0	40	0.869565217391	41.8333	34	6	0.15	0.7	-
SRR671842	3442323	A	-1T	98.0	93	0.948979591837	41.9429	42	51	0.451612903226	0.0967741935484	-
SRR671842	3462717	G	-1T	63.0	52	0.825396825397	41.9167	18	34	0.346153846154	0.307692307692	-
SRR671842	3473996	G	+1A	100.0	90	0.9	41.8095	48	42	0.466666666667	0.0666666666667	-
SRR671842	3528971	T	-3CGC	57.0	39	0.684210526316	36	33	6	0.153846153846	0.692307692308	-
SRR671842	3580636	C	-1T	98.0	93	0.948979591837	41.7885	49	44	0.47311827957	0.0537634408602	-
SRR671842	3590686	G	+1C	69.0	62	0.898550724638	41.9467	39	23	0.370967741935	0.258064516129	-
SRR671842	3602343	T	-1C	99.0	89	0.89898989899	41.9619	55	34	0.38202247191	0.23595505618	-
SRR671842	3610391	A	+1C	72.0	66	0.916666666667	41.6341	31	35	0.469696969697	0.0606060606061	-
SRR671842	3761016	G	-1C	86.0	68	0.790697674419	41.7826	36	32	0.470588235294	0.0588235294118	-
SRR671842	3794867	C	+2CA	42.0	35	0.833333333333	40.8111	3	32	0.0857142857143	0.828571428571	-
SRR671842	3842463	T	-1A	110.0	103	0.936363636364	40.2342	43	60	0.417475728155	0.165048543689	-
SRR671842	3843407	C	-1G	111.0	101	0.90990990991	29.6271	60	41	0.405940594059	0.188118811881	-
SRR671842	3862472	G	-1A	56.0	53	0.946428571429	41.9344	8	45	0.150943396226	0.698113207547	-
SRR671842	3874722	A	-1T	80.0	77	0.9625	42	32	45	0.415584415584	0.168831168831	-
SRR671842	3902318	A	+1T	107.0	96	0.897196261682	41.8	37	59	0.385416666667	0.229166666667	-
SRR671842	3941723	A	-1C	68.0	64	0.941176470588	38.3067	9	55	0.140625	0.71875	-
SRR671842	3987370	C	-1G	127.0	125	0.984251968504	41.9535	59	66	0.472	0.056	-
SRR671842	4095001	C	-1G	84.0	75	0.892857142857	41.7978	40	35	0.466666666667	0.0666666666667	-
SRR671842	4124349	G	-2CC	72.0	66	0.916666666667	41.6623	41	25	0.378787878788	0.242424242424	-
SRR671842	4170964	G	+1A	88.0	82	0.931818181818	41.6632	46	36	0.439024390244	0.121951219512	-
SRR671842	4185497	C	-1A	108.0	99	0.916666666667	41.9459	54	45	0.454545454545	0.0909090909091	-
SRR671842	4197138	C	+1T	98.0	87	0.887755102041	41.8113	49	38	0.436781609195	0.126436781609	-
SRR671842	4198611	C	-1G	119.0	107	0.899159663866	41.9675	52	55	0.485981308411	0.0280373831776	-
SRR671842	4212832	G	-3ACC	89.0	82	0.921348314607	41.3846	41	41	0.5	0.0	-
SRR671842	4221070	A	-1C	106.0	88	0.830188679245	41.9107	39	49	0.443181818182	0.113636363636	-
SRR671842	4264381	G	+1C	85.0	73	0.858823529412	41.8958	40	33	0.452054794521	0.0958904109589	-
SRR671842	4303498	T	+1G	100.0	93	0.93	42	50	43	0.462365591398	0.0752688172043	-
SRR671842	4305063	G	+1A	110.0	98	0.890909090909	41.9167	46	52	0.469387755102	0.0612244897959	-
SRR671842	4322039	A	-1C	94.0	87	0.925531914894	41.625	38	49	0.436781609195	0.126436781609	-
SRR671842	4338595	G	-1C	114.0	110	0.964912280702	41.9174	59	51	0.463636363636	0.0727272727273	-
SRR671842	4379044	C	-1G	95.0	90	0.947368421053	41.7864	47	43	0.477777777778	0.0444444444444	-
SRR671842	4383144	C	+5CGGGG	88.0	72	0.818181818182	34.914	27	45	0.375	0.25	-
SRR671842	4400469	A	+2CG	98.0	92	0.938775510204	41.3462	45	47	0.489130434783	0.0217391304348	-
SRR671842	4400660	A	-1C	66.0	63	0.954545454545	41.4795	36	27	0.428571428571	0.142857142857	-
SRR671842	4408100	G	-1C	85.0	74	0.870588235294	41.908	44	30	0.405405405405	0.189189189189	-
SRR671819	28366	A	-1T	114.0	108	0.947368421053	41.8512	51	57	0.472222222222	0.0555555555556	-
SRR671819	49690	G	-2CC	120.0	115	0.958333333333	41.6535	67	48	0.417391304348	0.165217391304	-
SRR671819	68337	T	+1C	113.0	108	0.955752212389	41.9677	55	53	0.490740740741	0.0185185185185	-
SRR671819	99162	T	-9CGGTGTGCG	92.0	70	0.760869565217	37.0938	40	30	0.428571428571	0.142857142857	-
SRR671819	125830	G	+1A	104.0	97	0.932692307692	41.8	40	57	0.412371134021	0.175257731959	-
SRR671819	131174	T	+1G	114.0	106	0.929824561404	41.9833	62	44	0.415094339623	0.169811320755	-
SRR671819	162151	G	-1T	116.0	111	0.956896551724	41.4098	59	52	0.468468468468	0.0630630630631	-
SRR671819	194305	C	+2GG	113.0	109	0.964601769912	41.5041	55	54	0.495412844037	0.00917431192661	-
SRR671819	206829	T	-1C	134.0	127	0.94776119403	41.7552	72	55	0.433070866142	0.133858267717	-
SRR671819	230576	G	+1T	103.0	96	0.932038834951	41.9823	49	47	0.489583333333	0.0208333333333	-
SRR671819	234496	C	+2GT	100.0	95	0.95	41.7679	45	50	0.473684210526	0.0526315789474	-
SRR671819	293628	A	+1C	101.0	90	0.891089108911	41.819	63	27	0.3	0.4	-
SRR671819	373282	T	-1A	99.0	90	0.909090909091	40.2056	42	48	0.466666666667	0.0666666666667	-
SRR671819	424320	T	+1C	113.0	105	0.929203539823	36.4545	63	42	0.4	0.2	-
SRR671819	467497	C	+1G	85.0	78	0.917647058824	34.8202	41	37	0.474358974359	0.0512820512821	-
SRR671819	467508	C	+1G	81.0	75	0.925925925926	32.5301	39	36	0.48	0.04	-
SRR671819	485810	C	-1A	127.0	117	0.92125984252	41.6992	57	60	0.487179487179	0.025641025641	-
SRR671819	507028	G	-1C	117.0	96	0.820512820513	41.7213	43	53	0.447916666667	0.104166666667	-
SRR671819	531520	A	-1G	82.0	80	0.975609756098	40.4787	30	50	0.375	0.25	-
SRR671819	688792	T	+1G	116.0	110	0.948275862069	41.9839	55	55	0.5	0.0	-
SRR671819	830868	G	+2GC	82.0	67	0.817073170732	41.9362	25	42	0.373134328358	0.253731343284	-
SRR671819	842009	G	+1T	110.0	98	0.890909090909	40.5128	57	41	0.418367346939	0.163265306122	-
SRR671819	854252	G	-1C	102.0	87	0.852941176471	41.8019	46	41	0.471264367816	0.0574712643678	-
SRR671819	874835	C	+2CG	121.0	114	0.942148760331	41.9355	58	56	0.491228070175	0.0175438596491	-
SRR671819	916685	C	-3GGA	93.0	83	0.89247311828	39.9806	39	44	0.469879518072	0.0602409638554	-
SRR671819	968426	A	+9GCCGGGTTG	95.0	53	0.557894736842	34.6698	25	28	0.471698113208	0.0566037735849	-
SRR671819	987585	A	+1G	114.0	100	0.877192982456	41.9664	48	52	0.48	0.04	-
SRR671819	1010204	C	+1G	88.0	84	0.954545454545	42	39	45	0.464285714286	0.0714285714286	-
SRR671819	1034208	C	-3GCT	110.0	91	0.827272727273	41.8947	51	40	0.43956043956	0.120879120879	-
SRR671819	1090188	A	+1G	107.0	100	0.934579439252	41.3274	51	49	0.49	0.02	-
SRR671819	1165521	T	+1A	115.0	111	0.965217391304	29.648	51	60	0.459459459459	0.0810810810811	-
SRR671819	1168009	G	-1C	118.0	107	0.906779661017	41.9512	63	44	0.411214953271	0.177570093458	-
SRR671819	1168715	C	+1T	109.0	102	0.935779816514	41.6724	60	42	0.411764705882	0.176470588235	-
SRR671819	1215104	A	-1T	99.0	91	0.919191919192	41.9804	47	44	0.483516483516	0.032967032967	-
SRR671819	1252053	A	-1G	92.0	88	0.95652173913	41.6	54	34	0.386363636364	0.227272727273	-
SRR671819	1273250	G	+1A	118.0	116	0.983050847458	41.7209	55	61	0.474137931034	0.051724137931	-
SRR671819	1277869	G	+1T	123.0	113	0.918699186992	32.0229	64	49	0.433628318584	0.132743362832	-
SRR671819	1313337	A	+1G	44.0	29	0.659090909091	41.816	21	8	0.275862068966	0.448275862069	-
SRR671819	1365837	C	+2GG	91.0	80	0.879120879121	41.5408	36	44	0.45	0.1	-
SRR671819	1368322	C	+1G	100.0	98	0.98	41.9804	48	50	0.489795918367	0.0204081632653	-
SRR671819	1406760	T	+1G	76.0	71	0.934210526316	42	24	47	0.338028169014	0.323943661972	-
SRR671819	1413129	C	-1G	89.0	81	0.910112359551	41.2292	48	33	0.407407407407	0.185185185185	-
SRR671819	1418863	C	+8GGGAGCCA	129.0	85	0.658914728682	38.1736	33	52	0.388235294118	0.223529411765	-
SRR671819	1625332	C	+3GGT	120.0	90	0.75	41.2993	44	46	0.488888888889	0.0222222222222	-
SRR671819	1636172	T	+3CCG	21.0	17	0.809523809524	25.5745	11	6	0.352941176471	0.294117647059	-
SRR671819	1696671	C	-1A	132.0	119	0.901515151515	41.9577	70	49	0.411764705882	0.176470588235	-
SRR671819	1753519	G	+1C	84.0	80	0.952380952381	41.6087	47	33	0.4125	0.175	-
SRR671819	1756358	C	-1G	110.0	103	0.936363636364	42	41	62	0.398058252427	0.203883495146	-
SRR671819	1894300	G	+10GTCTTGCCGC	100.0	77	0.77	27.0877	46	31	0.402597402597	0.194805194805	-
SRR671819	1955760	C	-3GAA	111.0	107	0.963963963964	35.5391	65	42	0.392523364486	0.214953271028	-
SRR671819	1955913	C	+2TT	21.0	13	0.619047619048	32.5652	7	6	0.461538461538	0.0769230769231	-
SRR671819	2009290	G	-1C	105.0	100	0.952380952381	41.9823	42	58	0.42	0.16	-
SRR671819	2094911	A	-6CAGCGT	107.0	81	0.757009345794	39.1171	43	38	0.469135802469	0.0617283950617	-
SRR671819	2108672	A	-1C	103.0	91	0.883495145631	42	54	37	0.406593406593	0.186813186813	-
SRR671819	2109523	C	+1G	82.0	77	0.939024390244	41.7674	52	25	0.324675324675	0.350649350649	-
SRR671819	2136260	G	+11GACACGGTACT	104.0	73	0.701923076923	28.5462	36	37	0.493150684932	0.013698630137	-
SRR671819	2137521	A	+10CTCCGATCAC	107.0	91	0.85046728972	26.28	45	46	0.494505494505	0.010989010989	-
SRR671819	2153725	C	-14TCATCCCCGTCTCG	89.0	53	0.595505617978	27.5455	25	28	0.471698113208	0.0566037735849	-
SRR671819	2161343	G	+1T	138.0	129	0.934782608696	41.9728	65	64	0.496124031008	0.0077519379845	-
SRR671819	2207591	T	+1C	103.0	100	0.970873786408	41.9669	61	39	0.39	0.22	-
SRR671819	2241031	A	-1G	112.0	108	0.964285714286	41.9492	50	58	0.462962962963	0.0740740740741	-
SRR671819	2273733	T	-1C	114.0	111	0.973684210526	41.7984	59	52	0.468468468468	0.0630630630631	-
SRR671819	2338194	A	+1C	41.0	21	0.512195121951	41.6897	3	18	0.142857142857	0.714285714286	-
SRR671819	2342649	A	+11GGCGTACACAC	92.0	70	0.760869565217	27.713	40	30	0.428571428571	0.142857142857	-
SRR671819	2357268	T	-3GCC	45.0	37	0.822222222222	40.717	19	18	0.486486486486	0.027027027027	-
SRR671819	2358029	T	+1G	103.0	94	0.912621359223	42	55	39	0.414893617021	0.170212765957	-
SRR671819	2365413	A	+1T	52.0	30	0.576923076923	19.0385	12	18	0.4	0.2	-
SRR671819	2368564	T	-1A	95.0	90	0.947368421053	41.98	55	35	0.388888888889	0.222222222222	-
SRR671819	2381572	A	-1C	111.0	106	0.954954954955	42	57	49	0.462264150943	0.0754716981132	-
SRR671819	2406842	A	-1C	112.0	103	0.919642857143	41.9649	58	45	0.436893203883	0.126213592233	-
SRR671819	2421975	G	+4GGAA	102.0	94	0.921568627451	38.7638	53	41	0.436170212766	0.127659574468	-
SRR671819	2523205	G	+3CGC	93.0	81	0.870967741935	41.6667	25	56	0.308641975309	0.382716049383	-
SRR671819	2525722	C	-1G	111.0	104	0.936936936937	42	54	50	0.480769230769	0.0384615384615	-
SRR671819	2534562	G	-2GA	79.0	74	0.936708860759	41.8621	31	43	0.418918918919	0.162162162162	-
SRR671819	2564368	G	+1C	105.0	91	0.866666666667	41.7826	55	36	0.395604395604	0.208791208791	-
SRR671819	2566766	C	+1G	123.0	105	0.853658536585	41.9695	53	52	0.495238095238	0.00952380952381	-
SRR671819	2614909	G	-1C	122.0	115	0.94262295082	41.9846	74	41	0.35652173913	0.286956521739	-
SRR671819	2632341	C	+1A	108.0	101	0.935185185185	41.8348	46	55	0.455445544554	0.0891089108911	-
SRR671819	2703902	C	+1G	104.0	92	0.884615384615	40.9823	52	40	0.434782608696	0.130434782609	-
SRR671819	2734481	T	-1A	100.0	98	0.98	41.8448	46	52	0.469387755102	0.0612244897959	-
SRR671819	2867880	T	-1A	119.0	115	0.966386554622	41.6462	52	63	0.452173913043	0.095652173913	-
SRR671819	2881597	A	-1G	106.0	96	0.905660377358	41.8108	53	43	0.447916666667	0.104166666667	-
SRR671819	3021892	G	-9TTCGACGAC	93.0	49	0.52688172043	37.1771	18	31	0.367346938776	0.265306122449	-
SRR671819	3131469	T	+9TGTCGGCGA	123.0	75	0.609756097561	35.1338	41	34	0.453333333333	0.0933333333333	-
SRR671819	3156201	C	+1G	111.0	103	0.927927927928	25.0254	55	48	0.466019417476	0.0679611650485	-
SRR671819	3174692	A	-1C	127.0	111	0.874015748031	41.9854	49	62	0.441441441441	0.117117117117	-
SRR671819	3190145	T	-1C	85.0	73	0.858823529412	41.764	18	55	0.246575342466	0.506849315068	-
SRR671819	3194241	C	+1G	100.0	89	0.89	35.3679	51	38	0.426966292135	0.14606741573	-
SRR671819	3215622	C	-1G	79.0	73	0.924050632911	41.3721	30	43	0.41095890411	0.178082191781	-
SRR671819	3238119	C	-3GTG	108.0	104	0.962962962963	41.1754	46	58	0.442307692308	0.115384615385	-
SRR671819	3292227	T	+5TGCCC	119.0	91	0.764705882353	40.3465	47	44	0.483516483516	0.032967032967	-
SRR671819	3296371	G	+7CCGCGGC	111.0	79	0.711711711712	37.776	46	33	0.417721518987	0.164556962025	-
SRR671819	3331361	A	-2CG	96.0	81	0.84375	41.5192	52	29	0.358024691358	0.283950617284	-
SRR671819	3415180	A	-14CACCTAGGGGGTGG	88.0	47	0.534090909091	28.3556	30	17	0.36170212766	0.276595744681	-
SRR671819	3473996	G	+1A	129.0	116	0.899224806202	41.9853	58	58	0.5	0.0	-
SRR671819	3580636	C	-1T	107.0	105	0.981308411215	41.487	59	46	0.438095238095	0.12380952381	-
SRR671819	3590686	G	+1C	73.0	70	0.958904109589	42	35	35	0.5	0.0	-
SRR671819	3610391	A	+1C	93.0	87	0.935483870968	41.82	37	50	0.425287356322	0.149425287356	-
SRR671819	3738416	T	-1G	53.0	51	0.962264150943	41.6727	37	14	0.274509803922	0.450980392157	-
SRR671819	3742991	A	+1G	78.0	69	0.884615384615	41.977	36	33	0.478260869565	0.0434782608696	-
SRR671819	3761016	G	-1C	100.0	86	0.86	41.7117	44	42	0.488372093023	0.0232558139535	-
SRR671819	3794867	C	+2CA	69.0	65	0.942028985507	39.1298	10	55	0.153846153846	0.692307692308	-
SRR671819	3842463	T	-1A	122.0	112	0.918032786885	41.1406	66	46	0.410714285714	0.178571428571	-
SRR671819	3843407	C	-1G	133.0	118	0.887218045113	35.0142	60	58	0.491525423729	0.0169491525424	-
SRR671819	3862472	G	-1A	72.0	64	0.888888888889	42	21	43	0.328125	0.34375	-
SRR671819	3874722	A	-1T	89.0	88	0.988764044944	42	26	62	0.295454545455	0.409090909091	-
SRR671819	3902318	A	+1T	112.0	110	0.982142857143	41.807	45	65	0.409090909091	0.181818181818	-
SRR671819	3941723	A	-1C	85.0	74	0.870588235294	35.6023	24	50	0.324324324324	0.351351351351	-
SRR671819	3944465	C	-1G	25.0	21	0.84	42	4	17	0.190476190476	0.619047619048	-
SRR671819	3987370	C	-1G	132.0	124	0.939393939394	41.7174	61	63	0.491935483871	0.0161290322581	-
SRR671819	4095001	C	-1G	135.0	127	0.940740740741	41.932	64	63	0.496062992126	0.00787401574803	-
SRR671819	4124349	G	-2CC	113.0	104	0.920353982301	41.784	65	39	0.375	0.25	-
SRR671819	4170964	G	+1A	136.0	125	0.919117647059	42	72	53	0.424	0.152	-
SRR671819	4197138	C	+1T	115.0	111	0.965217391304	41.9836	54	57	0.486486486486	0.027027027027	-
SRR671819	4198611	C	-1G	141.0	127	0.900709219858	41.7466	64	63	0.496062992126	0.00787401574803	-
SRR671819	4212832	G	-3ACC	129.0	124	0.961240310078	41.403	53	71	0.427419354839	0.145161290323	-
SRR671819	4221070	A	-1C	114.0	109	0.956140350877	41.9833	62	47	0.43119266055	0.137614678899	-
SRR671819	4231948	T	+1C	25.0	22	0.88	31.8966	7	15	0.318181818182	0.363636363636	-
SRR671819	4264381	G	+1C	91.0	82	0.901098901099	41.5979	45	37	0.451219512195	0.0975609756098	-
SRR671819	4303498	T	+1G	126.0	123	0.97619047619	41.9845	64	59	0.479674796748	0.0406504065041	-
SRR671819	4305063	G	+1A	112.0	107	0.955357142857	42	51	56	0.476635514019	0.0467289719626	-
SRR671819	4322039	A	-1C	118.0	113	0.957627118644	41.8346	64	49	0.433628318584	0.132743362832	-
SRR671819	4338595	G	-1C	139.0	128	0.920863309353	41.9205	54	74	0.421875	0.15625	-
SRR671819	4379044	C	-1G	125.0	114	0.912	42	66	48	0.421052631579	0.157894736842	-
SRR671819	4383144	C	+5CGGGG	78.0	70	0.897435897436	40.9024	31	39	0.442857142857	0.114285714286	-
SRR671819	4400660	A	-1C	80.0	78	0.975	42	32	46	0.410256410256	0.179487179487	-
SRR671720	28366	A	-1T	78.0	75	0.961538461538	40.6596	41	34	0.453333333333	0.0933333333333	-
SRR671720	49690	G	-2CC	100.0	91	0.91	41.1826	55	36	0.395604395604	0.208791208791	-
SRR671720	68337	T	+1C	88.0	85	0.965909090909	41.6182	41	44	0.482352941176	0.0352941176471	-
SRR671720	99162	T	-9CGGTGTGCG	85.0	63	0.741176470588	29.9674	37	26	0.412698412698	0.174603174603	-
SRR671720	104909	C	-1T	71.0	44	0.619718309859	14.2195	37	7	0.159090909091	0.681818181818	-
SRR671720	125830	G	+1A	102.0	97	0.950980392157	41.5963	36	61	0.371134020619	0.257731958763	-
SRR671720	131174	T	+1G	97.0	84	0.865979381443	41.9818	52	32	0.380952380952	0.238095238095	-
SRR671720	162151	G	-1T	114.0	107	0.938596491228	41.3053	60	47	0.439252336449	0.121495327103	-
SRR671720	194305	C	+2GG	89.0	83	0.932584269663	41.125	44	39	0.469879518072	0.0602409638554	-
SRR671720	230576	G	+1T	78.0	71	0.910256410256	41.9759	45	26	0.366197183099	0.267605633803	-
SRR671720	234496	C	+2GT	44.0	40	0.909090909091	40.7333	19	21	0.475	0.05	-
SRR671720	293628	A	+1C	64.0	57	0.890625	41.7778	37	20	0.350877192982	0.298245614035	-
SRR671720	335685	C	+9CGCCGCCGG	37.0	21	0.567567567568	25.7321	7	14	0.333333333333	0.333333333333	-
SRR671720	373282	T	-1A	81.0	79	0.975308641975	38.7474	33	46	0.417721518987	0.164556962025	-
SRR671720	424320	T	+1C	105.0	98	0.933333333333	31.7731	51	47	0.479591836735	0.0408163265306	-
SRR671720	467497	C	+1G	63.0	58	0.920634920635	31.9706	23	35	0.396551724138	0.206896551724	-
SRR671720	467508	C	+1G	63.0	59	0.936507936508	29.2029	22	37	0.372881355932	0.254237288136	-
SRR671720	485810	C	-1A	161.0	157	0.975155279503	41.9657	75	82	0.477707006369	0.0445859872611	-
SRR671720	507028	G	-1C	105.0	95	0.904761904762	41.1652	55	40	0.421052631579	0.157894736842	-
SRR671720	559768	G	-1C	107.0	99	0.92523364486	42	47	52	0.474747474747	0.0505050505051	-
SRR671720	688792	T	+1G	88.0	84	0.954545454545	41.8318	41	43	0.488095238095	0.0238095238095	-
SRR671720	830868	G	+2GC	90.0	71	0.788888888889	41.1386	34	37	0.478873239437	0.0422535211268	-
SRR671720	841277	A	-1C	68.0	67	0.985294117647	27.2	42	25	0.373134328358	0.253731343284	-
SRR671720	849651	G	-1T	103.0	95	0.922330097087	41.4915	29	66	0.305263157895	0.389473684211	-
SRR671720	854252	G	-1C	90.0	77	0.855555555556	41.5773	40	37	0.480519480519	0.038961038961	-
SRR671720	874835	C	+2CG	126.0	117	0.928571428571	40.2603	64	53	0.452991452991	0.0940170940171	-
SRR671720	916685	C	-3GGA	78.0	47	0.602564102564	38.75	25	22	0.468085106383	0.063829787234	-
SRR671720	916688	A	-2GC	24.0	13	0.541666666667	38.56	11	2	0.153846153846	0.692307692308	-
SRR671720	976897	T	+1G	62.0	37	0.596774193548	41.4487	26	11	0.297297297297	0.405405405405	-
SRR671720	987585	A	+1G	108.0	92	0.851851851852	41.9487	51	41	0.445652173913	0.108695652174	-
SRR671720	1010204	C	+1G	77.0	71	0.922077922078	40.9892	48	23	0.323943661972	0.352112676056	-
SRR671720	1034208	C	-3GCT	85.0	72	0.847058823529	41.5778	37	35	0.486111111111	0.0277777777778	-
SRR671720	1090188	A	+1G	101.0	94	0.930693069307	40.8761	42	52	0.446808510638	0.106382978723	-
SRR671720	1165521	T	+1A	95.0	82	0.863157894737	29.7757	40	42	0.487804878049	0.0243902439024	-
SRR671720	1168009	G	-1C	78.0	68	0.871794871795	41.6421	30	38	0.441176470588	0.117647058824	-
SRR671720	1168715	C	+1T	85.0	78	0.917647058824	40.7778	36	42	0.461538461538	0.0769230769231	-
SRR671720	1215104	A	-1T	82.0	77	0.939024390244	41.16	38	39	0.493506493506	0.012987012987	-
SRR671720	1252053	A	-1G	66.0	64	0.969696969697	41.4937	38	26	0.40625	0.1875	-
SRR671720	1273250	G	+1A	109.0	107	0.981651376147	41.264	47	60	0.439252336449	0.121495327103	-
SRR671720	1313337	A	+1G	25.0	18	0.72	41.9145	13	5	0.277777777778	0.444444444444	-
SRR671720	1365837	C	+2GG	96.0	92	0.958333333333	41.7982	32	60	0.347826086957	0.304347826087	-
SRR671720	1368322	C	+1G	83.0	79	0.951807228916	41.6	37	42	0.46835443038	0.0632911392405	-
SRR671720	1406760	T	+1G	54.0	53	0.981481481481	41.3582	9	44	0.169811320755	0.660377358491	-
SRR671720	1413129	C	-1G	94.0	84	0.893617021277	41.9208	52	32	0.380952380952	0.238095238095	-
SRR671720	1418863	C	+8GGGAGCCA	108.0	64	0.592592592593	34.832	29	35	0.453125	0.09375	-
SRR671720	1529133	C	-3CGA	134.0	126	0.940298507463	40.7771	67	59	0.468253968254	0.0634920634921	-
SRR671720	1625332	C	+3GGT	83.0	56	0.674698795181	39.1404	31	25	0.446428571429	0.107142857143	-
SRR671720	1636172	T	+3CCG	34.0	28	0.823529411765	32.6452	23	5	0.178571428571	0.642857142857	-
SRR671720	1696671	C	-1A	114.0	95	0.833333333333	42	51	44	0.463157894737	0.0736842105263	-
SRR671720	1753519	G	+1C	76.0	63	0.828947368421	41.4066	28	35	0.444444444444	0.111111111111	-
SRR671720	1756358	C	-1G	80.0	75	0.9375	40.4111	28	47	0.373333333333	0.253333333333	-
SRR671720	1852176	C	-1T	95.0	84	0.884210526316	41.4667	50	34	0.404761904762	0.190476190476	-
SRR671720	1894300	G	+10GTCTTGCCGC	73.0	61	0.835616438356	25.6636	35	26	0.426229508197	0.147540983607	-
SRR671720	1955760	C	-3GAA	110.0	101	0.918181818182	35.3333	51	50	0.49504950495	0.00990099009901	-
SRR671720	1955913	C	+2TT	28.0	22	0.785714285714	28.6	20	2	0.0909090909091	0.818181818182	-
SRR671720	2009290	G	-1C	70.0	64	0.914285714286	41.1566	26	38	0.40625	0.1875	-
SRR671720	2079158	C	-1G	66.0	63	0.954545454545	40.1549	24	39	0.380952380952	0.238095238095	-
SRR671720	2094911	A	-6CAGCGT	85.0	66	0.776470588235	39.1667	45	21	0.318181818182	0.363636363636	-
SRR671720	2109523	C	+1G	72.0	60	0.833333333333	41.1136	38	22	0.366666666667	0.266666666667	-
SRR671720	2137521	A	+10CTCCGATCAC	100.0	84	0.84	26.3	40	44	0.47619047619	0.047619047619	-
SRR671720	2161343	G	+1T	144.0	132	0.916666666667	41.8447	66	66	0.5	0.0	-
SRR671720	2207591	T	+1C	112.0	107	0.955357142857	40.9669	62	45	0.420560747664	0.158878504673	-
SRR671720	2241031	A	-1G	88.0	83	0.943181818182	41.7677	53	30	0.361445783133	0.277108433735	-
SRR671720	2273733	T	-1C	92.0	88	0.95652173913	41.9808	59	29	0.329545454545	0.340909090909	-
SRR671720	2338194	A	+1C	34.0	19	0.558823529412	40.3226	9	10	0.473684210526	0.0526315789474	-
SRR671720	2342649	A	+11GGCGTACACAC	76.0	52	0.684210526316	26.2128	23	29	0.442307692308	0.115384615385	-
SRR671720	2357268	T	-3GCC	48.0	40	0.833333333333	39.9474	15	25	0.375	0.25	-
SRR671720	2358029	T	+1G	87.0	79	0.908045977011	41.625	52	27	0.341772151899	0.316455696203	-
SRR671720	2368564	T	-1A	91.0	83	0.912087912088	41.2178	45	38	0.457831325301	0.0843373493976	-
SRR671720	2381572	A	-1C	63.0	60	0.952380952381	40.5625	30	30	0.5	0.0	-
SRR671720	2406842	A	-1C	110.0	97	0.881818181818	41.3051	56	41	0.422680412371	0.154639175258	-
SRR671720	2421975	G	+4GGAA	83.0	81	0.975903614458	40.7624	28	53	0.345679012346	0.308641975309	-
SRR671720	2523205	G	+3CGC	38.0	30	0.789473684211	40.1633	11	19	0.366666666667	0.266666666667	-
SRR671720	2525722	C	-1G	99.0	92	0.929292929293	41.6147	49	43	0.467391304348	0.0652173913043	-
SRR671720	2534562	G	-2GA	86.0	78	0.906976744186	40.9307	27	51	0.346153846154	0.307692307692	-
SRR671720	2564368	G	+1C	103.0	88	0.854368932039	41.8246	72	16	0.181818181818	0.636363636364	-
SRR671720	2566766	C	+1G	140.0	122	0.871428571429	41.0968	58	64	0.475409836066	0.0491803278689	-
SRR671720	2614909	G	-1C	142.0	136	0.957746478873	41.8742	64	72	0.470588235294	0.0588235294118	-
SRR671720	2632341	C	+1A	119.0	114	0.957983193277	41.365	53	61	0.464912280702	0.0701754385965	-
SRR671720	2703902	C	+1G	52.0	48	0.923076923077	40.4545	21	27	0.4375	0.125	-
SRR671720	2734481	T	-1A	98.0	94	0.959183673469	41.8017	48	46	0.489361702128	0.0212765957447	-
SRR671720	2867880	T	-1A	106.0	104	0.981132075472	41.5379	32	72	0.307692307692	0.384615384615	-
SRR671720	2881597	A	-1G	116.0	108	0.931034482759	41.8417	49	59	0.453703703704	0.0925925925926	-
SRR671720	2973465	C	+2GA	26.0	14	0.538461538462	17.7027	1	13	0.0714285714286	0.857142857143	-
SRR671720	3021892	G	-9TTCGACGAC	69.0	42	0.608695652174	31.1795	13	29	0.309523809524	0.380952380952	-
SRR671720	3131469	T	+9TGTCGGCGA	75.0	47	0.626666666667	29.2277	20	27	0.425531914894	0.148936170213	-
SRR671720	3156201	C	+1G	113.0	105	0.929203539823	23.6719	41	64	0.390476190476	0.219047619048	-
SRR671720	3174692	A	-1C	92.0	81	0.880434782609	41.7778	47	34	0.41975308642	0.16049382716	-
SRR671720	3190145	T	-1C	71.0	61	0.859154929577	41.5128	15	46	0.245901639344	0.508196721311	-
SRR671720	3194241	C	+1G	73.0	61	0.835616438356	30.1786	39	22	0.360655737705	0.27868852459	-
SRR671720	3215622	C	-1G	43.0	38	0.883720930233	41.9574	19	19	0.5	0.0	-
SRR671720	3238119	C	-3GTG	86.0	80	0.93023255814	41.3696	52	28	0.35	0.3	-
SRR671720	3296371	G	+7CCGCGGC	78.0	42	0.538461538462	32.1078	22	20	0.47619047619	0.047619047619	-
SRR671720	3331361	A	-2CG	66.0	59	0.893939393939	41.9706	50	9	0.152542372881	0.694915254237	-
SRR671720	3415180	A	-14CACCTAGGGGGTGG	79.0	42	0.53164556962	26.6941	14	28	0.333333333333	0.333333333333	-
SRR671720	3473996	G	+1A	115.0	109	0.947826086957	41.6825	45	64	0.412844036697	0.174311926606	-
SRR671720	3490434	C	-2CT	104.0	103	0.990384615385	41.1695	52	51	0.495145631068	0.00970873786408	-
SRR671720	3580636	C	-1T	99.0	97	0.979797979798	41.6852	61	36	0.371134020619	0.257731958763	-
SRR671720	3590686	G	+1C	51.0	47	0.921568627451	41.381	37	10	0.212765957447	0.574468085106	-
SRR671720	3610391	A	+1C	96.0	92	0.958333333333	40.9115	49	43	0.467391304348	0.0652173913043	-
SRR671720	3757357	G	-1T	91.0	84	0.923076923077	36.8981	46	38	0.452380952381	0.0952380952381	-
SRR671720	3761016	G	-1C	92.0	81	0.880434782609	39.7177	42	39	0.481481481481	0.037037037037	-
SRR671720	3794867	C	+2CA	64.0	61	0.953125	39.5182	14	47	0.229508196721	0.540983606557	-
SRR671720	3842463	T	-1A	116.0	110	0.948275862069	40.6693	42	68	0.381818181818	0.236363636364	-
SRR671720	3843407	C	-1G	86.0	74	0.860465116279	34.11	30	44	0.405405405405	0.189189189189	-
SRR671720	3862472	G	-1A	57.0	54	0.947368421053	41.377	11	43	0.203703703704	0.592592592593	-
SRR671720	3874722	A	-1T	74.0	73	0.986486486486	41.358	23	50	0.315068493151	0.369863013699	-
SRR671720	3902318	A	+1T	86.0	80	0.93023255814	41.1212	35	45	0.4375	0.125	-
SRR671720	3941723	A	-1C	48.0	47	0.979166666667	38.7647	16	31	0.340425531915	0.31914893617	-
SRR671720	3987370	C	-1G	83.0	75	0.903614457831	41.4167	36	39	0.48	0.04	-
SRR671720	4095001	C	-1G	94.0	92	0.978723404255	41	35	57	0.380434782609	0.239130434783	-
SRR671720	4124349	G	-2CC	105.0	97	0.92380952381	40.6641	51	46	0.474226804124	0.0515463917526	-
SRR671720	4170964	G	+1A	115.0	103	0.895652173913	41.1875	54	49	0.47572815534	0.0485436893204	-
SRR671720	4197138	C	+1T	94.0	88	0.936170212766	41.3304	48	40	0.454545454545	0.0909090909091	-
SRR671720	4198611	C	-1G	57.0	52	0.912280701754	40.9875	34	18	0.346153846154	0.307692307692	-
SRR671720	4212832	G	-3ACC	88.0	84	0.954545454545	39.4528	40	44	0.47619047619	0.047619047619	-
SRR671720	4221070	A	-1C	104.0	100	0.961538461538	41.8421	53	47	0.47	0.06	-
SRR671720	4264381	G	+1C	79.0	76	0.962025316456	40.2333	34	42	0.447368421053	0.105263157895	-
SRR671720	4277509	G	-1C	131.0	117	0.893129770992	41.7266	69	48	0.410256410256	0.179487179487	-
SRR671720	4303498	T	+1G	98.0	95	0.969387755102	41.3504	47	48	0.494736842105	0.0105263157895	-
SRR671720	4305063	G	+1A	106.0	102	0.962264150943	41.5169	33	69	0.323529411765	0.352941176471	-
SRR671720	4322039	A	-1C	115.0	106	0.921739130435	41.2353	55	51	0.481132075472	0.0377358490566	-
SRR671720	4338595	G	-1C	104.0	97	0.932692307692	41.084	61	36	0.371134020619	0.257731958763	-
SRR671720	4379044	C	-1G	98.0	86	0.877551020408	41.6481	38	48	0.441860465116	0.116279069767	-
SRR671720	4383144	C	+5CGGGG	89.0	81	0.910112359551	36.3689	34	47	0.41975308642	0.16049382716	-
SRR671720	4400660	A	-1C	65.0	63	0.969230769231	41.475	34	29	0.460317460317	0.0793650793651	-
SRR671860	35464	C	-1A	144.0	130	0.902777777778	41.9865	62	68	0.476923076923	0.0461538461538	-
SRR671860	125830	G	+1A	107.0	99	0.92523364486	42	37	62	0.373737373737	0.252525252525	-
SRR671860	131174	T	+1G	139.0	126	0.906474820144	42	77	49	0.388888888889	0.222222222222	-
SRR671860	234496	C	+2GT	109.0	103	0.94495412844	41.4462	50	53	0.485436893204	0.0291262135922	-
SRR671860	373282	T	-1A	114.0	108	0.947368421053	40.1057	49	59	0.453703703704	0.0925925925926	-
SRR671860	424320	T	+1C	137.0	128	0.934306569343	36.7517	73	55	0.4296875	0.140625	-
SRR671860	467497	C	+1G	75.0	59	0.786666666667	32.1039	31	28	0.474576271186	0.0508474576271	-
SRR671860	467508	C	+1G	61.0	59	0.967213114754	27.8125	32	27	0.457627118644	0.0847457627119	-
SRR671860	677227	C	+2AA	123.0	113	0.918699186992	41.9124	58	55	0.486725663717	0.0265486725664	-
SRR671860	718520	G	-1A	114.0	105	0.921052631579	42	54	51	0.485714285714	0.0285714285714	-
SRR671860	854252	G	-2CC	116.0	100	0.862068965517	41.9829	55	45	0.45	0.1	-
SRR671860	874835	C	+2CG	131.0	119	0.908396946565	41.6286	57	62	0.478991596639	0.0420168067227	-
SRR671860	928232	C	+6GCCGAT	73.0	48	0.657534246575	36.1579	42	6	0.125	0.75	-
SRR671860	976889	C	-1T	128.0	85	0.6640625	41.8603	44	41	0.482352941176	0.0352941176471	-
SRR671860	1010204	C	+1G	94.0	90	0.957446808511	42	46	44	0.488888888889	0.0222222222222	-
SRR671860	1165521	T	+1A	106.0	92	0.867924528302	31.9649	49	43	0.467391304348	0.0652173913043	-
SRR671860	1168715	C	+1T	103.0	97	0.941747572816	42	55	42	0.432989690722	0.134020618557	-
SRR671860	1313337	A	+1G	36.0	21	0.583333333333	41.7273	15	6	0.285714285714	0.428571428571	-
SRR671860	1358734	T	+4GTGC	127.0	111	0.874015748031	41.2448	66	45	0.405405405405	0.189189189189	-
SRR671860	1365837	C	+1G	118.0	95	0.805084745763	41.5565	36	59	0.378947368421	0.242105263158	-
SRR671860	1525385	T	+1G	96.0	74	0.770833333333	42	48	26	0.351351351351	0.297297297297	-
SRR671860	1546465	G	-2CC	103.0	91	0.883495145631	41.8846	41	50	0.450549450549	0.0989010989011	-
SRR671860	1753519	G	+1C	109.0	88	0.807339449541	42	48	40	0.454545454545	0.0909090909091	-
SRR671860	1780586	C	+1G	51.0	42	0.823529411765	41.1923	19	23	0.452380952381	0.0952380952381	-
SRR671860	1894300	G	+10GTCTTGCCGC	93.0	72	0.774193548387	25.7982	34	38	0.472222222222	0.0555555555556	-
SRR671860	1894301	G	+1T	22.0	12	0.545454545455	26.0776	7	5	0.416666666667	0.166666666667	-
SRR671860	2012423	T	-1G	130.0	113	0.869230769231	42	67	46	0.407079646018	0.185840707965	-
SRR671860	2094911	A	-6CAGCGT	86.0	66	0.767441860465	39.0805	34	32	0.484848484848	0.030303030303	-
SRR671860	2109523	C	+1G	71.0	62	0.87323943662	41.525	22	40	0.354838709677	0.290322580645	-
SRR671860	2137521	A	+10CTCCGATCAC	108.0	89	0.824074074074	26.093	45	44	0.494382022472	0.0112359550562	-
SRR671860	2207591	T	+1C	122.0	118	0.967213114754	42	76	42	0.35593220339	0.28813559322	-
SRR671860	2348848	G	-9CACGGCCAT	83.0	53	0.638554216867	30.0357	35	18	0.339622641509	0.320754716981	-
SRR671860	2357268	T	-3GCC	33.0	24	0.727272727273	39.95	14	10	0.416666666667	0.166666666667	-
SRR671860	2358029	T	+1G	79.0	71	0.898734177215	42	52	19	0.267605633803	0.464788732394	-
SRR671860	2365413	A	+1T	31.0	17	0.548387096774	23.0635	1	16	0.0588235294118	0.882352941176	-
SRR671860	2368564	T	-1A	89.0	83	0.932584269663	41.5816	44	39	0.469879518072	0.0602409638554	-
SRR671860	2523205	G	+3CGC	49.0	32	0.65306122449	41.5942	13	19	0.40625	0.1875	-
SRR671860	2525722	C	-1G	92.0	87	0.945652173913	42	47	40	0.459770114943	0.0804597701149	-
SRR671860	2534562	G	-2GA	67.0	64	0.955223880597	41.6812	19	45	0.296875	0.40625	-
SRR671860	2873093	G	+3CCA	79.0	53	0.670886075949	41.9059	37	16	0.301886792453	0.396226415094	-
SRR671860	2881597	A	-1G	111.0	99	0.891891891892	42	49	50	0.494949494949	0.010101010101	-
SRR671860	2970625	C	+1A	79.0	75	0.949367088608	41.3721	21	54	0.28	0.44	-
SRR671860	3131469	T	+9TGTCGGCGA	72.0	37	0.513888888889	30.4615	17	20	0.459459459459	0.0810810810811	-
SRR671860	3190145	T	-1C	81.0	70	0.864197530864	42	23	47	0.328571428571	0.342857142857	-
SRR671860	3295663	C	-2CA	84.0	73	0.869047619048	41.9556	47	26	0.356164383562	0.287671232877	-
SRR671860	3473996	G	+1A	110.0	106	0.963636363636	42	55	51	0.481132075472	0.0377358490566	-
SRR671860	3580636	C	-1T	101.0	94	0.930693069307	42	54	40	0.425531914894	0.148936170213	-
SRR671860	3590686	G	+1C	64.0	62	0.96875	41.4667	42	20	0.322580645161	0.354838709677	-
SRR671860	3596273	T	-3CCG	119.0	96	0.806722689076	41.256	51	45	0.46875	0.0625	-
SRR671860	3663746	G	-4GAAC	125.0	103	0.824	36.7385	51	52	0.495145631068	0.00970873786408	-
SRR671860	3843407	C	-1G	138.0	120	0.869565217391	31.3071	69	51	0.425	0.15	-
SRR671860	3844756	G	-1C	98.0	93	0.948979591837	41.98	57	36	0.387096774194	0.225806451613	-
SRR671860	3862472	G	-1A	52.0	47	0.903846153846	41.963	3	44	0.063829787234	0.872340425532	-
SRR671860	3941723	A	-1C	54.0	50	0.925925925926	36.8772	15	35	0.3	0.4	-
SRR671860	4019975	C	-1T	117.0	105	0.897435897436	41.9675	54	51	0.485714285714	0.0285714285714	-
SRR671860	4095001	C	-1G	119.0	112	0.941176470588	41.9516	40	72	0.357142857143	0.285714285714	-
SRR671860	4121099	T	+1A	96.0	89	0.927083333333	33.6095	56	33	0.370786516854	0.258426966292	-
SRR671860	4197138	C	+1T	130.0	123	0.946153846154	42	64	59	0.479674796748	0.0406504065041	-
SRR671860	4198611	C	-1G	131.0	116	0.885496183206	41.7059	55	61	0.474137931034	0.051724137931	-
SRR671860	4215541	T	-1G	111.0	104	0.936936936937	41.822	44	60	0.423076923077	0.153846153846	-
SRR671860	4337111	G	-1C	91.0	83	0.912087912088	42	20	63	0.240963855422	0.518072289157	-
SRR671860	4338595	G	-1C	153.0	144	0.941176470588	41.7516	82	62	0.430555555556	0.138888888889	-
SRR671860	4383144	C	+5CGGGG	77.0	64	0.831168831169	38.1084	29	35	0.453125	0.09375	-
SRR671860	4400660	A	-1C	55.0	51	0.927272727273	41.4138	23	28	0.450980392157	0.0980392156863	-
SRR671846	30863	G	-2CA	101.0	94	0.930693069307	41.5192	46	48	0.489361702128	0.0212765957447	-
SRR671846	125830	G	+1A	113.0	103	0.911504424779	41.9832	37	66	0.359223300971	0.281553398058	-
SRR671846	131174	T	+1G	126.0	117	0.928571428571	41.9556	70	47	0.401709401709	0.196581196581	-
SRR671846	168170	G	-1C	60.0	55	0.916666666667	41.8788	28	27	0.490909090909	0.0181818181818	-
SRR671846	183943	G	-2GC	95.0	87	0.915789473684	41.7938	48	39	0.448275862069	0.103448275862	-
SRR671846	234496	C	+2GT	92.0	87	0.945652173913	41.1837	53	34	0.390804597701	0.218390804598	-
SRR671846	373282	T	-1A	93.0	88	0.94623655914	40.898	46	42	0.477272727273	0.0454545454545	-
SRR671846	402041	C	-3TCG	105.0	77	0.733333333333	41.5607	37	40	0.480519480519	0.038961038961	-
SRR671846	424320	T	+1C	127.0	115	0.905511811024	34.5211	66	49	0.426086956522	0.147826086957	-
SRR671846	467497	C	+1G	75.0	64	0.853333333333	31.2697	28	36	0.4375	0.125	-
SRR671846	467508	C	+1G	75.0	67	0.893333333333	27.2469	27	40	0.402985074627	0.194029850746	-
SRR671846	471991	C	-1G	96.0	89	0.927083333333	41.9806	29	60	0.325842696629	0.348314606742	-
SRR671846	854252	G	-1C	120.0	100	0.833333333333	41.9677	61	39	0.39	0.22	-
SRR671846	874835	C	+2CG	117.0	104	0.888888888889	41.626	53	51	0.490384615385	0.0192307692308	-
SRR671846	1010204	C	+1G	94.0	77	0.81914893617	41.7115	51	26	0.337662337662	0.324675324675	-
SRR671846	1165521	T	+1A	116.0	112	0.965517241379	30.0159	51	61	0.455357142857	0.0892857142857	-
SRR671846	1168715	C	+1T	105.0	94	0.895238095238	41.9658	43	51	0.457446808511	0.0851063829787	-
SRR671846	1276918	A	+4TCCG	94.0	69	0.734042553191	20.99	43	26	0.376811594203	0.246376811594	-
SRR671846	1277869	G	+1T	122.0	113	0.926229508197	35.3308	40	73	0.353982300885	0.29203539823	-
SRR671846	1280218	C	+1G	96.0	86	0.895833333333	41.9091	39	47	0.453488372093	0.093023255814	-
SRR671846	1313337	A	+1G	30.0	17	0.566666666667	41.5556	10	7	0.411764705882	0.176470588235	-
SRR671846	1335396	C	-2CG	93.0	88	0.94623655914	41.7843	43	45	0.488636363636	0.0227272727273	-
SRR671846	1365837	C	+1G	82.0	72	0.878048780488	42	33	39	0.458333333333	0.0833333333333	-
SRR671846	1443616	G	+1A	94.0	90	0.957446808511	41.9	41	49	0.455555555556	0.0888888888889	-
SRR671846	1483306	T	+1A	108.0	103	0.953703703704	41.9655	57	46	0.446601941748	0.106796116505	-
SRR671846	1632349	G	+1C	25.0	22	0.88	41.0645	17	5	0.227272727273	0.545454545455	-
SRR671846	1700394	T	-12GCAGCATTGCTG	75.0	55	0.733333333333	24.0649	22	33	0.4	0.2	-
SRR671846	1753519	G	+1C	88.0	80	0.909090909091	41.9368	35	45	0.4375	0.125	-
SRR671846	1894300	G	+10GTCTTGCCGC	83.0	61	0.734939759036	25.3619	24	37	0.393442622951	0.213114754098	-
SRR671846	2094911	A	-6CAGCGT	110.0	83	0.754545454545	36.5182	48	35	0.421686746988	0.156626506024	-
SRR671846	2109523	C	+1G	77.0	71	0.922077922078	41.5909	22	49	0.30985915493	0.380281690141	-
SRR671846	2141995	G	-4ACGA	88.0	84	0.954545454545	40.8542	41	43	0.488095238095	0.0238095238095	-
SRR671846	2207591	T	+1C	108.0	105	0.972222222222	41.7559	50	55	0.47619047619	0.047619047619	-
SRR671846	2368564	T	-1A	83.0	75	0.903614457831	41.7303	36	39	0.48	0.04	-
SRR671846	2474250	G	-8ACAGATAA	115.0	84	0.730434782609	27.6379	49	35	0.416666666667	0.166666666667	-
SRR671846	2523205	G	+3CGC	59.0	49	0.830508474576	41.3867	19	30	0.387755102041	0.224489795918	-
SRR671846	2525722	C	-1G	107.0	97	0.906542056075	41.9821	43	54	0.443298969072	0.113402061856	-
SRR671846	2534562	G	-2GA	66.0	65	0.984848484848	41.5294	28	37	0.430769230769	0.138461538462	-
SRR671846	2881597	A	-1G	120.0	104	0.866666666667	41.9685	59	45	0.432692307692	0.134615384615	-
SRR671846	3131469	T	+9TGTCGGCGA	77.0	42	0.545454545455	30.2716	5	37	0.119047619048	0.761904761905	-
SRR671846	3190145	T	-1C	70.0	52	0.742857142857	41.8718	23	29	0.442307692308	0.115384615385	-
SRR671846	3473996	G	+1A	139.0	126	0.906474820144	41.9441	72	54	0.428571428571	0.142857142857	-
SRR671846	3580636	C	-1T	101.0	94	0.930693069307	41.9626	51	43	0.457446808511	0.0851063829787	-
SRR671846	3590686	G	+1C	93.0	87	0.935483870968	41.2353	65	22	0.252873563218	0.494252873563	-
SRR671846	3670434	T	-1G	102.0	92	0.901960784314	41.9818	50	42	0.45652173913	0.0869565217391	-
SRR671846	3749794	A	+2CG	147.0	138	0.938775510204	41.6538	59	79	0.427536231884	0.144927536232	-
SRR671846	3843407	C	-1G	130.0	116	0.892307692308	32.5076	60	56	0.48275862069	0.0344827586207	-
SRR671846	3844756	G	-1C	95.0	90	0.947368421053	41.8763	48	42	0.466666666667	0.0666666666667	-
SRR671846	3862472	G	-1A	65.0	61	0.938461538462	41.9467	13	48	0.213114754098	0.573770491803	-
SRR671846	3922432	A	+2GT	23.0	23	1.0	32.5	10	13	0.434782608696	0.130434782609	-
SRR671846	3941723	A	-1C	105.0	97	0.92380952381	39.2411	22	75	0.226804123711	0.546391752577	-
SRR671846	4095001	C	-1G	91.0	86	0.945054945055	41.7551	40	46	0.46511627907	0.0697674418605	-
SRR671846	4198611	C	-1G	112.0	98	0.875	37.575	46	52	0.469387755102	0.0612244897959	-
SRR671846	4198850	A	-4CACG	90.0	58	0.644444444444	34.3978	19	39	0.327586206897	0.344827586207	-
SRR671846	4313722	C	+1G	108.0	89	0.824074074074	41.9464	37	52	0.415730337079	0.168539325843	-
SRR671846	4336610	T	-1A	110.0	97	0.881818181818	41.9829	61	36	0.371134020619	0.257731958763	-
SRR671846	4338595	G	-1C	129.0	121	0.937984496124	41.9424	66	55	0.454545454545	0.0909090909091	-
SRR671846	4383144	C	+5CGGGG	85.0	77	0.905882352941	35.2366	34	43	0.441558441558	0.116883116883	-
SRR671846	4400660	A	-1C	79.0	79	1.0	41.3095	38	41	0.481012658228	0.0379746835443	-
SRR671834	28366	A	-1T	93.0	87	0.935483870968	41.9796	48	39	0.448275862069	0.103448275862	-
SRR671834	36470	G	-1C	88.0	73	0.829545454545	41.72	45	28	0.383561643836	0.232876712329	-
SRR671834	49690	G	-2CC	102.0	99	0.970588235294	41.5714	54	45	0.454545454545	0.0909090909091	-
SRR671834	68337	T	+1C	109.0	102	0.935779816514	41.8333	49	53	0.480392156863	0.0392156862745	-
SRR671834	99162	T	-9CGGTGTGCG	105.0	70	0.666666666667	28.0351	37	33	0.471428571429	0.0571428571429	-
SRR671834	125830	G	+1A	137.0	126	0.919708029197	41.9577	58	68	0.460317460317	0.0793650793651	-
SRR671834	131174	T	+1G	152.0	140	0.921052631579	41.7736	81	59	0.421428571429	0.157142857143	-
SRR671834	162151	G	-1T	101.0	92	0.910891089109	41.9813	54	38	0.413043478261	0.173913043478	-
SRR671834	194305	C	+2GG	123.0	111	0.90243902439	41.1511	60	51	0.459459459459	0.0810810810811	-
SRR671834	230576	G	+1T	78.0	74	0.948717948718	41.9753	32	42	0.432432432432	0.135135135135	-
SRR671834	234496	C	+2GT	71.0	63	0.887323943662	40.875	38	25	0.396825396825	0.206349206349	-
SRR671834	293628	A	+1C	99.0	92	0.929292929293	41.9825	62	30	0.326086956522	0.347826086957	-
SRR671834	373282	T	-1A	89.0	83	0.932584269663	40.9375	41	42	0.493975903614	0.0120481927711	-
SRR671834	424320	T	+1C	112.0	106	0.946428571429	31.1983	55	51	0.481132075472	0.0377358490566	-
SRR671834	467497	C	+1G	69.0	59	0.855072463768	31.7973	30	29	0.491525423729	0.0169491525424	-
SRR671834	467508	C	+1G	61.0	45	0.737704918033	28.1884	24	21	0.466666666667	0.0666666666667	-
SRR671834	485810	C	-1A	203.0	192	0.945812807882	42	108	84	0.4375	0.125	-
SRR671834	507028	G	-1C	110.0	90	0.818181818182	41.9478	37	53	0.411111111111	0.177777777778	-
SRR671834	688792	T	+1G	112.0	106	0.946428571429	41.6083	52	54	0.490566037736	0.0188679245283	-
SRR671834	830868	G	+2GC	101.0	82	0.811881188119	41.7094	34	48	0.414634146341	0.170731707317	-
SRR671834	854252	G	-1C	116.0	105	0.905172413793	41.7541	59	46	0.438095238095	0.12380952381	-
SRR671834	874835	C	+2CG	122.0	109	0.893442622951	41.8015	47	62	0.43119266055	0.137614678899	-
SRR671834	916685	C	-3GGA	73.0	63	0.86301369863	39.5904	36	27	0.428571428571	0.142857142857	-
SRR671834	987585	A	+1G	119.0	89	0.747899159664	41.8268	53	36	0.404494382022	0.191011235955	-
SRR671834	1010204	C	+1G	93.0	77	0.827956989247	41.902	42	35	0.454545454545	0.0909090909091	-
SRR671834	1034208	C	-3GCT	78.0	59	0.75641025641	41.6049	37	22	0.372881355932	0.254237288136	-
SRR671834	1090188	A	+1G	106.0	102	0.962264150943	41.7982	37	65	0.362745098039	0.274509803922	-
SRR671834	1165521	T	+1A	112.0	101	0.901785714286	29.4583	52	49	0.485148514851	0.029702970297	-
SRR671834	1168009	G	-1C	98.0	87	0.887755102041	42	52	35	0.402298850575	0.195402298851	-
SRR671834	1168715	C	+1T	126.0	113	0.896825396825	41.9248	50	63	0.442477876106	0.115044247788	-
SRR671834	1215104	A	-1T	98.0	93	0.948979591837	41.9412	43	50	0.462365591398	0.0752688172043	-
SRR671834	1252053	A	-1G	82.0	80	0.975609756098	41.9333	44	36	0.45	0.1	-
SRR671834	1273250	G	+1A	110.0	99	0.9	41.8333	56	43	0.434343434343	0.131313131313	-
SRR671834	1313337	A	+1G	32.0	20	0.625	41.4545	18	2	0.1	0.8	-
SRR671834	1365837	C	+2GG	110.0	91	0.827272727273	41.3833	41	50	0.450549450549	0.0989010989011	-
SRR671834	1368322	C	+1G	91.0	82	0.901098901099	41.9796	41	41	0.5	0.0	-
SRR671834	1406760	T	+1G	64.0	62	0.96875	41.8933	15	47	0.241935483871	0.516129032258	-
SRR671834	1413129	C	-1G	60.0	47	0.783333333333	41.5574	30	17	0.36170212766	0.276595744681	-
SRR671834	1529133	C	-3CGA	120.0	115	0.958333333333	40.9921	53	62	0.460869565217	0.0782608695652	-
SRR671834	1625332	C	+3GGT	113.0	73	0.646017699115	41.3071	38	35	0.479452054795	0.041095890411	-
SRR671834	1636172	T	+3CCG	24.0	20	0.833333333333	29.4694	14	6	0.3	0.4	-
SRR671834	1696671	C	-1A	112.0	98	0.875	41.9187	57	41	0.418367346939	0.163265306122	-
SRR671834	1726125	T	-4CCGG	90.0	90	1.0	39.3158	51	39	0.433333333333	0.133333333333	-
SRR671834	1753519	G	+1C	82.0	69	0.841463414634	42	33	36	0.478260869565	0.0434782608696	-
SRR671834	1756358	C	-1G	120.0	115	0.958333333333	41.648	58	57	0.495652173913	0.00869565217391	-
SRR671834	1894300	G	+10GTCTTGCCGC	84.0	55	0.654761904762	25.8125	29	26	0.472727272727	0.0545454545455	-
SRR671834	1952421	C	-1G	97.0	85	0.876288659794	41.7624	35	50	0.411764705882	0.176470588235	-
SRR671834	1955760	C	-3GAA	98.0	87	0.887755102041	35.934	38	49	0.436781609195	0.126436781609	-
SRR671834	2009290	G	-1C	99.0	89	0.89898989899	41.9429	47	42	0.47191011236	0.0561797752809	-
SRR671834	2094911	A	-6CAGCGT	113.0	83	0.734513274336	37.2458	48	35	0.421686746988	0.156626506024	-
SRR671834	2109523	C	+1G	41.0	30	0.731707317073	41.9636	12	18	0.4	0.2	-
SRR671834	2137521	A	+10CTCCGATCAC	118.0	97	0.822033898305	25.3778	55	42	0.432989690722	0.134020618557	-
SRR671834	2161343	G	+1T	113.0	106	0.938053097345	41.9333	56	50	0.471698113208	0.0566037735849	-
SRR671834	2207591	T	+1C	105.0	105	1.0	41.696	48	57	0.457142857143	0.0857142857143	-
SRR671834	2241031	A	-1G	96.0	83	0.864583333333	41.9388	43	40	0.481927710843	0.0361445783133	-
SRR671834	2273733	T	-1C	104.0	97	0.932692307692	41.7944	79	18	0.185567010309	0.628865979381	-
SRR671834	2338194	A	+1C	31.0	17	0.548387096774	41.8846	9	8	0.470588235294	0.0588235294118	-
SRR671834	2342649	A	+11GGCGTACACAC	61.0	32	0.524590163934	24.6618	11	21	0.34375	0.3125	-
SRR671834	2342650	G	-1A	27.0	19	0.703703703704	24.1364	12	7	0.368421052632	0.263157894737	-
SRR671834	2358029	T	+1G	86.0	80	0.93023255814	41.956	48	32	0.4	0.2	-
SRR671834	2365413	A	+1T	35.0	22	0.628571428571	27.5517	13	9	0.409090909091	0.181818181818	-
SRR671834	2368564	T	-1A	62.0	58	0.935483870968	41.693	52	6	0.103448275862	0.793103448276	-
SRR671834	2381572	A	-1C	84.0	68	0.809523809524	41.6667	41	27	0.397058823529	0.205882352941	-
SRR671834	2406842	A	-1C	93.0	87	0.935483870968	41.9184	52	35	0.402298850575	0.195402298851	-
SRR671834	2421975	G	+4GGAA	76.0	75	0.986842105263	38.6837	29	46	0.386666666667	0.226666666667	-
SRR671834	2523205	G	+3CGC	63.0	50	0.793650793651	39.1067	24	26	0.48	0.04	-
SRR671834	2525722	C	-1G	98.0	78	0.795918367347	41.2424	39	39	0.5	0.0	-
SRR671834	2534562	G	-2GA	54.0	52	0.962962962963	41.5	17	35	0.326923076923	0.346153846154	-
SRR671834	2564368	G	+1C	110.0	98	0.890909090909	41.9474	77	21	0.214285714286	0.571428571429	-
SRR671834	2566766	C	+1G	111.0	100	0.900900900901	41.0614	47	53	0.47	0.06	-
SRR671834	2614909	G	-1C	135.0	126	0.933333333333	41.8345	67	59	0.468253968254	0.0634920634921	-
SRR671834	2632341	C	+1A	117.0	99	0.846153846154	42	58	41	0.414141414141	0.171717171717	-
SRR671834	2703902	C	+1G	82.0	76	0.926829268293	39.8621	40	36	0.473684210526	0.0526315789474	-
SRR671834	2734481	T	-1A	126.0	118	0.936507936508	41.9854	60	58	0.491525423729	0.0169491525424	-
SRR671834	2867880	T	-1A	113.0	110	0.973451327434	41.5128	46	64	0.418181818182	0.163636363636	-
SRR671834	2881597	A	-1G	114.0	104	0.912280701754	41.8448	58	46	0.442307692308	0.115384615385	-
SRR671834	3024485	A	-1G	79.0	71	0.898734177215	41.9512	36	35	0.492957746479	0.0140845070423	-
SRR671834	3131469	T	+9TGTCGGCGA	71.0	38	0.535211267606	31.1154	10	28	0.263157894737	0.473684210526	-
SRR671834	3156201	C	+1G	100.0	92	0.92	31.5278	56	36	0.391304347826	0.217391304348	-
SRR671834	3174692	A	-1C	110.0	98	0.890909090909	41.7891	48	50	0.489795918367	0.0204081632653	-
SRR671834	3190145	T	-1C	83.0	71	0.855421686747	41.7209	27	44	0.380281690141	0.239436619718	-
SRR671834	3194241	C	+1G	105.0	93	0.885714285714	35.1261	40	53	0.430107526882	0.139784946237	-
SRR671834	3215622	C	-1G	82.0	78	0.951219512195	41.8571	44	34	0.435897435897	0.128205128205	-
SRR671834	3238119	C	-3GTG	89.0	80	0.898876404494	40.5444	49	31	0.3875	0.225	-
SRR671834	3296371	G	+7CCGCGGC	94.0	49	0.521276595745	33.5847	22	27	0.448979591837	0.102040816327	-
SRR671834	3331361	A	-2CG	73.0	60	0.821917808219	41.04	53	7	0.116666666667	0.766666666667	-
SRR671834	3430358	C	+8ATGTACAA	156.0	82	0.525641025641	30.872	39	43	0.475609756098	0.0487804878049	-
SRR671834	3473996	G	+1A	122.0	111	0.909836065574	41.9542	63	48	0.432432432432	0.135135135135	-
SRR671834	3580636	C	-1T	117.0	109	0.931623931624	41.8033	50	59	0.45871559633	0.0825688073394	-
SRR671834	3590686	G	+1C	77.0	64	0.831168831169	41.9529	43	21	0.328125	0.34375	-
SRR671834	3610391	A	+1C	80.0	72	0.9	41.5663	34	38	0.472222222222	0.0555555555556	-
SRR671834	3738416	T	-1G	23.0	22	0.95652173913	38.75	6	16	0.272727272727	0.454545454545	-
SRR671834	3742991	A	-1G	113.0	101	0.893805309735	41.9832	43	58	0.425742574257	0.148514851485	-
SRR671834	3761016	G	-1C	106.0	86	0.811320754717	41.9459	48	38	0.441860465116	0.116279069767	-
SRR671834	3794867	C	+2CA	82.0	73	0.890243902439	40.0759	14	59	0.191780821918	0.616438356164	-
SRR671834	3842463	T	-1A	111.0	105	0.945945945946	41.4655	45	60	0.428571428571	0.142857142857	-
SRR671834	3843407	C	-1G	131.0	117	0.893129770992	30.9496	67	50	0.42735042735	0.145299145299	-
SRR671834	3862472	G	-1A	64.0	57	0.890625	41.7059	7	50	0.122807017544	0.754385964912	-
SRR671834	3874722	A	-1T	69.0	67	0.971014492754	41.9437	30	37	0.44776119403	0.10447761194	-
SRR671834	3902318	A	+1T	117.0	108	0.923076923077	41.7581	37	71	0.342592592593	0.314814814815	-
SRR671834	3922279	T	+1C	125.0	108	0.864	41.9858	57	51	0.472222222222	0.0555555555556	-
SRR671834	3941723	A	-1C	85.0	81	0.952941176471	39.5591	20	61	0.246913580247	0.506172839506	-
SRR671834	3987370	C	-1G	128.0	118	0.921875	41.8824	68	50	0.423728813559	0.152542372881	-
SRR671834	4095001	C	-1G	89.0	83	0.932584269663	41.5876	42	41	0.493975903614	0.0120481927711	-
SRR671834	4124349	G	-2CC	89.0	81	0.910112359551	41.3241	46	35	0.432098765432	0.135802469136	-
SRR671834	4170964	G	+1A	97.0	90	0.927835051546	41.9038	53	37	0.411111111111	0.177777777778	-
SRR671834	4197138	C	+1T	119.0	115	0.966386554622	41.9839	78	37	0.321739130435	0.35652173913	-
SRR671834	4198611	C	-1G	109.0	101	0.926605504587	41.9823	55	46	0.455445544554	0.0891089108911	-
SRR671834	4212832	G	-3ACC	130.0	124	0.953846153846	41.3333	53	71	0.427419354839	0.145161290323	-
SRR671834	4221070	A	-1C	125.0	113	0.904	41.8281	52	61	0.46017699115	0.0796460176991	-
SRR671834	4231948	T	+1C	24.0	24	1.0	29.0312	16	8	0.333333333333	0.333333333333	-
SRR671834	4264381	G	+1C	123.0	115	0.934959349593	41.7556	60	55	0.478260869565	0.0434782608696	-
SRR671834	4303498	T	+1G	124.0	114	0.91935483871	41.8333	62	52	0.456140350877	0.0877192982456	-
SRR671834	4305063	G	+1A	119.0	113	0.949579831933	41.8168	46	67	0.407079646018	0.185840707965	-
SRR671834	4322039	A	-1C	129.0	118	0.914728682171	41.958	56	62	0.474576271186	0.0508474576271	-
SRR671834	4338595	G	-1C	124.0	117	0.943548387097	41.937	57	60	0.487179487179	0.025641025641	-
SRR671834	4379044	C	-1G	118.0	112	0.949152542373	41.9016	52	60	0.464285714286	0.0714285714286	-
SRR671834	4383144	C	+5CGGGG	94.0	75	0.797872340426	34.4854	36	39	0.48	0.04	-
SRR671834	4400660	A	-1C	68.0	60	0.882352941176	41.4545	29	31	0.483333333333	0.0333333333333	-
SRR671728	28366	A	-1T	96.0	90	0.9375	41.9406	37	53	0.411111111111	0.177777777778	-
SRR671728	49690	G	-2CC	110.0	105	0.954545454545	41.8246	70	35	0.333333333333	0.333333333333	-
SRR671728	68337	T	+1C	129.0	124	0.961240310078	41.8429	55	69	0.443548387097	0.112903225806	-
SRR671728	99162	T	-9CGGTGTGCG	113.0	83	0.734513274336	28.6552	40	43	0.481927710843	0.0361445783133	-
SRR671728	125830	G	+1A	128.0	115	0.8984375	41.9552	44	71	0.382608695652	0.234782608696	-
SRR671728	131174	T	+1G	133.0	124	0.932330827068	41.9568	70	54	0.435483870968	0.129032258065	-
SRR671728	162151	G	-1T	106.0	95	0.896226415094	41.7895	50	45	0.473684210526	0.0526315789474	-
SRR671728	194305	C	+2GG	136.0	129	0.948529411765	41.5946	60	69	0.46511627907	0.0697674418605	-
SRR671728	230576	G	+1T	62.0	60	0.967741935484	41.9692	24	36	0.4	0.2	-
SRR671728	234496	C	+2GT	31.0	29	0.935483870968	41.5897	21	8	0.275862068966	0.448275862069	-
SRR671728	293628	A	+1C	69.0	59	0.855072463768	41.9487	46	13	0.220338983051	0.559322033898	-
SRR671728	373282	T	-1A	79.0	78	0.987341772152	41.1707	39	39	0.5	0.0	-
SRR671728	424320	T	+1C	112.0	99	0.883928571429	33.812	62	37	0.373737373737	0.252525252525	-
SRR671728	467497	C	+1G	66.0	54	0.818181818182	30.2361	24	30	0.444444444444	0.111111111111	-
SRR671728	467508	C	+1G	58.0	51	0.879310344828	27.0169	25	26	0.490196078431	0.0196078431373	-
SRR671728	485810	C	-1A	152.0	147	0.967105263158	42	69	78	0.469387755102	0.0612244897959	-
SRR671728	507028	G	-1C	116.0	97	0.836206896552	41.7619	49	48	0.494845360825	0.0103092783505	-
SRR671728	623881	C	-1G	40.0	37	0.925	40.3902	9	28	0.243243243243	0.513513513514	-
SRR671728	688792	T	+1G	86.0	79	0.918604651163	41.8864	34	45	0.430379746835	0.139240506329	-
SRR671728	730077	C	-9GCCCACGCG	94.0	64	0.68085106383	30.2212	41	23	0.359375	0.28125	-
SRR671728	809840	G	+1C	126.0	105	0.833333333333	42	63	42	0.4	0.2	-
SRR671728	830868	G	+2GC	89.0	72	0.808988764045	41.2391	33	39	0.458333333333	0.0833333333333	-
SRR671728	834049	T	+1C	100.0	88	0.88	41.9623	48	40	0.454545454545	0.0909090909091	-
SRR671728	854252	G	-2CC	117.0	102	0.871794871795	41.7869	51	51	0.5	0.0	-
SRR671728	874835	C	+2CG	122.0	115	0.94262295082	41.7594	49	66	0.426086956522	0.147826086957	-
SRR671728	916685	C	-3GGA	72.0	59	0.819444444444	38.5443	35	24	0.406779661017	0.186440677966	-
SRR671728	968426	A	+9GCCGGGTTG	75.0	38	0.506666666667	29.6316	9	29	0.236842105263	0.526315789474	-
SRR671728	1010204	C	+1G	83.0	72	0.867469879518	41.9767	44	28	0.388888888889	0.222222222222	-
SRR671728	1034208	C	-3GCT	75.0	69	0.92	41.4474	43	26	0.376811594203	0.246376811594	-
SRR671728	1089311	A	-1G	91.0	86	0.945054945055	41.9158	53	33	0.383720930233	0.232558139535	-
SRR671728	1090188	A	+1G	103.0	96	0.932038834951	42	41	55	0.427083333333	0.145833333333	-
SRR671728	1114702	C	-12ACAACCGTTCGT	77.0	48	0.623376623377	27.0513	14	34	0.291666666667	0.416666666667	-
SRR671728	1165521	T	+1A	105.0	89	0.847619047619	33.8559	55	34	0.38202247191	0.23595505618	-
SRR671728	1168009	G	-1C	108.0	104	0.962962962963	41.8246	71	33	0.317307692308	0.365384615385	-
SRR671728	1168715	C	+1T	113.0	106	0.938053097345	41.9328	65	41	0.38679245283	0.22641509434	-
SRR671728	1215104	A	-1T	103.0	97	0.941747572816	41.8018	47	50	0.484536082474	0.0309278350515	-
SRR671728	1252053	A	-1G	56.0	54	0.964285714286	41.9655	27	27	0.5	0.0	-
SRR671728	1273250	G	+1A	105.0	104	0.990476190476	41.6667	50	54	0.480769230769	0.0384615384615	-
SRR671728	1313337	A	+1G	23.0	12	0.521739130435	41.2676	4	8	0.333333333333	0.333333333333	-
SRR671728	1365837	C	+2GG	86.0	81	0.941860465116	41.6957	26	55	0.320987654321	0.358024691358	-
SRR671728	1368322	C	+1G	100.0	91	0.91	41.9806	42	49	0.461538461538	0.0769230769231	-
SRR671728	1406760	T	+1G	77.0	72	0.935064935065	41.7805	7	65	0.0972222222222	0.805555555556	-
SRR671728	1413129	C	-1G	57.0	50	0.877192982456	41.8621	26	24	0.48	0.04	-
SRR671728	1625332	C	+3GGT	92.0	53	0.576086956522	41.697	27	26	0.490566037736	0.0188679245283	-
SRR671728	1696671	C	-1A	90.0	76	0.844444444444	41.9412	46	30	0.394736842105	0.210526315789	-
SRR671728	1753519	G	+1C	71.0	64	0.901408450704	42	21	43	0.328125	0.34375	-
SRR671728	1756358	C	-1G	91.0	90	0.989010989011	42	47	43	0.477777777778	0.0444444444444	-
SRR671728	1894300	G	+10GTCTTGCCGC	97.0	71	0.731958762887	25.4035	36	35	0.492957746479	0.0140845070423	-
SRR671728	1955760	C	-3GAA	70.0	65	0.928571428571	40.0694	38	27	0.415384615385	0.169230769231	-
SRR671728	2009290	G	-1C	85.0	80	0.941176470588	41.7802	43	37	0.4625	0.075	-
SRR671728	2094911	A	-6CAGCGT	100.0	71	0.71	39.2871	38	33	0.464788732394	0.0704225352113	-
SRR671728	2109523	C	+1G	39.0	38	0.974358974359	41.9512	12	26	0.315789473684	0.368421052632	-
SRR671728	2126121	T	+1G	80.0	68	0.85	41.7727	39	29	0.426470588235	0.147058823529	-
SRR671728	2137521	A	+10CTCCGATCAC	99.0	76	0.767676767677	27.1795	43	33	0.434210526316	0.131578947368	-
SRR671728	2161343	G	+1T	133.0	123	0.924812030075	41.942	65	58	0.471544715447	0.0569105691057	-
SRR671728	2207591	T	+1C	82.0	81	0.987804878049	41.9583	48	33	0.407407407407	0.185185185185	-
SRR671728	2241031	A	-1G	78.0	67	0.858974358974	41.9	34	33	0.492537313433	0.0149253731343	-
SRR671728	2273733	T	-1C	69.0	66	0.95652173913	41.9452	56	10	0.151515151515	0.69696969697	-
SRR671728	2338194	A	+1C	23.0	13	0.565217391304	41.3684	7	6	0.461538461538	0.0769230769231	-
SRR671728	2342650	G	-1A	26.0	18	0.692307692308	25.3276	12	6	0.333333333333	0.333333333333	-
SRR671728	2358029	T	+1G	71.0	65	0.915492957746	42	46	19	0.292307692308	0.415384615385	-
SRR671728	2368564	T	-1A	89.0	87	0.977528089888	41.7692	51	36	0.413793103448	0.172413793103	-
SRR671728	2381572	A	-1C	57.0	46	0.80701754386	41.4194	26	20	0.434782608696	0.130434782609	-
SRR671728	2421975	G	+4GGAA	69.0	66	0.95652173913	39.8353	19	47	0.287878787879	0.424242424242	-
SRR671728	2523205	G	+3CGC	34.0	30	0.882352941176	41.5385	10	20	0.333333333333	0.333333333333	-
SRR671728	2525722	C	-1G	100.0	87	0.87	41.451	44	43	0.494252873563	0.0114942528736	-
SRR671728	2534562	G	-2GA	67.0	64	0.955223880597	41.8857	15	49	0.234375	0.53125	-
SRR671728	2564368	G	+1C	78.0	68	0.871794871795	41.954	53	15	0.220588235294	0.558823529412	-
SRR671728	2566766	C	+1G	137.0	105	0.766423357664	41.6403	48	57	0.457142857143	0.0857142857143	-
SRR671728	2614909	G	-1C	134.0	124	0.925373134328	42	63	61	0.491935483871	0.0161290322581	-
SRR671728	2632341	C	+1A	140.0	135	0.964285714286	41.9733	68	67	0.496296296296	0.00740740740741	-
SRR671728	2734481	T	-1A	106.0	102	0.962264150943	41.9643	65	37	0.362745098039	0.274509803922	-
SRR671728	2864783	C	+1A	32.0	29	0.90625	41.9375	20	9	0.310344827586	0.379310344828	-
SRR671728	2867880	T	-1A	130.0	126	0.969230769231	41.5362	35	91	0.277777777778	0.444444444444	-
SRR671728	2881597	A	-1G	110.0	103	0.936363636364	41.6637	55	48	0.466019417476	0.0679611650485	-
SRR671728	3131469	T	+9TGTCGGCGA	73.0	39	0.534246575342	31	7	32	0.179487179487	0.641025641026	-
SRR671728	3156201	C	+1G	65.0	58	0.892307692308	29.8514	37	21	0.362068965517	0.275862068966	-
SRR671728	3174692	A	-1C	103.0	85	0.825242718447	41.9832	46	39	0.458823529412	0.0823529411765	-
SRR671728	3190145	T	-1C	72.0	60	0.833333333333	41.9744	25	35	0.416666666667	0.166666666667	-
SRR671728	3194241	C	+1G	53.0	41	0.77358490566	37.5224	27	14	0.341463414634	0.317073170732	-
SRR671728	3215622	C	-1G	49.0	40	0.816326530612	41.6078	20	20	0.5	0.0	-
SRR671728	3238119	C	-3GTG	88.0	83	0.943181818182	40.7253	56	27	0.325301204819	0.349397590361	-
SRR671728	3296301	A	+1T	82.0	74	0.90243902439	41.4884	51	23	0.310810810811	0.378378378378	-
SRR671728	3331361	A	-2CG	56.0	52	0.928571428571	41.8929	43	9	0.173076923077	0.653846153846	-
SRR671728	3415180	A	-14CACCTAGGGGGTGG	97.0	53	0.546391752577	27.5052	16	37	0.301886792453	0.396226415094	-
SRR671728	3459614	G	-10CGACGGAACT	58.0	36	0.620689655172	28.2833	7	29	0.194444444444	0.611111111111	-
SRR671728	3473996	G	+1A	96.0	87	0.90625	42	39	48	0.448275862069	0.103448275862	-
SRR671728	3539139	C	+1G	93.0	77	0.827956989247	41.9596	32	45	0.415584415584	0.168831168831	-
SRR671728	3580636	C	-1T	105.0	103	0.980952380952	41.9818	57	46	0.446601941748	0.106796116505	-
SRR671728	3610391	A	+1C	84.0	78	0.928571428571	41.2473	40	38	0.487179487179	0.025641025641	-
SRR671728	3761016	G	-1C	95.0	84	0.884210526316	41.62	32	52	0.380952380952	0.238095238095	-
SRR671728	3794867	C	+2CA	58.0	57	0.98275862069	39.1845	5	52	0.0877192982456	0.824561403509	-
SRR671728	3842463	T	-1A	121.0	114	0.942148760331	41.192	43	71	0.377192982456	0.245614035088	-
SRR671728	3843407	C	-1G	148.0	134	0.905405405405	33.1258	68	66	0.492537313433	0.0149253731343	-
SRR671728	3862472	G	-1A	66.0	58	0.878787878788	41.7183	14	44	0.241379310345	0.51724137931	-
SRR671728	3874722	A	-1T	94.0	88	0.936170212766	41.9792	38	50	0.431818181818	0.136363636364	-
SRR671728	3902318	A	+1T	120.0	116	0.966666666667	41.7638	45	71	0.387931034483	0.224137931034	-
SRR671728	3941723	A	-1C	56.0	51	0.910714285714	38.8966	14	37	0.274509803922	0.450980392157	-
SRR671728	3972244	T	-3GCC	37.0	26	0.702702702703	41.1053	22	4	0.153846153846	0.692307692308	-
SRR671728	3987370	C	-1G	113.0	105	0.929203539823	42	52	53	0.495238095238	0.00952380952381	-
SRR671728	4095001	C	-1G	43.0	42	0.976744186047	41.8298	15	27	0.357142857143	0.285714285714	-
SRR671728	4124349	G	-2CC	99.0	93	0.939393939394	41.6296	49	44	0.47311827957	0.0537634408602	-
SRR671728	4170964	G	+1A	87.0	78	0.896551724138	41.6	45	33	0.423076923077	0.153846153846	-
SRR671728	4183708	A	-1T	94.0	89	0.946808510638	41.902	51	38	0.426966292135	0.14606741573	-
SRR671728	4197138	C	+1T	122.0	117	0.959016393443	41.9846	58	59	0.495726495726	0.00854700854701	-
SRR671728	4198611	C	-1G	146.0	127	0.869863013699	41.9744	60	67	0.472440944882	0.0551181102362	-
SRR671728	4212832	G	-3ACC	109.0	101	0.926605504587	41.6216	41	60	0.405940594059	0.188118811881	-
SRR671728	4221070	A	-1C	98.0	90	0.918367346939	41.9811	42	48	0.466666666667	0.0666666666667	-
SRR671728	4264381	G	+1C	101.0	89	0.881188118812	41.5741	52	37	0.415730337079	0.168539325843	-
SRR671728	4303498	T	+1G	139.0	133	0.956834532374	41.8472	72	61	0.458646616541	0.0827067669173	-
SRR671728	4305063	G	+1A	116.0	108	0.931034482759	41.9504	40	68	0.37037037037	0.259259259259	-
SRR671728	4322039	A	-1C	116.0	114	0.98275862069	41.9837	40	74	0.350877192982	0.298245614035	-
SRR671728	4338595	G	-1C	115.0	105	0.913043478261	41.9839	46	59	0.438095238095	0.12380952381	-
SRR671728	4360657	G	-1C	79.0	75	0.949367088608	41.7647	41	34	0.453333333333	0.0933333333333	-
SRR671728	4379044	C	-1G	115.0	104	0.904347826087	41.808	37	67	0.355769230769	0.288461538462	-
SRR671728	4383144	C	+5CGGGG	69.0	57	0.826086956522	35.9444	27	30	0.473684210526	0.0526315789474	-
SRR671728	4400660	A	-1C	57.0	55	0.964912280702	41.873	31	24	0.436363636364	0.127272727273	-
SRR671821	28366	A	-1T	106.0	103	0.971698113208	41.625	45	58	0.436893203883	0.126213592233	-
SRR671821	49690	G	-2CC	108.0	99	0.916666666667	41.2991	47	52	0.474747474747	0.0505050505051	-
SRR671821	68337	T	+1C	109.0	106	0.97247706422	42	53	53	0.5	0.0	-
SRR671821	99162	T	-9CGGTGTGCG	107.0	83	0.775700934579	36.0177	45	38	0.457831325301	0.0843373493976	-
SRR671821	125830	G	+1A	132.0	125	0.94696969697	41.6143	65	60	0.48	0.04	-
SRR671821	131174	T	+1G	111.0	107	0.963963963964	41.9832	57	50	0.467289719626	0.0654205607477	-
SRR671821	162151	G	-1T	128.0	111	0.8671875	41.8485	50	61	0.45045045045	0.0990990990991	-
SRR671821	194305	C	+2GG	105.0	98	0.933333333333	41.4917	52	46	0.469387755102	0.0612244897959	-
SRR671821	230576	G	+1T	97.0	90	0.927835051546	41.9615	45	45	0.5	0.0	-
SRR671821	234496	C	+2GT	94.0	89	0.946808510638	40.8774	50	39	0.438202247191	0.123595505618	-
SRR671821	293628	A	+1C	93.0	90	0.967741935484	41.964	54	36	0.4	0.2	-
SRR671821	373282	T	-1A	114.0	107	0.938596491228	40.5678	46	61	0.429906542056	0.140186915888	-
SRR671821	424320	T	+1C	106.0	92	0.867924528302	35.0636	50	42	0.45652173913	0.0869565217391	-
SRR671821	467497	C	+1G	96.0	87	0.90625	33.2549	46	41	0.471264367816	0.0574712643678	-
SRR671821	467508	C	+1G	89.0	85	0.955056179775	31.2737	45	40	0.470588235294	0.0588235294118	-
SRR671821	485810	C	-1A	132.0	128	0.969696969697	41.6667	67	61	0.4765625	0.046875	-
SRR671821	486156	T	+1C	128.0	71	0.5546875	41.985	37	34	0.478873239437	0.0422535211268	-
SRR671821	507028	G	-1C	114.0	103	0.90350877193	41.7097	54	49	0.47572815534	0.0485436893204	-
SRR671821	688792	T	+1G	107.0	99	0.92523364486	41.8276	52	47	0.474747474747	0.0505050505051	-
SRR671821	830868	G	+2GC	109.0	100	0.917431192661	41.8246	41	59	0.41	0.18	-
SRR671821	874835	C	+2CG	141.0	132	0.936170212766	41.557	59	73	0.44696969697	0.106060606061	-
SRR671821	916685	C	-3GGA	86.0	80	0.93023255814	40.8172	38	42	0.475	0.05	-
SRR671821	987585	A	+1G	119.0	104	0.873949579832	42	53	51	0.490384615385	0.0192307692308	-
SRR671821	1010204	C	+1G	91.0	82	0.901098901099	41.9796	32	50	0.390243902439	0.219512195122	-
SRR671821	1034208	C	-3GCT	111.0	100	0.900900900901	41.2456	52	48	0.48	0.04	-
SRR671821	1090188	A	+1G	94.0	86	0.914893617021	42	42	44	0.488372093023	0.0232558139535	-
SRR671821	1158268	C	-1G	100.0	92	0.92	41.9806	45	47	0.489130434783	0.0217391304348	-
SRR671821	1165521	T	+1A	112.0	93	0.830357142857	29.4583	43	50	0.462365591398	0.0752688172043	-
SRR671821	1168009	G	-1C	95.0	89	0.936842105263	41.7981	45	44	0.494382022472	0.0112359550562	-
SRR671821	1168715	C	+1T	101.0	95	0.940594059406	41.9238	43	52	0.452631578947	0.0947368421053	-
SRR671821	1189184	G	-3CGC	44.0	41	0.931818181818	39.0588	19	22	0.463414634146	0.0731707317073	-
SRR671821	1215104	A	-1T	86.0	83	0.96511627907	41.5914	42	41	0.493975903614	0.0120481927711	-
SRR671821	1252053	A	-1G	86.0	82	0.953488372093	41.7333	51	31	0.378048780488	0.243902439024	-
SRR671821	1273250	G	+1A	103.0	96	0.932038834951	41.2973	55	41	0.427083333333	0.145833333333	-
SRR671821	1313337	A	+1G	39.0	20	0.512820512821	41.8017	9	11	0.45	0.1	-
SRR671821	1365837	C	+2GG	88.0	86	0.977272727273	41.88	35	51	0.406976744186	0.186046511628	-
SRR671821	1368322	C	+1G	110.0	108	0.981818181818	41.9826	57	51	0.472222222222	0.0555555555556	-
SRR671821	1406760	T	+1G	91.0	88	0.967032967033	42	38	50	0.431818181818	0.136363636364	-
SRR671821	1413129	C	-1G	86.0	77	0.895348837209	41.75	49	28	0.363636363636	0.272727272727	-
SRR671821	1418863	C	+8GGGAGCCA	118.0	82	0.694915254237	37.2353	44	38	0.463414634146	0.0731707317073	-
SRR671821	1529133	C	-3CGA	111.0	105	0.945945945946	41.8699	43	62	0.409523809524	0.180952380952	-
SRR671821	1625332	C	+3GGT	102.0	83	0.813725490196	41.9469	43	40	0.481927710843	0.0361445783133	-
SRR671821	1696671	C	-1A	126.0	113	0.896825396825	41.8593	57	56	0.495575221239	0.00884955752212	-
SRR671821	1753519	G	+1C	100.0	81	0.81	41.8108	39	42	0.481481481481	0.037037037037	-
SRR671821	1756358	C	-1G	103.0	96	0.932038834951	41.9286	56	40	0.416666666667	0.166666666667	-
SRR671821	1894300	G	+10GTCTTGCCGC	107.0	92	0.859813084112	26.6312	44	48	0.478260869565	0.0434782608696	-
SRR671821	1955760	C	-3GAA	92.0	88	0.95652173913	33.531	45	43	0.488636363636	0.0227272727273	-
SRR671821	1955913	C	+2TT	27.0	19	0.703703703704	31.1786	9	10	0.473684210526	0.0526315789474	-
SRR671821	2009290	G	-1C	108.0	103	0.953703703704	41.6239	46	57	0.446601941748	0.106796116505	-
SRR671821	2094911	A	-6CAGCGT	110.0	83	0.754545454545	39.547	46	37	0.44578313253	0.10843373494	-
SRR671821	2109523	C	+1G	104.0	99	0.951923076923	41.8364	53	46	0.464646464646	0.0707070707071	-
SRR671821	2137521	A	+10CTCCGATCAC	118.0	99	0.838983050847	27.3819	48	51	0.484848484848	0.030303030303	-
SRR671821	2153725	C	-14TCATCCCCGTCTCG	86.0	45	0.523255813953	28.8673	21	24	0.466666666667	0.0666666666667	-
SRR671821	2161343	G	+1T	129.0	123	0.953488372093	41.8333	64	59	0.479674796748	0.0406504065041	-
SRR671821	2207591	T	+1C	129.0	122	0.945736434109	41.3775	73	49	0.401639344262	0.196721311475	-
SRR671821	2241031	A	-1G	99.0	92	0.929292929293	42	45	47	0.489130434783	0.0217391304348	-
SRR671821	2273733	T	-1C	112.0	106	0.946428571429	41.9832	59	47	0.443396226415	0.11320754717	-
SRR671821	2342649	A	+11GGCGTACACAC	111.0	86	0.774774774775	25.64	43	43	0.5	0.0	-
SRR671821	2342650	G	-1A	31.0	17	0.548387096774	25.7698	8	9	0.470588235294	0.0588235294118	-
SRR671821	2357268	T	-3GCC	45.0	32	0.711111111111	41.0196	17	15	0.46875	0.0625	-
SRR671821	2358029	T	+1G	103.0	94	0.912621359223	41.8333	47	47	0.5	0.0	-
SRR671821	2365413	A	+1T	33.0	21	0.636363636364	25	9	12	0.428571428571	0.142857142857	-
SRR671821	2368564	T	-1A	128.0	121	0.9453125	41.9552	65	56	0.462809917355	0.0743801652893	-
SRR671821	2381572	A	-1C	97.0	94	0.969072164948	41.7736	55	39	0.414893617021	0.170212765957	-
SRR671821	2406842	A	-1C	108.0	97	0.898148148148	42	58	39	0.40206185567	0.19587628866	-
SRR671821	2421975	G	+4GGAA	103.0	98	0.95145631068	40.7436	38	60	0.387755102041	0.224489795918	-
SRR671821	2523205	G	+3CGC	93.0	73	0.784946236559	40.8667	31	42	0.424657534247	0.150684931507	-
SRR671821	2525722	C	-1G	110.0	102	0.927272727273	41.7982	52	50	0.490196078431	0.0196078431373	-
SRR671821	2534562	G	-2GA	83.0	76	0.915662650602	41.9091	34	42	0.447368421053	0.105263157895	-
SRR671821	2564368	G	+1C	112.0	103	0.919642857143	42	56	47	0.456310679612	0.0873786407767	-
SRR671821	2566766	C	+1G	112.0	94	0.839285714286	41.2479	45	49	0.478723404255	0.0425531914894	-
SRR671821	2614909	G	-1C	150.0	139	0.926666666667	41.8634	66	73	0.474820143885	0.0503597122302	-
SRR671821	2632341	C	+1A	110.0	105	0.954545454545	41.9487	49	56	0.466666666667	0.0666666666667	-
SRR671821	2703902	C	+1G	93.0	86	0.924731182796	41.7009	54	32	0.372093023256	0.255813953488	-
SRR671821	2734481	T	-1A	121.0	116	0.95867768595	41.9845	52	64	0.448275862069	0.103448275862	-
SRR671821	2825569	C	-1G	102.0	97	0.950980392157	41.2091	59	38	0.39175257732	0.216494845361	-
SRR671821	2867880	T	-1A	105.0	103	0.980952380952	41.913	43	60	0.417475728155	0.165048543689	-
SRR671821	2881597	A	-1G	102.0	91	0.892156862745	41.6545	41	50	0.450549450549	0.0989010989011	-
SRR671821	2895362	T	+1C	107.0	102	0.953271028037	41.3846	50	52	0.490196078431	0.0196078431373	-
SRR671821	3021892	G	-9TTCGACGAC	73.0	46	0.630136986301	36.9324	18	28	0.391304347826	0.217391304348	-
SRR671821	3131469	T	+9TGTCGGCGA	105.0	75	0.714285714286	33.459	45	30	0.4	0.2	-
SRR671821	3156201	C	+1G	100.0	94	0.94	25.2075	47	47	0.5	0.0	-
SRR671821	3174692	A	-1C	107.0	92	0.859813084112	41.687	45	47	0.489130434783	0.0217391304348	-
SRR671821	3190145	T	-1C	99.0	87	0.878787878788	41.8302	34	53	0.390804597701	0.218390804598	-
SRR671821	3194241	C	+1G	114.0	108	0.947368421053	36.1288	56	52	0.481481481481	0.037037037037	-
SRR671821	3215622	C	-1G	97.0	92	0.948453608247	41.3143	38	54	0.413043478261	0.173913043478	-
SRR671821	3238119	C	-3GTG	96.0	84	0.875	41.7708	51	33	0.392857142857	0.214285714286	-
SRR671821	3296371	G	+7CCGCGGC	113.0	77	0.681415929204	38.1393	43	34	0.441558441558	0.116883116883	-
SRR671821	3331361	A	-2CG	90.0	78	0.866666666667	41.6809	56	22	0.282051282051	0.435897435897	-
SRR671821	3473996	G	+1A	113.0	100	0.884955752212	41.9835	49	51	0.49	0.02	-
SRR671821	3580636	C	-1T	101.0	98	0.970297029703	41.8056	50	48	0.489795918367	0.0204081632653	-
SRR671821	3590686	G	+1C	82.0	74	0.90243902439	41.7419	47	27	0.364864864865	0.27027027027	-
SRR671821	3610391	A	+1C	121.0	113	0.933884297521	41.9695	52	61	0.46017699115	0.0796460176991	-
SRR671821	3738416	T	-1G	39.0	37	0.948717948718	41.5476	31	6	0.162162162162	0.675675675676	-
SRR671821	3761016	G	-1C	98.0	84	0.857142857143	41.9505	37	47	0.440476190476	0.119047619048	-
SRR671821	3779671	C	+9GGCAACGGT	80.0	41	0.5125	34.2857	15	26	0.365853658537	0.268292682927	-
SRR671821	3794867	C	+2CA	67.0	63	0.940298507463	40.7068	8	55	0.126984126984	0.746031746032	-
SRR671821	3842463	T	-1A	123.0	119	0.967479674797	41.1163	59	60	0.495798319328	0.00840336134454	-
SRR671821	3843407	C	-1G	113.0	100	0.884955752212	33.4545	52	48	0.48	0.04	-
SRR671821	3862472	G	-1A	76.0	71	0.934210526316	42	15	56	0.211267605634	0.577464788732	-
SRR671821	3874722	A	-1T	90.0	88	0.977777777778	41.8105	26	62	0.295454545455	0.409090909091	-
SRR671821	3902318	A	+1T	109.0	100	0.917431192661	41.9487	42	58	0.42	0.16	-
SRR671821	3941276	A	-9CCGGCGGGG	28.0	15	0.535714285714	19.5676	3	12	0.2	0.6	-
SRR671821	3941723	A	-1C	94.0	81	0.86170212766	35.875	35	46	0.432098765432	0.135802469136	-
SRR671821	3944465	C	-1G	32.0	28	0.875	42	10	18	0.357142857143	0.285714285714	-
SRR671821	3987370	C	-1G	123.0	117	0.951219512195	42	44	73	0.376068376068	0.247863247863	-
SRR671821	4095001	C	-1G	110.0	104	0.945454545455	41.4914	41	63	0.394230769231	0.211538461538	-
SRR671821	4124349	G	-2CC	105.0	94	0.895238095238	41.9825	47	47	0.5	0.0	-
SRR671821	4170964	G	+1A	111.0	101	0.90990990991	41.6667	54	47	0.465346534653	0.0693069306931	-
SRR671821	4197138	C	+1T	95.0	91	0.957894736842	41.8182	43	48	0.472527472527	0.0549450549451	-
SRR671821	4198611	C	-1G	129.0	116	0.899224806202	41.9848	52	64	0.448275862069	0.103448275862	-
SRR671821	4212832	G	-3ACC	137.0	130	0.948905109489	41.049	54	76	0.415384615385	0.169230769231	-
SRR671821	4221070	A	-1C	133.0	126	0.947368421053	42	66	60	0.47619047619	0.047619047619	-
SRR671821	4231948	T	+1C	32.0	30	0.9375	33.7105	13	17	0.433333333333	0.133333333333	-
SRR671821	4264381	G	+1C	121.0	114	0.942148760331	41.8626	51	63	0.447368421053	0.105263157895	-
SRR671821	4303498	T	+1G	106.0	99	0.933962264151	41.9292	60	39	0.393939393939	0.212121212121	-
SRR671821	4305063	G	+1A	114.0	107	0.938596491228	42	46	61	0.429906542056	0.140186915888	-
SRR671821	4322039	A	-1C	123.0	118	0.959349593496	41.9844	49	69	0.415254237288	0.169491525424	-
SRR671821	4338595	G	-1C	117.0	109	0.931623931624	41.5403	59	50	0.45871559633	0.0825688073394	-
SRR671821	4379044	C	-1G	125.0	115	0.92	41.6471	59	56	0.486956521739	0.0260869565217	-
SRR671821	4383144	C	+5CGGGG	71.0	60	0.845070422535	38.9367	22	38	0.366666666667	0.266666666667	-
SRR671821	4400660	A	-1C	72.0	69	0.958333333333	40.716	33	36	0.478260869565	0.0434782608696	-
SRR671789	14046	C	-1G	128.0	119	0.9296875	41.8676	62	57	0.478991596639	0.0420168067227	-
SRR671789	28366	A	-1T	113.0	108	0.955752212389	42	47	61	0.435185185185	0.12962962963	-
SRR671789	49690	G	-2CC	120.0	116	0.966666666667	41.8065	65	51	0.439655172414	0.120689655172	-
SRR671789	68337	T	+1C	128.0	122	0.953125	41.8571	65	57	0.467213114754	0.0655737704918	-
SRR671789	99162	T	-9CGGTGTGCG	118.0	98	0.830508474576	36.7377	54	44	0.448979591837	0.102040816327	-
SRR671789	125830	G	+1A	129.0	122	0.945736434109	41.9706	67	55	0.450819672131	0.0983606557377	-
SRR671789	131174	T	+1G	138.0	129	0.934782608696	42	69	60	0.46511627907	0.0697674418605	-
SRR671789	162151	G	-1T	114.0	106	0.929824561404	42	45	61	0.424528301887	0.150943396226	-
SRR671789	183483	G	-1C	141.0	132	0.936170212766	41.9726	68	64	0.484848484848	0.030303030303	-
SRR671789	194305	C	+2GG	123.0	114	0.926829268293	41.9549	58	56	0.491228070175	0.0175438596491	-
SRR671789	230576	G	+1T	94.0	88	0.936170212766	41.6346	47	41	0.465909090909	0.0681818181818	-
SRR671789	234496	C	+2GT	69.0	67	0.971014492754	41.9474	42	25	0.373134328358	0.253731343284	-
SRR671789	293628	A	+1C	107.0	100	0.934579439252	42	53	47	0.47	0.06	-
SRR671789	373282	T	-1A	120.0	106	0.883333333333	41.8548	42	64	0.396226415094	0.207547169811	-
SRR671789	424320	T	+1C	114.0	108	0.947368421053	36.418	56	52	0.481481481481	0.037037037037	-
SRR671789	455971	A	-1C	53.0	49	0.924528301887	42	30	19	0.387755102041	0.224489795918	-
SRR671789	467497	C	+1G	99.0	90	0.909090909091	33.7843	39	51	0.433333333333	0.133333333333	-
SRR671789	467508	C	+1G	90.0	86	0.955555555556	30.9149	41	45	0.476744186047	0.046511627907	-
SRR671789	485810	C	-1A	130.0	127	0.976923076923	41.7164	62	65	0.488188976378	0.0236220472441	-
SRR671789	507028	G	-1C	125.0	108	0.864	41.7385	49	59	0.453703703704	0.0925925925926	-
SRR671789	557337	G	-2GC	81.0	78	0.962962962963	42	27	51	0.346153846154	0.307692307692	-
SRR671789	649416	C	-4GGGG	106.0	104	0.981132075472	41.1404	58	46	0.442307692308	0.115384615385	-
SRR671789	688792	T	+1G	130.0	119	0.915384615385	42	54	65	0.453781512605	0.0924369747899	-
SRR671789	768159	A	+1G	115.0	108	0.939130434783	41.9831	49	59	0.453703703704	0.0925925925926	-
SRR671789	809840	G	+1C	97.0	85	0.876288659794	41.98	52	33	0.388235294118	0.223529411765	-
SRR671789	830868	G	+2GC	104.0	86	0.826923076923	41.9099	52	34	0.395348837209	0.209302325581	-
SRR671789	874835	C	+2CG	126.0	118	0.936507936508	41.9692	60	58	0.491525423729	0.0169491525424	-
SRR671789	916685	C	-3GGA	103.0	93	0.902912621359	40.8547	42	51	0.451612903226	0.0967741935484	-
SRR671789	968965	G	-3CGC	78.0	52	0.666666666667	41.9036	16	36	0.307692307692	0.384615384615	-
SRR671789	976897	T	+1G	99.0	75	0.757575757576	42	47	28	0.373333333333	0.253333333333	-
SRR671789	1010204	C	+1G	107.0	99	0.92523364486	42	55	44	0.444444444444	0.111111111111	-
SRR671789	1034208	C	-3GCT	103.0	91	0.883495145631	41.9245	50	41	0.450549450549	0.0989010989011	-
SRR671789	1090188	A	+1G	128.0	121	0.9453125	42	56	65	0.462809917355	0.0743801652893	-
SRR671789	1165521	T	+1A	122.0	106	0.868852459016	32.5565	61	45	0.424528301887	0.150943396226	-
SRR671789	1168009	G	-1C	98.0	95	0.969387755102	42	52	43	0.452631578947	0.0947368421053	-
SRR671789	1168715	C	+1T	131.0	124	0.946564885496	41.3786	69	55	0.443548387097	0.112903225806	-
SRR671789	1215104	A	-1T	119.0	111	0.932773109244	41.7236	53	58	0.477477477477	0.045045045045	-
SRR671789	1252053	A	-1G	90.0	86	0.955555555556	41.9579	45	41	0.476744186047	0.046511627907	-
SRR671789	1273250	G	+1A	125.0	113	0.904	42	58	55	0.486725663717	0.0265486725664	-
SRR671789	1365837	C	+2GG	112.0	100	0.892857142857	41.6696	50	50	0.5	0.0	-
SRR671789	1368322	C	+1G	112.0	104	0.928571428571	41.9492	55	49	0.471153846154	0.0576923076923	-
SRR671789	1406760	T	+1G	85.0	78	0.917647058824	41.956	31	47	0.397435897436	0.205128205128	-
SRR671789	1413129	C	-1G	95.0	83	0.873684210526	42	41	42	0.493975903614	0.0120481927711	-
SRR671789	1488557	G	+1C	45.0	44	0.977777777778	41.9583	19	25	0.431818181818	0.136363636364	-
SRR671789	1625332	C	+3GGT	97.0	78	0.80412371134	41.9439	34	44	0.435897435897	0.128205128205	-
SRR671789	1636172	T	+3CCG	22.0	19	0.863636363636	30.7895	14	5	0.263157894737	0.473684210526	-
SRR671789	1696671	C	-1A	137.0	121	0.883211678832	42	70	51	0.421487603306	0.157024793388	-
SRR671789	1753519	G	+1C	98.0	88	0.897959183673	42	44	44	0.5	0.0	-
SRR671789	1756358	C	-1G	119.0	116	0.974789915966	42	58	58	0.5	0.0	-
SRR671789	1894300	G	+10GTCTTGCCGC	101.0	78	0.772277227723	27.6273	45	33	0.423076923077	0.153846153846	-
SRR671789	1955760	C	-3GAA	105.0	97	0.92380952381	35.2417	53	44	0.453608247423	0.0927835051546	-
SRR671789	2009290	G	-1C	105.0	94	0.895238095238	41.8349	44	50	0.468085106383	0.063829787234	-
SRR671789	2094911	A	-6CAGCGT	83.0	65	0.78313253012	40.241	35	30	0.461538461538	0.0769230769231	-
SRR671789	2109523	C	+1G	117.0	105	0.897435897436	41.9837	58	47	0.447619047619	0.104761904762	-
SRR671789	2133468	T	+15TCGCATGCCGTCACC	85.0	44	0.517647058824	26.6606	26	18	0.409090909091	0.181818181818	-
SRR671789	2137521	A	+10CTCCGATCAC	134.0	117	0.873134328358	27.1169	58	59	0.495726495726	0.00854700854701	-
SRR671789	2137814	G	+1T	118.0	111	0.940677966102	40.4628	58	53	0.477477477477	0.045045045045	-
SRR671789	2150476	C	+3CAT	103.0	77	0.747572815534	41.7757	34	43	0.441558441558	0.116883116883	-
SRR671789	2153725	C	-14TCATCCCCGTCTCG	71.0	37	0.521126760563	30.1688	16	21	0.432432432432	0.135135135135	-
SRR671789	2161343	G	+1T	137.0	133	0.970802919708	42	64	69	0.481203007519	0.0375939849624	-
SRR671789	2207591	T	+1C	115.0	109	0.947826086957	41.9843	63	46	0.422018348624	0.155963302752	-
SRR671789	2241031	A	-1G	113.0	108	0.955752212389	41.9832	65	43	0.398148148148	0.203703703704	-
SRR671789	2273733	T	-1C	106.0	103	0.971698113208	42	68	35	0.339805825243	0.320388349515	-
SRR671789	2342649	A	+11GGCGTACACAC	84.0	60	0.714285714286	26.6383	35	25	0.416666666667	0.166666666667	-
SRR671789	2342650	G	-1A	28.0	18	0.642857142857	26.4731	12	6	0.333333333333	0.333333333333	-
SRR671789	2357268	T	-3GCC	59.0	45	0.762711864407	41.4062	21	24	0.466666666667	0.0666666666667	-
SRR671789	2358029	T	+1G	97.0	89	0.917525773196	42	58	31	0.348314606742	0.303370786517	-
SRR671789	2368564	T	-1A	102.0	96	0.941176470588	42	55	41	0.427083333333	0.145833333333	-
SRR671789	2381572	A	-1C	110.0	100	0.909090909091	42	49	51	0.49	0.02	-
SRR671789	2421975	G	+4GGAA	95.0	93	0.978947368421	40.8197	41	52	0.440860215054	0.118279569892	-
SRR671789	2523205	G	+3CGC	80.0	63	0.7875	41.8409	30	33	0.47619047619	0.047619047619	-
SRR671789	2525722	C	-1G	101.0	90	0.891089108911	42	49	41	0.455555555556	0.0888888888889	-
SRR671789	2534562	G	-2GA	97.0	88	0.907216494845	41.8654	29	59	0.329545454545	0.340909090909	-
SRR671789	2564368	G	+1C	106.0	93	0.877358490566	41.8393	52	41	0.440860215054	0.118279569892	-
SRR671789	2566766	C	+1G	122.0	109	0.893442622951	41.9385	50	59	0.45871559633	0.0825688073394	-
SRR671789	2614909	G	-1C	136.0	129	0.948529411765	42	53	76	0.410852713178	0.178294573643	-
SRR671789	2632341	C	+1A	125.0	119	0.952	41.8605	63	56	0.470588235294	0.0588235294118	-
SRR671789	2719750	C	+1T	120.0	112	0.933333333333	42	62	50	0.446428571429	0.107142857143	-
SRR671789	2734481	T	-1A	113.0	108	0.955752212389	42	63	45	0.416666666667	0.166666666667	-
SRR671789	2867880	T	-1A	107.0	104	0.971962616822	41.9815	53	51	0.490384615385	0.0192307692308	-
SRR671789	2881597	A	-1G	116.0	105	0.905172413793	42	51	54	0.485714285714	0.0285714285714	-
SRR671789	2884891	T	+1C	94.0	85	0.904255319149	41.6346	41	44	0.482352941176	0.0352941176471	-
SRR671789	2960603	G	-2AC	41.0	39	0.951219512195	41.8571	22	17	0.435897435897	0.128205128205	-
SRR671789	3021892	G	-9TTCGACGAC	106.0	59	0.556603773585	35.6814	29	30	0.491525423729	0.0169491525424	-
SRR671789	3131469	T	+9TGTCGGCGA	103.0	84	0.815533980583	33.4182	41	43	0.488095238095	0.0238095238095	-
SRR671789	3156201	C	+1G	111.0	109	0.981981981982	23.693	54	55	0.495412844037	0.00917431192661	-
SRR671789	3174692	A	-1C	116.0	102	0.879310344828	41.9833	51	51	0.5	0.0	-
SRR671789	3190145	T	-1C	97.0	79	0.814432989691	41.5882	22	57	0.278481012658	0.443037974684	-
SRR671789	3194241	C	+1G	101.0	90	0.891089108911	32.2072	56	34	0.377777777778	0.244444444444	-
SRR671789	3215622	C	-1G	60.0	57	0.95	41.3226	29	28	0.491228070175	0.0175438596491	-
SRR671789	3238119	C	-3GTG	111.0	102	0.918918918919	41.8938	52	50	0.490196078431	0.0196078431373	-
SRR671789	3296371	G	+7CCGCGGC	97.0	62	0.639175257732	39.3689	34	28	0.451612903226	0.0967741935484	-
SRR671789	3331361	A	-2CG	75.0	69	0.92	41.9733	50	19	0.275362318841	0.449275362319	-
SRR671789	3415180	A	-14CACCTAGGGGGTGG	94.0	56	0.595744680851	28.3878	23	33	0.410714285714	0.178571428571	-
SRR671789	3473996	G	+1A	124.0	114	0.91935483871	41.9846	57	57	0.5	0.0	-
SRR671789	3559990	A	-1C	103.0	95	0.922330097087	41.9811	52	43	0.452631578947	0.0947368421053	-
SRR671789	3580636	C	-1T	115.0	105	0.913043478261	41.9832	55	50	0.47619047619	0.047619047619	-
SRR671789	3590686	G	+1C	64.0	61	0.953125	41.9737	44	17	0.27868852459	0.44262295082	-
SRR671789	3610391	A	+1C	111.0	105	0.945945945946	41.9832	40	65	0.380952380952	0.238095238095	-
SRR671789	3665561	T	-1G	111.0	100	0.900900900901	41.6724	52	48	0.48	0.04	-
SRR671789	3738416	T	-1G	48.0	45	0.9375	41.6122	21	24	0.466666666667	0.0666666666667	-
SRR671789	3761016	G	-1C	119.0	111	0.932773109244	42	62	49	0.441441441441	0.117117117117	-
SRR671789	3779671	C	+9GGCAACGGT	62.0	33	0.532258064516	34.4925	14	19	0.424242424242	0.151515151515	-
SRR671789	3794867	C	+2CA	67.0	63	0.940298507463	39.2917	14	49	0.222222222222	0.555555555556	-
SRR671789	3842463	T	-1A	143.0	135	0.944055944056	41.7533	68	67	0.496296296296	0.00740740740741	-
SRR671789	3843407	C	-1G	116.0	109	0.939655172414	33.4016	58	51	0.467889908257	0.0642201834862	-
SRR671789	3862472	G	-1A	69.0	67	0.971014492754	42	20	47	0.298507462687	0.402985074627	-
SRR671789	3874722	A	-1T	84.0	81	0.964285714286	42	24	57	0.296296296296	0.407407407407	-
SRR671789	3902318	A	+1T	115.0	105	0.913043478261	42	50	55	0.47619047619	0.047619047619	-
SRR671789	3941276	A	-9CCGGCGGGG	26.0	16	0.615384615385	19.2	2	14	0.125	0.75	-
SRR671789	3941723	A	-1C	78.0	70	0.897435897436	31.125	36	34	0.485714285714	0.0285714285714	-
SRR671789	3944465	C	-1G	26.0	25	0.961538461538	42	6	19	0.24	0.52	-
SRR671789	3987370	C	-1G	111.0	101	0.90990990991	42	57	44	0.435643564356	0.128712871287	-
SRR671789	4095001	C	-1G	94.0	89	0.946808510638	42	44	45	0.494382022472	0.0112359550562	-
SRR671789	4124349	G	-2CC	118.0	109	0.923728813559	41.969	60	49	0.449541284404	0.100917431193	-
SRR671789	4170964	G	+1A	123.0	115	0.934959349593	42	61	54	0.469565217391	0.0608695652174	-
SRR671789	4197138	C	+1T	113.0	100	0.884955752212	41.8264	53	47	0.47	0.06	-
SRR671789	4198611	C	-1G	126.0	115	0.912698412698	41.9542	52	63	0.452173913043	0.095652173913	-
SRR671789	4212832	G	-3ACC	110.0	105	0.954545454545	41.8793	51	54	0.485714285714	0.0285714285714	-
SRR671789	4221070	A	-1C	146.0	140	0.958904109589	41.973	55	85	0.392857142857	0.214285714286	-
SRR671789	4231948	T	+1C	27.0	24	0.888888888889	31.9	17	7	0.291666666667	0.416666666667	-
SRR671789	4243198	A	-1C	99.0	93	0.939393939394	42	42	51	0.451612903226	0.0967741935484	-
SRR671789	4264381	G	+1C	95.0	85	0.894736842105	42	43	42	0.494117647059	0.0117647058824	-
SRR671789	4284700	G	-1C	97.0	95	0.979381443299	41.982	48	47	0.494736842105	0.0105263157895	-
SRR671789	4303498	T	+1G	113.0	104	0.920353982301	41.9685	57	47	0.451923076923	0.0961538461538	-
SRR671789	4305063	G	+1A	134.0	124	0.925373134328	42	51	73	0.411290322581	0.177419354839	-
SRR671789	4322039	A	-1C	112.0	105	0.9375	42	57	48	0.457142857143	0.0857142857143	-
SRR671789	4326419	G	-1C	124.0	115	0.927419354839	41.6794	60	55	0.478260869565	0.0434782608696	-
SRR671789	4338595	G	-1C	118.0	111	0.940677966102	42	62	49	0.441441441441	0.117117117117	-
SRR671789	4379044	C	-1G	132.0	119	0.901515151515	41.8571	48	71	0.403361344538	0.193277310924	-
SRR671789	4383144	C	+5CGGGG	97.0	85	0.876288659794	41.301	33	52	0.388235294118	0.223529411765	-
SRR671789	4400660	A	-1C	103.0	95	0.922330097087	42	33	62	0.347368421053	0.305263157895	-
SRR671843	28366	A	-1T	109.0	102	0.935779816514	41.65	45	57	0.441176470588	0.117647058824	-
SRR671843	49690	G	-2CC	103.0	96	0.932038834951	41.6667	55	41	0.427083333333	0.145833333333	-
SRR671843	68337	T	+1C	143.0	133	0.93006993007	41.8322	61	72	0.458646616541	0.0827067669173	-
SRR671843	99162	T	-9CGGTGTGCG	103.0	70	0.679611650485	27.5981	43	27	0.385714285714	0.228571428571	-
SRR671843	125830	G	+1A	126.0	119	0.944444444444	41.9281	50	69	0.420168067227	0.159663865546	-
SRR671843	131174	T	+1G	132.0	122	0.924242424242	41.9708	64	58	0.475409836066	0.0491803278689	-
SRR671843	162151	G	-1T	111.0	101	0.90990990991	41.9831	43	58	0.425742574257	0.148514851485	-
SRR671843	194305	C	+2GG	118.0	106	0.898305084746	41.8923	47	59	0.443396226415	0.11320754717	-
SRR671843	230576	G	+1T	95.0	92	0.968421052632	41.9604	47	45	0.489130434783	0.0217391304348	-
SRR671843	234496	C	+2GT	77.0	72	0.935064935065	40.3958	43	29	0.402777777778	0.194444444444	-
SRR671843	293628	A	+1C	113.0	99	0.87610619469	41.8175	70	29	0.292929292929	0.414141414141	-
SRR671843	373282	T	-1A	109.0	102	0.935779816514	41.7232	56	46	0.450980392157	0.0980392156863	-
SRR671843	424320	T	+1C	126.0	117	0.928571428571	31.4552	66	51	0.435897435897	0.128205128205	-
SRR671843	467497	C	+1G	78.0	62	0.794871794872	32.1647	25	37	0.403225806452	0.193548387097	-
SRR671843	467508	C	+1G	69.0	64	0.927536231884	27.7067	28	36	0.4375	0.125	-
SRR671843	485810	C	-1A	208.0	194	0.932692307692	41.9907	87	107	0.448453608247	0.103092783505	-
SRR671843	507028	G	-1C	92.0	76	0.826086956522	41.8182	45	31	0.407894736842	0.184210526316	-
SRR671843	531520	A	-1G	85.0	76	0.894117647059	41.7872	39	37	0.486842105263	0.0263157894737	-
SRR671843	688792	T	+1G	100.0	93	0.93	41.9815	52	41	0.440860215054	0.118279569892	-
SRR671843	830868	G	+2GC	102.0	80	0.78431372549	41.537	37	43	0.4625	0.075	-
SRR671843	842009	G	+1T	123.0	110	0.894308943089	39.2409	41	69	0.372727272727	0.254545454545	-
SRR671843	854252	G	-1C	111.0	94	0.846846846847	41.7845	56	38	0.404255319149	0.191489361702	-
SRR671843	874835	C	+2CG	130.0	123	0.946153846154	41.8429	60	63	0.487804878049	0.0243902439024	-
SRR671843	916685	C	-3GGA	73.0	61	0.835616438356	38.6353	34	27	0.44262295082	0.114754098361	-
SRR671843	987585	A	+1G	103.0	90	0.873786407767	41.9459	53	37	0.411111111111	0.177777777778	-
SRR671843	1010204	C	+1G	104.0	89	0.855769230769	41.8632	43	46	0.483146067416	0.0337078651685	-
SRR671843	1034208	C	-3GCT	76.0	67	0.881578947368	40.3846	40	27	0.402985074627	0.194029850746	-
SRR671843	1090188	A	+1G	100.0	96	0.96	41.5943	38	58	0.395833333333	0.208333333333	-
SRR671843	1165521	T	+1A	98.0	90	0.918367346939	28.8519	41	49	0.455555555556	0.0888888888889	-
SRR671843	1168009	G	-1C	113.0	101	0.893805309735	41.9167	63	38	0.376237623762	0.247524752475	-
SRR671843	1168715	C	+1T	119.0	112	0.941176470588	41.9845	64	48	0.428571428571	0.142857142857	-
SRR671843	1215104	A	-1T	90.0	80	0.888888888889	41.9341	45	35	0.4375	0.125	-
SRR671843	1252053	A	-1G	97.0	94	0.969072164948	41.1827	56	38	0.404255319149	0.191489361702	-
SRR671843	1273250	G	+1A	111.0	108	0.972972972973	41.9828	51	57	0.472222222222	0.0555555555556	-
SRR671843	1277869	G	+1T	140.0	135	0.964285714286	30.9671	67	68	0.496296296296	0.00740740740741	-
SRR671843	1365837	C	+2GG	104.0	91	0.875	41.7288	49	42	0.461538461538	0.0769230769231	-
SRR671843	1368322	C	+1G	92.0	87	0.945652173913	41.8	42	45	0.48275862069	0.0344827586207	-
SRR671843	1406760	T	+1G	56.0	55	0.982142857143	41.9077	11	44	0.2	0.6	-
SRR671843	1413129	C	-1G	77.0	69	0.896103896104	41.7722	37	32	0.463768115942	0.0724637681159	-
SRR671843	1418863	C	+8GGGAGCCA	97.0	53	0.546391752577	32.4132	26	27	0.490566037736	0.0188679245283	-
SRR671843	1603661	T	-1G	120.0	98	0.816666666667	41.873	51	47	0.479591836735	0.0408163265306	-
SRR671843	1625332	C	+3GGT	109.0	81	0.743119266055	41.3607	36	45	0.444444444444	0.111111111111	-
SRR671843	1636172	T	+3CCG	21.0	17	0.809523809524	26.6481	8	9	0.470588235294	0.0588235294118	-
SRR671843	1696671	C	-1A	145.0	123	0.848275862069	41.9509	69	54	0.439024390244	0.121951219512	-
SRR671843	1753519	G	+1C	105.0	89	0.847619047619	41.9138	39	50	0.438202247191	0.123595505618	-
SRR671843	1756358	C	-1G	102.0	94	0.921568627451	41.9083	41	53	0.436170212766	0.127659574468	-
SRR671843	1887857	C	-3CGA	108.0	95	0.87962962963	41	46	49	0.484210526316	0.0315789473684	-
SRR671843	1894300	G	+10GTCTTGCCGC	96.0	71	0.739583333333	24.3917	31	40	0.43661971831	0.12676056338	-
SRR671843	1955760	C	-3GAA	83.0	78	0.939759036145	38.6477	37	41	0.474358974359	0.0512820512821	-
SRR671843	2009290	G	-1C	90.0	80	0.888888888889	41.9792	36	44	0.45	0.1	-
SRR671843	2094911	A	-6CAGCGT	109.0	79	0.724770642202	36.5804	41	38	0.481012658228	0.0379746835443	-
SRR671843	2109523	C	+1G	47.0	42	0.893617021277	41.6071	15	27	0.357142857143	0.285714285714	-
SRR671843	2137521	A	+10CTCCGATCAC	104.0	81	0.778846153846	26.0985	43	38	0.469135802469	0.0617283950617	-
SRR671843	2161343	G	+1T	130.0	116	0.892307692308	41.6061	58	58	0.5	0.0	-
SRR671843	2207591	T	+1C	105.0	100	0.952380952381	41.937	50	50	0.5	0.0	-
SRR671843	2234247	C	+2GG	101.0	81	0.80198019802	41.8182	36	45	0.444444444444	0.111111111111	-
SRR671843	2241031	A	-1G	81.0	75	0.925925925926	41.7176	43	32	0.426666666667	0.146666666667	-
SRR671843	2273733	T	-1C	88.0	81	0.920454545455	41.9348	58	23	0.283950617284	0.432098765432	-
SRR671843	2342649	A	+11GGCGTACACAC	60.0	35	0.583333333333	21.7681	14	21	0.4	0.2	-
SRR671843	2342650	G	-1A	28.0	19	0.678571428571	21.7681	8	11	0.421052631579	0.157894736842	-
SRR671843	2358029	T	+1G	103.0	92	0.893203883495	41.7818	53	39	0.423913043478	0.152173913043	-
SRR671843	2365413	A	+1T	53.0	30	0.566037735849	21.4691	17	13	0.433333333333	0.133333333333	-
SRR671843	2368463	C	+1G	128.0	105	0.8203125	41.9577	52	53	0.495238095238	0.00952380952381	-
SRR671843	2368564	T	-1A	95.0	87	0.915789473684	41.9592	39	48	0.448275862069	0.103448275862	-
SRR671843	2381572	A	-1C	84.0	66	0.785714285714	42	35	31	0.469696969697	0.0606060606061	-
SRR671843	2406842	A	-1C	94.0	86	0.914893617021	41.9596	51	35	0.406976744186	0.186046511628	-
SRR671843	2421975	G	+4GGAA	78.0	75	0.961538461538	39.6735	31	44	0.413333333333	0.173333333333	-
SRR671843	2454815	C	-3GGT	94.0	56	0.595744680851	41.2083	27	29	0.482142857143	0.0357142857143	-
SRR671843	2523205	G	+3CGC	71.0	66	0.929577464789	40.0114	30	36	0.454545454545	0.0909090909091	-
SRR671843	2525722	C	-1G	100.0	87	0.87	41.802	38	49	0.436781609195	0.126436781609	-
SRR671843	2534562	G	-2GA	65.0	64	0.984615384615	41.6765	28	36	0.4375	0.125	-
SRR671843	2564368	G	+1C	88.0	77	0.875	41.1111	56	21	0.272727272727	0.454545454545	-
SRR671843	2566766	C	+1G	115.0	107	0.930434782609	41.4958	54	53	0.495327102804	0.00934579439252	-
SRR671843	2614909	G	-1C	132.0	126	0.954545454545	41.958	63	63	0.5	0.0	-
SRR671843	2632341	C	+1A	121.0	109	0.900826446281	41.7903	60	49	0.449541284404	0.100917431193	-
SRR671843	2703902	C	+1G	94.0	86	0.914893617021	40.3061	44	42	0.488372093023	0.0232558139535	-
SRR671843	2734481	T	-1A	94.0	89	0.946808510638	42	44	45	0.494382022472	0.0112359550562	-
SRR671843	2867880	T	-1A	114.0	112	0.982456140351	41.3659	44	68	0.392857142857	0.214285714286	-
SRR671843	2881597	A	-1G	110.0	100	0.909090909091	41.9459	48	52	0.48	0.04	-
SRR671843	2977226	G	-1C	76.0	74	0.973684210526	41.95	45	29	0.391891891892	0.216216216216	-
SRR671843	3021892	G	-9TTCGACGAC	66.0	35	0.530303030303	31.5507	9	26	0.257142857143	0.485714285714	-
SRR671843	3131469	T	+9TGTCGGCGA	74.0	44	0.594594594595	30.358	8	36	0.181818181818	0.636363636364	-
SRR671843	3156201	C	+1G	99.0	89	0.89898989899	30.6355	52	37	0.415730337079	0.168539325843	-
SRR671843	3174692	A	-1C	106.0	93	0.877358490566	41.4188	40	53	0.430107526882	0.139784946237	-
SRR671843	3190145	T	-1C	80.0	63	0.7875	41.7294	16	47	0.253968253968	0.492063492063	-
SRR671843	3194241	C	+1G	100.0	85	0.85	36.8	48	37	0.435294117647	0.129411764706	-
SRR671843	3197045	A	+2CT	87.0	80	0.919540229885	41.7083	52	28	0.35	0.3	-
SRR671843	3215622	C	-1G	66.0	60	0.909090909091	41.9118	34	26	0.433333333333	0.133333333333	-
SRR671843	3238119	C	-3GTG	95.0	83	0.873684210526	40.6327	55	28	0.33734939759	0.325301204819	-
SRR671843	3292227	T	+5TGCCC	95.0	59	0.621052631579	37.9052	37	22	0.372881355932	0.254237288136	-
SRR671843	3296371	G	+7CCGCGGC	112.0	59	0.526785714286	33.3548	28	31	0.474576271186	0.0508474576271	-
SRR671843	3331361	A	-2CG	63.0	52	0.825396825397	41.5556	43	9	0.173076923077	0.653846153846	-
SRR671843	3467838	T	-5CTATG	128.0	122	0.953125	38.4179	58	64	0.475409836066	0.0491803278689	-
SRR671843	3473996	G	+1A	140.0	125	0.892857142857	41.9329	62	63	0.496	0.008	-
SRR671843	3580636	C	-1T	102.0	95	0.93137254902	41.7333	45	50	0.473684210526	0.0526315789474	-
SRR671843	3590686	G	+1C	76.0	69	0.907894736842	41.6744	44	25	0.36231884058	0.275362318841	-
SRR671843	3610391	A	+1C	91.0	87	0.956043956044	41.8835	39	48	0.448275862069	0.103448275862	-
SRR671843	3742991	A	+1G	113.0	102	0.902654867257	41.9667	45	57	0.441176470588	0.117647058824	-
SRR671843	3761016	G	-1C	104.0	85	0.817307692308	41.7143	39	46	0.458823529412	0.0823529411765	-
SRR671843	3794867	C	+2CA	91.0	84	0.923076923077	39.8438	7	77	0.0833333333333	0.833333333333	-
SRR671843	3842463	T	-1A	118.0	104	0.881355932203	41.3228	46	58	0.442307692308	0.115384615385	-
SRR671843	3843407	C	-1G	142.0	126	0.887323943662	30.4221	66	60	0.47619047619	0.047619047619	-
SRR671843	3862472	G	-1A	81.0	75	0.925925925926	41.9556	12	63	0.16	0.68	-
SRR671843	3874722	A	-1T	106.0	99	0.933962264151	41.9252	32	67	0.323232323232	0.353535353535	-
SRR671843	3902318	A	+1T	110.0	103	0.936363636364	41.8435	41	62	0.398058252427	0.203883495146	-
SRR671843	3941723	A	-1C	72.0	70	0.972222222222	35.4524	15	55	0.214285714286	0.571428571429	-
SRR671843	3987370	C	-1G	96.0	90	0.9375	41.5	36	54	0.4	0.2	-
SRR671843	4095001	C	-1G	93.0	90	0.967741935484	41.5102	43	47	0.477777777778	0.0444444444444	-
SRR671843	4124349	G	-2CC	96.0	89	0.927083333333	41.6667	51	38	0.426966292135	0.14606741573	-
SRR671843	4170964	G	+1A	94.0	81	0.86170212766	41.7158	46	35	0.432098765432	0.135802469136	-
SRR671843	4197138	C	+1T	144.0	134	0.930555555556	41.96	69	65	0.485074626866	0.0298507462687	-
SRR671843	4198611	C	-1G	126.0	110	0.873015873016	41.8281	49	61	0.445454545455	0.109090909091	-
SRR671843	4212832	G	-3ACC	98.0	94	0.959183673469	41.5644	40	54	0.425531914894	0.148936170213	-
SRR671843	4221070	A	-1C	112.0	97	0.866071428571	41.7951	48	49	0.494845360825	0.0103092783505	-
SRR671843	4231948	T	+1C	24.0	23	0.958333333333	27.8276	12	11	0.478260869565	0.0434782608696	-
SRR671843	4264381	G	+1C	127.0	121	0.952755905512	41.7986	49	72	0.404958677686	0.190082644628	-
SRR671843	4303498	T	+1G	121.0	114	0.942148760331	41.824	61	53	0.464912280702	0.0701754385965	-
SRR671843	4305063	G	+1A	114.0	104	0.912280701754	41.9496	41	63	0.394230769231	0.211538461538	-
SRR671843	4318370	C	-1G	110.0	89	0.809090909091	31.6667	37	52	0.415730337079	0.168539325843	-
SRR671843	4322039	A	-1C	122.0	113	0.926229508197	42	50	63	0.442477876106	0.115044247788	-
SRR671843	4338595	G	-1C	129.0	121	0.937984496124	41.8261	62	59	0.487603305785	0.0247933884298	-
SRR671843	4378048	A	-3TCT	98.0	84	0.857142857143	41.3861	34	50	0.404761904762	0.190476190476	-
SRR671843	4379044	C	-1G	132.0	115	0.871212121212	42	55	60	0.478260869565	0.0434782608696	-
SRR671843	4383144	C	+5CGGGG	80.0	66	0.825	35.6742	28	38	0.424242424242	0.151515151515	-
SRR671843	4400660	A	-1C	74.0	65	0.878378378378	41.875	37	28	0.430769230769	0.138461538462	-
SRR671816	28366	A	-1T	108.0	103	0.953703703704	41.8053	48	55	0.466019417476	0.0679611650485	-
SRR671816	49690	G	-2CC	119.0	110	0.924369747899	41.784	52	58	0.472727272727	0.0545454545455	-
SRR671816	68337	T	+1C	118.0	112	0.949152542373	41.7025	62	50	0.446428571429	0.107142857143	-
SRR671816	99162	T	-9CGGTGTGCG	113.0	91	0.805309734513	35.6897	54	37	0.406593406593	0.186813186813	-
SRR671816	125830	G	+1A	115.0	109	0.947826086957	41.9831	44	65	0.403669724771	0.192660550459	-
SRR671816	131174	T	+1G	129.0	120	0.93023255814	42	61	59	0.491666666667	0.0166666666667	-
SRR671816	162151	G	-1T	102.0	93	0.911764705882	42	53	40	0.430107526882	0.139784946237	-
SRR671816	194305	C	+2GG	132.0	124	0.939393939394	41.9172	60	64	0.483870967742	0.0322580645161	-
SRR671816	230576	G	+1T	93.0	86	0.924731182796	41.9796	38	48	0.441860465116	0.116279069767	-
SRR671816	234496	C	+2GT	77.0	74	0.961038961039	41.7333	38	36	0.486486486486	0.027027027027	-
SRR671816	293628	A	+1C	99.0	91	0.919191919192	41.9817	61	30	0.32967032967	0.340659340659	-
SRR671816	373282	T	-1A	95.0	90	0.947368421053	41.596	40	50	0.444444444444	0.111111111111	-
SRR671816	424320	T	+1C	120.0	114	0.95	34.8372	59	55	0.482456140351	0.0350877192982	-
SRR671816	467497	C	+1G	125.0	116	0.928	33.2846	48	68	0.413793103448	0.172413793103	-
SRR671816	467508	C	+1G	134.0	128	0.955223880597	31.029	56	72	0.4375	0.125	-
SRR671816	485810	C	-1A	103.0	99	0.961165048544	41.8286	42	57	0.424242424242	0.151515151515	-
SRR671816	507028	G	-1C	104.0	93	0.894230769231	41.9455	50	43	0.462365591398	0.0752688172043	-
SRR671816	688344	G	+1A	104.0	94	0.903846153846	41.8319	56	38	0.404255319149	0.191489361702	-
SRR671816	688792	T	+1G	107.0	99	0.92523364486	41.9646	42	57	0.424242424242	0.151515151515	-
SRR671816	830868	G	+2GC	98.0	89	0.908163265306	42	37	52	0.415730337079	0.168539325843	-
SRR671816	854252	G	-1C	112.0	101	0.901785714286	42	53	48	0.475247524752	0.049504950495	-
SRR671816	874835	C	+2CG	115.0	105	0.913043478261	41.8475	49	56	0.466666666667	0.0666666666667	-
SRR671816	916685	C	-3GGA	106.0	92	0.867924528302	41.1121	51	41	0.445652173913	0.108695652174	-
SRR671816	968426	A	+9GCCGGGTTG	100.0	52	0.52	35.1154	21	31	0.403846153846	0.192307692308	-
SRR671816	969733	G	-1C	66.0	54	0.818181818182	41.4	49	5	0.0925925925926	0.814814814815	-
SRR671816	976897	T	+1G	88.0	63	0.715909090909	41.9238	34	29	0.460317460317	0.0793650793651	-
SRR671816	987585	A	+1G	125.0	106	0.848	41.5846	49	57	0.462264150943	0.0754716981132	-
SRR671816	1010204	C	+1G	112.0	106	0.946428571429	41.9833	44	62	0.415094339623	0.169811320755	-
SRR671816	1034208	C	-3GCT	100.0	89	0.89	41.9057	43	46	0.483146067416	0.0337078651685	-
SRR671816	1090188	A	+1G	90.0	81	0.9	42	38	43	0.469135802469	0.0617283950617	-
SRR671816	1165521	T	+1A	111.0	96	0.864864864865	28.5763	44	52	0.458333333333	0.0833333333333	-
SRR671816	1168009	G	-1C	71.0	65	0.915492957746	41.5128	31	34	0.476923076923	0.0461538461538	-
SRR671816	1168715	C	+1T	103.0	95	0.922330097087	41.982	48	47	0.494736842105	0.0105263157895	-
SRR671816	1215104	A	-1T	114.0	105	0.921052631579	41.678	40	65	0.380952380952	0.238095238095	-
SRR671816	1252053	A	-1G	97.0	93	0.958762886598	41.9608	58	35	0.376344086022	0.247311827957	-
SRR671816	1273250	G	+1A	99.0	94	0.949494949495	42	52	42	0.446808510638	0.106382978723	-
SRR671816	1313337	A	+1G	37.0	25	0.675675675676	41.9811	17	8	0.32	0.36	-
SRR671816	1365837	C	+2GG	104.0	90	0.865384615385	41.7788	38	52	0.422222222222	0.155555555556	-
SRR671816	1368322	C	+1G	112.0	110	0.982142857143	42	54	56	0.490909090909	0.0181818181818	-
SRR671816	1406760	T	+1G	77.0	72	0.935064935065	41.6	21	51	0.291666666667	0.416666666667	-
SRR671816	1413129	C	-1G	79.0	66	0.835443037975	41.9506	32	34	0.484848484848	0.030303030303	-
SRR671816	1418863	C	+8GGGAGCCA	128.0	87	0.6796875	36.6691	40	47	0.459770114943	0.0804597701149	-
SRR671816	1625332	C	+3GGT	109.0	82	0.752293577982	41.2231	41	41	0.5	0.0	-
SRR671816	1696671	C	-1A	109.0	95	0.871559633028	41.6452	54	41	0.431578947368	0.136842105263	-
SRR671816	1753519	G	+1C	96.0	85	0.885416666667	41.4623	39	46	0.458823529412	0.0823529411765	-
SRR671816	1756358	C	-1G	125.0	118	0.944	41.9847	69	49	0.415254237288	0.169491525424	-
SRR671816	1894300	G	+10GTCTTGCCGC	101.0	75	0.742574257426	28.3554	42	33	0.44	0.12	-
SRR671816	1955760	C	-3GAA	108.0	100	0.925925925926	35.0775	53	47	0.47	0.06	-
SRR671816	2009290	G	-1C	127.0	115	0.905511811024	41.8346	45	70	0.391304347826	0.217391304348	-
SRR671816	2094911	A	-6CAGCGT	105.0	85	0.809523809524	38.5364	43	42	0.494117647059	0.0117647058824	-
SRR671816	2109523	C	+1G	84.0	79	0.940476190476	41.5393	43	36	0.455696202532	0.0886075949367	-
SRR671816	2137521	A	+10CTCCGATCAC	98.0	81	0.826530612245	27.2269	38	43	0.469135802469	0.0617283950617	-
SRR671816	2161343	G	+1T	118.0	111	0.940677966102	42	48	63	0.432432432432	0.135135135135	-
SRR671816	2207591	T	+1C	106.0	104	0.981132075472	41.9835	66	38	0.365384615385	0.269230769231	-
SRR671816	2241031	A	-1G	106.0	98	0.924528301887	42	52	46	0.469387755102	0.0612244897959	-
SRR671816	2273733	T	-1C	95.0	92	0.968421052632	41.9808	52	40	0.434782608696	0.130434782609	-
SRR671816	2289207	T	+1C	103.0	97	0.941747572816	41.7928	52	45	0.463917525773	0.0721649484536	-
SRR671816	2342649	A	+11GGCGTACACAC	82.0	72	0.878048780488	26.5052	38	34	0.472222222222	0.0555555555556	-
SRR671816	2357268	T	-3GCC	48.0	36	0.75	41.4912	12	24	0.333333333333	0.333333333333	-
SRR671816	2358029	T	+1G	101.0	98	0.970297029703	42	58	40	0.408163265306	0.183673469388	-
SRR671816	2368564	T	-1A	104.0	95	0.913461538462	41.9649	50	45	0.473684210526	0.0526315789474	-
SRR671816	2381572	A	-1C	101.0	95	0.940594059406	41.6296	52	43	0.452631578947	0.0947368421053	-
SRR671816	2406842	A	-1C	139.0	128	0.920863309353	42	59	69	0.4609375	0.078125	-
SRR671816	2421975	G	+4GGAA	100.0	99	0.99	41.368	44	55	0.444444444444	0.111111111111	-
SRR671816	2523205	G	+3CGC	95.0	88	0.926315789474	41.4455	43	45	0.488636363636	0.0227272727273	-
SRR671816	2525722	C	-1G	107.0	98	0.915887850467	41.9817	48	50	0.489795918367	0.0204081632653	-
SRR671816	2534562	G	-2GA	70.0	61	0.871428571429	41.2466	22	39	0.360655737705	0.27868852459	-
SRR671816	2564368	G	+1C	104.0	91	0.875	42	43	48	0.472527472527	0.0549450549451	-
SRR671816	2566766	C	+1G	126.0	117	0.928571428571	41.6618	50	67	0.42735042735	0.145299145299	-
SRR671816	2614909	G	-1C	123.0	114	0.926829268293	41.969	58	56	0.491228070175	0.0175438596491	-
SRR671816	2632341	C	+1A	118.0	113	0.957627118644	41.6875	47	66	0.41592920354	0.16814159292	-
SRR671816	2703902	C	+1G	113.0	106	0.938053097345	41.6583	59	47	0.443396226415	0.11320754717	-
SRR671816	2734481	T	-1A	102.0	93	0.911764705882	42	47	46	0.494623655914	0.010752688172	-
SRR671816	2796363	A	-1C	92.0	86	0.934782608696	41.9787	59	27	0.313953488372	0.372093023256	-
SRR671816	2867880	T	-1A	97.0	93	0.958762886598	41.6364	41	52	0.440860215054	0.118279569892	-
SRR671816	2881597	A	-1G	123.0	114	0.926829268293	42	52	62	0.456140350877	0.0877192982456	-
SRR671816	3131469	T	+9TGTCGGCGA	99.0	69	0.69696969697	34.2735	27	42	0.391304347826	0.217391304348	-
SRR671816	3156201	C	+1G	123.0	111	0.90243902439	23.7407	54	57	0.486486486486	0.027027027027	-
SRR671816	3174692	A	-1C	116.0	105	0.905172413793	41.7302	41	64	0.390476190476	0.219047619048	-
SRR671816	3190145	T	-1C	79.0	73	0.924050632911	42	22	51	0.301369863014	0.397260273973	-
SRR671816	3194241	C	+1G	96.0	91	0.947916666667	38.1727	38	53	0.417582417582	0.164835164835	-
SRR671816	3215622	C	-1G	82.0	75	0.914634146341	41.931	38	37	0.493333333333	0.0133333333333	-
SRR671816	3238119	C	-3GTG	118.0	113	0.957627118644	41.7667	55	58	0.486725663717	0.0265486725664	-
SRR671816	3296371	G	+7CCGCGGC	125.0	81	0.648	39.0147	32	49	0.395061728395	0.20987654321	-
SRR671816	3331361	A	-2CG	66.0	59	0.893939393939	41.9412	39	20	0.338983050847	0.322033898305	-
SRR671816	3473996	G	+1A	115.0	109	0.947826086957	41.9832	43	66	0.394495412844	0.211009174312	-
SRR671816	3580636	C	-1T	119.0	114	0.957983193277	42	52	62	0.456140350877	0.0877192982456	-
SRR671816	3590686	G	+1C	78.0	70	0.897435897436	41.7882	45	25	0.357142857143	0.285714285714	-
SRR671816	3610391	A	+1C	90.0	86	0.955555555556	41.6327	41	45	0.476744186047	0.046511627907	-
SRR671816	3738416	T	-1G	55.0	53	0.963636363636	41.9649	37	16	0.301886792453	0.396226415094	-
SRR671816	3744661	C	-1G	86.0	84	0.976744186047	42	37	47	0.440476190476	0.119047619048	-
SRR671816	3761016	G	-1C	112.0	97	0.866071428571	40.843	47	50	0.484536082474	0.0309278350515	-
SRR671816	3794867	C	+2CA	56.0	53	0.946428571429	40.3178	6	47	0.11320754717	0.77358490566	-
SRR671816	3842463	T	-1A	106.0	102	0.962264150943	41.713	62	40	0.392156862745	0.21568627451	-
SRR671816	3843407	C	-1G	111.0	102	0.918918918919	33.8957	55	47	0.460784313725	0.078431372549	-
SRR671816	3862472	G	-1A	102.0	93	0.911764705882	41.9811	24	69	0.258064516129	0.483870967742	-
SRR671816	3874722	A	-1T	68.0	66	0.970588235294	41.7568	19	47	0.287878787879	0.424242424242	-
SRR671816	3902318	A	+1T	95.0	92	0.968421052632	41.6731	40	52	0.434782608696	0.130434782609	-
SRR671816	3941723	A	-1C	82.0	75	0.914634146341	37.5698	27	48	0.36	0.28	-
SRR671816	3944465	C	-1G	36.0	32	0.888888888889	41.1842	11	21	0.34375	0.3125	-
SRR671816	3987370	C	-1G	131.0	127	0.969465648855	42	56	71	0.44094488189	0.11811023622	-
SRR671816	4095001	C	-1G	121.0	112	0.925619834711	41.9375	55	57	0.491071428571	0.0178571428571	-
SRR671816	4124349	G	-2CC	95.0	88	0.926315789474	41.9792	57	31	0.352272727273	0.295454545455	-
SRR671816	4170964	G	+1A	130.0	117	0.9	42	60	57	0.487179487179	0.025641025641	-
SRR671816	4197138	C	+1T	117.0	109	0.931623931624	41.7886	63	46	0.422018348624	0.155963302752	-
SRR671816	4198611	C	-1G	132.0	123	0.931818181818	41.8603	63	60	0.487804878049	0.0243902439024	-
SRR671816	4212832	G	-3ACC	102.0	95	0.93137254902	41.4545	48	47	0.494736842105	0.0105263157895	-
SRR671816	4221070	A	-1C	134.0	131	0.977611940299	42	76	55	0.419847328244	0.160305343511	-
SRR671816	4231948	T	+1C	29.0	26	0.896551724138	30.4545	13	13	0.5	0.0	-
SRR671816	4264381	G	+1C	101.0	94	0.930693069307	41.9266	47	47	0.5	0.0	-
SRR671816	4303498	T	+1G	109.0	105	0.963302752294	41.8361	61	44	0.419047619048	0.161904761905	-
SRR671816	4305063	G	+1A	97.0	91	0.938144329897	41.9806	49	42	0.461538461538	0.0769230769231	-
SRR671816	4322039	A	-1C	112.0	106	0.946428571429	41.9153	41	65	0.38679245283	0.22641509434	-
SRR671816	4323354	C	-1G	111.0	96	0.864864864865	41.8421	40	56	0.416666666667	0.166666666667	-
SRR671816	4338595	G	-1C	120.0	116	0.966666666667	41.9542	52	64	0.448275862069	0.103448275862	-
SRR671816	4379044	C	-1G	111.0	100	0.900900900901	41.8435	40	60	0.4	0.2	-
SRR671816	4383144	C	+5CGGGG	102.0	85	0.833333333333	40.3717	34	51	0.4	0.2	-
SRR671816	4400660	A	-1C	83.0	77	0.927710843373	41.9775	31	46	0.402597402597	0.194805194805	-
SRR671813	49690	G	-2CC	109.0	106	0.97247706422	41.4661	56	50	0.471698113208	0.0566037735849	-
SRR671813	68337	T	+1C	133.0	126	0.947368421053	41.5245	59	67	0.468253968254	0.0634920634921	-
SRR671813	99162	T	-9CGGTGTGCG	93.0	66	0.709677419355	36.9072	41	25	0.378787878788	0.242424242424	-
SRR671813	125830	G	+1A	104.0	97	0.932692307692	41.9478	44	53	0.453608247423	0.0927835051546	-
SRR671813	131174	T	+1G	102.0	95	0.93137254902	40.708	50	45	0.473684210526	0.0526315789474	-
SRR671813	148647	A	-1G	115.0	110	0.95652173913	41.5667	67	43	0.390909090909	0.218181818182	-
SRR671813	162151	G	-1T	112.0	105	0.9375	41.5122	52	53	0.495238095238	0.00952380952381	-
SRR671813	177202	T	+1G	91.0	87	0.956043956044	42	48	39	0.448275862069	0.103448275862	-
SRR671813	194305	C	+2GG	125.0	119	0.952	41.7857	50	69	0.420168067227	0.159663865546	-
SRR671813	230576	G	+1T	88.0	80	0.909090909091	41.5579	42	38	0.475	0.05	-
SRR671813	234496	C	+2GT	93.0	90	0.967741935484	40.3305	50	40	0.444444444444	0.111111111111	-
SRR671813	293628	A	+1C	91.0	81	0.89010989011	41.9818	44	37	0.456790123457	0.0864197530864	-
SRR671813	340617	T	+3GCG	84.0	44	0.52380952381	40.7447	20	24	0.454545454545	0.0909090909091	-
SRR671813	373282	T	-1A	86.0	79	0.918604651163	41.1758	32	47	0.405063291139	0.189873417722	-
SRR671813	424320	T	+1C	138.0	128	0.927536231884	35.1007	73	55	0.4296875	0.140625	-
SRR671813	467497	C	+1G	101.0	91	0.90099009901	35.3077	34	57	0.373626373626	0.252747252747	-
SRR671813	467508	C	+1G	98.0	95	0.969387755102	32.2136	36	59	0.378947368421	0.242105263158	-
SRR671813	485810	C	-1A	121.0	116	0.95867768595	42	54	62	0.465517241379	0.0689655172414	-
SRR671813	507028	G	-1C	105.0	96	0.914285714286	41.8053	41	55	0.427083333333	0.145833333333	-
SRR671813	576662	G	+1C	127.0	121	0.952755905512	41.6809	63	58	0.479338842975	0.0413223140496	-
SRR671813	688219	G	-9CAAGGTCGC	84.0	61	0.72619047619	38.3958	38	23	0.377049180328	0.245901639344	-
SRR671813	688792	T	+1G	109.0	98	0.899082568807	41.6525	42	56	0.428571428571	0.142857142857	-
SRR671813	714158	G	-1T	88.0	84	0.954545454545	41.9785	42	42	0.5	0.0	-
SRR671813	761454	G	+3AGC	93.0	87	0.935483870968	41.5644	44	43	0.494252873563	0.0114942528736	-
SRR671813	771757	A	-7CCGCGAT	90.0	80	0.888888888889	36.4571	53	27	0.3375	0.325	-
SRR671813	809840	G	+1C	116.0	99	0.853448275862	41.371	43	56	0.434343434343	0.131313131313	-
SRR671813	830868	G	+2GC	102.0	82	0.803921568627	41.9817	37	45	0.451219512195	0.0975609756098	-
SRR671813	847004	G	-3ATC	79.0	78	0.987341772152	40.3295	44	34	0.435897435897	0.128205128205	-
SRR671813	854252	G	-2CC	86.0	62	0.720930232558	40.8866	30	32	0.483870967742	0.0322580645161	-
SRR671813	874835	C	+2CG	120.0	108	0.9	41.9231	61	47	0.435185185185	0.12962962963	-
SRR671813	916685	C	-3GGA	98.0	79	0.80612244898	40.2909	47	32	0.405063291139	0.189873417722	-
SRR671813	931443	C	-1G	108.0	103	0.953703703704	41.8103	43	60	0.417475728155	0.165048543689	-
SRR671813	968965	G	-3CGC	78.0	46	0.589743589744	40.9773	19	27	0.413043478261	0.173913043478	-
SRR671813	987585	A	+1G	106.0	94	0.88679245283	41.8036	46	48	0.489361702128	0.0212765957447	-
SRR671813	1010204	C	+1G	115.0	108	0.939130434783	41.7049	50	58	0.462962962963	0.0740740740741	-
SRR671813	1029386	G	+3CGC	114.0	98	0.859649122807	41.952	41	57	0.418367346939	0.163265306122	-
SRR671813	1034208	C	-3GCT	105.0	89	0.847619047619	41.2435	47	42	0.47191011236	0.0561797752809	-
SRR671813	1090188	A	+1G	111.0	104	0.936936936937	41.807	55	49	0.471153846154	0.0576923076923	-
SRR671813	1168715	C	+1T	102.0	94	0.921568627451	41.4615	46	48	0.489361702128	0.0212765957447	-
SRR671813	1215104	A	-1T	104.0	101	0.971153846154	41.982	53	48	0.475247524752	0.049504950495	-
SRR671813	1252053	A	-1G	83.0	79	0.951807228916	41.4607	37	42	0.46835443038	0.0632911392405	-
SRR671813	1273250	G	+1A	103.0	94	0.912621359223	41.9825	46	48	0.489361702128	0.0212765957447	-
SRR671813	1313337	A	+1G	31.0	22	0.709677419355	41.5888	19	3	0.136363636364	0.727272727273	-
SRR671813	1338794	T	-3CGG	87.0	72	0.827586206897	41.663	26	46	0.361111111111	0.277777777778	-
SRR671813	1365837	C	+2GG	88.0	85	0.965909090909	41.5876	40	45	0.470588235294	0.0588235294118	-
SRR671813	1368322	C	+1G	107.0	103	0.96261682243	41.6348	62	41	0.398058252427	0.203883495146	-
SRR671813	1625332	C	+3GGT	94.0	69	0.734042553191	41.4571	40	29	0.420289855072	0.159420289855	-
SRR671813	1636172	T	+3CCG	23.0	22	0.95652173913	32.4255	15	7	0.318181818182	0.363636363636	-
SRR671813	1696671	C	-1A	131.0	121	0.923664122137	42	59	62	0.487603305785	0.0247933884298	-
SRR671813	1720363	G	-1T	108.0	99	0.916666666667	42	46	53	0.464646464646	0.0707070707071	-
SRR671813	1753519	G	+1C	111.0	97	0.873873873874	41.9831	57	40	0.412371134021	0.175257731959	-
SRR671813	1756358	C	-1G	122.0	116	0.950819672131	41.9697	61	55	0.474137931034	0.051724137931	-
SRR671813	1852176	C	-1T	106.0	95	0.896226415094	41.8319	43	52	0.452631578947	0.0947368421053	-
SRR671813	1894300	G	+10GTCTTGCCGC	111.0	92	0.828828828829	26.0156	44	48	0.478260869565	0.0434782608696	-
SRR671813	1955760	C	-3GAA	98.0	92	0.938775510204	36.578	45	47	0.489130434783	0.0217391304348	-
SRR671813	2049772	A	+2CC	110.0	101	0.918181818182	41.568	54	47	0.465346534653	0.0693069306931	-
SRR671813	2094911	A	-6CAGCGT	110.0	83	0.754545454545	39.7545	46	37	0.44578313253	0.10843373494	-
SRR671813	2109523	C	+1G	90.0	82	0.911111111111	41.9796	44	38	0.463414634146	0.0731707317073	-
SRR671813	2133468	T	+15TCGCATGCCGTCACC	81.0	43	0.530864197531	28.1923	28	15	0.348837209302	0.302325581395	-
SRR671813	2137521	A	+10CTCCGATCAC	106.0	91	0.858490566038	26.3802	38	53	0.417582417582	0.164835164835	-
SRR671813	2153725	C	-14TCATCCCCGTCTCG	95.0	51	0.536842105263	29.875	20	31	0.392156862745	0.21568627451	-
SRR671813	2161343	G	+1T	129.0	119	0.922480620155	41.7986	63	56	0.470588235294	0.0588235294118	-
SRR671813	2207591	T	+1C	108.0	107	0.990740740741	41.7188	51	56	0.476635514019	0.0467289719626	-
SRR671813	2238262	C	+10GGCGTGTAGT	87.0	65	0.747126436782	27.8654	27	38	0.415384615385	0.169230769231	-
SRR671813	2241031	A	-1G	98.0	89	0.908163265306	42	41	48	0.460674157303	0.0786516853933	-
SRR671813	2273733	T	-1C	95.0	92	0.968421052632	41.9813	60	32	0.347826086957	0.304347826087	-
SRR671813	2342649	A	+11GGCGTACACAC	97.0	69	0.711340206186	25.8108	39	30	0.434782608696	0.130434782609	-
SRR671813	2342650	G	-1A	33.0	20	0.606060606061	25.6636	12	8	0.4	0.2	-
SRR671813	2357268	T	-3GCC	54.0	42	0.777777777778	40.3485	20	22	0.47619047619	0.047619047619	-
SRR671813	2358029	T	+1G	118.0	109	0.923728813559	41.8268	64	45	0.412844036697	0.174311926606	-
SRR671813	2368564	T	-1A	85.0	81	0.952941176471	41.9556	48	33	0.407407407407	0.185185185185	-
SRR671813	2381572	A	-1C	137.0	123	0.897810218978	41.7379	64	59	0.479674796748	0.0406504065041	-
SRR671813	2421975	G	+4GGAA	100.0	96	0.96	40.1795	42	54	0.4375	0.125	-
SRR671813	2523205	G	+3CGC	109.0	98	0.899082568807	41.7311	34	64	0.34693877551	0.30612244898	-
SRR671813	2525722	C	-1G	122.0	115	0.94262295082	41.552	67	48	0.417391304348	0.165217391304	-
SRR671813	2534562	G	-2GA	112.0	101	0.901785714286	41.6271	33	68	0.326732673267	0.346534653465	-
SRR671813	2536625	C	+1G	89.0	73	0.820224719101	42	32	41	0.438356164384	0.123287671233	-
SRR671813	2564368	G	+1C	122.0	110	0.901639344262	41.5725	63	47	0.427272727273	0.145454545455	-
SRR671813	2566766	C	+1G	125.0	110	0.88	41.7612	42	68	0.381818181818	0.236363636364	-
SRR671813	2614909	G	-1C	118.0	108	0.915254237288	42	45	63	0.416666666667	0.166666666667	-
SRR671813	2632341	C	+1A	119.0	113	0.949579831933	42	57	56	0.495575221239	0.00884955752212	-
SRR671813	2734481	T	-1A	107.0	101	0.943925233645	41.9652	49	52	0.485148514851	0.029702970297	-
SRR671813	2867880	T	-1A	117.0	115	0.982905982906	41.2397	59	56	0.486956521739	0.0260869565217	-
SRR671813	2881597	A	-1G	125.0	112	0.896	41.5476	49	63	0.4375	0.125	-
SRR671813	3015054	G	-1C	111.0	105	0.945945945946	41.2605	56	49	0.466666666667	0.0666666666667	-
SRR671813	3059811	C	-1T	86.0	49	0.56976744186	38.375	26	23	0.469387755102	0.0612244897959	-
SRR671813	3131469	T	+9TGTCGGCGA	119.0	82	0.689075630252	34.9489	46	36	0.439024390244	0.121951219512	-
SRR671813	3156201	C	+1G	113.0	104	0.920353982301	39.6512	40	64	0.384615384615	0.230769230769	-
SRR671813	3190145	T	-1C	96.0	88	0.916666666667	41.9802	27	61	0.306818181818	0.386363636364	-
SRR671813	3215622	C	-1G	81.0	76	0.938271604938	41.9348	45	31	0.407894736842	0.184210526316	-
SRR671813	3238119	C	-3GTG	99.0	91	0.919191919192	41.6415	53	38	0.417582417582	0.164835164835	-
SRR671813	3296371	G	+7CCGCGGC	124.0	74	0.596774193548	38.9786	36	38	0.486486486486	0.027027027027	-
SRR671813	3331361	A	-2CG	77.0	68	0.883116883117	41.6375	42	26	0.382352941176	0.235294117647	-
SRR671813	3380439	G	+1C	40.0	37	0.925	32.0217	35	2	0.0540540540541	0.891891891892	-
SRR671813	3415180	A	-14CACCTAGGGGGTGG	88.0	49	0.556818181818	29	21	28	0.428571428571	0.142857142857	-
SRR671813	3473996	G	+1A	103.0	98	0.95145631068	41.687	47	51	0.479591836735	0.0408163265306	-
SRR671813	3580636	C	-1T	128.0	116	0.90625	41.8444	65	51	0.439655172414	0.120689655172	-
SRR671813	3590686	G	+1C	76.0	72	0.947368421053	41.9767	41	31	0.430555555556	0.138888888889	-
SRR671813	3610391	A	+1C	99.0	89	0.89898989899	41.4019	42	47	0.47191011236	0.0561797752809	-
SRR671813	3738416	T	-1G	47.0	47	1.0	41.9592	32	15	0.31914893617	0.36170212766	-
SRR671813	3761016	G	-1C	110.0	99	0.9	41.3504	50	49	0.494949494949	0.010101010101	-
SRR671813	3779671	C	+9GGCAACGGT	64.0	34	0.53125	32.7313	12	22	0.352941176471	0.294117647059	-
SRR671813	3794867	C	+2CA	82.0	78	0.951219512195	40.3504	13	65	0.166666666667	0.666666666667	-
SRR671813	3842463	T	-1A	125.0	115	0.92	41.2214	56	59	0.486956521739	0.0260869565217	-
SRR671813	3843407	C	-1G	101.0	82	0.811881188119	34.9722	49	33	0.40243902439	0.19512195122	-
SRR671813	3844756	G	-1C	97.0	91	0.938144329897	41.802	49	42	0.461538461538	0.0769230769231	-
SRR671813	3862472	G	-1A	70.0	64	0.914285714286	41.7273	21	43	0.328125	0.34375	-
SRR671813	3874722	A	-1T	70.0	69	0.985714285714	42	20	49	0.289855072464	0.420289855072	-
SRR671813	3941723	A	-1C	95.0	80	0.842105263158	34.8367	22	58	0.275	0.45	-
SRR671813	3944465	C	-1G	35.0	30	0.857142857143	41.4286	9	21	0.3	0.4	-
SRR671813	3987370	C	-1G	87.0	81	0.931034482759	41.1398	34	47	0.41975308642	0.16049382716	-
SRR671813	4095001	C	-1G	105.0	95	0.904761904762	41.3017	49	46	0.484210526316	0.0315789473684	-
SRR671813	4099435	G	+1C	103.0	82	0.796116504854	41.6481	37	45	0.451219512195	0.0975609756098	-
SRR671813	4124349	G	-2CC	107.0	102	0.953271028037	41.3852	52	50	0.490196078431	0.0196078431373	-
SRR671813	4170964	G	+1A	105.0	96	0.914285714286	41.6545	51	45	0.46875	0.0625	-
SRR671813	4197138	C	+1T	93.0	86	0.924731182796	41.5876	45	41	0.476744186047	0.046511627907	-
SRR671813	4198611	C	-1G	116.0	107	0.922413793103	41.1463	50	57	0.467289719626	0.0654205607477	-
SRR671813	4212832	G	-3ACC	113.0	109	0.964601769912	41.4167	54	55	0.495412844037	0.00917431192661	-
SRR671813	4264381	G	+1C	120.0	113	0.941666666667	41.6984	66	47	0.41592920354	0.16814159292	-
SRR671813	4305063	G	+1A	112.0	103	0.919642857143	41.7236	47	56	0.456310679612	0.0873786407767	-
SRR671813	4322039	A	-1C	104.0	100	0.961538461538	41.6195	50	50	0.5	0.0	-
SRR671813	4338593	G	-1A	115.0	107	0.930434782609	41.595	51	56	0.476635514019	0.0467289719626	-
SRR671813	4346700	C	+3TGA	107.0	88	0.822429906542	41.9524	41	47	0.465909090909	0.0681818181818	-
SRR671813	4379044	C	-1G	115.0	105	0.913043478261	42	56	49	0.466666666667	0.0666666666667	-
SRR671813	4383144	C	+5CGGGG	78.0	67	0.858974358974	39.7753	32	35	0.477611940299	0.044776119403	-
SRR671813	4400660	A	-1C	99.0	91	0.919191919192	41.8	38	53	0.417582417582	0.164835164835	-
SRR671805	28366	A	-1T	94.0	90	0.957446808511	41.8	48	42	0.466666666667	0.0666666666667	-
SRR671805	49690	G	-2CC	131.0	127	0.969465648855	42	71	56	0.44094488189	0.11811023622	-
SRR671805	51133	T	-8CTCCTAAC	94.0	75	0.797872340426	39	36	39	0.48	0.04	-
SRR671805	68337	T	+1C	133.0	127	0.954887218045	41.85	53	74	0.417322834646	0.165354330709	-
SRR671805	99162	T	-9CGGTGTGCG	87.0	72	0.827586206897	37	36	36	0.5	0.0	-
SRR671805	125830	G	+1A	113.0	103	0.911504424779	41.9829	51	52	0.495145631068	0.00970873786408	-
SRR671805	131174	T	+1G	118.0	108	0.915254237288	41.6875	51	57	0.472222222222	0.0555555555556	-
SRR671805	162151	G	-1T	120.0	117	0.975	42	52	65	0.444444444444	0.111111111111	-
SRR671805	194305	C	+2GG	124.0	116	0.935483870968	41.9852	55	61	0.474137931034	0.051724137931	-
SRR671805	230576	G	+1T	99.0	97	0.979797979798	41.6346	55	42	0.432989690722	0.134020618557	-
SRR671805	234496	C	+2GT	97.0	89	0.917525773196	41.9455	46	43	0.483146067416	0.0337078651685	-
SRR671805	293628	A	+1C	106.0	93	0.877358490566	41.8468	57	36	0.387096774194	0.225806451613	-
SRR671805	373282	T	-1A	92.0	85	0.923913043478	40.3131	33	52	0.388235294118	0.223529411765	-
SRR671805	424320	T	+1C	115.0	108	0.939130434783	35.4597	66	42	0.388888888889	0.222222222222	-
SRR671805	467497	C	+1G	82.0	75	0.914634146341	33.3936	36	39	0.48	0.04	-
SRR671805	467508	C	+1G	89.0	89	1.0	30.4737	45	44	0.494382022472	0.0112359550562	-
SRR671805	485810	C	-1A	155.0	150	0.967741935484	42	73	77	0.486666666667	0.0266666666667	-
SRR671805	507028	G	-1C	108.0	90	0.833333333333	41.6638	61	29	0.322222222222	0.355555555556	-
SRR671805	638315	G	+9ACGAAGCCT	27.0	16	0.592592592593	31.4516	6	10	0.375	0.25	-
SRR671805	688792	T	+1G	109.0	104	0.954128440367	42	48	56	0.461538461538	0.0769230769231	-
SRR671805	830868	G	+2GC	91.0	79	0.868131868132	41.9789	37	42	0.46835443038	0.0632911392405	-
SRR671805	854252	G	-1C	109.0	94	0.862385321101	41.9655	44	50	0.468085106383	0.063829787234	-
SRR671805	874835	C	+2CG	116.0	107	0.922413793103	41.9016	50	57	0.467289719626	0.0654205607477	-
SRR671805	916685	C	-3GGA	110.0	95	0.863636363636	41.4118	63	32	0.336842105263	0.326315789474	-
SRR671805	935438	A	+6CGGCCC	121.0	83	0.685950413223	40.1212	44	39	0.469879518072	0.0602409638554	-
SRR671805	968426	A	+9GCCGGGTTG	111.0	61	0.54954954955	35.8898	30	31	0.491803278689	0.016393442623	-
SRR671805	976897	T	+1G	55.0	40	0.727272727273	41.7049	20	20	0.5	0.0	-
SRR671805	987585	A	+1G	119.0	105	0.882352941176	41.8387	45	60	0.428571428571	0.142857142857	-
SRR671805	1010204	C	+1G	105.0	97	0.92380952381	41.9825	41	56	0.422680412371	0.154639175258	-
SRR671805	1026055	C	-9CCACGATTG	76.0	59	0.776315789474	35.9268	45	14	0.237288135593	0.525423728814	-
SRR671805	1034208	C	-3GCT	105.0	85	0.809523809524	41.4545	46	39	0.458823529412	0.0823529411765	-
SRR671805	1090188	A	+1G	113.0	104	0.920353982301	41.8167	46	58	0.442307692308	0.115384615385	-
SRR671805	1165521	T	+1A	113.0	95	0.840707964602	33.3534	53	42	0.442105263158	0.115789473684	-
SRR671805	1168009	G	-1C	101.0	94	0.930693069307	42	51	43	0.457446808511	0.0851063829787	-
SRR671805	1168715	C	+1T	102.0	96	0.941176470588	41.7196	54	42	0.4375	0.125	-
SRR671805	1215104	A	-1T	118.0	109	0.923728813559	41.8525	61	48	0.440366972477	0.119266055046	-
SRR671805	1252053	A	-1G	86.0	81	0.941860465116	41.5217	48	33	0.407407407407	0.185185185185	-
SRR671805	1273250	G	+1A	115.0	110	0.95652173913	41.7165	51	59	0.463636363636	0.0727272727273	-
SRR671805	1313337	A	+1G	35.0	26	0.742857142857	41.9286	22	4	0.153846153846	0.692307692308	-
SRR671805	1365837	C	+2GG	109.0	96	0.880733944954	41.8333	42	54	0.4375	0.125	-
SRR671805	1368322	C	+1G	116.0	108	0.931034482759	41.9832	68	40	0.37037037037	0.259259259259	-
SRR671805	1406760	T	+1G	84.0	77	0.916666666667	41.7865	32	45	0.415584415584	0.168831168831	-
SRR671805	1413129	C	-1G	96.0	84	0.875	41.92	43	41	0.488095238095	0.0238095238095	-
SRR671805	1418863	C	+8GGGAGCCA	129.0	78	0.604651162791	37.5068	41	37	0.474358974359	0.0512820512821	-
SRR671805	1529133	C	-3CGA	126.0	122	0.968253968254	41.5111	55	67	0.450819672131	0.0983606557377	-
SRR671805	1625332	C	+3GGT	106.0	75	0.707547169811	41.4522	42	33	0.44	0.12	-
SRR671805	1636172	T	+3CCG	23.0	20	0.869565217391	28.1277	13	7	0.35	0.3	-
SRR671805	1696671	C	-1A	110.0	103	0.936363636364	42	53	50	0.485436893204	0.0291262135922	-
SRR671805	1721424	C	-1G	131.0	113	0.862595419847	41.8613	66	47	0.41592920354	0.16814159292	-
SRR671805	1753519	G	+1C	106.0	91	0.858490566038	41.9818	57	34	0.373626373626	0.252747252747	-
SRR671805	1756358	C	-1G	123.0	118	0.959349593496	41.8626	55	63	0.466101694915	0.0677966101695	-
SRR671805	1894300	G	+10GTCTTGCCGC	121.0	91	0.752066115702	27.8054	47	44	0.483516483516	0.032967032967	-
SRR671805	1925674	T	-1G	95.0	82	0.863157894737	41.9808	38	44	0.463414634146	0.0731707317073	-
SRR671805	1955760	C	-3GAA	89.0	87	0.977528089888	34.1759	41	46	0.471264367816	0.0574712643678	-
SRR671805	1955913	C	+2TT	24.0	16	0.666666666667	31.6154	9	7	0.4375	0.125	-
SRR671805	2009290	G	-1C	106.0	96	0.905660377358	41.8393	35	61	0.364583333333	0.270833333333	-
SRR671805	2094911	A	-6CAGCGT	110.0	83	0.754545454545	38.8947	50	33	0.397590361446	0.204819277108	-
SRR671805	2109523	C	+1G	79.0	77	0.974683544304	41.9753	35	42	0.454545454545	0.0909090909091	-
SRR671805	2137521	A	+10CTCCGATCAC	99.0	78	0.787878787879	28.1463	35	43	0.448717948718	0.102564102564	-
SRR671805	2161343	G	+1T	111.0	101	0.90990990991	41.5254	48	53	0.475247524752	0.049504950495	-
SRR671805	2207591	T	+1C	126.0	125	0.992063492063	41.8521	75	50	0.4	0.2	-
SRR671805	2222348	C	+1T	143.0	132	0.923076923077	41.8571	78	54	0.409090909091	0.181818181818	-
SRR671805	2241031	A	-1G	101.0	98	0.970297029703	41.7981	43	55	0.438775510204	0.122448979592	-
SRR671805	2273733	T	-1C	92.0	88	0.95652173913	41.9388	57	31	0.352272727273	0.295454545455	-
SRR671805	2313208	T	-3GTG	109.0	89	0.816513761468	41.7623	46	43	0.483146067416	0.0337078651685	-
SRR671805	2342649	A	+11GGCGTACACAC	103.0	72	0.699029126214	26.8083	34	38	0.472222222222	0.0555555555556	-
SRR671805	2342650	G	-1A	31.0	16	0.516129032258	26.1478	2	14	0.125	0.75	-
SRR671805	2357268	T	-3GCC	59.0	48	0.813559322034	41.5455	27	21	0.4375	0.125	-
SRR671805	2358029	T	+1G	101.0	95	0.940594059406	42	62	33	0.347368421053	0.305263157895	-
SRR671805	2361141	A	+2GG	69.0	63	0.913043478261	41.6962	33	30	0.47619047619	0.047619047619	-
SRR671805	2365413	A	+1T	32.0	21	0.65625	22.6852	8	13	0.380952380952	0.238095238095	-
SRR671805	2368564	T	-1A	114.0	108	0.947368421053	41.8305	52	56	0.481481481481	0.037037037037	-
SRR671805	2381572	A	-1C	108.0	98	0.907407407407	41.9661	54	44	0.448979591837	0.102040816327	-
SRR671805	2406842	A	-1C	119.0	112	0.941176470588	41.824	59	53	0.473214285714	0.0535714285714	-
SRR671805	2421975	G	+4GGAA	104.0	102	0.980769230769	41.3016	49	53	0.480392156863	0.0392156862745	-
SRR671805	2523205	G	+3CGC	83.0	77	0.927710843373	41.75	31	46	0.402597402597	0.194805194805	-
SRR671805	2525722	C	-1G	110.0	106	0.963636363636	41.6842	59	47	0.443396226415	0.11320754717	-
SRR671805	2534562	G	-2GA	86.0	77	0.895348837209	41.7667	24	53	0.311688311688	0.376623376623	-
SRR671805	2564368	G	+1C	95.0	83	0.873684210526	41.9804	40	43	0.481927710843	0.0361445783133	-
SRR671805	2566766	C	+1G	120.0	106	0.883333333333	41.92	51	55	0.481132075472	0.0377358490566	-
SRR671805	2604156	T	-9CAGTGCCAA	111.0	71	0.63963963964	39.0609	39	32	0.450704225352	0.0985915492958	-
SRR671805	2614909	G	-1C	116.0	109	0.939655172414	42	58	51	0.467889908257	0.0642201834862	-
SRR671805	2632341	C	+1A	123.0	113	0.918699186992	41.8605	51	62	0.451327433628	0.0973451327434	-
SRR671805	2703902	C	+1G	86.0	79	0.918604651163	41.2796	48	31	0.392405063291	0.215189873418	-
SRR671805	2712125	G	+1C	101.0	79	0.782178217822	41.9273	44	35	0.443037974684	0.113924050633	-
SRR671805	2734481	T	-1A	120.0	115	0.958333333333	41.9848	62	53	0.460869565217	0.0782608695652	-
SRR671805	2825964	C	-3GGT	111.0	106	0.954954954955	41.9316	50	56	0.471698113208	0.0566037735849	-
SRR671805	2867880	T	-1A	114.0	110	0.964912280702	41.3492	51	59	0.463636363636	0.0727272727273	-
SRR671805	2881597	A	-1G	107.0	93	0.869158878505	41.8393	51	42	0.451612903226	0.0967741935484	-
SRR671805	3021892	G	-9TTCGACGAC	85.0	52	0.611764705882	35.8571	22	30	0.423076923077	0.153846153846	-
SRR671805	3131469	T	+9TGTCGGCGA	127.0	95	0.748031496063	34.3007	42	53	0.442105263158	0.115789473684	-
SRR671805	3156201	C	+1G	116.0	109	0.939655172414	19.1789	41	68	0.376146788991	0.247706422018	-
SRR671805	3174692	A	-1C	105.0	90	0.857142857143	41.8241	41	49	0.455555555556	0.0888888888889	-
SRR671805	3190145	T	-1C	96.0	85	0.885416666667	41.8218	29	56	0.341176470588	0.317647058824	-
SRR671805	3194241	C	+1G	107.0	101	0.943925233645	36.3866	52	49	0.485148514851	0.029702970297	-
SRR671805	3215622	C	-1G	89.0	83	0.932584269663	41.4255	38	45	0.457831325301	0.0843373493976	-
SRR671805	3238119	C	-3GTG	117.0	107	0.91452991453	41.7886	62	45	0.420560747664	0.158878504673	-
SRR671805	3296371	G	+7CCGCGGC	98.0	72	0.734693877551	39.3056	37	35	0.486111111111	0.0277777777778	-
SRR671805	3331361	A	-2CG	69.0	54	0.782608695652	41.137	42	12	0.222222222222	0.555555555556	-
SRR671805	3415180	A	-14CACCTAGGGGGTGG	111.0	57	0.513513513514	29.307	26	31	0.456140350877	0.0877192982456	-
SRR671805	3430358	C	+8ATGTACAA	145.0	80	0.551724137931	39.6579	35	45	0.4375	0.125	-
SRR671805	3473996	G	+1A	119.0	110	0.924369747899	41.8197	53	57	0.481818181818	0.0363636363636	-
SRR671805	3580636	C	-1T	114.0	109	0.956140350877	41.8099	60	49	0.449541284404	0.100917431193	-
SRR671805	3590686	G	+1C	92.0	84	0.913043478261	41.9815	39	45	0.464285714286	0.0714285714286	-
SRR671805	3610391	A	+1C	96.0	94	0.979166666667	40.4495	49	45	0.478723404255	0.0425531914894	-
SRR671805	3720642	C	-1T	109.0	98	0.899082568807	42	50	48	0.489795918367	0.0204081632653	-
SRR671805	3738416	T	-1G	42.0	39	0.928571428571	41.5227	24	15	0.384615384615	0.230769230769	-
SRR671805	3761016	G	-1C	115.0	94	0.817391304348	40.9	48	46	0.489361702128	0.0212765957447	-
SRR671805	3794867	C	+2CA	67.0	66	0.985074626866	39.4485	8	58	0.121212121212	0.757575757576	-
SRR671805	3842463	T	-1A	125.0	121	0.968	42	58	63	0.479338842975	0.0413223140496	-
SRR671805	3843407	C	-1G	125.0	113	0.904	35.5703	60	53	0.469026548673	0.0619469026549	-
SRR671805	3862472	G	-1A	78.0	73	0.935897435897	41.7683	16	57	0.219178082192	0.561643835616	-
SRR671805	3874722	A	-1T	87.0	86	0.988505747126	41.3556	28	58	0.325581395349	0.348837209302	-
SRR671805	3902318	A	+1T	107.0	103	0.96261682243	41.982	43	60	0.417475728155	0.165048543689	-
SRR671805	3941723	A	-1C	78.0	66	0.846153846154	35.675	26	40	0.393939393939	0.212121212121	-
SRR671805	3944465	C	-1G	32.0	28	0.875	41.4167	8	20	0.285714285714	0.428571428571	-
SRR671805	3987370	C	-1G	118.0	110	0.932203389831	41.712	49	61	0.445454545455	0.109090909091	-
SRR671805	4095001	C	-1G	116.0	110	0.948275862069	41.5574	55	55	0.5	0.0	-
SRR671805	4124349	G	-2CC	104.0	97	0.932692307692	41.6333	49	48	0.494845360825	0.0103092783505	-
SRR671805	4170964	G	+1A	113.0	109	0.964601769912	41.8403	48	61	0.440366972477	0.119266055046	-
SRR671805	4197138	C	+1T	107.0	103	0.96261682243	41.9825	49	54	0.47572815534	0.0485436893204	-
SRR671805	4198611	C	-1G	123.0	105	0.853658536585	41.9683	45	60	0.428571428571	0.142857142857	-
SRR671805	4212832	G	-3ACC	126.0	118	0.936507936508	41.4961	51	67	0.432203389831	0.135593220339	-
SRR671805	4221070	A	-1C	150.0	141	0.94	41.859	88	53	0.375886524823	0.248226950355	-
SRR671805	4231948	T	+1C	29.0	26	0.896551724138	32.6562	15	11	0.423076923077	0.153846153846	-
SRR671805	4264381	G	+1C	109.0	101	0.926605504587	41.9831	45	56	0.445544554455	0.108910891089	-
SRR671805	4303498	T	+1G	103.0	99	0.961165048544	41.964	49	50	0.494949494949	0.010101010101	-
SRR671805	4305063	G	+1A	127.0	119	0.937007874016	41.3768	52	67	0.436974789916	0.126050420168	-
SRR671805	4322039	A	-1C	126.0	120	0.952380952381	41.4	55	65	0.458333333333	0.0833333333333	-
SRR671805	4338595	G	-1C	119.0	115	0.966386554622	41.856	55	60	0.478260869565	0.0434782608696	-
SRR671805	4369622	C	-1G	83.0	75	0.903614457831	41.9765	38	37	0.493333333333	0.0133333333333	-
SRR671805	4379044	C	-1G	125.0	119	0.952	41.9847	60	59	0.495798319328	0.00840336134454	-
SRR671805	4383144	C	+5CGGGG	80.0	67	0.8375	40.0968	32	35	0.477611940299	0.044776119403	-
SRR671805	4400660	A	-1C	66.0	59	0.893939393939	39.9753	18	41	0.305084745763	0.389830508475	-
SRR671767	30863	G	-2CA	106.0	99	0.933962264151	41.6852	49	50	0.494949494949	0.010101010101	-
SRR671767	125830	G	+1A	117.0	111	0.948717948718	41.9837	47	64	0.423423423423	0.153153153153	-
SRR671767	131174	T	+1G	140.0	124	0.885714285714	41.9863	64	60	0.483870967742	0.0322580645161	-
SRR671767	176095	G	+1C	66.0	60	0.909090909091	42	17	43	0.283333333333	0.433333333333	-
SRR671767	234496	C	+2GT	77.0	72	0.935064935065	41.7303	45	27	0.375	0.25	-
SRR671767	373282	T	-1A	109.0	98	0.899082568807	39.4775	50	48	0.489795918367	0.0204081632653	-
SRR671767	396738	G	-1C	97.0	94	0.969072164948	41.8182	51	43	0.457446808511	0.0851063829787	-
SRR671767	402041	C	-3TCG	115.0	92	0.8	40.9836	54	38	0.413043478261	0.173913043478	-
SRR671767	424320	T	+1C	109.0	102	0.935779816514	41.1626	58	44	0.43137254902	0.137254901961	-
SRR671767	467497	C	+1G	47.0	40	0.851063829787	31.1852	15	25	0.375	0.25	-
SRR671767	467508	C	+1G	48.0	42	0.875	28.2245	13	29	0.309523809524	0.380952380952	-
SRR671767	471991	C	-1G	91.0	85	0.934065934066	41.6042	22	63	0.258823529412	0.482352941176	-
SRR671767	678635	G	-1T	117.0	113	0.965811965812	42	53	60	0.469026548673	0.0619469026549	-
SRR671767	854252	G	-1C	138.0	124	0.898550724638	42	68	56	0.451612903226	0.0967741935484	-
SRR671767	874835	C	+2CG	134.0	123	0.917910447761	41.7415	63	60	0.487804878049	0.0243902439024	-
SRR671767	976897	T	-1G	109.0	95	0.871559633028	42	45	50	0.473684210526	0.0526315789474	-
SRR671767	1010204	C	+1G	80.0	71	0.8875	41.2976	38	33	0.464788732394	0.0704225352113	-
SRR671767	1165521	T	+1A	105.0	101	0.961904761905	33.75	52	49	0.485148514851	0.029702970297	-
SRR671767	1168715	C	+1T	108.0	103	0.953703703704	41.8319	48	55	0.466019417476	0.0679611650485	-
SRR671767	1277869	G	+1T	130.0	118	0.907692307692	33.5597	57	61	0.483050847458	0.0338983050847	-
SRR671767	1313337	A	+1G	37.0	19	0.513513513514	41.7071	16	3	0.157894736842	0.684210526316	-
SRR671767	1335396	C	-2CG	103.0	97	0.941747572816	41.9091	40	57	0.412371134021	0.175257731959	-
SRR671767	1365837	C	+1G	109.0	97	0.889908256881	41.9649	36	61	0.371134020619	0.257731958763	-
SRR671767	1483306	T	+1A	101.0	100	0.990099009901	41.9823	52	48	0.48	0.04	-
SRR671767	1529494	T	-12CTGATGATGGCG	119.0	76	0.638655462185	28.0472	37	39	0.486842105263	0.0263157894737	-
SRR671767	1753519	G	+1C	71.0	54	0.760563380282	42	25	29	0.462962962963	0.0740740740741	-
SRR671767	1780586	C	+1G	50.0	40	0.8	37.6038	6	34	0.15	0.7	-
SRR671767	1894300	G	+10GTCTTGCCGC	114.0	82	0.719298245614	27.3359	45	37	0.451219512195	0.0975609756098	-
SRR671767	2094911	A	-6CAGCGT	108.0	80	0.740740740741	39.6909	45	35	0.4375	0.125	-
SRR671767	2109523	C	+1G	46.0	39	0.847826086957	41.24	15	24	0.384615384615	0.230769230769	-
SRR671767	2141995	G	-4ACGA	110.0	106	0.963636363636	40.6911	53	53	0.5	0.0	-
SRR671767	2207591	T	+1C	108.0	107	0.990740740741	41.8361	58	49	0.457943925234	0.0841121495327	-
SRR671767	2339948	G	+2CC	38.0	28	0.736842105263	39.3778	19	9	0.321428571429	0.357142857143	-
SRR671767	2368564	T	-1A	101.0	95	0.940594059406	41.8252	40	55	0.421052631579	0.157894736842	-
SRR671767	2474250	G	-8ACAGATAA	68.0	60	0.882352941176	33.5797	35	25	0.416666666667	0.166666666667	-
SRR671767	2523205	G	+3CGC	65.0	54	0.830769230769	41.275	17	37	0.314814814815	0.37037037037	-
SRR671767	2525722	C	-1G	101.0	90	0.891089108911	41.9806	53	37	0.411111111111	0.177777777778	-
SRR671767	2534562	G	-2GA	66.0	59	0.893939393939	41.6522	14	45	0.237288135593	0.525423728814	-
SRR671767	2581181	G	-1A	96.0	89	0.927083333333	41.98	47	42	0.47191011236	0.0561797752809	-
SRR671767	2873093	G	+3CCA	97.0	63	0.649484536082	41.2621	52	11	0.174603174603	0.650793650794	-
SRR671767	2881597	A	-1G	112.0	106	0.946428571429	41.6975	67	39	0.367924528302	0.264150943396	-
SRR671767	2922552	T	-9GGCGCCGGC	23.0	14	0.608695652174	26.3704	10	4	0.285714285714	0.428571428571	-
SRR671767	3059811	C	-1T	51.0	49	0.960784313725	30.0758	16	33	0.326530612245	0.34693877551	-
SRR671767	3059829	G	+1A	51.0	46	0.901960784314	29.0303	26	20	0.434782608696	0.130434782609	-
SRR671767	3119810	G	-2AC	21.0	11	0.52380952381	29.8636	4	7	0.363636363636	0.272727272727	-
SRR671767	3131469	T	+9TGTCGGCGA	55.0	33	0.6	30.6721	8	25	0.242424242424	0.515151515152	-
SRR671767	3190145	T	-1C	75.0	66	0.88	41.9512	19	47	0.287878787879	0.424242424242	-
SRR671767	3312150	T	-14TCTCCCGCTCCGCA	97.0	75	0.773195876289	24.6495	33	42	0.44	0.12	-
SRR671767	3382747	T	+1G	106.0	88	0.830188679245	33.7768	57	31	0.352272727273	0.295454545455	-
SRR671767	3473996	G	+1A	119.0	115	0.966386554622	41.9845	63	52	0.452173913043	0.095652173913	-
SRR671767	3580636	C	-1T	100.0	98	0.98	42	59	39	0.397959183673	0.204081632653	-
SRR671767	3590686	G	+1C	81.0	75	0.925925925926	41.7955	54	21	0.28	0.44	-
SRR671767	3670434	T	-1G	94.0	88	0.936170212766	42	44	44	0.5	0.0	-
SRR671767	3843407	C	-1G	144.0	137	0.951388888889	38.2119	65	72	0.474452554745	0.0510948905109	-
SRR671767	3844756	G	-1C	106.0	98	0.924528301887	41.9813	50	48	0.489795918367	0.0204081632653	-
SRR671767	3862472	G	-1A	78.0	77	0.987179487179	42	12	65	0.155844155844	0.688311688312	-
SRR671767	3872411	T	-1C	90.0	87	0.966666666667	42	60	27	0.310344827586	0.379310344828	-
SRR671767	3941723	A	-1C	39.0	36	0.923076923077	37.5116	9	27	0.25	0.5	-
SRR671767	4095001	C	-1G	82.0	77	0.939024390244	41.9326	26	51	0.337662337662	0.324675324675	-
SRR671767	4198611	C	-1G	143.0	135	0.944055944056	42	59	76	0.437037037037	0.125925925926	-
SRR671767	4313722	C	+1G	142.0	124	0.87323943662	42	70	54	0.435483870968	0.129032258065	-
SRR671767	4338595	G	-1C	131.0	124	0.946564885496	41.913	57	67	0.459677419355	0.0806451612903	-
SRR671767	4383144	C	+5CGGGG	90.0	78	0.866666666667	38.7629	33	45	0.423076923077	0.153846153846	-
SRR671767	4400660	A	-1C	61.0	59	0.967213114754	41.9091	28	31	0.474576271186	0.0508474576271	-
SRR671770	28366	A	-1T	110.0	103	0.936363636364	42	53	50	0.485436893204	0.0291262135922	-
SRR671770	31620	C	-1G	125.0	119	0.952	41.8527	62	57	0.478991596639	0.0420168067227	-
SRR671770	49690	G	-2CC	123.0	119	0.967479674797	41.6279	62	57	0.478991596639	0.0420168067227	-
SRR671770	68337	T	+1C	115.0	110	0.95652173913	41.9837	46	64	0.418181818182	0.163636363636	-
SRR671770	99162	T	-9CGGTGTGCG	112.0	81	0.723214285714	29.875	35	46	0.432098765432	0.135802469136	-
SRR671770	125830	G	+1A	120.0	113	0.941666666667	41.848	53	60	0.469026548673	0.0619469026549	-
SRR671770	131174	T	+1G	134.0	125	0.932835820896	41.9855	69	56	0.448	0.104	-
SRR671770	162151	G	-1T	115.0	108	0.939130434783	41.9661	50	58	0.462962962963	0.0740740740741	-
SRR671770	194305	C	+2GG	137.0	130	0.948905109489	41.62	59	71	0.453846153846	0.0923076923077	-
SRR671770	230576	G	+1T	72.0	67	0.930555555556	41.7595	34	33	0.492537313433	0.0149253731343	-
SRR671770	234496	C	+2GT	71.0	63	0.887323943662	41.6883	39	24	0.380952380952	0.238095238095	-
SRR671770	293628	A	+1C	103.0	90	0.873786407767	41.9826	62	28	0.311111111111	0.377777777778	-
SRR671770	295356	T	-1C	144.0	78	0.541666666667	42	41	37	0.474358974359	0.0512820512821	-
SRR671770	373282	T	-1A	78.0	76	0.974358974359	41.7722	34	42	0.447368421053	0.105263157895	-
SRR671770	424320	T	+1C	113.0	108	0.955752212389	34.275	63	45	0.416666666667	0.166666666667	-
SRR671770	467497	C	+1G	61.0	53	0.868852459016	35.1587	23	30	0.433962264151	0.132075471698	-
SRR671770	467508	C	+1G	62.0	56	0.903225806452	30.5211	25	31	0.446428571429	0.107142857143	-
SRR671770	485810	C	-1A	194.0	188	0.969072164948	42	94	94	0.5	0.0	-
SRR671770	507028	G	-1C	88.0	73	0.829545454545	41.9785	31	42	0.424657534247	0.150684931507	-
SRR671770	688792	T	+1G	85.0	77	0.905882352941	41.9792	35	42	0.454545454545	0.0909090909091	-
SRR671770	809840	G	+1C	95.0	86	0.905263157895	41.9604	53	33	0.383720930233	0.232558139535	-
SRR671770	830868	G	+2GC	98.0	81	0.826530612245	41.7714	37	44	0.456790123457	0.0864197530864	-
SRR671770	874835	C	+2CG	144.0	138	0.958333333333	41.8378	76	62	0.449275362319	0.101449275362	-
SRR671770	916685	C	-3GGA	64.0	57	0.890625	41.1053	31	26	0.456140350877	0.0877192982456	-
SRR671770	1010204	C	+1G	82.0	78	0.951219512195	41.9529	45	33	0.423076923077	0.153846153846	-
SRR671770	1034208	C	-3GCT	61.0	54	0.885245901639	41.7143	36	18	0.333333333333	0.333333333333	-
SRR671770	1090188	A	+1G	92.0	87	0.945652173913	41.9792	37	50	0.425287356322	0.149425287356	-
SRR671770	1165521	T	+1A	113.0	95	0.840707964602	31.3438	49	46	0.484210526316	0.0315789473684	-
SRR671770	1166370	G	+1T	128.0	113	0.8828125	41.8667	55	58	0.486725663717	0.0265486725664	-
SRR671770	1168009	G	-1C	102.0	97	0.950980392157	42	61	36	0.371134020619	0.257731958763	-
SRR671770	1168715	C	+1T	114.0	108	0.947368421053	41.9836	55	53	0.490740740741	0.0185185185185	-
SRR671770	1215104	A	-1T	98.0	94	0.959183673469	41.98	50	44	0.468085106383	0.063829787234	-
SRR671770	1252053	A	-1G	67.0	59	0.880597014925	41.971	36	23	0.389830508475	0.220338983051	-
SRR671770	1273250	G	+1A	119.0	111	0.932773109244	41.9843	63	48	0.432432432432	0.135135135135	-
SRR671770	1313337	A	+1G	31.0	22	0.709677419355	41.7872	19	3	0.136363636364	0.727272727273	-
SRR671770	1365837	C	+2GG	95.0	88	0.926315789474	41.7143	28	60	0.318181818182	0.363636363636	-
SRR671770	1368322	C	+1G	120.0	112	0.933333333333	41.9841	60	52	0.464285714286	0.0714285714286	-
SRR671770	1406760	T	+1G	70.0	68	0.971428571429	41.9481	8	60	0.117647058824	0.764705882353	-
SRR671770	1413129	C	-1G	71.0	56	0.788732394366	41.9726	37	19	0.339285714286	0.321428571429	-
SRR671770	1625332	C	+3GGT	110.0	84	0.763636363636	41.6071	41	43	0.488095238095	0.0238095238095	-
SRR671770	1692948	A	-1T	146.0	139	0.952054794521	42	56	83	0.402877697842	0.194244604317	-
SRR671770	1696671	C	-1A	125.0	116	0.928	42	61	55	0.474137931034	0.051724137931	-
SRR671770	1753519	G	+1C	95.0	83	0.873684210526	42	31	52	0.373493975904	0.253012048193	-
SRR671770	1756358	C	-1G	107.0	101	0.943925233645	41.9823	46	55	0.455445544554	0.0891089108911	-
SRR671770	1894300	G	+10GTCTTGCCGC	101.0	83	0.821782178218	26.4783	39	44	0.469879518072	0.0602409638554	-
SRR671770	1955760	C	-3GAA	86.0	81	0.941860465116	37.5625	35	46	0.432098765432	0.135802469136	-
SRR671770	2008399	G	+2GC	119.0	110	0.924369747899	41.8871	73	37	0.336363636364	0.327272727273	-
SRR671770	2009290	G	-1C	105.0	100	0.952380952381	42	40	60	0.4	0.2	-
SRR671770	2094911	A	-6CAGCGT	134.0	103	0.768656716418	39.4265	64	39	0.378640776699	0.242718446602	-
SRR671770	2109523	C	+1G	48.0	42	0.875	42	12	30	0.285714285714	0.428571428571	-
SRR671770	2137521	A	+10CTCCGATCAC	127.0	105	0.826771653543	26.1293	68	37	0.352380952381	0.295238095238	-
SRR671770	2153725	C	-14TCATCCCCGTCTCG	98.0	53	0.540816326531	30.697	28	25	0.471698113208	0.0566037735849	-
SRR671770	2161343	G	+1T	138.0	132	0.95652173913	41.6111	71	61	0.462121212121	0.0757575757576	-
SRR671770	2207591	T	+1C	99.0	94	0.949494949495	42	58	36	0.382978723404	0.234042553191	-
SRR671770	2241031	A	-1G	66.0	60	0.909090909091	42	35	25	0.416666666667	0.166666666667	-
SRR671770	2273733	T	-1C	74.0	66	0.891891891892	42	57	9	0.136363636364	0.727272727273	-
SRR671770	2342649	A	+11GGCGTACACAC	83.0	57	0.686746987952	24.4615	24	33	0.421052631579	0.157894736842	-
SRR671770	2342650	G	-1A	25.0	17	0.68	24.6522	9	8	0.470588235294	0.0588235294118	-
SRR671770	2358029	T	+1G	90.0	81	0.9	41.1515	52	29	0.358024691358	0.283950617284	-
SRR671770	2368564	T	-1A	130.0	125	0.961538461538	42	58	67	0.464	0.072	-
SRR671770	2381572	A	-1C	85.0	70	0.823529411765	42	40	30	0.428571428571	0.142857142857	-
SRR671770	2421975	G	+4GGAA	78.0	75	0.961538461538	40.6444	22	53	0.293333333333	0.413333333333	-
SRR671770	2478307	G	+2CC	92.0	71	0.771739130435	41.8036	49	22	0.30985915493	0.380281690141	-
SRR671770	2523205	G	+3CGC	55.0	48	0.872727272727	41.8889	17	31	0.354166666667	0.291666666667	-
SRR671770	2525722	C	-1G	110.0	91	0.827272727273	42	51	40	0.43956043956	0.120879120879	-
SRR671770	2534562	G	-2GA	55.0	51	0.927272727273	41.8947	14	37	0.274509803922	0.450980392157	-
SRR671770	2564368	G	+1C	109.0	99	0.908256880734	41.964	80	19	0.191919191919	0.616161616162	-
SRR671770	2566766	C	+1G	137.0	119	0.868613138686	41.6552	65	54	0.453781512605	0.0924369747899	-
SRR671770	2614909	G	-1C	136.0	128	0.941176470588	42	67	61	0.4765625	0.046875	-
SRR671770	2632341	C	+1A	157.0	151	0.96178343949	41.9877	78	73	0.483443708609	0.0331125827815	-
SRR671770	2734481	T	-1A	134.0	127	0.94776119403	41.9597	69	58	0.456692913386	0.0866141732283	-
SRR671770	2850621	T	-6GGTCAC	96.0	77	0.802083333333	34.3814	51	26	0.337662337662	0.324675324675	-
SRR671770	2867880	T	-1A	138.0	133	0.963768115942	41.8792	45	88	0.338345864662	0.323308270677	-
SRR671770	2881597	A	-1G	126.0	117	0.928571428571	42	66	51	0.435897435897	0.128205128205	-
SRR671770	2884397	G	-1C	76.0	71	0.934210526316	38.5238	43	28	0.394366197183	0.211267605634	-
SRR671770	3131469	T	+9TGTCGGCGA	67.0	40	0.597014925373	31.0395	13	27	0.325	0.35	-
SRR671770	3156201	C	+1G	66.0	64	0.969696969697	32.1806	46	18	0.28125	0.4375	-
SRR671770	3174692	A	-1C	98.0	87	0.887755102041	42	34	53	0.390804597701	0.218390804598	-
SRR671770	3190145	T	-1C	84.0	72	0.857142857143	42	20	52	0.277777777778	0.444444444444	-
SRR671770	3194241	C	+1G	96.0	84	0.875	36.8609	51	33	0.392857142857	0.214285714286	-
SRR671770	3215622	C	-1G	55.0	51	0.927272727273	41.9298	30	21	0.411764705882	0.176470588235	-
SRR671770	3238119	C	-3GTG	110.0	103	0.936363636364	41.1712	62	41	0.398058252427	0.203883495146	-
SRR671770	3296371	G	+7CCGCGGC	102.0	66	0.647058823529	36.9636	31	35	0.469696969697	0.0606060606061	-
SRR671770	3331361	A	-2CG	71.0	64	0.901408450704	41.9437	58	6	0.09375	0.8125	-
SRR671770	3415180	A	-14CACCTAGGGGGTGG	102.0	54	0.529411764706	28.2136	16	38	0.296296296296	0.407407407407	-
SRR671770	3473996	G	+1A	115.0	108	0.939130434783	41.8525	53	55	0.490740740741	0.0185185185185	-
SRR671770	3510200	G	-1A	110.0	102	0.927272727273	42	60	42	0.411764705882	0.176470588235	-
SRR671770	3580636	C	-1T	103.0	99	0.961165048544	41.9811	36	63	0.363636363636	0.272727272727	-
SRR671770	3590686	G	+1C	63.0	56	0.888888888889	42	42	14	0.25	0.5	-
SRR671770	3610391	A	+1C	86.0	81	0.941860465116	41.9545	39	42	0.481481481481	0.037037037037	-
SRR671770	3761016	G	-1C	96.0	87	0.90625	41.77	44	43	0.494252873563	0.0114942528736	-
SRR671770	3842463	T	-1A	133.0	119	0.894736842105	41.875	40	79	0.336134453782	0.327731092437	-
SRR671770	3843407	C	-1G	140.0	130	0.928571428571	35.7905	50	80	0.384615384615	0.230769230769	-
SRR671770	3862472	G	-1A	64.0	61	0.953125	41.9701	10	51	0.16393442623	0.672131147541	-
SRR671770	3873827	G	+3GCT	66.0	47	0.712121212121	41.6716	37	10	0.212765957447	0.574468085106	-
SRR671770	3874722	A	-1T	103.0	100	0.970873786408	42	41	59	0.41	0.18	-
SRR671770	3902318	A	+1T	120.0	107	0.891666666667	41.9839	40	67	0.373831775701	0.252336448598	-
SRR671770	3941723	A	-1C	59.0	57	0.966101694915	40	14	43	0.245614035088	0.508771929825	-
SRR671770	3987370	C	-1G	117.0	111	0.948717948718	41.9672	52	59	0.468468468468	0.0630630630631	-
SRR671770	4095001	C	-1G	93.0	85	0.913978494624	41.7526	38	47	0.447058823529	0.105882352941	-
SRR671770	4124349	G	-2CC	125.0	115	0.92	41.9118	58	57	0.495652173913	0.00869565217391	-
SRR671770	4153390	G	-3CTT	102.0	81	0.794117647059	41.945	36	45	0.444444444444	0.111111111111	-
SRR671770	4170964	G	+1A	96.0	90	0.9375	41.9633	48	42	0.466666666667	0.0666666666667	-
SRR671770	4197138	C	+1T	133.0	118	0.887218045113	41.8705	61	57	0.483050847458	0.0338983050847	-
SRR671770	4198611	C	-1G	138.0	127	0.920289855072	41.8723	53	74	0.417322834646	0.165354330709	-
SRR671770	4212832	G	-3ACC	136.0	131	0.963235294118	41.4388	40	91	0.30534351145	0.389312977099	-
SRR671770	4221070	A	-1C	128.0	122	0.953125	41.9847	52	70	0.426229508197	0.147540983607	-
SRR671770	4264381	G	+1C	103.0	101	0.980582524272	41.6757	54	47	0.465346534653	0.0693069306931	-
SRR671770	4303498	T	+1G	121.0	117	0.96694214876	41.9683	64	53	0.452991452991	0.0940170940171	-
SRR671770	4305063	G	+1A	104.0	99	0.951923076923	42	41	58	0.414141414141	0.171717171717	-
SRR671770	4322039	A	-1C	126.0	123	0.97619047619	41.9857	48	75	0.390243902439	0.219512195122	-
SRR671770	4364823	C	-1T	138.0	131	0.949275362319	41.7324	75	56	0.427480916031	0.145038167939	-
SRR671770	4379044	C	-1G	108.0	98	0.907407407407	41.8276	54	44	0.448979591837	0.102040816327	-
SRR671770	4383144	C	+5CGGGG	74.0	66	0.891891891892	36.2949	25	41	0.378787878788	0.242424242424	-
SRR671770	4400660	A	-1C	70.0	67	0.957142857143	42	28	39	0.417910447761	0.164179104478	-
SRR671845	28366	A	-1T	102.0	95	0.93137254902	41.7568	48	47	0.494736842105	0.0105263157895	-
SRR671845	49690	G	-2CC	106.0	100	0.943396226415	41.5614	61	39	0.39	0.22	-
SRR671845	68337	T	+1C	106.0	99	0.933962264151	41.6975	51	48	0.484848484848	0.030303030303	-
SRR671845	99162	T	-9CGGTGTGCG	100.0	61	0.61	27.8889	27	34	0.44262295082	0.114754098361	-
SRR671845	125830	G	+1A	129.0	121	0.937984496124	41.9712	60	61	0.495867768595	0.00826446280992	-
SRR671845	131174	T	+1G	111.0	98	0.882882882883	41.9115	52	46	0.469387755102	0.0612244897959	-
SRR671845	162151	G	-1T	116.0	105	0.905172413793	41.9695	52	53	0.495238095238	0.00952380952381	-
SRR671845	194305	C	+2GG	117.0	111	0.948717948718	41.5969	54	57	0.486486486486	0.027027027027	-
SRR671845	230576	G	+1T	79.0	73	0.924050632911	41.9545	33	40	0.452054794521	0.0958904109589	-
SRR671845	234496	C	+2GT	83.0	80	0.963855421687	40.5567	49	31	0.3875	0.225	-
SRR671845	293628	A	+1C	109.0	98	0.899082568807	41.95	64	34	0.34693877551	0.30612244898	-
SRR671845	373282	T	-1A	94.0	89	0.946808510638	41.6042	53	36	0.404494382022	0.191011235955	-
SRR671845	424320	T	+1C	132.0	124	0.939393939394	32.2571	72	52	0.41935483871	0.161290322581	-
SRR671845	467497	C	+1G	65.0	56	0.861538461538	31.9444	27	29	0.482142857143	0.0357142857143	-
SRR671845	467508	C	+1G	62.0	58	0.935483870968	27.5147	30	28	0.48275862069	0.0344827586207	-
SRR671845	485810	C	-1A	157.0	146	0.929936305732	42	77	69	0.472602739726	0.0547945205479	-
SRR671845	507028	G	-1C	118.0	95	0.805084745763	41.9669	55	40	0.421052631579	0.157894736842	-
SRR671845	549361	C	+1G	108.0	88	0.814814814815	41.0484	39	49	0.443181818182	0.113636363636	-
SRR671845	688792	T	+1G	92.0	87	0.945652173913	41.8812	32	55	0.367816091954	0.264367816092	-
SRR671845	730077	C	-9GCCCACGCG	89.0	53	0.595505617978	28.7071	29	24	0.452830188679	0.0943396226415	-
SRR671845	809840	G	+1C	138.0	119	0.86231884058	42	56	63	0.470588235294	0.0588235294118	-
SRR671845	830868	G	+2GC	99.0	85	0.858585858586	41.7798	31	54	0.364705882353	0.270588235294	-
SRR671845	854252	G	-2CC	121.0	97	0.801652892562	41.9677	57	40	0.412371134021	0.175257731959	-
SRR671845	868560	T	+1A	84.0	80	0.952380952381	41.7333	32	48	0.4	0.2	-
SRR671845	874835	C	+2CG	114.0	106	0.929824561404	41.7656	47	59	0.443396226415	0.11320754717	-
SRR671845	916685	C	-3GGA	79.0	67	0.848101265823	38.1386	44	23	0.34328358209	0.313432835821	-
SRR671845	987585	A	+1G	123.0	105	0.853658536585	41.9394	56	49	0.466666666667	0.0666666666667	-
SRR671845	1010204	C	+1G	86.0	76	0.883720930233	41.5556	44	32	0.421052631579	0.157894736842	-
SRR671845	1034208	C	-3GCT	74.0	66	0.891891891892	41.027	45	21	0.318181818182	0.363636363636	-
SRR671845	1090188	A	+1G	108.0	105	0.972222222222	41.9279	41	64	0.390476190476	0.219047619048	-
SRR671845	1102030	G	-1A	154.0	145	0.941558441558	41.9876	63	82	0.434482758621	0.131034482759	-
SRR671845	1190523	A	-1T	141.0	131	0.929078014184	41.9054	66	65	0.496183206107	0.00763358778626	-
SRR671845	1215104	A	-1T	120.0	109	0.908333333333	41.9524	56	53	0.48623853211	0.0275229357798	-
SRR671845	1252053	A	-1G	80.0	75	0.9375	41.8372	43	32	0.426666666667	0.146666666667	-
SRR671845	1273250	G	+1A	131.0	124	0.946564885496	41.8219	58	66	0.467741935484	0.0645161290323	-
SRR671845	1313337	A	+1G	30.0	17	0.566666666667	40.8073	11	6	0.352941176471	0.294117647059	-
SRR671845	1365837	C	+2GG	93.0	84	0.903225806452	41.8252	41	43	0.488095238095	0.0238095238095	-
SRR671845	1368322	C	+1G	89.0	83	0.932584269663	41.9368	37	46	0.44578313253	0.10843373494	-
SRR671845	1406760	T	+1G	67.0	65	0.970149253731	41.8961	16	49	0.246153846154	0.507692307692	-
SRR671845	1413129	C	-1G	85.0	77	0.905882352941	41.908	47	30	0.38961038961	0.220779220779	-
SRR671845	1625332	C	+3GGT	99.0	59	0.59595959596	41.1081	31	28	0.474576271186	0.0508474576271	-
SRR671845	1636172	T	+3CCG	21.0	16	0.761904761905	29.3947	13	3	0.1875	0.625	-
SRR671845	1696671	C	-1A	112.0	100	0.892857142857	41.824	56	44	0.44	0.12	-
SRR671845	1753519	G	+1C	95.0	82	0.863157894737	41.8772	34	48	0.414634146341	0.170731707317	-
SRR671845	1756358	C	-1G	106.0	103	0.971698113208	41.6018	41	62	0.398058252427	0.203883495146	-
SRR671845	1894300	G	+10GTCTTGCCGC	98.0	65	0.663265306122	25.9813	36	29	0.446153846154	0.107692307692	-
SRR671845	1955760	C	-3GAA	99.0	91	0.919191919192	39.1509	47	44	0.483516483516	0.032967032967	-
SRR671845	2009290	G	-1C	84.0	77	0.916666666667	41.956	30	47	0.38961038961	0.220779220779	-
SRR671845	2094911	A	-6CAGCGT	94.0	72	0.765957446809	35.7423	40	32	0.444444444444	0.111111111111	-
SRR671845	2109523	C	+1G	59.0	52	0.881355932203	41.629	14	38	0.269230769231	0.461538461538	-
SRR671845	2137521	A	+10CTCCGATCAC	103.0	82	0.796116504854	27.2791	42	40	0.487804878049	0.0243902439024	-
SRR671845	2161343	G	+1T	117.0	107	0.91452991453	41.9835	51	56	0.476635514019	0.0467289719626	-
SRR671845	2207591	T	+1C	117.0	113	0.965811965812	41.9708	57	56	0.495575221239	0.00884955752212	-
SRR671845	2241031	A	-1G	98.0	85	0.867346938776	41.5825	62	23	0.270588235294	0.458823529412	-
SRR671845	2273733	T	-1C	78.0	72	0.923076923077	41.9524	53	19	0.263888888889	0.472222222222	-
SRR671845	2338194	A	+1C	34.0	19	0.558823529412	41.8621	12	7	0.368421052632	0.263157894737	-
SRR671845	2342650	G	-1A	31.0	19	0.612903225806	21.6579	12	7	0.368421052632	0.263157894737	-
SRR671845	2358029	T	+1G	114.0	104	0.912280701754	41.9661	64	40	0.384615384615	0.230769230769	-
SRR671845	2368564	T	-1A	106.0	97	0.915094339623	41.9259	56	41	0.422680412371	0.154639175258	-
SRR671845	2381572	A	-1C	90.0	80	0.888888888889	41.9579	48	32	0.4	0.2	-
SRR671845	2421975	G	+4GGAA	72.0	71	0.986111111111	38.1887	33	38	0.464788732394	0.0704225352113	-
SRR671845	2523205	G	+3CGC	61.0	56	0.918032786885	41.0294	26	30	0.464285714286	0.0714285714286	-
SRR671845	2525722	C	-1G	91.0	83	0.912087912088	41.6531	38	45	0.457831325301	0.0843373493976	-
SRR671845	2534562	G	-2GA	67.0	64	0.955223880597	40.8767	16	48	0.25	0.5	-
SRR671845	2564368	G	+1C	81.0	69	0.851851851852	41.954	47	22	0.31884057971	0.36231884058	-
SRR671845	2566766	C	+1G	114.0	97	0.850877192982	41.6417	47	50	0.484536082474	0.0309278350515	-
SRR671845	2614909	G	-1C	127.0	115	0.905511811024	41.9692	48	67	0.417391304348	0.165217391304	-
SRR671845	2632341	C	+1A	135.0	128	0.948148148148	41.9724	63	65	0.4921875	0.015625	-
SRR671845	2734481	T	-1A	111.0	107	0.963963963964	41.9661	49	58	0.457943925234	0.0841121495327	-
SRR671845	2867880	T	-1A	120.0	118	0.983333333333	41.4656	56	62	0.474576271186	0.0508474576271	scar_indel_vapB18
SRR671845	2867954	A	-5CAACG	122.0	118	0.967213114754	38.5191	66	52	0.440677966102	0.118644067797	scar_indel_vapB18
SRR671845	2881597	A	-1G	108.0	97	0.898148148148	41.963	45	52	0.463917525773	0.0721649484536	-
SRR671845	3100151	A	+4CGAC	121.0	93	0.768595041322	41.1691	42	51	0.451612903226	0.0967741935484	-
SRR671845	3109687	C	+2TT	92.0	85	0.923913043478	41.8163	36	49	0.423529411765	0.152941176471	-
SRR671845	3131469	T	+9TGTCGGCGA	63.0	34	0.539682539683	30.8451	8	26	0.235294117647	0.529411764706	-
SRR671845	3156201	C	+1G	94.0	79	0.840425531915	27.34	47	32	0.405063291139	0.189873417722	-
SRR671845	3174692	A	-1C	89.0	83	0.932584269663	41.9417	37	46	0.44578313253	0.10843373494	-
SRR671845	3190145	T	-1C	90.0	78	0.866666666667	41.75	35	43	0.448717948718	0.102564102564	-
SRR671845	3194241	C	+1G	109.0	96	0.880733944954	36.0484	53	43	0.447916666667	0.104166666667	-
SRR671845	3215622	C	-1G	61.0	56	0.918032786885	41.0159	26	30	0.464285714286	0.0714285714286	-
SRR671845	3238119	C	-3GTG	92.0	81	0.880434782609	41.1304	52	29	0.358024691358	0.283950617284	-
SRR671845	3296371	G	+7CCGCGGC	109.0	68	0.623853211009	32.1311	33	35	0.485294117647	0.0294117647059	-
SRR671845	3331361	A	-2CG	80.0	66	0.825	41.7857	57	9	0.136363636364	0.727272727273	-
SRR671845	3473996	G	+1A	128.0	118	0.921875	41.9552	65	53	0.449152542373	0.101694915254	-
SRR671845	3580636	C	-1T	113.0	106	0.938053097345	41.9487	51	55	0.481132075472	0.0377358490566	-
SRR671845	3590686	G	+1C	92.0	82	0.891304347826	41.9208	52	30	0.365853658537	0.268292682927	-
SRR671845	3610391	A	+1C	93.0	79	0.849462365591	41.6952	34	45	0.430379746835	0.139240506329	-
SRR671845	3738416	T	-1G	33.0	29	0.878787878788	38.3784	8	21	0.275862068966	0.448275862069	-
SRR671845	3761016	G	-1C	124.0	109	0.879032258065	41.969	62	47	0.43119266055	0.137614678899	-
SRR671845	3842463	T	-1A	123.0	109	0.886178861789	40.6489	47	62	0.43119266055	0.137614678899	-
SRR671845	3843407	C	-1G	113.0	95	0.840707964602	29.084	62	33	0.347368421053	0.305263157895	-
SRR671845	3862472	G	-1A	98.0	83	0.84693877551	41.9406	15	68	0.180722891566	0.638554216867	-
SRR671845	3874722	A	-1T	101.0	97	0.960396039604	41.9608	36	61	0.371134020619	0.257731958763	-
[truncated: 544,108 more rows]
