# Supplementary material for: Reversible gene silencing through frameshift indels and frameshift scars provide adaptive plasticity for Mycobacterium tuberculosis
Source: Nat Commun. 2021 Aug 4;12:4702. doi: 10.1038/s41467-021-25055-y (PMC8339072; doi:10.1038/s41467-021-25055-y)
Supplement: Supplementary file 10 — Source Data [file 41467_2021_25055_MOESM10_ESM.xlsx]

## Sheet: Fig1a
Fig 1a.
	Deletion length					Insertion length
Gene type	-5	-4	-3	-2	-1	1	2	3	4	5
Intergenic	51	64	96	166	1131	769	164	91	54	44
NENP	214	249	657	732	4401	2485	492	364	144	101
PE PPE	23	18	159	90	634	371	79	115	16	22
Essential	1	3	34	7	32	34	6	22	0	2
Deletions > -5 (i.e. deletions that are longer than 5bp): 1966
Insertions > 5bp (i.e. insertions longer than 5bp): 669

## Sheet: Fig1b
Fig 1b
	Number of genes with indels				Total number of essential genes:			461			Fraction of genes with indels
Num Indels	Essential	PE PPE	NENP		Total number of PE PPE genes:			165		Num Indels	Essential	PE PPE	NENP
0	329	7	865		Total number of NENP genes:			3399		0	0.713666	0.0424242	0.254487
1	96	6	586							1	0.208243	0.0363636	0.172404
2	22	11	467							2	0.0477223	0.0666667	0.137393
3	8	11	394							3	0.0173536	0.0666667	0.115916
4	1	11	274							4	0.0021692	0.0666667	0.0806119
5	0	8	216							5	0	0.0484848	0.0635481
6	2	6	152							6	0.00433839	0.0363636	0.044719
7	1	9	142							7	0.0021692	0.0545455	0.041777
8	0	7	91							8	0	0.0424242	0.0267726
9	0	4	71							9	0	0.0242424	0.0208885
10	0	8	47							10	0	0.0484848	0.0138276

## Sheet: Fig1c
Fig 1c
Number of indels in each gene segment:
	Gene Segments
	1	2	3	4	5	6	7	8	9	10	Total
Essential	44	19	11	14	6	7	9	6	11	57	184
PE PPE	192	168	187	221	217	193	254	204	225	267	2128
NENP	1304	1187	1123	1055	1070	1116	1105	1127	1098	1286	11471
Fraction of indels in each gene segment
	Gene Segments
	1	2	3	4	5	6	7	8	9	10	Total
Essential	0.23913	0.103261	0.0597826	0.076087	0.0326087	0.0380435	0.048913	0.0326087	0.0597826	0.309783	1
PE PPE	0.0902256	0.0789474	0.0878759	0.103853	0.101974	0.0906955	0.119361	0.0958647	0.105733	0.12547	1
NENP	0.113678	0.103478	0.097899	0.0919711	0.0932787	0.0972888	0.0963299	0.0982478	0.0957196	0.112109	1

## Sheet: Fig2a
Due to large size, the raw data is provided as separate files:
LC_w20_indeltrap_scores.csv
H_w20_indeltrap_scores.csv
nonindel_LC_w20_indeltrap_scores.csv
nonindel_H_w20_indeltrap_scores.csv

## Sheet: Fig2b
Number of unique indels in gene	Fraction of gene with below threshold LC
Essential	genes:
0	0.350694
0	0.322917
1	0.306931
2	0.376164
3	0.328464
3	0.328814
0	0.353102
0	0.357877
0	0.352725
0	0.352891
0	0.47138
1	0.292517
1	0.2
0	0.308571
0	0.474976
0	0.293023
0	0.48251
0	0.278607
0	0.348341
0	0.222222
1	0.318825
6	0.351056
0	0.366667
0	0.363036
1	0.251812
0	0.372832
1	0.312195
0	0.417178
0	0.526122
0	0.391146
0	0.351024
0	0.30343
0	0.295027
0	0.269231
0	0.469327
0	0.575456
1	0.398113
0	0.271518
0	0.351636
1	0.35249
0	0.407638
0	0.361702
0	0.385586
1	0.405877
0	0.558589
0	0.333333
0	0.432212
0	0.498984
0	0.300936
0	0.375405
0	0.232892
1	0.429598
4	0.477528
1	0.281159
1	0.465863
0	0.399295
0	0.314184
0	0.286195
1	0.409465
0	0.340122
0	0.307054
0	0.243237
0	0.319783
0	0.287105
2	0.335472
0	0.260057
0	0.266175
1	0.368421
0	0.330233
0	0.281437
1	0.321414
0	0.364389
2	0.303636
0	0.4
0	0.336345
2	0.429607
0	0.341327
1	0.306306
0	0.4871
0	0.43129
1	0.380846
0	0.33785
0	0.305677
0	0.23996
0	0.254902
1	0.35332
0	0.535809
0	0.299145
0	0.419913
2	0.326357
0	0.344327
0	0.389113
0	0.3312
1	0.33476
0	0.313218
3	0.377442
0	0.303594
0	0.2475
0	0.347003
0	0.28356
1	0.257005
0	0.430108
1	0.258824
0	0.415972
0	0.299259
3	0.353175
3	0.362319
0	0.323266
1	0.324877
0	0.244804
1	0.332071
1	0.35855
1	0.313551
0	0.325064
1	0.319444
0	0.359817
0	0.368212
0	0.313072
0	0.287263
0	0.194872
0	0.258591
1	0.330044
0	0.293007
0	0.33871
0	0.216667
1	0.172185
1	0.430512
0	0.305556
0	0.287961
0	0.443737
0	0.511934
0	0.328256
0	0.416949
0	0.310345
0	0.497091
0	0.428571
0	0.403509
0	0.36978
1	0.354757
0	0.340476
0	0.337754
0	0.388521
0	0.294291
0	0.400691
0	0.277778
0	0.249754
0	0.297268
1	0.248028
1	0.411765
0	0.369991
0	0.444809
0	0.303876
0	0.436097
0	0.272509
0	0.276165
1	0.446465
0	0.472826
1	0.299213
0	0.283688
2	0.376866
0	0.332164
0	0.323848
0	0.263823
0	0.425222
0	0.281804
0	0.189655
0	0.413522
0	0.239297
1	0.282407
0	0.376994
0	0.321108
0	0.254717
0	0.384946
0	0.538136
1	0.283333
2	0.454545
0	0.354366
0	0.372937
0	0.334804
1	0.32384
2	0.401
2	0.317269
0	0.400857
0	0.321513
0	0.358643
0	0.304079
2	0.397565
1	0.373976
0	0.373516
0	0.43578
0	0.347619
1	0.339683
1	0.246561
0	0.28655
0	0.456085
0	0.383142
0	0.270627
0	0.378251
2	0.29516
1	0.317975
1	0.340463
0	0.358974
0	0.298354
1	0.279519
0	0.362205
0	0.350575
1	0.273065
0	0.214756
0	0.343179
0	0.430276
0	0.277132
0	0.309698
1	0.225528
0	0.328476
1	0.409881
1	0.267711
0	0.297477
1	0.313939
0	0.319172
0	0.203488
0	0.353659
0	0.228611
0	0.362131
1	0.320202
1	0.389247
1	0.306326
0	0.394786
0	0.313043
1	0.362649
2	0.352208
0	0.375796
1	0.379676
0	0.360153
1	0.0564972
0	0.295705
1	0.290495
0	0.388235
0	0.418042
1	0.356863
0	0.29798
0	0.364879
2	0.474214
0	0.234793
0	0.330144
1	0.476326
0	0.369432
1	0.364119
0	0.288481
1	0.396632
0	0.33635
0	0.360532
0	0.353568
0	0.292581
0	0.389368
0	0.252874
0	0.364035
0	0.335412
0	0.330969
2	0.331126
1	0.354167
0	0.282297
0	0.302168
0	0.299531
0	0.286164
0	0.254023
2	0.346356
0	0.277056
0	0.366667
0	0.424242
1	0.412595
0	0.416667
0	0.363402
1	0.373891
0	0.358791
0	0.314872
0	0.179167
0	0.364136
0	0.215339
0	0.334419
0	0.179078
1	0.24173
1	0.323936
0	0.255725
0	0.250358
1	0.338294
2	0.355346
0	0.287276
1	0.294425
0	0.366438
1	0.328544
1	0.441975
0	0.322112
0	0.413849
0	0.47271
2	0.465839
0	0.263058
0	0.401062
0	0.327236
0	0.37338
0	0.147799
0	0.349567
1	0.421769
1	0.225685
1	0.184211
0	0.345263
0	0.302368
1	0.331909
0	0.288703
0	0.358372
0	0.339545
3	0.336791
0	0.333333
0	0.302862
0	0.385965
2	0.321152
3	0.307096
0	0.323042
0	0.402027
0	0.374384
0	0.420891
0	0.410063
1	0.3367
1	0.429194
0	0.343234
1	0.30599
0	0.405316
1	0.325513
0	0.301471
0	0.288804
1	0.261783
0	0.518788
0	0.388889
0	0.416201
0	0.449343
0	0.385417
0	0.396491
0	0.283951
0	0.288321
0	0.489237
0	0.200269
0	0.360799
6	0.201692
0	0.204893
0	0.280788
0	0.247358
0	0.379781
0	0.257481
0	0.237237
1	0.27512
7	0.289003
0	0.264368
0	0.324786
0	0.400291
1	0.346395
0	0.309979
0	0.230241
0	0.490196
0	0.371287
0	0.389091
1	0.336806
0	0.325333
0	0.305764
0	0.20922
0	0.289538
0	0.391785
0	0.405797
0	0.384164
1	0.413174
0	0.366271
0	0.38565
0	0.333333
0	0.268008
0	0.300062
0	0.356736
1	0.530055
1	0.62963
0	0.433538
0	0.335784
0	0.391026
0	0.374126
0	0.424242
0	0.302857
1	0.285311
0	0.261006
1	0.577441
0	0.39604
0	0.369231
0	0.455285
0	0.290168
0	0.287263
0	0.279279
1	0.320298
1	0.272222
0	0.334821
1	0.244365
0	0.214067
0	0.408192
0	0.271154
0	0.420977
1	0.469298
0	0.396491
0	0.322818
0	0.282107
0	0.309645
1	0.291066
0	0.360784
0	0.218504
0	0.275048
0	0.235294
0	0.303514
0	0.305211
0	0.346516
0	0.310134
0	0.297663
1	0.313305
2	0.469901
0	0.344294
0	0.20277
0	0.274633
0	0.270396
0	0.557692
1	0.237822
0	0.329412
0	0.445495
0	0.400367
0	0.387387
0	0.546139
0	0.376984
2	0.316518
0	0.322404
0	0.370281
2	0.301075
0	0.433665
0	0.317308
3	0.597729
0	0.355872
1	0.192229
1	0.324594
0	0.439698
0	0.30185
0	0.398693
0	0.342857
0	0.323764
0	0.347985
0	0.309269
0	0.243437
0	0.366667
0	0.380471
0	0.470226
2	0.520522
0	0.405556
0	0.288372
0	0.198113
0	0.258065
0	0.446154
1	0.22695
1	0.472559
0	0.361111
0	0.334545
PE PPE	genes:
5	0.304613
5	0.364303
14	0.567816
5	0.526462
12	0.412338
3	0.276923
6	0.356856
11	0.364557
2	0.687243
12	0.392857
9	0.442623
6	0.400844
7	0.370152
43	0.805113
3	0.375
10	0.381466
4	0.345416
3	0.410569
26	0.317814
24	0.343151
16	0.38045
1	0.22541
6	0.293897
10	0.622642
18	0.739443
33	0.71224
11	0.678879
17	0.657786
24	0.778689
17	0.76372
15	0.681015
34	0.767419
18	0.689702
3	0.343333
4	0.137803
0	0.551724
5	0.430915
18	0.324691
7	0.405245
7	0.452991
17	0.383618
8	0.248984
13	0.403302
17	0.697311
11	0.472625
18	0.56875
18	0.741483
34	0.514822
13	0.702208
21	0.711877
8	0.699092
17	0.673127
10	0.363745
8	0.472712
15	0.510204
8	0.321806
8	0.434033
5	0.411565
7	0.415094
17	0.403904
15	0.352425
2	0.417469
8	0.423497
14	0.61039
7	0.613997
10	0.355841
18	0.745636
13	0.39886
3	0.545894
22	0.823556
37	0.675453
26	0.568903
6	0.578313
7	0.617904
20	0.744012
2	0.693182
18	0.746599
14	0.722678
33	0.69485
13	0.58283
27	0.74902
31	0.7215
22	0.736675
14	0.695946
2	0.55873
4	0.698413
3	0.372007
72	0.351712
3	0.477343
10	0.456613
2	0.413075
3	0.366197
17	0.352351
41	0.347543
3	0.427367
9	0.748299
20	0.312211
4	0.392982
4	0.416667
4	0.432184
9	0.273028
0	0.443366
2	0.49031
2	0.37
6	0.270515
7	0.276933
10	0.30064
1	0.34188
2	0.264957
22	0.830928
35	0.769817
31	0.68729
14	0.661142
0	0.607527
11	0.655894
26	0.690629
17	0.60723
8	0.604592
1	0.505747
13	0.323867
13	0.750427
10	0.701515
20	0.740326
15	0.853915
17	0.653084
26	0.820189
40	0.891049
54	0.790773
19	0.770036
7	0.24812
1	0.333333
0	0.243333
2	0.464286
4	0.418248
20	0.468333
4	0.336498
13	0.430983
7	0.381643
15	0.473985
10	0.315972
15	0.484772
15	0.405405
32	0.707059
9	0.294169
6	0.215488
1	0.273333
3	0.423913
3	0.25
4	0.352778
4	0.150215
5	0.384095
15	0.446341
1	0.307087
4	0.20904
80	0.400502
47	0.37946
46	0.363576
0	0.383333
12	0.310019
0	0.393333
0	0.381381
2	0.449838
5	0.359223
5	0.403333
2	0.327824
NENP	genes:
0	0.312195
3	0.292929
1	0.458333
0	0.344262
0	0.202643
1	0.324638
3	0.253205
9	0.213716
5	0.394705
1	0.371429
0	0.345992
2	0.25614
0	0.348055
1	0.389423
0	0.174419
4	0.425573
3	0.364103
0	0.199105
3	0.32702
3	0.346465
3	0.37619
1	0.379913
3	0.375
7	0.318493
9	0.241935
2	0.325397
1	0.339233
1	0.280388
0	0.449524
5	0.321285
3	0.343988
0	0.311018
2	0.23439
4	0.401786
5	0.272549
4	0.25448
5	0.446645
8	0.383886
3	0.557196
6	0.420567
0	0.295393
1	0.449864
5	0.313131
9	0.325641
6	0.213333
2	0.374687
25	0.312378
7	0.494012
1	0.343434
12	0.39013
6	0.318116
6	0.251384
6	0.325103
0	0.191257
2	0.186147
0	0.447464
11	0.430143
0	0.327381
0	0.399225
0	0.405535
0	0.267974
5	0.393333
2	0.18125
6	0.379108
0	0.355617
4	0.261224
1	0.267831
0	0.232558
0	0.207207
1	0.357834
0	0.274569
3	0.492308
3	0.446667
0	0.343343
2	0.469333
3	0.379447
0	0.261957
7	0.352273
3	0.344951
0	0.390476
0	0.30792
2	0.342448
2	0.380952
3	0.281497
0	0.361667
0	0.355372
0	0.346296
9	0.444812
6	0.331445
3	0.249249
6	0.283447
0	0.3487
0	0.429577
0	0.265152
2	0.31746
4	0.312661
0	0.310078
0	0.372279
1	0.278788
0	0.278912
0	0.166667
1	0.563107
2	0.253188
6	0.510272
9	0.356698
1	0.352941
2	0.295238
0	0.527981
4	0.292754
3	0.454545
2	0.320755
0	0.295455
2	0.36246
2	0.37234
0	0.244848
8	0.302787
9	0.290295
1	0.430894
0	0.289216
0	0.25
4	0.375328
7	0.268889
7	0.40118
0	0.272821
10	0.333333
0	0.296941
3	0.324138
2	0.333333
2	0.193627
3	0.352263
0	0.287037
1	0.426667
4	0.337995
0	0.229798
9	0.335453
2	0.321839
8	0.255411
5	0.387821
0	0.324201
2	0.25
3	0.281863
0	0.275362
1	0.32512
9	0.246094
6	0.271545
9	0.382184
2	0.251126
2	0.219048
6	0.259579
2	0.351913
0	0.296825
1	0.437068
2	0.356631
2	0.284153
2	0.35865
9	0.385366
0	0.372549
1	0.389032
3	0.227083
7	0.523659
3	0.384279
7	0.308617
1	0.30672
2	0.506361
8	0.428016
17	0.282171
4	0.417556
3	0.304878
0	0.345628
2	0.232012
0	0.416957
2	0.343994
7	0.299283
11	0.331237
0	0.358156
11	0.316406
4	0.443344
10	0.276606
1	0.504348
4	0.445714
1	0.240741
8	0.411852
4	0.369048
0	0.280177
6	0.505669
4	0.296394
17	0.556787
6	0.520635
11	0.546032
0	0.37037
0	0.318043
11	0.362357
4	0.35689
3	0.240682
9	0.573913
2	0.326733
3	0.251082
1	0.455399
0	0.23
1	0.364954
4	0.694581
0	0.360465
5	0.358902
4	0.263285
13	0.33227
2	0.372642
5	0.369408
6	0.29979
1	0.324263
1	0.348039
0	0.374486
0	0.40873
0	0.143519
2	0.40678
4	0.216667
7	0.338936
4	0.440691
15	0.304843
0	0.145098
0	0.236988
4	0.300985
1	0.33474
9	0.288462
6	0.466667
0	0.303509
11	0.384977
4	0.292217
30	0.399148
0	0.344086
0	0.254125
6	0.300926
0	0.567251
0	0.445221
2	0.246528
2	0.369198
1	0.449495
0	0.409171
2	0.38558
4	0.389744
2	0.384615
6	0.391919
1	0.553846
0	0.183128
2	0.454774
7	0.454006
0	0.292776
0	0.35206
3	0.231481
2	0.455896
2	0.362922
3	0.379538
2	0.222222
6	0.215924
3	0.299885
0	0.558559
9	0.34321
1	0.252991
2	0.192893
5	0.265271
7	0.321964
7	0.50068
3	0.214022
1	0.297481
2	0.335294
8	0.29443
4	0.163522
8	0.416149
2	0.298675
2	0.44942
3	0.330759
5	0.410539
0	0.283644
0	0.28436
9	0.36308
1	0.27907
1	0.310219
2	0.354095
2	0.459198
3	0.289086
1	0.289193
1	0.218954
0	0.359736
3	0.304458
4	0.337766
7	0.300573
0	0.226087
2	0.395534
12	0.376733
1	0.331641
2	0.336301
2	0.307018
0	0.27657
2	0.308017
4	0.327434
2	0.478469
4	0.151675
3	0.35727
0	0.258333
9	0.301628
3	0.381679
1	0.362667
2	0.468915
0	0.219239
4	0.392
2	0.366861
2	0.352507
4	0.383648
0	0.270315
2	0.47992
2	0.332576
4	0.430034
0	0.388693
0	0.299578
0	0.399371
4	0.432361
2	0.367072
2	0.402433
6	0.257576
1	0.237548
9	0.39895
1	0.312169
10	0.312943
0	0.324532
0	0.314815
5	0.39881
5	0.372283
0	0.472464
3	0.231707
1	0.379562
0	0.339286
0	0.284848
2	0.210993
3	0.438306
2	0.434944
0	0.334495
0	0.271062
4	0.332512
7	0.243537
0	0.299458
0	0.445367
1	0.465839
2	0.311111
2	0.247911
6	0.267725
4	0.413889
4	0.287755
1	0.435897
1	0.346154
0	0.350373
0	0.250936
4	0.39866
0	0.27619
1	0.318018
4	0.284533
6	0.456332
3	0.40625
1	0.294118
4	0.282387
0	0
10	0.36514
1	0.296765
2	0.43832
0	0.390805
0	0.345878
0	0.21547
2	0.277551
1	0.270115
0	0.370107
0	0.230453
2	0.494364
5	0.358519
2	0.372419
6	0.250505
4	0.28169
6	0.256554
0	0.356197
1	0.456386
0	0.393218
0	0.441026
0	0.342629
3	0.455511
2	0.274763
3	0.206235
6	0.221368
5	0.387302
1	0.176389
3	0.243309
3	0.362477
7	0.319843
3	0.252539
5	0.269136
11	0.358577
3	0.552163
0	0.243309
0	0.167832
6	0.278516
3	0.327251
6	0.5625
2	0.365297
11	0.335397
0	0.319444
2	0.317778
3	0.363985
21	0.354423
1	0.324691
5	0.294748
3	0.35
1	0.379518
4	0.410546
2	0.309237
3	0.545073
4	0.365741
4	0.387879
2	0.39881
6	0.422658
0	0
1	0.475806
4	0.386047
3	0.24065
1	0.289145
0	0.262411
5	0.440922
0	0.198276
0	0.261438
0	0.291473
9	0.374035
1	0.377358
0	0.223602
7	0.501425
4	0.371693
4	0.385744
1	0.343186
13	0.308081
6	0.401093
3	0.320312
0	0.331772
0	0.291023
0	0.31746
2	0.400367
0	0.401593
7	0.35443
0	0.290909
1	0.460784
3	0.481818
0	0.447154
2	0.273333
0	0.333333
0	0.360199
0	0.695652
0	0.274569
0	0.409786
1	0.445596
3	0.206294
4	0.20155
3	0.346547
5	0.299824
4	0.674359
2	0.324027
6	0.310777
13	0.226933
3	0.24981
0	0.329958
8	0.301899
1	0.243678
0	0.404389
0	0.281061
5	0.310777
6	0.359173
0	0.216802
7	0.34576
0	0.377976
5	0.298319
1	0.31304
9	0.440104
1	0.520062
2	0.270833
5	0.423937
0	0.392241
10	0.399829
3	0.340967
1	0.33189
4	0.275892
12	0.383367
6	0.314482
1	0.350993
2	0.473896
4	0.416199
5	0.225806
3	0.307616
1	0.258398
1	0.433925
3	0.572464
8	0.315254
1	0.397328
1	0.285539
0	0.261715
0	0.470707
2	0.43299
0	0.301223
3	0.229783
10	0.264706
0	0.279835
4	0.462418
1	0.333333
1	0.346516
3	0.266667
4	0.420039
2	0.344048
1	0.289446
0	0.170068
1	0.312169
3	0.478049
2	0.300518
7	0.322493
4	0.326984
1	0.238889
0	0.374381
1	0.374677
1	0.277457
7	0.269619
0	0.293939
5	0.263421
1	0.199713
4	0.306569
2	0.313218
0	0.290984
5	0.435802
0	0.337838
6	0.352941
0	0.311404
2	0.142222
0	0.387665
2	0.350775
2	0.144522
6	0.352941
2	0.301802
0	0.426311
3	0.262873
0	0.384743
9	0.275024
3	0.208029
10	0.168889
0	0.336403
9	0.236961
0	0.289107
11	0.360691
5	0.413959
1	0.326984
4	0.322481
1	0.31746
3	0.297619
0	0.206751
2	0.435294
0	0.262911
3	0.396047
3	0.400749
4	0.341578
6	0.412281
0	0.346542
7	0.380952
7	0.327986
3	0.272727
8	0.364766
0	0.33908
0	0.323308
2	0.452652
9	0.416498
1	0.415873
1	0.353057
0	0.334795
0	0.329567
1	0.375228
4	0.422122
11	0.285714
4	0.27451
0	0.258621
3	0.373626
2	0.322997
1	0.239927
3	0.364238
5	0.373737
5	0.377215
0	0.459259
2	0.473563
3	0.39364
5	0.34058
0	0.409786
0	0.33012
3	0.394477
1	0.2
5	0.328605
1	0.247525
0	0.311828
16	0.301696
2	0.225877
0	0.274569
0	0.501292
26	0.277202
1	0.15847
1	0.390824
3	0.562341
2	0.357778
0	0.333333
1	0.352336
5	0.353647
7	0.350427
1	0.296296
0	0.284644
0	0.247706
5	0.374022
0	0.314465
5	0.393678
4	0.182841
5	0.20977
0	0.351852
7	0.393548
7	0.383253
0	0.302752
0	0.409786
3	0.142733
14	0.453439
5	0.332314
1	0.25641
0	0.403045
0	0.385965
0	0.192047
4	0.309091
1	0.348315
2	0.503205
1	0.254808
3	0.436364
0	0.347518
3	0.337398
3	0.32243
0	0.420101
22	0.337042
6	0.275862
3	0.314995
6	0.289023
16	0.330691
0	0.222222
0	0.194444
1	0.302632
0	0.394112
1	0.223856
0	0.272
0	0.425813
5	0.338395
9	0.283951
4	0.421469
2	0.29289
1	0.316049
1	0.341709
7	0.336645
0	0.324703
3	0.324138
0	0.0694444
2	0.328502
0	0.287462
0	0.264151
0	0.328205
0	0.245098
0	0.368263
5	0.29052
0	0.219451
0	0.344729
1	0.299814
0	0.340708
3	0.198653
0	0.333923
6	0.410733
2	0.326783
1	0.418006
2	0.221719
1	0.311688
1	0.345238
2	0.38256
6	0.22695
9	0.247039
4	0.238596
11	0.376218
0	0.335329
18	0.708925
0	0.186992
3	0.242424
4	0.391561
6	0.448366
0	0.344322
4	0.326648
2	0.346072
1	0.3
8	0.37631
5	0.546784
3	0.302892
3	0.469636
1	0.412073
3	0.417582
0	0.380208
6	0.333333
2	0.288066
6	0.370137
3	0.268718
3	0.331183
6	0.498428
1	0.480793
9	0.290598
7	0.357456
2	0.293173
0	0.232877
3	0.378667
4	0.294588
16	0.311912
3	0.250591
0	0.327611
9	0.320393
1	0.195322
4	0.283301
5	0.34686
0	0.300971
4	0.366102
1	0.419808
0	0.219048
1	0.278509
0	0.282946
7	0.374704
2	0.351032
1	0.375262
0	0.349301
2	0.303532
7	0.415858
5	0.342029
0	0.190805
4	0.26615
0	0.486667
3	0.368539
3	0.289598
10	0.32852
2	0.309112
2	0.302817
4	0.23136
3	0.42517
4	0.173971
17	0.286494
0	0.242424
3	0.299383
0	0.206061
5	0.337302
3	0.417949
2	0.231183
4	0.367347
1	0.345912
0	0.358333
0	0.455128
6	0.380829
0	0.44
0	0.293729
0	0.303732
0	0.413473
1	0.341195
0	0.297003
2	0.434457
0	0.473765
1	0.375641
4	0.303774
2	0.353495
3	0.447619
0	0.390999
0	0.307512
0	0.189189
3	0.39085
2	0.287785
1	0.298405
3	0.221311
10	0.414935
2	0.260341
0	0.281633
0	0.363095
0	0.451943
1	0.479798
2	0.321981
1	0.176577
1	0.358255
1	0.251938
0	0.297101
0	0.251748
9	0.4
7	0.623656
0	0.188889
1	0.314394
0	0.276596
0	0.333333
2	0.299469
4	0.331746
0	0.321872
4	0.284832
0	0.266667
2	0.310127
0	0.257669
6	0.34009
4	0.232184
0	0.24183
2	0.488782
4	0.34748
1	0.279835
2	0.240896
0	0.249745
3	0.446995
0	0.27305
2	0.336268
8	0.232852
0	0.29709
0	0.335337
0	0.331313
6	0.159892
2	0.274823
0	0.414894
3	0.434783
7	0.33014
0	0.27619
3	0.266243
1	0.268817
3	0.422078
4	0.421525
4	0.287671
11	0.337995
2	0.304584
11	0.268116
1	0.294715
0	0.399145
3	0.455301
5	0.369955
2	0.318021
7	0.342448
0	0.322957
6	0.307207
0	0.320635
1	0.274962
2	0.310127
0	0.455808
3	0.29065
1	0.197201
3	0.289902
3	0.297893
6	0.363636
5	0.442667
1	0.282561
6	0.324587
5	0.259804
2	0.286036
0	0.341751
7	0.354839
4	0.334388
1	0.341899
1	0.550985
2	0.253205
4	0.352814
8	0.681481
20	0.386734
4	0.277496
0	0.238397
3	0.356108
1	0.293963
1	0.268344
9	0.346578
3	0.398431
6	0.290865
8	0.33977
5	0.33101
0	0.335766
4	0.351598
6	0.34464
5	0.296296
14	0.321041
9	0.441176
0	0.321499
9	0.321244
4	0.595238
11	0.376554
3	0.348757
1	0.461187
6	0.42029
0	0.234234
0	0.5
3	0.287091
1	0.307471
1	0.31746
2	0.465458
3	0.358974
2	0.492248
1	0.416667
9	0.338863
2	0.312925
0	0.281013
5	0.345395
1	0.26484
3	0.336195
7	0.435814
15	0.350355
9	0.289572
3	0.343404
8	0.307425
7	0.293433
0	0.378049
9	0.31677
2	0.562092
0	0.284946
1	0.356657
0	0.415671
1	0.235897
8	0.423669
8	0.393657
7	0.299866
1	0.348837
1	0.318066
1	0.335283
4	0.254762
5	0.332394
3	0.32327
2	0.204545
0	0.380706
4	0.350211
7	0.453177
1	0.241784
1	0.363333
1	0.137529
0	0.251938
4	0.27856
3	0.365678
3	0.26972
7	0.311569
5	0.382011
0	0.299645
10	0.502732
7	0.348281
1	0.353933
2	0.404088
0	0.0939394
1	0.290275
0	0.54386
1	0.457421
0	0.304012
0	0.300119
1	0.27572
0	0.316857
5	0.364136
2	0.248227
4	0.200542
0	0.247059
6	0.277219
1	0.337349
5	0.456522
1	0.281281
1	0.341544
0	0.325545
1	0.40239
1	0.389937
8	0.371226
7	0.233271
2	0.352994
4	0.460227
0	0.313725
0	0.323944
1	0.474178
0	0.236874
5	0.319964
0	0.370647
1	0.172222
4	0.416162
2	0.31016
4	0.152941
3	0.303202
5	0.400273
0	0.297152
8	0.337719
7	0.271003
5	0.354781
0	0.257576
1	0.320739
1	0.300402
12	0.283128
1	0.448505
0	0.276637
0	0.469945
0	0.0277778
2	0.375
0	0.0547945
6	0.306513
2	0.347588
0	0.387271
1	0.234973
3	0.261324
2	0.296296
0	0.496241
1	0.420925
0	0.31307
1	0.247059
3	0.189394
0	0.223242
1	0.39039
5	0.39779
2	0.349682
4	0.296053
0	0.27551
12	0.333333
0	0.338542
3	0.24537
1	0.251366
1	0.330789
12	0.47672
3	0.237697
6	0.302222
10	0.186198
4	0.214912
2	0.270718
5	0.320144
1	0.333333
0	0.202899
0	0.469428
5	0.299929
0	0.207898
4	0.347532
1	0.199546
0	0.217593
0	0.278146
3	0.300184
6	0.435244
4	0.221411
1	0.331183
0	0.39819
5	0.493524
1	0.250335
3	0.298611
3	0.351282
1	0.399616
5	0.359223
1	0.36844
1	0.617886
3	0.308682
5	0.374603
3	0.427419
5	0.425419
2	0.218667
11	0.350831
1	0.424806
6	0.359776
1	0.41453
0	0.202703
3	0.409195
3	0.408408
1	0.238771
4	0.348485
3	0.281583
12	0.350575
2	0.318328
0	0.406202
2	0.270531
2	0.31761
3	0.244385
0	0.351852
2	0.561845
11	0.305687
1	0.458333
2	0.352431
0	0.203704
10	0.265289
5	0.337573
5	0.399698
0	0.32969
4	0.307692
7	0.355912
3	0.315567
1	0.319088
0	0.269006
2	0.146739
1	0.407263
0	0.452575
0	0.490991
8	0.505078
15	0.301347
2	0.316821
5	0.471146
0	0.383721
6	0.43061
1	0.253086
0	0.393802
0	0.494655
0	0.294872
7	0.418803
25	0.194296
3	0.290043
0	0.396499
1	0.0940171
0	0.366174
2	0.278195
17	0.39281
0	0.308089
2	0.305198
0	0.359712
10	0.295051
1	0.389744
2	0.280247
11	0.369792
0	0.376984
3	0.326156
0	0.284058
2	0.568807
4	0.468303
4	0.408223
9	0.314286
2	0.298701
6	0.295311
5	0.27968
1	0.373864
0	0.318681
6	0.321691
4	0.360856
0	0.517241
6	0.360718
3	0.305085
7	0.201794
7	0.415447
1	0.345055
1	0.378378
1	0.240591
1	0.290541
1	0.291667
0	0.531308
6	0.337143
1	0.312057
5	0.542667
1	0.363296
1	0.377682
4	0.246006
4	0.519108
4	0.397028
13	0.36099
3	0.315068
14	0.408647
9	0.346032
2	0.395317
1	0.359274
8	0.138177
4	0.252834
0	0.400463
0	0.316832
3	0.389247
7	0.2109
5	0.236559
5	0.302521
12	0.316979
5	0.327186
1	0.289855
11	0.273859
1	0.335238
0	0.347222
2	0.375887
0	0.322963
1	0.283747
0	0.436044
2	0.29845
0	0.325641
1	0.455172
0	0.23622
2	0.305128
0	0.289644
0	0.563353
0	0.0821918
4	0.369281
0	0.0684932
2	0.363218
0	0.287634
6	0.299625
4	0.388889
0	0.378049
3	0.406965
4	0.292308
11	0.220273
0	0.347889
3	0.469048
2	0.339869
0	0.401264
2	0.561845
0	0.29386
8	0.322638
4	0.349941
1	0.402676
3	0.315582
6	0.353976
1	0.345133
2	0.270732
9	0.438406
4	0.420765
12	0.368601
5	0.189084
0	0.23235
3	0.316479
5	0.30754
1	0.347368
1	0.313293
6	0.349148
3	0.348485
13	0.32141
1	0.34201
0	0.29105
0	0.27907
1	0.29868
1	0.195402
1	0.492063
0	0.394676
11	0.299863
3	0.382246
3	0.381503
2	0.398633
6	0.383673
2	0.301887
1	0.542636
4	0.297778
0	0.329218
6	0.247453
1	0.689189
6	0.402585
1	0.569231
2	0.565079
4	0.361284
0	0.200632
9	0.30124
0	0.191781
0	0.465753
0	0.0273973
1	0.279315
5	0.34023
3	0.472019
4	0.497976
3	0.407186
1	0.314103
0	0.394402
3	0.691057
3	0.222222
1	0.392808
9	0.52187
1	0.255319
2	0.373737
3	0.449713
12	0.328165
4	0.179487
3	0.180602
1	0.333333
3	0.325688
5	0.341243
2	0.353057
3	0.25
7	0.401111
4	0.314879
3	0.352151
5	0.302222
0	0.373643
8	0.316004
3	0.349408
12	0.288435
10	0.355422
4	0.274242
0	0.331111
3	0.27707
5	0.366667
1	0.259058
1	0.418936
2	0.374656
9	0.337045
3	0.330189
4	0.27451
17	0.314208
1	0.321923
4	0.148907
2	0.277778
0	0.374113
2	0.329616
1	0.379671
3	0.472222
5	0.338945
0	0.278509
0	0.370203
1	0.398611
5	0.200617
2	0.344322
5	0.313107
3	0.23
0	0.466019
0	0.365854
2	0.435115
4	0.387793
1	0.33
0	0.327132
0	0.513514
2	0.414612
3	0.173077
3	0.417793
1	0.326241
2	0.332397
2	0.349206
0	0.271795
6	0.357049
3	0.437642
0	0.27619
9	0.22973
0	0.354545
2	0.333333
1	0.435185
7	0.333333
12	0.361313
0	0.285468
0	0.351323
21	0.288614
18	0.291276
1	0.232877
3	0.293478
5	0.15534
22	0.252683
2	0.256925
0	0.108108
0	0.380952
0	0.26506
0	0.391975
4	0.382114
13	0.35206
1	0.408126
1	0.427249
0	0.280702
0	0.324324
0	0.319803
12	0.373932
1	0.32493
1	0.20122
1	0.215827
6	0.339925
1	0.373665
0	0.3467
0	0.256927
34	0.231973
0	0.362199
2	0.376636
4	0.343826
8	0.398977
0	0.394286
16	0.42586
47	0.412785
2	0.278736
1	0.260935
5	0.315091
12	0.428329
4	0.458599
1	0.446465
1	0.300901
4	0.35732
0	0.160256
1	0.250242
2	0.764706
0	0.259834
3	0.610329
1	0.472347
5	0.253444
1	0.39539
3	0.308313
7	0.335878
4	0.27381
5	0.255208
8	0.357372
5	0.350926
2	0.32389
0	0.445402
1	0.42252
7	0.402622
0	0.413725
[truncated: 2,115 more rows]

## Sheet: Fig2c
Number of unique indels in gene	Fraction of gene with below threshold H
Essential	genes:
0	0.347222
0	0.357639
1	0.309406
2	0.342644
3	0.364763
3	0.302825
0	0.366735
0	0.435502
0	0.383648
0	0.414966
0	0.46532
1	0.249433
1	0.296296
0	0.209524
0	0.490085
0	0.235659
0	0.536008
0	0.164179
0	0.387836
0	0.138272
1	0.32201
6	0.384238
0	0.337719
0	0.290429
1	0.220109
0	0.428709
1	0.326829
0	0.396728
0	0.558499
0	0.355208
0	0.301676
0	0.258575
0	0.263441
0	0.211538
0	0.521803
0	0.625207
1	0.409434
0	0.305164
0	0.36883
1	0.305236
0	0.421337
0	0.364539
0	0.415015
1	0.43067
0	0.583618
0	0.304762
0	0.504587
0	0.607724
0	0.25126
0	0.375405
0	0.205298
1	0.448276
4	0.447566
1	0.322705
1	0.447791
0	0.375629
0	0.339007
0	0.383838
1	0.438272
0	0.374067
0	0.311203
0	0.230803
0	0.360434
0	0.268451
2	0.338681
0	0.211207
0	0.183456
1	0.481481
0	0.390698
0	0.305389
1	0.298768
0	0.428571
2	0.341212
0	0.398039
0	0.348394
2	0.450311
0	0.345324
1	0.359234
0	0.529412
0	0.44327
1	0.432071
0	0.448058
0	0.254731
0	0.212851
0	0.196078
1	0.381689
0	0.533156
0	0.373932
0	0.379509
2	0.246512
0	0.310954
0	0.344086
0	0.3616
1	0.417499
0	0.146552
3	0.427221
0	0.27881
0	0.231667
0	0.286015
0	0.320513
1	0.211594
0	0.365591
1	0.308497
0	0.423611
0	0.28
3	0.368056
3	0.400161
0	0.277405
1	0.359408
0	0.274827
1	0.369318
1	0.382191
1	0.395648
0	0.391858
1	0.362654
0	0.317808
0	0.371302
0	0.315033
0	0.310298
0	0.121026
0	0.28866
1	0.252193
0	0.310873
0	0.288978
0	0.175
1	0.192053
1	0.484848
0	0.328704
0	0.289171
0	0.555556
0	0.529218
0	0.362605
0	0.387571
0	0.407604
0	0.54281
0	0.452381
0	0.381788
0	0.42369
1	0.311279
0	0.379365
0	0.388152
0	0.39404
0	0.315654
0	0.417386
0	0.188406
0	0.168142
0	0.30929
1	0.236686
1	0.460229
0	0.355499
0	0.452459
0	0.284238
0	0.43437
0	0.237801
0	0.376429
1	0.420202
0	0.5
1	0.27734
0	0.255319
2	0.339552
0	0.34386
0	0.350949
0	0.292259
0	0.3891
0	0.322061
0	0.201149
0	0.441038
0	0.219419
1	0.330556
0	0.303107
0	0.383863
0	0.260557
0	0.412903
0	0.576271
1	0.209524
2	0.309917
0	0.337157
0	0.20132
0	0.309804
1	0.321203
2	0.42426
2	0.359438
0	0.448017
0	0.414894
0	0.387722
0	0.271449
2	0.428006
1	0.421595
0	0.41796
0	0.455657
0	0.242857
1	0.322222
1	0.283598
0	0.394737
0	0.458201
0	0.39719
0	0.346535
0	0.416864
2	0.309475
1	0.344141
1	0.372549
0	0.230769
0	0.168724
1	0.295716
0	0.446194
0	0.366379
1	0.252976
0	0.179183
0	0.302391
0	0.487696
0	0.224806
0	0.362673
1	0.178183
0	0.30844
1	0.439631
1	0.246085
0	0.195219
1	0.292727
0	0.29085
0	0.302326
0	0.341463
0	0.262149
0	0.421886
1	0.323232
1	0.395699
1	0.340441
0	0.454376
0	0.341063
1	0.448426
2	0.389203
0	0.454352
1	0.400335
0	0.285441
1	0.0338983
0	0.303687
1	0.283802
0	0.356863
0	0.427943
1	0.430065
0	0.308081
0	0.426919
2	0.460377
0	0.244526
0	0.366826
1	0.544611
0	0.328725
1	0.408705
0	0.29052
1	0.47619
0	0.220965
0	0.303241
0	0.263046
0	0.338558
0	0.385057
0	0.236453
0	0.361111
0	0.356202
0	0.401891
2	0.392936
1	0.410494
0	0.27698
0	0.275068
0	0.313615
0	0.308176
0	0.421839
2	0.328825
0	0.353535
0	0.280247
0	0.506494
1	0.48317
0	0.3625
0	0.35567
1	0.386565
0	0.365951
0	0.334359
0	0.25
0	0.349835
0	0.243363
0	0.298588
0	0.264184
1	0.211196
1	0.379215
0	0.23028
0	0.30186
1	0.392857
2	0.368973
0	0.228728
1	0.277003
0	0.341324
1	0.295977
1	0.402469
0	0.368977
0	0.466989
0	0.403509
2	0.503623
0	0.214625
0	0.463479
0	0.362805
0	0.246172
0	0.179245
0	0.34632
1	0.458256
1	0.187913
1	0.248538
0	0.28
0	0.295082
1	0.323837
0	0.299861
0	0.393323
0	0.374741
3	0.239972
0	0.333333
0	0.261311
0	0.434211
2	0.341085
3	0.284436
0	0.371641
0	0.386261
0	0.394089
0	0.436252
0	0.543396
1	0.344396
1	0.423384
0	0.409241
1	0.286458
0	0.406423
1	0.377322
0	0.310049
0	0.28117
1	0.234526
0	0.658182
0	0.405556
0	0.447858
0	0.45785
0	0.4125
0	0.345614
0	0.279541
0	0.262774
0	0.509459
0	0.217742
0	0.40824
6	0.202342
0	0.2263
0	0.178982
0	0.18828
0	0.393443
0	0.219207
0	0.204204
1	0.288028
7	0.2711
0	0.247126
0	0.32906
0	0.471616
1	0.358412
0	0.320594
0	0.206186
0	0.443439
0	0.280528
0	0.329697
1	0.358796
0	0.218667
0	0.243108
0	0.187943
0	0.318735
0	0.36019
0	0.323671
0	0.424242
1	0.50499
0	0.366271
0	0.424514
0	0.321063
0	0.247528
0	0.271103
0	0.412397
1	0.327869
1	0.699346
0	0.441718
0	0.345588
0	0.426683
0	0.282051
0	0.452652
0	0.30381
1	0.319209
0	0.309748
1	0.523569
0	0.405941
0	0.415385
0	0.439024
0	0.292566
0	0.295393
0	0.288288
1	0.3054
1	0.198148
0	0.431548
1	0.307236
0	0.262997
0	0.327684
0	0.275641
0	0.429598
1	0.507018
0	0.404386
0	0.354364
0	0.279942
0	0.257191
1	0.268972
0	0.379085
0	0.215879
0	0.251429
0	0.251337
0	0.324281
0	0.252275
0	0.3258
0	0.310134
0	0.373924
1	0.244635
2	0.498652
0	0.350741
0	0.262117
0	0.222222
0	0.179487
0	0.620513
1	0.334288
0	0.276863
0	0.448015
0	0.435262
0	0.281532
0	0.566855
0	0.359127
2	0.310584
0	0.319282
0	0.373494
2	0.208909
0	0.464345
0	0.272436
3	0.65369
0	0.348754
1	0.261759
1	0.322097
0	0.407035
0	0.258166
0	0.540033
0	0.37316
0	0.424242
0	0.304029
0	0.360071
0	0.268894
0	0.408108
0	0.40202
0	0.540726
2	0.600124
0	0.375
0	0.353488
0	0.254717
0	0.265233
0	0.489231
1	0.221631
1	0.51011
0	0.298611
0	0.352727
PE PPE	genes:
5	0.299391
5	0.388753
14	0.622989
5	0.597029
12	0.300866
3	0.174359
6	0.351692
11	0.390717
2	0.646091
12	0.435374
9	0.413479
6	0.434599
7	0.252332
43	0.847323
3	0.448333
10	0.426006
4	0.37882
3	0.378049
26	0.268556
24	0.255023
16	0.379747
1	0.255464
6	0.134272
10	0.685535
18	0.765948
33	0.795573
11	0.673851
17	0.687981
24	0.800546
17	0.764298
15	0.743377
34	0.803258
18	0.71748
3	0.43
4	0.156425
0	0.689655
5	0.440415
18	0.36358
7	0.447547
7	0.445394
17	0.35136
8	0.247967
13	0.431604
17	0.753596
11	0.57971
18	0.607812
18	0.774215
34	0.512516
13	0.717824
21	0.763985
8	0.771725
17	0.72739
10	0.344067
8	0.479429
15	0.562925
8	0.28146
8	0.326871
5	0.430272
7	0.474057
17	0.34985
15	0.22291
2	0.432884
8	0.363388
14	0.626623
7	0.616883
10	0.409432
18	0.784289
13	0.42963
3	0.601449
22	0.912889
37	0.717738
26	0.576479
6	0.548193
7	0.574236
20	0.783932
2	0.626894
18	0.829932
14	0.751366
33	0.726166
13	0.580148
27	0.784874
31	0.777098
22	0.771679
14	0.712838
2	0.495238
4	0.768254
3	0.45488
72	0.225184
3	0.522657
10	0.445242
2	0.417385
3	0.326291
17	0.273167
41	0.195616
3	0.484436
9	0.780612
20	0.29571
4	0.526316
4	0.431159
4	0.388506
9	0.301524
0	0.627832
2	0.579457
2	0.293333
6	0.259196
7	0.248416
10	0.270789
1	0.440171
2	0.25641
22	0.869416
35	0.807947
31	0.700719
14	0.633517
0	0.709677
11	0.673004
26	0.740265
17	0.601103
8	0.679422
1	0.413793
13	0.317782
13	0.774929
10	0.692424
20	0.791608
15	0.865324
17	0.700057
26	0.871188
40	0.92037
54	0.789257
19	0.786885
7	0.288221
1	0.279461
0	0.35
2	0.425595
4	0.411924
20	0.466667
4	0.370253
13	0.349608
7	0.439614
15	0.375071
10	0.36875
15	0.522843
15	0.375921
32	0.751604
9	0.259356
6	0.164983
1	0.286667
3	0.475845
3	0.27
4	0.347222
4	0.157368
5	0.264523
15	0.449593
1	0.429571
4	0.169492
80	0.354408
47	0.300507
46	0.342974
0	0.373333
12	0.335854
0	0.36
0	0.267267
2	0.423948
5	0.311758
5	0.32
2	0.294766
NENP	genes:
0	0.20813
3	0.383838
1	0.373188
0	0.334426
0	0.232012
1	0.355072
3	0.285256
9	0.258373
5	0.388688
1	0.378571
0	0.348805
2	0.270175
0	0.450053
1	0.375
0	0.325581
4	0.414122
3	0.348718
0	0.255034
3	0.388889
3	0.384848
3	0.322222
1	0.248908
3	0.440972
7	0.280251
9	0.294355
2	0.502646
1	0.525074
1	0.269202
0	0.491429
5	0.320482
3	0.281583
0	0.313808
2	0.228626
4	0.391369
5	0.211765
4	0.290323
5	0.445545
8	0.308057
3	0.519065
6	0.506383
0	0.254743
1	0.241192
5	0.288889
9	0.337179
6	0.0716667
2	0.362155
25	0.309025
7	0.551896
1	0.320346
12	0.346369
6	0.342029
6	0.263566
6	0.376543
0	0.191257
2	0.134199
0	0.317029
11	0.463146
0	0.35119
0	0.44186
0	0.441637
0	0.111111
5	0.353333
2	0.220833
6	0.402582
0	0.383473
4	0.277551
1	0.238719
0	0.205857
0	0.0870871
1	0.355899
0	0.286727
3	0.407692
3	0.456296
0	0.337337
2	0.528
3	0.280632
0	0.292127
7	0.29798
3	0.386059
0	0.309524
0	0.27305
2	0.39974
2	0.343685
3	0.273578
0	0.303333
0	0.143251
0	0.377778
9	0.453642
6	0.329556
3	0.156156
6	0.229025
0	0.404255
0	0.415493
0	0.280303
2	0.249433
4	0.387597
0	0.313953
0	0.411226
1	0.243636
0	0.344671
0	0.233333
1	0.462783
2	0.256831
6	0.488403
9	0.398754
1	0.266106
2	0.0761905
0	0.525547
4	0.153623
3	0.369697
2	0.314465
0	0.277056
2	0.368932
2	0.304965
0	0.233939
8	0.309218
9	0.257384
1	0.440041
0	0.39951
0	0.245098
4	0.341207
7	0.281481
7	0.430678
0	0.325128
10	0.386392
0	0.277426
3	0.388506
2	0.32619
2	0.220588
3	0.274897
0	0.231481
1	0.333333
4	0.275058
0	0.272727
9	0.348702
2	0.318008
8	0.315152
5	0.288462
0	0.283105
2	0.138095
3	0.39951
0	0.195652
1	0.342916
9	0.117188
6	0.282927
9	0.391954
2	0.215653
2	0.186147
6	0.295019
2	0.368306
0	0.222222
1	0.391425
2	0.329152
2	0.306011
2	0.323488
9	0.398374
0	0.402852
1	0.415596
3	0.285417
7	0.486856
3	0.326055
7	0.357381
1	0.321357
2	0.557252
8	0.434501
17	0.255814
4	0.328588
3	0.439024
0	0.377049
2	0.193833
0	0.497096
2	0.387349
7	0.344086
11	0.324948
0	0.159574
11	0.320312
4	0.40154
10	0.263805
1	0.397101
4	0.415238
1	0.303704
8	0.442963
4	0.412698
0	0.253599
6	0.535147
4	0.311346
17	0.577101
6	0.492063
11	0.572487
0	0.438272
0	0.370031
11	0.300792
4	0.414605
3	0.300319
9	0.611594
2	0.315182
3	0.281385
1	0.455399
0	0.306667
1	0.370224
4	0.745484
0	0.372093
5	0.297348
4	0.268116
13	0.324296
2	0.322327
5	0.279942
6	0.330189
1	0.303855
1	0.335784
0	0.436214
0	0.261905
0	0.180556
2	0.498789
4	0.366667
7	0.261905
4	0.508258
15	0.324786
0	0.25098
0	0.269103
4	0.311533
1	0.443038
9	0.33683
6	0.0666667
0	0.32807
11	0.357277
4	0.220264
30	0.409214
0	0.247312
0	0.184818
6	0.15162
0	0.581871
0	0.355478
2	0.270833
2	0.352321
1	0.603535
0	0.396825
2	0.415883
4	0.478205
2	0.364764
6	0.484848
1	0.480342
0	0.199588
2	0.532663
7	0.530663
0	0.254753
0	0.460674
3	0.240741
2	0.437326
2	0.34859
3	0.418317
2	0.300813
6	0.240891
3	0.3391
0	0.454955
9	0.329383
1	0.283761
2	0.143824
5	0.207679
7	0.375194
7	0.54966
3	0.263223
1	0.271318
2	0.319608
8	0.292661
4	0.143082
8	0.403727
2	0.258919
2	0.497512
3	0.290862
5	0.406863
0	0.289855
0	0.407583
9	0.419073
1	0.306755
1	0.27129
2	0.342561
2	0.467497
3	0.353982
1	0.226788
1	0.189542
0	0.323432
3	0.284195
4	0.469858
7	0.337428
0	0.205797
2	0.350877
12	0.35443
1	0.345178
2	0.406528
2	0.27193
0	0.327295
2	0.451477
4	0.343658
2	0.385965
4	0.22575
3	0.37766
0	0.294444
9	0.321337
3	0.347328
1	0.298667
2	0.445767
0	0.199105
4	0.426667
2	0.3931
2	0.346116
4	0.481761
0	0.240464
2	0.552209
2	0.391667
4	0.357224
0	0.429918
0	0.302391
0	0.39413
4	0.434129
2	0.37112
2	0.374209
6	0.305785
1	0.310345
9	0.408793
1	0.365079
10	0.306738
0	0.261826
0	0.143519
5	0.439153
5	0.449275
0	0.507246
3	0.239837
1	0.391727
0	0.39881
0	0.248485
2	0.18617
3	0.479742
2	0.443618
0	0.39489
0	0.278388
4	0.439245
7	0.285714
0	0.352304
0	0.356846
1	0.399586
2	0.35
2	0.251625
6	0.215873
4	0.463889
4	0.272789
1	0.415385
1	0.415064
0	0.473908
0	0.343321
4	0.467337
0	0.233766
1	0.344144
4	0.288668
6	0.49345
3	0.385417
1	0.292413
4	0.379913
0	0
10	0.371501
1	0.299578
2	0.43832
0	0.410509
0	0.351254
0	0.278085
2	0.219048
1	0.413793
0	0.419929
0	0.238683
2	0.58132
5	0.36
2	0.352507
6	0.242424
4	0.312207
6	0.243446
0	0.302046
1	0.52648
0	0.41847
0	0.194872
0	0.335989
3	0.462151
2	0.293712
3	0.165468
6	0.148718
5	0.422222
1	0.266667
3	0.257908
3	0.378871
7	0.328982
3	0.240074
5	0.241975
11	0.301779
3	0.396947
0	0.294404
0	0.212121
6	0.249169
3	0.360706
6	0.575
2	0.458143
11	0.379773
0	0.380401
2	0.326667
3	0.417625
21	0.404218
1	0.266667
5	0.271168
3	0.344444
1	0.34739
4	0.436911
2	0.329317
3	0.660377
4	0.476852
4	0.478788
2	0.455357
6	0.416122
0	0.0681818
1	0.427419
4	0.430233
3	0.315447
1	0.316042
0	0.249113
5	0.396734
0	0.189655
0	0.352941
0	0.370543
9	0.393684
1	0.368553
0	0.21118
7	0.51567
4	0.362434
4	0.360587
1	0.374384
13	0.410101
6	0.487432
3	0.273438
0	0.41452
0	0.267581
0	0.346561
2	0.498623
0	0.385666
7	0.357947
0	0.6
1	0.394608
3	0.466667
0	0.455285
2	0.186667
0	0.347826
0	0.3801
0	0.445652
0	0.286727
0	0.425076
1	0.537133
3	0.143357
4	0.263566
3	0.368168
5	0.323633
4	0.771795
2	0.27665
6	0.238095
13	0.187864
3	0.290812
0	0.335021
8	0.310413
1	0.231418
0	0.405434
0	0.297727
5	0.333333
6	0.28596
0	0.271003
7	0.350877
0	0.27381
5	0.411765
1	0.360967
9	0.458984
1	0.541667
2	0.25
5	0.455257
0	0.518678
10	0.42029
3	0.312977
1	0.354978
4	0.342907
12	0.423935
6	0.349614
1	0.275938
2	0.534137
4	0.503427
5	0.217614
3	0.288823
1	0.427649
1	0.508876
3	0.797101
8	0.307345
1	0.467651
1	0.316176
0	0.261715
0	0.432323
2	0.487973
0	0.35474
3	0.362919
10	0.25817
0	0.323045
4	0.61683
1	0.378329
1	0.340866
3	0.225806
4	0.477842
2	0.238095
1	0.243469
0	0.244898
1	0.470899
3	0.513821
2	0.291883
7	0.329268
4	0.352381
1	0.221528
0	0.363057
1	0.295866
1	0.320809
7	0.338772
0	0.281818
5	0.258427
1	0.258621
4	0.335766
2	0.278736
0	0.245902
5	0.497531
0	0.423423
6	0.333333
0	0.269737
2	0.235556
0	0.346549
2	0.348837
2	0.221445
6	0.303167
2	0.137387
0	0.469832
3	0.272358
0	0.280265
9	0.204082
3	0.210462
10	0.112222
0	0.34868
9	0.126984
0	0.331695
11	0.358531
5	0.452467
1	0.295238
4	0.265116
1	0.283208
3	0.28836
0	0.227848
2	0.572549
0	0.183099
3	0.416952
3	0.470037
4	0.302709
6	0.450558
0	0.330225
7	0.3261
7	0.338681
3	0.278139
8	0.362573
0	0.34023
0	0.33208
2	0.424242
9	0.473293
1	0.549206
1	0.301775
0	0.385965
0	0.274953
1	0.3898
4	0.542513
11	0.326531
4	0.398693
0	0.454023
3	0.323565
2	0.377261
1	0.235348
3	0.264901
5	0.409722
5	0.36962
0	0.474074
2	0.443678
3	0.367325
5	0.375604
0	0.425076
0	0.31245
3	0.293886
1	0.253968
5	0.35855
1	0.290429
0	0.0967742
16	0.337247
2	0.214912
0	0.286727
0	0.635659
26	0.272021
1	0.17122
1	0.383361
3	0.562341
2	0.468889
0	0.326413
1	0.324624
5	0.319483
7	0.32906
1	0.26409
0	0.292135
0	0.204893
5	0.343505
0	0.254717
5	0.378352
4	0.226442
5	0.350575
0	0.314815
7	0.345161
7	0.383253
0	0.244648
0	0.425076
3	0.146214
14	0.549735
5	0.324159
1	0.185897
0	0.444712
0	0.442982
0	0.180203
4	0.348485
1	0.314607
2	0.519231
1	0.245192
3	0.460606
0	0.372847
3	0.193089
3	0.327882
0	0.41943
22	0.357643
6	0.401022
3	0.384035
6	0.319235
16	0.283881
0	0.0555556
0	0.0416667
1	0.358187
0	0.338082
1	0.218954
0	0.272
0	0.416667
5	0.340564
9	0.226337
4	0.381921
2	0.380952
1	0.461728
1	0.371859
7	0.335541
0	0.348436
3	0.291954
0	0.166667
2	0.400966
0	0.30581
0	0.342767
0	0.197436
0	0.12605
0	0.367265
5	0.318043
0	0.20532
0	0.339981
1	0.290503
0	0.349558
3	0.141414
0	0.430678
6	0.446852
2	0.343523
1	0.486602
2	0.244344
1	0.398268
1	0.301587
2	0.455696
6	0.188652
9	0.239848
4	0.154386
11	0.419753
0	0.403194
18	0.752641
0	0.189702
3	0.245671
4	0.412096
6	0.515033
0	0.377289
4	0.249284
2	0.357749
1	0.383333
8	0.386792
5	0.561404
3	0.273973
3	0.458839
1	0.430446
3	0.567766
0	0.294271
6	0.226901
2	0.205761
6	0.361725
3	0.36
3	0.27957
6	0.504717
1	0.472119
9	0.396011
7	0.450658
2	0.180723
0	0.0136986
3	0.365333
4	0.315498
16	0.324974
3	0.248227
0	0.386266
9	0.393375
1	0.14152
4	0.275504
5	0.431884
0	0.423948
4	0.302825
1	0.505543
0	0.304762
1	0.269737
0	0.189922
7	0.465721
2	0.411504
1	0.352201
0	0.221557
2	0.193157
7	0.441748
5	0.321739
0	0.14023
4	0.241602
0	0.575556
3	0.467416
3	0.284279
10	0.344164
2	0.267589
2	0.319249
4	0.197368
3	0.227891
4	0.215139
17	0.25
0	0.187879
3	0.45679
0	0.215152
5	0.387755
3	0.446154
2	0.311828
4	0.258503
1	0.316562
0	0.410417
0	0.45641
6	0.427461
0	0.103333
0	0.325083
0	0.272844
0	0.385598
1	0.347484
0	0.243415
2	0.479401
0	0.524691
1	0.528205
4	0.372956
2	0.451613
3	0.466667
0	0.385373
0	0.375587
0	0.27027
3	0.419608
2	0.277433
1	0.305239
3	0.210383
10	0.488838
2	0.218978
0	0.37551
0	0.381614
0	0.460123
1	0.515152
2	0.401445
1	0.257658
1	0.32866
1	0.186047
0	0.253623
0	0.272727
9	0.344828
7	0.526882
0	0.133333
1	0.325758
0	0.29078
0	0.197279
2	0.281541
4	0.377778
0	0.312321
4	0.332451
0	0.189333
2	0.271097
0	0.306748
6	0.400901
4	0.245977
0	0.251634
2	0.483974
4	0.335986
1	0.292181
2	0.279178
0	0.256881
3	0.464481
0	0.351064
2	0.357981
8	0.23225
0	0.27073
0	0.410154
0	0.388889
6	0.185637
2	0.259752
0	0.322695
3	0.388406
7	0.328225
0	0.42381
3	0.25565
1	0.288018
3	0.376623
4	0.436472
4	0.384475
11	0.357809
2	0.261849
11	0.180435
1	0.325203
0	0.308547
3	0.488565
5	0.409567
2	0.320377
7	0.326823
0	0.365759
6	0.324324
0	0.368254
1	0.273425
2	0.257384
0	0.497159
3	0.193089
1	0.141221
3	0.248643
3	0.30364
6	0.339713
5	0.512
1	0.306107
6	0.329446
5	0.261438
2	0.281532
0	0.348485
7	0.415445
4	0.362869
1	0.299786
1	0.60497
2	0.285256
4	0.352814
8	0.798519
20	0.444632
4	0.23181
0	0.257384
3	0.236025
1	0.338583
1	0.318658
9	0.380795
3	0.442353
6	0.346955
8	0.384828
5	0.383275
0	0.296837
4	0.361872
6	0.335846
5	0.35006
14	0.376717
9	0.464286
0	0.262327
9	0.314335
4	0.471429
11	0.449378
3	0.388175
1	0.589041
6	0.421607
0	0.21021
0	0.432432
3	0.364162
1	0.353448
1	0.301587
2	0.511226
3	0.290009
2	0.465116
1	0.420635
9	0.409953
2	0.251701
0	0.306329
5	0.441886
1	0.284627
3	0.357654
7	0.472492
15	0.417376
9	0.216946
3	0.435045
8	0.304718
7	0.323358
0	0.288618
9	0.361629
2	0.506536
0	0.360215
1	0.412051
0	0.482072
1	0.212821
8	0.502101
8	0.405473
7	0.307229
1	0.489922
1	0.455471
1	0.373489
4	0.335714
5	0.352113
3	0.303145
2	0.261364
0	0.378122
4	0.309705
7	0.480491
1	0.342723
1	0.301667
1	0.191142
0	0.226098
4	0.336463
3	0.28212
3	0.320611
7	0.302405
5	0.433862
0	0.296099
10	0.554645
7	0.470852
1	0.305243
2	0.470126
0	0.239394
1	0.283593
0	0.578947
1	0.49635
0	0.350309
0	0.274021
1	0.246914
0	0.33967
5	0.292629
2	0.262411
4	0.262873
0	0.312418
6	0.253769
1	0.409639
5	0.428986
1	0.284284
1	0.329228
0	0.314642
1	0.427623
1	0.324528
8	0.419775
7	0.27267
2	0.391421
4	0.482955
0	0.503268
0	0.366197
1	0.475352
0	0.279609
5	0.402852
0	0.355721
1	0.122222
4	0.465657
2	0.26738
4	0.22549
3	0.294727
5	0.38388
0	0.317937
8	0.372807
7	0.349593
5	0.377122
0	0.246881
1	0.334173
1	0.297992
12	0.209053
1	0.420819
0	0.28348
0	0.551913
0	0.0138889
2	0.419643
0	0.123288
6	0.212005
2	0.362939
0	0.37972
1	0.242259
3	0.234611
2	0.333333
0	0.641604
1	0.547445
0	0.278622
1	0.333333
3	0.204545
0	0.168196
1	0.339339
5	0.371087
2	0.383288
4	0.260965
0	0.265306
12	0.338269
0	0.359375
3	0.342593
1	0.338798
1	0.216285
12	0.513228
3	0.259053
6	0.360741
10	0.128906
4	0.210526
2	0.265193
5	0.326139
1	0.347743
0	0.108696
0	0.457594
5	0.237385
0	0.175377
4	0.382691
1	0.100907
0	0.211806
0	0.178808
3	0.482505
6	0.55414
4	0.248175
1	0.466667
0	0.488688
5	0.543286
1	0.253012
3	0.372685
3	0.353846
1	0.382325
5	0.329018
1	0.403909
1	0.914634
3	0.293676
5	0.454762
3	0.389785
5	0.503805
2	0.157333
11	0.370954
1	0.410853
6	0.360577
1	0.545584
0	0.0540541
3	0.386207
3	0.321321
1	0.225374
4	0.459596
3	0.334855
12	0.393103
2	0.457663
0	0.52093
2	0.283092
2	0.336478
3	0.327044
0	0.424501
2	0.634172
11	0.323855
1	0.415323
2	0.370581
0	0.196296
10	0.180017
5	0.343402
5	0.478884
0	0.222222
4	0.25641
7	0.431967
3	0.35956
1	0.225071
0	0.282164
2	0.163043
1	0.442283
0	0.365854
0	0.587838
8	0.611265
15	0.339506
2	0.179567
5	0.481481
0	0.27907
6	0.39559
1	0.259259
0	0.413454
0	0.49757
0	0.248718
7	0.445157
25	0.199643
3	0.244589
0	0.402588
1	0.0826211
0	0.422003
2	0.305764
17	0.445098
0	0.310149
2	0.358608
0	0.354916
10	0.232493
1	0.417949
2	0.281481
11	0.345703
0	0.338624
3	0.292663
0	0.313043
2	0.559633
4	0.543967
4	0.478708
9	0.268571
2	0.373737
6	0.314322
5	0.265982
1	0.308875
0	0.481685
6	0.354167
4	0.443425
0	0.612069
6	0.403211
3	0.195857
7	0.121076
7	0.442276
1	0.394872
1	0.318318
1	0.235215
1	0.225225
1	0.283333
0	0.599448
6	0.32
1	0.331307
5	0.534667
1	0.383271
1	0.41774
4	0.254526
4	0.649682
4	0.384289
13	0.406114
3	0.378995
14	0.455509
9	0.257143
2	0.409091
1	0.3262
8	0.203704
4	0.264739
0	0.405093
0	0.333333
3	0.305376
7	0.177725
5	0.275986
5	0.235294
12	0.402116
5	0.405055
1	0.326837
11	0.195021
1	0.348571
0	0.392677
2	0.4
0	0.337778
1	0.316804
0	0.39515
2	0.131783
0	0.369231
1	0.434483
0	0.286089
2	0.385897
0	0.231392
0	0.594542
0	0.164384
4	0.428105
0	0.178082
2	0.457471
0	0.299731
6	0.344569
4	0.566667
0	0.288618
3	0.444776
4	0.271795
11	0.234893
0	0.395924
3	0.421429
2	0.417484
0	0.350711
2	0.628931
0	0.37594
8	0.406417
4	0.342823
1	0.380779
3	0.422091
6	0.355505
1	0.424779
2	0.2
9	0.392512
4	0.432787
12	0.399317
5	0.107212
0	0.226095
3	0.2397
5	0.285714
1	0.35614
1	0.337341
6	0.378345
3	0.3
13	0.381026
1	0.29718
0	0.305144
0	0.162791
1	0.310231
1	0.218391
1	0.44898
0	0.384259
11	0.316257
3	0.356884
3	0.391137
2	0.452544
6	0.406803
2	0.330189
1	0.302326
4	0.406667
0	0.40535
6	0.216885
1	0.810811
6	0.445983
1	0.497436
2	0.620635
4	0.386128
0	0.170616
9	0.294675
0	0.109589
0	0.205479
0	0.150685
1	0.259552
5	0.413793
3	0.59854
4	0.496626
3	0.469062
1	0.371795
0	0.256997
3	0.766938
3	0.353086
1	0.38036
9	0.595777
1	0.34279
2	0.558923
3	0.530172
12	0.391473
4	0.269231
3	0.16165
1	0.327684
3	0.300459
5	0.335593
2	0.315582
3	0.213396
7	0.406667
4	0.314879
3	0.354839
5	0.32963
0	0.35969
8	0.269113
3	0.279188
12	0.263946
10	0.371486
4	0.293939
0	0.351111
3	0.260085
5	0.428205
1	0.302536
1	0.376135
2	0.187328
9	0.310319
3	0.298742
4	0.320261
17	0.300546
1	0.414833
4	0.079235
2	0.365741
0	0.319149
2	0.428748
1	0.369208
3	0.5157
5	0.313131
0	0.309211
0	0.426637
1	0.373611
5	0.314815
2	0.179487
5	0.30178
3	0.133333
0	0.339806
0	0.617886
2	0.389313
4	0.440376
1	0.33
0	0.265116
0	0.378378
2	0.349772
3	0.115385
3	0.459459
1	0.337386
2	0.302434
2	0.368607
0	0.405128
6	0.330698
3	0.512472
0	0.361905
9	0.193694
0	0.406061
2	0.251572
1	0.453704
7	0.266332
12	0.326079
0	0.21522
0	0.355556
21	0.246646
18	0.231144
1	0.136986
3	0.270833
5	0.194175
22	0.166147
2	0.296084
0	0.256757
0	0.261905
0	0.457831
0	0.412037
4	0.40813
13	0.323346
1	0.374885
1	0.488095
0	0.300752
0	0.216216
0	0.301353
12	0.385684
1	0.344538
1	0.300813
1	0.206235
6	0.427495
1	0.472123
0	0.353383
0	0.275399
34	0.170068
0	0.37457
2	0.397784
4	0.381759
8	0.481671
0	0.48381
16	0.44484
47	0.470776
2	0.295977
1	0.241327
5	0.288557
12	0.389313
4	0.424628
1	0.480808
1	0.275676
4	0.355666
0	0.153846
1	0.222222
2	0.690196
0	0.281573
3	0.464789
1	0.502242
5	0.289256
1	0.326241
3	0.305892
7	0.30916
4	0.188095
5	0.346875
8	0.317308
5	0.313889
2	0.32389
0	0.316092
1	0.445931
7	0.440075
0	0.337255
[truncated: 2,115 more rows]

## Sheet: Fig3
Gene length	Number of unique indels in the gene
Essential genes
575	0
1151	0
1211	1
536	2
2258	3
884	3
1466	0
1751	0
1907	0
1175	0
1484	0
440	1
269	1
524	0
1058	0
644	0
971	0
602	0
1265	0
404	0
2825	1
2651	6
1139	0
302	0
1103	1
2075	0
1229	1
977	0
1358	0
1919	0
1073	0
1136	0
1487	0
623	0
1352	0
1205	0
1589	1
1277	0
1802	0
782	1
2408	0
704	0
1664	0
1088	1
878	0
944	0
980	0
1967	0
1388	0
308	0
905	0
1391	1
533	4
1034	1
995	1
1985	0
1409	0
890	0
485	1
1472	0
722	0
4583	0
1106	0
1232	0
2804	2
1391	0
1220	0
512	1
1289	0
1001	0
2516	1
482	0
1649	2
1019	0
995	0
965	2
1250	0
887	1
968	0
1418	0
1346	1
1106	0
686	0
995	0
866	0
1550	1
1130	0
935	0
692	0
1289	2
2546	0
1487	0
1874	0
2102	1
347	0
1586	3
806	0
1199	0
950	0
1325	0
1034	1
278	0
764	1
1439	0
674	0
1007	3
1241	3
893	0
1418	1
1298	0
1583	1
1268	1
1010	1
1571	0
647	1
1094	0
2264	0
1529	0
737	0
974	0
1163	0
911	1
1958	0
743	0
239	0
452	1
956	1
647	0
1652	0
1412	0
1214	0
3347	0
884	0
1130	0
1202	0
923	0
1196	0
1316	0
1586	1
1259	0
1130	0
905	0
2714	0
1736	0
827	0
1016	0
914	0
2027	1
2702	1
1172	0
914	0
1934	0
1157	0
2909	0
1136	0
494	1
551	0
1142	1
281	0
803	2
854	0
737	0
632	0
1577	0
620	0
347	0
1271	0
1307	0
1079	1
1190	0
1226	0
2225	0
929	0
707	0
419	1
725	2
1568	0
302	0
2039	0
1895	1
5201	2
497	2
932	0
845	0
1856	0
3554	0
3284	2
3296	1
3284	0
653	0
629	0
629	1
944	1
683	0
944	0
782	0
302	0
1268	0
1466	2
1757	1
1121	1
389	0
485	0
1913	1
761	0
695	0
1343	1
1517	0
710	0
1340	0
515	0
1226	0
3125	1
1646	0
9209	1
1340	1
752	0
1649	1
917	0
515	0
245	0
1460	0
1388	0
989	1
929	1
1406	1
1073	0
1034	0
920	1
2648	2
470	0
1790	1
1043	0
530	1
2630	0
746	1
254	0
908	0
764	1
593	0
950	0
794	2
821	0
1253	0
4202	1
1301	0
1883	1
980	0
1721	1
1325	0
1727	0
938	0
956	0
695	0
608	0
683	0
1442	0
845	0
905	2
1295	1
1880	0
737	0
1064	0
953	0
869	0
3992	2
692	0
809	0
1385	0
920	1
479	0
1163	0
1577	1
1256	0
974	0
239	0
908	0
677	0
920	0
563	0
1178	1
1808	1
785	0
1397	0
1007	1
953	2
1280	0
1721	1
875	0
1043	1
1214	1
1514	0
1241	0
1025	0
1931	2
2105	0
752	0
983	0
848	0
317	0
923	0
1616	1
1058	1
341	1
1424	0
2195	0
2105	1
716	0
1916	0
482	0
1445	3
374	0
1082	0
455	0
902	2
1676	3
1748	0
887	0
608	0
650	0
1589	0
2078	1
1376	1
605	0
767	1
902	0
1022	1
815	0
785	0
1760	1
824	0
539	0
1073	0
1292	0
959	0
1139	0
1133	0
1643	0
1532	0
743	0
800	0
1536	6
326	0
608	0
2081	0
1463	0
1436	0
332	0
3950	1
3518	7
1043	0
467	0
686	0
1913	1
470	0
290	0
662	0
605	0
824	0
863	1
374	0
398	0
281	0
410	0
632	0
206	0
1022	0
1001	1
758	0
668	0
488	0
2831	0
1622	0
1580	0
182	1
458	1
488	0
815	0
2495	0
857	0
1583	0
1049	0
707	1
635	0
593	1
302	0
389	0
368	0
416	0
368	0
443	0
536	1
539	1
671	0
842	1
653	0
707	0
1559	0
695	0
1139	1
2279	0
950	0
1385	0
1181	0
1040	1
764	0
1523	0
2624	0
560	0
1877	0
1208	0
1592	0
818	0
812	0
698	1
1112	2
1550	0
1010	0
476	0
428	0
779	0
1046	1
1274	0
1586	0
1088	0
443	0
530	0
1007	0
1010	2
1280	0
1244	0
650	2
1205	0
623	0
1232	3
842	0
488	1
800	1
1193	0
2540	0
1223	0
1154	0
626	0
818	0
1121	0
1256	0
1109	0
1484	0
1460	0
1607	2
1079	0
644	0
317	0
557	0
974	0
563	1
1730	1
1007	0
824	0
PE PPE genes:
1148	5
1226	5
1304	14
1076	5
1847	12
584	3
1742	6
1184	11
242	2
1175	12
1097	9
1184	6
2036	7
4145	43
1199	3
1391	10
1406	4
1229	3
2963	26
4379	24
1421	16
731	1
1064	6
1112	10
2225	18
2303	33
1391	11
1688	17
2561	24
1730	17
1811	15
3989	34
1475	18
299	3
536	4
86	0
1157	5
1619	18
1181	7
1052	7
3161	17
1967	8
1271	13
1598	17
1241	11
1919	18
1496	18
3035	34
1856	13
1304	21
770	8
1547	17
1676	10
1190	8
1175	15
1040	8
1856	8
1175	5
1271	7
1331	17
1937	15
1556	2
1463	8
1847	14
1385	7
932	10
2405	18
1754	13
413	3
2249	22
1820	37
2771	26
995	6
1373	7
2003	20
527	2
2351	18
1463	14
2873	33
1490	13
1784	27
3920	31
2513	22
1775	14
314	2
314	4
542	3
9902	72
1610	3
1670	10
1391	2
425	3
2891	17
6614	41
1541	3
587	9
1514	20
284	4
827	4
434	4
1508	9
308	0
515	2
299	2
1766	6
1577	7
1406	10
233	1
233	2
1454	22
4982	35
2084	31
1085	14
185	0
1577	11
2336	26
1631	17
1175	8
173	1
1478	13
1754	13
1319	10
2144	20
4469	15
1766	17
5705	26
3239	40
4616	54
2195	19
398	7
296	1
299	0
335	2
1106	4
1199	20
947	4
1658	13
1241	7
1748	15
1439	10
1181	15
1220	15
2648	32
1148	9
296	6
299	1
827	3
299	3
719	4
698	4
1772	5
1229	15
1142	1
530	4
11150	80
9473	47
7571	46
299	0
1586	12
299	0
332	0
308	2
926	5
299	5
362	2
NENP	genes:	The first 500 rows ofthese randomly selected NENP are plotted in the figure.
614	0
377	2
1244	5
989	5
3578	25
1073	12
551	0
503	0
516	1
1349	3
791	7
599	0
1079	0
257	0
641	9
209	2
344	4
329	3
1895	0
431	0
428	4
311	5
137	0
1460	1
1166	1
479	3
491	3
731	0
680	2
281	0
908	4
3983	10
344	1
524	4
848	4
1034	9
425	1
758	1
953	6
440	1
908	0
863	6
473	2
584	1
485	0
2021	7
215	3
2162	2
368	2
1481	6
221	0
734	7
1130	8
980	2
815	5
632	0
902	1
1733	2
338	3
302	0
677	4
374	1
893	0
2033	2
710	0
377	1
1127	10
908	0
689	0
410	1
167	0
806	2
1217	4
737	0
800	0
1208	4
641	1
1742	11
428	0
656	2
968	11
449	2
3413	21
248	2
476	3
1127	0
1391	0
1424	9
1052	7
1217	1
1088	2
1004	0
986	0
326	0
1196	6
1316	3
1367	7
1172	10
1178	3
1769	8
1223	4
839	2
1475	7
1439	1
221	0
1010	0
737	3
1388	11
2630	3
1286	0
1658	7
1328	4
293	11
611	4
269	0
911	3
1244	0
1268	5
92	0
3065	16
548	1
449	2
1262	1
1169	7
1043	5
215	0
1148	3
1961	5
659	4
266	1
311	2
986	0
2984	0
1052	0
749	0
1193	1
713	0
1202	0
890	3
1694	0
2363	9
272	0
1046	4
740	3
701	9
1913	16
698	0
500	0
1691	3
425	2
293	3
371	2
476	1
635	1
1316	1
1511	0
488	0
968	2
269	0
1505	2
1133	4
434	4
623	2
1820	0
989	0
1127	2
1286	2
767	7
650	1
749	5
1358	1
1835	5
482	3
1382	14
1427	9
1157	9
332	0
73	0
1037	3
1265	9
440	2
1184	0
656	1
2819	15
1202	7
185	0
752	0
389	1
1427	8
2564	1
1064	5
794	3
1793	7
425	1
599	1
428	1
773	0
1112	3
785	3
1463	10
668	7
635	2
1346	1
284	0
842	0
1844	4
689	5
752	1
794	1
1598	7
152	0
70	0
803	0
989	4
911	8
1190	1
2429	12
335	2
926	0
539	2
398	0
1349	6
833	5
1478	4
863	0
1466	5
2762	1
245	1
374	2
1247	6
656	3
869	12
1589	2
1112	3
1367	0
1082	8
1781	15
1943	1
560	25
398	2
2096	2
1535	11
488	4
524	9
692	2
545	0
530	3
665	1
743	1
986	1
800	1
938	4
941	4
1094	3
863	0
605	0
2078	12
2000	1
674	0
362	1
779	2
72	0
533	6
491	0
974	4
506	3
878	12
533	3
86	1
518	3
632	0
1304	5
500	3
392	0
368	3
1325	9
422	1
545	4
896	3
884	5
1283	3
899	7
1493	10
941	3
317	3
731	4
563	0
806	2
668	1
323	5
1235	5
102	0
1094	2
887	3
566	2
440	3
419	0
323	1
2894	12
2903	0
2876	18
72	1
2888	22
1046	2
755	1
812	0
416	1
1469	34
524	0
2189	47
347	2
554	1
1208	4
311	0
1238	3
785	7
959	5
347	0
881	6
734	2
1181	1
614	4
2714	0
608	0
296	2
842	0
653	0
932	1
725	3
227	2
1025	7
950	0
869	0
416	1
230	2
1832	0
1061	4
12455	12
929	7
500	0
1163	7
3014	0
1286	8
1199	0
788	2
1388	3
4874	11
665	5
932	2
572	1
635	1
413	3
3239	4
275	1
647	0
1343	2
1706	9
1628	5
254	2
713	3
1574	3
611	2
470	1
410	3
1040	1
1478	8
998	0
1118	10
581	2
860	3
905	1
320	2
1655	5
530	0
377	2
4175	1
1007	3
422	3
1079	2
620	0
485	3
1073	1
428	0
401	2
551	1
1094	2
72	1
332	0
512	3
497	0
1034	6
365	1
314	0
1697	0
608	2
386	3
488	0
704	3
662	3
419	3
551	0
806	3
710	5
1658	6
4850	26
1613	6
71	0
986	0
905	5
1763	1
806	3
1139	1
1346	11
1211	12
233	0
500	2
761	4
476	1
524	4
347	0
500	1
1295	8
1310	2
70	0
2912	12
662	0
668	2
2156	3
2393	3
2315	10
4898	23
233	0
1880	15
617	2
1727	3
1097	7
626	4
1130	5
905	5
644	7
908	2
563	4
521	7
410	1
797	2
1496	7
401	0
338	0
437	2
1265	2
797	0
1652	25
2372	0
812	6
395	0
827	2
665	6
671	3
3419	11
1382	11
494	1
1031	2
785	7
215	0
959	1
746	0
1331	3
1379	3
971	0
1589	6
389	4
638	2
497	5
1580	3
938	4
173	0
764	0
1100	1
332	0
779	0
818	9
1298	5
356	3
788	1
1124	6
1730	14
1646	5
1607	5
1715	7
1712	1
890	5
857	0
1412	0
608	3
860	0
326	0
2144	11
1130	8
1001	5
887	3
704	8
863	0
659	0
1010	2
635	5
257	0
221	0
1871	8
1022	0
860	4
914	0
896	17
1163	4
1103	5
278	3
932	6
434	2
257	1
263	0
1121	0
962	3
473	0
1076	0
494	0
923	1
791	8
674	23
452	2
863	2
773	5
1364	5
1172	3
863	6
302	1
1379	9
1652	14
1232	2
1901	1
446	0
1244	11
404	1
1469	14
977	3
962	3
569	0
302	0
272	1
302	3
1523	11
746	4
1049	0
485	4
680	2
695	1
527	5
2186	5
2243	22
86	0
707	11
821	1
605	2
1442	4
263	0
794	2
483	2
581	0
470	1
2276	7
1088	0
1217	7
875	0
1313	5
785	0
701	3
788	3
1109	5
515	3
1343	3
284	2
1142	3
191	0
1022	7
1205	25
326	0
431	3
1643	10
1613	10
326	0
1214	6
368	0
806	0
1145	2
794	2
101	6
581	0
284	1
785	7
668	0
665	1
1670	2
842	2
872	5
455	2
1478	2
881	0
1430	9
326	1
509	3
1370	0
839	3
731	0
803	0
500	1
1109	0
1646	1
887	0
926	0
341	0
428	0
1166	1
1547	5
491	1
725	0
746	3
527	7
926	5
1940	1
1661	0
1751	11
2117	10
1859	13
1181	7
1076	1
1952	7
1799	13
575	6
1277	3
1586	3
977	1
1022	1
1253	0
755	2
1370	1
1829	7
404	5
680	3
653	0
374	1
2189	1
434	0
842	3
311	3
1181	6
752	4
3008	2
1031	2
1166	12
911	2
926	2
305	0
1544	0
614	2
503	6
1019	0
3584	16
860	3
833	0
410	3
2063	20
809	1
398	1
425	3
401	0
1292	4
2000	28
977	3
386	3
788	0
1757	1
302	1
713	2
650	0
464	1
815	8
665	1
482	0
563	3
413	3
197	0
224	0
824	5
1193	10
986	0
326	0
1442	6
605	6
1598	1
812	3
821	2
1409	7
863	0
1490	7
215	0
476	1
884	4
1229	3
734	0
191	3
275	0
959	2
72	0
1157	0
1016	3
1409	7
1118	10
914	6
275	0
1607	7
818	0
161	0
1247	0
4616	0
422	1
563	5
1115	1
527	6
287	4
233	0
407	2
2099	6
401	1
416	0
392	1
1127	4
521	0
587	2
251	1
845	8
425	2
953	1
1469	7
572	0
1682	9
281	7
1487	4
1619	16
323	4
272	1
293	0
296	0
290	1
317	1
881	3
986	0
359	1
1427	1
929	3
1064	1
230	1
437	1
851	6
5630	2
413	2
347	7
392	3
875	1
548	4
413	4
479	0
686	1
683	0
473	1
464	1
206	0

## Sheet: Fig4
F
Gene #	Scar #	Gene	Scar indel set (frameshift introducing and restoring indels)		Gene	Num of unique scars in gene
1	1	Rv0176	- 864 ['T']; + 869 ['C']		Rv0176	1
2	2	cyp128	- 707 ['T']; + 703 ['CCGA']		cyp128	1
3	3	espI	- 452 ['C']; + 591 ['GCGA']		espI	10
	4	espI	- 209 ['C']; + 347 ['C']		Rv2542	1
	5	espI	- 452 ['C']; + 498 ['A']		espB	1
	6	espI	+ 1067 ['C']; - 1277 ['G']		sigM	2
	7	espI	+ 296 ['C']; - 452 ['C']		eccE1	3
	8	espI	+ 1320 ['TGGCTCA']; - 1338 ['A']		pks12	2
	9	espI	- 1394 ['G']; + 1452 ['A']		eccCa1	5
	10	espI	+ 296 ['C']; - 654 ['C']		Rv0823c	1
	11	espI	- 149 ['C']; + 452 ['CC']; - 945 ['C']; - 1394 ['G']; + 1452 ['A']		Rv0458	1
	12	espI	- 627 ['C']; + 654 ['C']; - 1394 ['G']; + 1452 ['A']		Rv0045c	2
4	13	Rv2542	+ 1094 ['G']; - 1098 ['A']		fadE35	1
5	14	espB	- 863 ['C']; + 840 ['C']		Rv0397	1
6	15	sigM	+ 216 ['A']; - 474 ['C']		Rv0393	1
	16	sigM	+ 167 ['A']; - 474 ['C']		ptrBa	1
7	17	eccE1	+ 335 ['T']; - 331 ['C']		aofH	2
	18	eccE1	- 106 ['G']; - 65 ['CC']		mycP2	1
	19	eccE1	- 224 ['C']; + 201 ['G']		glpQ1	1
8	20	pks12	- 712 ['G']; + 707 ['C']		Rv2561	5
	21	pks12	+ 6781 ['G']; - 6777 ['C']		sppA	1
9	22	eccCa1	- 1136 ['CG']; + 1142 ['TC']		Rv0470A	1
	23	eccCa1	- 745 ['C']; + 759 ['T']		lipF	1
	24	eccCa1	- 518 ['A']; - 566 ['CC']		ctpI	1
	25	eccCa1	- 1072 ['G']; + 1095 ['T']		eccD1	3
	26	eccCa1	+ 634 ['C']; - 641 ['A']		fusA2	1
10	27	Rv0823c	- 961 ['C']; - 958 ['GC']		ptrBb	1
11	28	Rv0458	- 56 ['T'] - 58 ['CC'];		ctpC	1
12	29	Rv0045c	- 574 ['C'] - 249 ['GG']		esxA	1
	30	Rv0045c	+ 814 ['GTGTGGGT']; + 811 ['AC']; + 809 ['T']; + 805 ['CGCCATC'];		Rv3094c	1
13	31	fadE35	+ 1700 ['T']; + 1702 ['CT']		Rv0249c	1
14	32	Rv0397	- 145 ['T']; + 148 ['C']		Rv1132	1
15	33	Rv0393	+ 1114 ['T']; - 1116 ['C']		Rv2885c	1
16	34	ptrBa	+ 601 ['GC']; + 602 ['G']		Rv1264	1
17	35	aofH	+ 625 ['C']; - 634 ['G']		pknH	1
	36	aofH	+ 618 ['G']; - 634 ['G']		cut1	1
18	37	mycP2	- 557 ['C']; - 434 ['ATTGCCGCTGCACC']		Rv3725	1
19	38	glpQ1	- 571 ['C'] + 325 ['G']		Rv1179c	1
20	39	Rv2561	+ 180 ['G']; - 188 ['G']		Rv2262c	1
	40	Rv2561	- 188 ['G']; + 199 ['C']		fadD29	1
	41	Rv2561	+ 49 ['A']; - 188 ['G']		Rv3785	1
	42	Rv2561	- 188 ['G']; + 267 ['A']		Rv2216	1
	43	Rv2561	+ 173 ['T']; - 188 ['G']		ethA	1
21	44	sppA	- 6 ['T']; + 17 ['A']		fadD11	1
22	45	Rv0470A	- 232 ['TGGC']; + 192 ['A']		eccB1	2
23	46	lipF	- 642 ['G']; + 545 ['A']		Rv0576	1
24	47	ctpI	+ 4711 ['T']; - 4658 ['G']		Rv1575	1
25	48	eccD1	+ 33 ['CC']; + 37 ['G']		ltp1	1
	49	eccD1	- 846 ['G']; + 856 ['G']		vapB18	1
	50	eccD1	+ 846 ['G']; - 856 ['G']
26	51	fusA2	+ 161 ['GTGCC']; + 159 ['T']		Total	75
27	52	ptrBb	+ 102 ['GC']; + 103 ['G']
28	53	ctpC	+ 1507 ['G']; - 1521 ['C']
29	54	esxA	- 91 ['G']; + 101 ['T']
30	55	Rv3094c	- 321 ['G']; + 265 ['G']
31	56	Rv0249c	+ 48 ['C']; - 41 ['T']
32	57	Rv1132	- 492 ['AT']; - 500 ['G']
33	58	Rv2885c	+ 1307 ['C']; - 1194 ['CCAACGT']
34	59	Rv1264	- 485 ['A']; + 489 ['C']
35	60	pknH	+ 1053 ['G']; + 899 ['GG']
36	61	cut1	+ 17 ['C']; + 19 ['CC'];
37	62	Rv3725	+ 750 ['A']; - 917 ['A']
38	63	Rv1179c	- 2250 ['C']; - 1940 ['GATAC']
39	64	Rv2262c	- 1028 ['C']; - 990 ['TC']
40	65	fadD29	+ 143 ['AT']; - 131 ['CTCGC'];
41	66	Rv3785	+ 558 ['ACAA']; - 648 ['A']
42	67	Rv2216	- 505 ['G']; + 516 ['A']
43	68	ethA	+ 1137 ['G']; + 1135 ['CG']
44	69	fadD11	+ 300 ['C']; - 663 ['G']
45	70	eccB1	+ 326 ['A']; - 338 ['G']
	71	eccB1	+ 307 ['G']; - 313 ['G']
46	72	Rv0576	+ 1114 ['G']; - 1116 ['A']
47	73	Rv1575	- 261 ['C']; + 387 ['G']
48	74	ltp1	+ 18 ['G']; - 15 ['G']
49	75	vapB18	- 97 ['A']; - 171 ['CAACG']

## Sheet: Fig5a
Only those scars that have 2 indels are considered for this analysis
distances
between
scar
indels:
5
4
139
138
46
210
156
18
58
358
23
258
307
4
41
23
5
4
6
14
48
23
7
3
2
325
2
3
2
1
9
16
123
246
8
11
139
79
15
11
40
97
53
4
10
10
2
1
14
10
56
7
8
113
4
154
2
167
310
38
12
11
2
363
12
6
2
126
3
74

## Sheet: Fig5b
Only scars composed for 2 indels are considered. There are 70 such scars. The scars are sorted by the gene segments in which the scar indels lie
Gene segment for 1st scar indel	Gene segment for 2nd scar indel	Scar ID
[0	0]	70
[0	0]	69
[0	0]	68
[0	0]	67
[0	0]	66
[0	0]	65
[0	0]	64
[0	0]	63
[0	0]	62
[0	0]	61
[0	0]	60
[1	1]	59
[1	1]	58
[1	2]	57
[1	3]	56
[1	3]	55
[1	6]	54
[2	2]	53
[2	2]	52
[2	2]	51
[2	2]	50
[2	2]	49
[2	2]	48
[2	2]	47
[2	2]	46
[2	2]	45
[2	3]	44
[2	6]	43
[2	7]	42
[3	3]	41
[3	3]	40
[3	4]	39
[3	6]	38
[3	6]	37
[3	7]	36
[4	4]	35
[4	4]	34
[4	4]	33
[4	4]	32
[4	4]	31
[4	5]	30
[4	5]	29
[5	5]	28
[5	5]	27
[5	5]	26
[5	5]	25
[5	5]	24
[5	6]	23
[5	6]	22
[5	7]	21
[6	6]	20
[6	6]	19
[6	6]	18
[6	6]	17
[6	7]	16
[6	7]	15
[6	7]	14
[6	7]	13
[6	9]	12
[7	7]	11
[8	8]	10
[8	8]	9
[8	8]	8
[8	8]	7
[8	8]	6
[8	9]	5
[8	9]	4
[9	9]	3
[9	9]	2
[9	9]	1

[truncated: 11 more sheets: Fig5c, Fig5d, Fig6b, FigS3, FigS4, FigS5a, FigS5b, FigS9a, FigS9b, FigS10, FigS10e]
